# Supplementary material for: Distributed biotin–streptavidin transcription roadblocks for mapping cotranscriptional RNA folding
Source: Nucleic Acids Res. 2017 Apr 8;45(12):e109. doi: 10.1093/nar/gkx233 (PMC5499547; doi:10.1093/nar/gkx233)
Supplement: Supplementary Data [file gkx233_supp.zip]

Archive with 11 entries (11 files):
- nar-00129-met-g-2017-File008.pdf
- nar-00129-met-g-2017-File009.xlsx
- nar-00129-met-g-2017-File010.xlsx
- nar-00129-met-g-2017-File011.xlsx
- nar-00129-met-g-2017-File012.xlsx
- nar-00129-met-g-2017-File013.xlsx
- nar-00129-met-g-2017-File014.xlsx
- nar-00129-met-g-2017-File015.xlsx
- nar-00129-met-g-2017-File016.xlsx
- nar-00129-met-g-2017-File017.xlsx
- nar-00129-met-g-2017-File018.pdf
