# Supplementary material for: Distributed biotin–streptavidin transcription roadblocks for mapping cotranscriptional RNA folding
Source: Nucleic Acids Res. 2017 Apr 8;45(12):e109. doi: 10.1093/nar/gkx233 (PMC5499547; doi:10.1093/nar/gkx233)
Supplement: Supplementary Data [file gkx233_supp.zip › nar-00129-met-g-2017-File009.xlsx]

## Sheet: Overview
Source Data for Figure 4
Data for each figure element can be found in individual sheets.
Gln111 cotranscriptional SHAPE-Seq data from downloaded from the Small Read Archive (http://www.ncbi.nlm.nih.gov/sra) (Table S3)
Figure Element	Description
4C	wt B. cereus crcB fluoride riboswitch read alignments by transcript length from 1x (Replicate 1), 2x, and 4x biotin templates with 10 mM or 0 mM NaF
4D	wt B. cereus crcB fluoride riboswitch read alignments by transcript length from 1x (Replicate 1) biotin and Gln111 templates with 10 mM or 0 mM NaF. Transcript lengths 131 to 145 are omitted when calculating 1xBio %aligned.
4D calculations	Calculations to determine read alignment distribution for 1xBiotin template, excluding terminally roadblocked RNAs (allows comparison with Gln111 data, which natively discards run through products during alignment)
1xBio, 10 mM NaF, Untreated	Untreated read alignments, B. cereus crcB Riboswitch, 1xBiotin Template, 10 mM NaF (Replicate 1)
1xBio, 0 mM NaF, Untreated	Untreated read alignments, B. cereus crcB Riboswitch, 1xBiotin Template, 0 mM NaF (Replicate 1)
2xBio, 10 mM NaF, Untreated	Untreated read alignments, B. cereus crcB Riboswitch, 2xBiotin Template, 10 mM NaF
2xBio, 0 mM NaF, Untreated	Untreated read alignments, B. cereus crcB Riboswitch, 2xBiotin Template, 0 mM NaF
4xBio, 10 mM NaF, Untreated	Untreated read alignments, B. cereus crcB Riboswitch, 4xBiotin Template, 10 mM NaF
4xBio, 0 mM NaF, Untreated	Untreated read alignments, B. cereus crcB Riboswitch, 4xBiotin Template, 0 mM NaF
Q111_R1, 10 mM NaF, Untreated	Untreated read alignments, B. cereus crcB Riboswitch, Gln111 Template, 10 mM NaF (Replicate 1)
Q111_R1, 0 mM NaF, Untreated	Untreated read alignments, B. cereus crcB Riboswitch, Gln111 Template, 0 mM NaF (Replicate 1)

## Sheet: 4C
10 mM NaF					0 mM NaF
Transcript Length	1xBio	2xBio	4xBio		Transcript Length	1xBio	2xBio	4xBio
20	0.000180396	0.000526925	0.00295469		20	0.00106445	0.00110386	0.00310565
21	0.00703544	0.00715999	0.0182708		21	0.0237311	0.0120542	0.0130142
22	0.00387851	0.00477332	0.0136277		22	0.0109889	0.00869843	0.00791201
23	0.0106659	0.0129872	0.0373255		23	0.0308065	0.0238434	0.0218874
24	0.0341399	0.0673845	0.152558		24	0.0777677	0.0864103	0.173325
25	0.00462265	0.00812085	0.0183914		25	0.0147458	0.0100672	0.0105001
26	0.00169121	0.00378146	0.0119393		26	0.00641803	0.00653486	0.00916906
27	0.0964442	0.150112	0.375426		27	0.333675	0.290492	0.186191
28	0.00279614	0.00771791	0.0380491		28	0.0096427	0.0100672	0.02906
29	0.00365302	0.0153738	0.0760983		29	0.0125543	0.0189423	0.0725391
30	0.018671	0.0541493	0.24343		30	0.0549133	0.0747535	0.196395
31	0.00211965	0.00588917	0.0235772		31	0.0046022	0.00613747	0.015898
32	0.00184906	0.00554821	0.0197783		32	0.00576057	0.00618162	0.0205564
33	0.00836586	0.0300657	0.178487		33	0.0214143	0.0388118	0.145374
34	0.0346586	0.176861	0.856075		34	0.0914804	0.215915	0.733081
35	0.0470608	0.201378	0.771957		35	0.0850624	0.205142	0.639912
36	0.0495412	0.271367	0.974504		36	0.105851	0.286872	0.759331
37	0.0419872	0.137806	0.474378		37	0.109326	0.183329	0.434643
38	0.0907617	0.395628	1.44261		38	0.197738	0.503891	1.16876
39	0.0280516	0.143231	0.502659		39	0.0617383	0.170745	0.374453
40	0.0488647	0.322261	0.988675		40	0.117497	0.371957	0.741067
41	0.271248	1.69351	4.21411		41	0.702696	2.00373	3.62577
42	0.0441519	0.248678	0.600344		42	0.0917935	0.274552	0.535725
43	0.121835	0.743151	1.50388		43	0.278292	0.789923	1.37248
44	0.0535776	0.321301	0.680663		44	0.118311	0.330055	0.640355
45	0.186732	1.11063	2.03699		45	0.418299	1.14965	1.90369
46	0.12966	0.790946	1.61229		46	0.256721	0.780695	1.43732
47	0.10021	0.511304	1.13641		47	0.183587	0.533033	1.01348
48	0.344489	1.68582	3.07746		48	0.664845	1.726	2.83975
49	0.184184	0.802042	1.40137		49	0.316237	0.790012	1.30933
50	0.213386	0.86735	1.42036		50	0.363981	0.807364	1.25136
51	0.190927	0.806971	1.36422		51	0.375345	0.779856	1.287
52	0.0768712	0.2833	0.452248		52	0.126733	0.275347	0.411868
53	0.408935	1.63936	2.5824		53	0.754353	1.621	2.31267
54	0.932534	4.03259	6.19327		54	1.83765	4.06221	6.4321
55	0.0676485	0.251188	0.353477		55	0.11039	0.243821	0.386506
56	0.601102	2.35824	3.17237		56	1.06959	2.19933	3.00546
57	0.378786	1.38005	1.82642		57	0.667569	1.33364	1.89334
58	0.199834	0.714418	0.91939		58	0.349297	0.677064	0.927998
59	0.79178	2.76527	3.20909		59	1.40536	2.65933	3.39632
60	0.909714	3.24412	3.93552		60	2.00449	3.82952	5.33684
61	0.13117	0.434589	0.524186		61	0.323062	0.605887	0.846955
62	0.205899	0.718726	0.888396		62	0.833154	1.62647	2.21536
63	0.502786	1.52145	1.79144		63	1.38886	2.35096	3.13774
64	0.0602522	0.16998	0.184336		64	0.291347	0.429181	0.492024
65	0.273548	0.805607	1.04964		65	0.826736	1.27832	1.66855
66	0.7097	1.92387	2.40524		66	1.35461	2.05623	2.88766
67	0.00412656	0.0113444	0.014291		67	0.00635541	0.0104646	0.0192255
68	0.0379959	0.118899	0.165523		68	0.087473	0.128004	0.198983
69	0.185943	0.547321	0.742531		69	0.407811	0.651146	0.970811
70	0.091145	0.241363	0.339608		70	0.18797	0.290183	0.447435
71	0.079735	0.182223	0.295167		71	0.132587	0.216269	0.341548
72	0.332763	0.800524	1.04186		72	0.679935	1.01211	1.29543
73	0.0440392	0.0865707	0.123916		73	0.115932	0.156616	0.149885
74	0.647035	1.51035	1.75249		74	1.33539	2.09623	2.28302
75	0.22227	0.460409	0.468047		75	0.385583	0.470466	0.464516
76	0.199788	0.487685	0.5471		76	0.345133	0.512986	0.521379
77	0.441925	1.04939	1.07713		77	0.872382	1.21133	1.24751
78	0.432026	1.032	1.00303		78	1.31031	1.62767	1.39451
79	0.483664	1.01892	0.92747		79	2.97014	2.7657	1.76593
80	0.70271	1.20437	0.886889		80	15.0407	12.1021	6.16863
81	0.32584	0.559037	0.433193		81	4.14514	3.60618	1.97342
82	0.640045	1.17272	0.899009		82	6.80956	6.29148	3.66297
83	0.0417617	0.0972022	0.107997		83	0.0350644	0.0772703	0.116684
84	0.0562159	0.121658	0.137363		84	0.0572926	0.09034	0.099085
85	0.119219	0.245206	0.252415		85	0.0868156	0.155115	0.160237
86	0.064266	0.118124	0.124097		86	0.0457715	0.0629643	0.059525
87	0.033486	0.0547073	0.0688623		87	0.0188158	0.0287446	0.0292818
88	0.0366429	0.084959	0.114871		88	0.0241381	0.0392975	0.0512432
89	0.0381763	0.084463	0.119393		89	0.0219152	0.0419467	0.0623348
90	0.0223691	0.0572179	0.084299		90	0.0161233	0.0284355	0.0453277
91	0.0799154	0.193041	0.260555		91	0.0595155	0.116259	0.159202
92	0.281485	0.648831	0.669689		92	0.212108	0.349306	0.401812
93	0.262814	0.574814	0.580204		93	0.215082	0.32087	0.347907
94	0.298285	0.596449	0.546497		94	0.205408	0.296321	0.308938
95	0.216137	0.423896	0.413536		95	0.153594	0.223201	0.236621
96	0.906264	1.7869	1.5049		96	0.590647	0.8222	0.879638
97	0.432229	0.836324	0.661126		97	0.301616	0.396551	0.466069
98	0.776627	1.47548	1.11796		98	0.467295	0.521332	0.511027
99	0.464677	0.794046	0.49488		99	0.270966	0.297601	0.239135
100	0.71297	1.26059	0.822609		100	0.435706	0.488392	0.417932
101	0.277269	0.447639	0.297941		101	0.162235	0.165932	0.156761
102	0.165378	0.260146	0.181623		102	0.122913	0.108973	0.100934
103	0.122917	0.19332	0.135373		103	0.0740108	0.0756366	0.0666236
104	0.210071	0.361533	0.262907		104	0.135092	0.148889	0.133099
105	0.0800281	0.128074	0.100339		105	0.0601416	0.0619487	0.0575285
106	0.0747065	0.104858	0.0801987		106	0.0497476	0.0509542	0.0430354
107	0.134823	0.18554	0.139895		107	0.0942981	0.0861453	0.0748314
108	0.12091	0.184114	0.150327		108	0.0782686	0.082039	0.0760884
109	0.0871763	0.123301	0.111555		109	0.0654952	0.0646421	0.0644792
110	0.527838	0.771171	0.64786		110	0.33308	0.36295	0.352935
111	0.198729	0.264455	0.200014		111	0.116996	0.111711	0.110768
112	0.124338	0.160836	0.127896		112	0.0685633	0.0710887	0.0692856
113	0.309108	0.4013	0.309639		113	0.18462	0.180194	0.172068
114	0.203081	0.265756	0.199833		114	0.100466	0.105882	0.110103
115	0.322097	0.434249	0.337618		115	0.174602	0.209822	0.170663
116	0.487204	0.645205	0.516588		116	0.283959	0.310759	0.285202
117	0.642232	0.749133	0.542215		117	0.37068	0.346966	0.289195
118	0.906512	0.969636	0.66191		118	0.45471	0.421719	0.332452
119	2.47846	2.23466	1.26859		119	1.06524	0.836771	0.599686
120	0.500824	0.488119	0.280816		120	0.247392	0.222097	0.156909
121	0.421473	0.471071	0.322483		121	0.178171	0.177589	0.145078
122	0.391256	0.480277	0.322784		122	0.182429	0.204214	0.146483
123	0.611475	0.726227	0.495242		123	0.320808	0.333543	0.238839
124	0.222947	0.261634	0.187894		124	0.125292	0.127032	0.0959054
125	0.160958	0.176148	0.1408		125	0.0944859	0.0936516	0.0817082
126	0.103615	0.0890814	0.0696462		126	0.0507807	0.0459648	0.0380812
127	0.0695426	0.0506158	0.040642		127	0.0365671	0.0299367	0.0226269
128	0.156291	0.128508	0.0997961		128	0.0929518	0.0732522	0.059525
129	0.172188	0.145369	0.132961		129	0.0937971	0.0750626	0.070025
130	0.153314	0.145741	0.14689		130	0.0730716	0.074886	0.0800075
131	2.96961	2.51722	1.91524		131	1.51209	1.357	1.12166
132	0.273751	0.196357	0.147192		132	0.15613	0.121336	0.093835
133	1.54128	0.892488	0.566154		133	0.85748	0.52089	0.337555
134	19.4272	8.6921	3.91279		134	8.92031	4.20125	1.95634
135	21.5643	9.84653	4.38693		135	11.7987	5.76441	2.52822
136	17.6885	8.1577	3.87396		136	10.7323	5.25734	2.488
137	3.11084	1.70919	0.923189		137	1.75939	1.00425	0.57913
138	0.593345	0.357999	0.207672		138	0.314609	0.202625	0.119715
139	0.21165	0.110034	0.0657267		139	0.0961139	0.0578865	0.033053
140	0.230636	0.108423	0.0587922		140	0.108199	0.0638473	0.0319438
141	0.463775	0.229554	0.125725		141	0.23634	0.141118	0.0737222
142	0.340475	0.171623	0.0916556		142	0.154847	0.0934308	0.0456235
143	0.745261	0.336302	0.187773		143	0.392627	0.224658	0.123782
144	0.77356	0.323718	0.186628		144	0.403929	0.212604	0.108328
145	1.28638	0.519424	0.283529		145	0.525777	0.266914	0.137166
Total (should be 100)	100	100	100		Total (should be 100)	100	100	100

## Sheet: 4D
	10 mM NaF		0 mM NaF
Transcript Length	1xBio	Gln111	1xBio	Gln111
20	0.000626824	0.0117695	0.001716	0.00880595
21	0.0244461	0.153004	0.0382566	0.124739
22	0.0134767	0.0897027	0.0177151	0.0938839
23	0.037061	0.262534	0.049663	0.275273
24	0.118626	0.45742	0.125369	0.564621
25	0.0160624	0.111227	0.0237716	0.125155
26	0.00587648	0.0471841	0.0103464	0.0536677
27	0.335116	2.01937	0.537914	2.90132
28	0.00971577	0.0642552	0.0155449	0.0540838
29	0.0126932	0.0624526	0.0202387	0.0515183
30	0.0648763	0.311945	0.0885252	0.299818
31	0.00736518	0.0793116	0.00741916	0.0423656
32	0.00642495	0.0732678	0.00928657	0.0429203
33	0.029069	0.173468	0.0345218	0.117736
34	0.120429	0.359023	0.147475	0.276798
35	0.163523	0.269956	0.137128	0.188947
36	0.172142	0.213336	0.170641	0.118776
37	0.145893	0.379593	0.176243	0.336845
38	0.315371	0.513829	0.318772	0.540214
39	0.0974712	0.186404	0.0995278	0.179794
40	0.169791	0.305583	0.189416	0.198099
41	0.942508	0.737556	1.13281	0.504782
42	0.153415	0.34842	0.147979	0.212522
43	0.423341	0.54882	0.448632	0.336151
44	0.186167	0.418295	0.190728	0.265357
45	0.648841	0.654427	0.674336	0.451392
46	0.45053	0.738404	0.413858	0.591385
47	0.348201	0.408116	0.295959	0.263485
48	1.197	0.784846	1.07179	0.553873
49	0.639987	1.01324	0.509802	0.641447
50	0.741455	0.540019	0.58677	0.336776
51	0.663415	0.579251	0.605091	0.413394
52	0.267105	0.400163	0.204305	0.251074
53	1.42093	0.921733	1.21609	0.603381
54	3.24029	2.34743	2.96247	1.54589
55	0.235059	0.453073	0.177959	0.331644
56	2.08866	0.456148	1.72427	0.367492
57	1.31617	0.376836	1.07618	0.259949
58	0.694364	0.297631	0.563099	0.197059
59	2.75121	0.694295	2.26557	0.466854
60	3.161	1.86828	3.23142	1.348
61	0.45578	0.604592	0.520805	0.412978
62	0.715441	0.739252	1.34312	0.611563
63	1.74704	0.649019	2.23897	0.492856
64	0.209359	0.28936	0.469678	0.139924
65	0.9505	0.637568	1.33277	0.345512
66	2.466	1.02501	2.18376	0.665092
67	0.0143386	0.033506	0.0102455	0.0131743
68	0.132025	0.132433	0.141015	0.0618497
69	0.646099	0.553697	0.657429	0.310912
70	0.316703	0.583068	0.303025	0.411938
71	0.277056	0.464524	0.213743	0.329772
72	1.15626	0.676694	1.09612	0.355982
73	0.153023	0.382456	0.186892	0.50284
74	2.24826	1.06551	2.15277	0.807512
75	0.772326	0.97178	0.621595	0.548881
76	0.694208	0.640537	0.556387	0.418941
77	1.53556	0.860659	1.40636	0.730894
78	1.50117	0.951952	2.11234	1.68492
79	1.68059	1.60839	4.78813	5.61327
80	2.44172	3.28475	24.247	35.1219
81	1.1322	1.45899	6.68234	9.40968
82	2.22397	2.51412	10.9776	14.4882
83	0.14511	0.128934	0.0565269	0.0532517
84	0.195334	0.326471	0.092361	0.0552625
85	0.414252	0.511284	0.139955	0.0730824
86	0.223306	0.507997	0.0737879	0.0560946
87	0.116354	0.63163	0.0303328	0.0489528
88	0.127324	0.684116	0.0389127	0.0679514
89	0.132652	0.806158	0.0353293	0.0963107
90	0.0777262	0.46357	0.0259923	0.0639991
91	0.277683	0.783892	0.0959444	0.120371
92	0.978081	1.37258	0.341938	0.273054
93	0.913204	1.21502	0.346732	0.261752
94	1.03645	0.765866	0.331137	0.136943
95	0.751014	0.762473	0.247608	0.116904
96	3.14901	1.63469	0.952176	0.32998
97	1.50187	1.44712	0.486233	0.298848
98	2.69856	2.82299	0.753322	0.448341
99	1.61462	1.23007	0.436822	0.184578
100	2.47737	2.91152	0.702398	0.458533
101	0.963429	1.16062	0.261538	0.201427
102	0.574641	0.877412	0.198147	0.160102
103	0.427102	1.01059	0.119312	0.188253
104	0.729937	1.55803	0.21778	0.322769
105	0.278075	1.07877	0.0969538	0.160171
106	0.259584	0.649019	0.0801976	0.118222
107	0.468473	1.59599	0.152017	0.291498
108	0.420129	1.92193	0.126176	0.324364
109	0.302913	1.0566	0.105584	0.216196
110	1.83409	3.69499	0.536955	0.687488
111	0.690525	0.918234	0.188608	0.163153
112	0.432039	0.800327	0.11053	0.157883
113	1.07406	3.15868	0.297624	0.531061
114	0.705647	0.885364	0.16196	0.174732
115	1.11919	1.72535	0.281474	0.312854
116	1.6929	4.15315	0.457767	0.822905
117	2.23157	2.38847	0.597571	0.449797
118	3.14987	2.7353	0.733033	0.440921
119	8.61194	3.58164	1.71726	0.481831
120	1.74022	1.17875	0.398818	0.159062
121	1.4645	0.540761	0.287228	0.0628897
122	1.3595	1.00041	0.294092	0.124878
123	2.1247	0.59823	0.517171	0.0845232
124	0.774676	0.306325	0.201983	0.0321729
125	0.559284	0.305371	0.15232	0.0323116
126	0.360032	0.647217	0.0818631	0.0729438
127	0.241641	0.199127	0.0589495	0.0204548
128	0.543065	0.189585	0.149847	0.0213562
129	0.598304	0.118225	0.15121	0.0128969
130	0.532722	0.0996697	0.117798	0.0107474

## Sheet: 4D Calculations
	10 mM NaF		0 mM NaF				10 mM NaF		0 mM NaF
Transcript Length	1xBio	Gln111	1xBio	Gln111		Transcript Length	1xBio	Gln111	1xBio	Gln111
20	8	111	34	127		20	0.000626824	0.0117695	0.001716	0.00880595
21	312	1443	758	1799		21	0.0244461	0.153004	0.0382566	0.124739
22	172	846	351	1354		22	0.0134767	0.0897027	0.0177151	0.0938839
23	473	2476	984	3970		23	0.037061	0.262534	0.049663	0.275273
24	1514	4314	2484	8143		24	0.118626	0.45742	0.125369	0.564621
25	205	1049	471	1805		25	0.0160624	0.111227	0.0237716	0.125155
26	75	445	205	774		26	0.00587648	0.0471841	0.0103464	0.0536677
27	4277	19045	10658	41843		27	0.335116	2.01937	0.537914	2.90132
28	124	606	308	780		28	0.00971577	0.0642552	0.0155449	0.0540838
29	162	589	401	743		29	0.0126932	0.0624526	0.0202387	0.0515183
30	828	2942	1754	4324		30	0.0648763	0.311945	0.0885252	0.299818
31	94	748	147	611		31	0.00736518	0.0793116	0.00741916	0.0423656
32	82	691	184	619		32	0.00642495	0.0732678	0.00928657	0.0429203
33	371	1636	684	1698		33	0.029069	0.173468	0.0345218	0.117736
34	1537	3386	2922	3992		34	0.120429	0.359023	0.147475	0.276798
35	2087	2546	2717	2725		35	0.163523	0.269956	0.137128	0.188947
36	2197	2012	3381	1713		36	0.172142	0.213336	0.170641	0.118776
37	1862	3580	3492	4858		37	0.145893	0.379593	0.176243	0.336845
38	4025	4846	6316	7791		38	0.315371	0.513829	0.318772	0.540214
39	1244	1758	1972	2593		39	0.0974712	0.186404	0.0995278	0.179794
40	2167	2882	3753	2857		40	0.169791	0.305583	0.189416	0.198099
41	12029	6956	22445	7280		41	0.942508	0.737556	1.13281	0.504782
42	1958	3286	2932	3065		42	0.153415	0.34842	0.147979	0.212522
43	5403	5176	8889	4848		43	0.423341	0.54882	0.448632	0.336151
44	2376	3945	3779	3827		44	0.186167	0.418295	0.190728	0.265357
45	8281	6172	13361	6510		45	0.648841	0.654427	0.674336	0.451392
46	5750	6964	8200	8529		46	0.45053	0.738404	0.413858	0.591385
47	4444	3849	5864	3800		47	0.348201	0.408116	0.295959	0.263485
48	15277	7402	21236	7988		48	1.197	0.784846	1.07179	0.553873
49	8168	9556	10101	9251		49	0.639987	1.01324	0.509802	0.641447
50	9463	5093	11626	4857		50	0.741455	0.540019	0.58677	0.336776
51	8467	5463	11989	5962		51	0.663415	0.579251	0.605091	0.413394
52	3409	3774	4048	3621		52	0.267105	0.400163	0.204305	0.251074
53	18135	8693	24095	8702		53	1.42093	0.921733	1.21609	0.603381
54	41355	22139	58697	22295		54	3.24029	2.34743	2.96247	1.54589
55	3000	4273	3526	4783		55	0.235059	0.453073	0.177959	0.331644
56	26657	4302	34164	5300		56	2.08866	0.456148	1.72427	0.367492
57	16798	3554	21323	3749		57	1.31617	0.376836	1.07618	0.259949
58	8862	2807	11157	2842		58	0.694364	0.297631	0.563099	0.197059
59	35113	6548	44889	6733		59	2.75121	0.694295	2.26557	0.466854
60	40343	17620	64026	19441		60	3.161	1.86828	3.23142	1.348
61	5817	5702	10319	5956		61	0.45578	0.604592	0.520805	0.412978
62	9131	6972	26612	8820		62	0.715441	0.739252	1.34312	0.611563
63	22297	6121	44362	7108		63	1.74704	0.649019	2.23897	0.492856
64	2672	2729	9306	2018		64	0.209359	0.28936	0.469678	0.139924
65	12131	6013	26407	4983		65	0.9505	0.637568	1.33277	0.345512
66	31473	9667	43268	9592		66	2.466	1.02501	2.18376	0.665092
67	183	316	203	190		67	0.0143386	0.033506	0.0102455	0.0131743
68	1685	1249	2794	892		68	0.132025	0.132433	0.141015	0.0618497
69	8246	5222	13026	4484		69	0.646099	0.553697	0.657429	0.310912
70	4042	5499	6004	5941		70	0.316703	0.583068	0.303025	0.411938
71	3536	4381	4235	4756		71	0.277056	0.464524	0.213743	0.329772
72	14757	6382	21718	5134		72	1.15626	0.676694	1.09612	0.355982
73	1953	3607	3703	7252		73	0.153023	0.382456	0.186892	0.50284
74	28694	10049	42654	11646		74	2.24826	1.06551	2.15277	0.807512
75	9857	9165	12316	7916		75	0.772326	0.97178	0.621595	0.548881
76	8860	6041	11024	6042		76	0.694208	0.640537	0.556387	0.418941
77	19598	8117	27865	10541		77	1.53556	0.860659	1.40636	0.730894
78	19159	8978	41853	24300		78	1.50117	0.951952	2.11234	1.68492
79	21449	15169	94870	80955		79	1.68059	1.60839	4.78813	5.61327
80	31163	30979	480419	506531		80	2.44172	3.28475	24.247	35.1219
81	14450	13760	132401	135707		81	1.1322	1.45899	6.68234	9.40968
82	28384	23711	217506	208950		82	2.22397	2.51412	10.9776	14.4882
83	1852	1216	1120	768		83	0.14511	0.128934	0.0565269	0.0532517
84	2493	3079	1830	797		84	0.195334	0.326471	0.092361	0.0552625
85	5287	4822	2773	1054		85	0.414252	0.511284	0.139955	0.0730824
86	2850	4791	1462	809		86	0.223306	0.507997	0.0737879	0.0560946
87	1485	5957	601	706		87	0.116354	0.63163	0.0303328	0.0489528
88	1625	6452	771	980		88	0.127324	0.684116	0.0389127	0.0679514
89	1693	7603	700	1389		89	0.132652	0.806158	0.0353293	0.0963107
90	992	4372	515	923		90	0.0777262	0.46357	0.0259923	0.0639991
91	3544	7393	1901	1736		91	0.277683	0.783892	0.0959444	0.120371
92	12483	12945	6775	3938		92	0.978081	1.37258	0.341938	0.273054
93	11655	11459	6870	3775		93	0.913204	1.21502	0.346732	0.261752
94	13228	7223	6561	1975		94	1.03645	0.765866	0.331137	0.136943
95	9585	7191	4906	1686		95	0.751014	0.762473	0.247608	0.116904
96	40190	15417	18866	4759		96	3.14901	1.63469	0.952176	0.32998
97	19168	13648	9634	4310		97	1.50187	1.44712	0.486233	0.298848
98	34441	26624	14926	6466		98	2.69856	2.82299	0.753322	0.448341
99	20607	11601	8655	2662		99	1.61462	1.23007	0.436822	0.184578
100	31618	27459	13917	6613		100	2.47737	2.91152	0.702398	0.458533
101	12296	10946	5182	2905		101	0.963429	1.16062	0.261538	0.201427
102	7334	8275	3926	2309		102	0.574641	0.877412	0.198147	0.160102
103	5451	9531	2364	2715		103	0.427102	1.01059	0.119312	0.188253
104	9316	14694	4315	4655		104	0.729937	1.55803	0.21778	0.322769
105	3549	10174	1921	2310		105	0.278075	1.07877	0.0969538	0.160171
106	3313	6121	1589	1705		106	0.259584	0.649019	0.0801976	0.118222
107	5979	15052	3012	4204		107	0.468473	1.59599	0.152017	0.291498
108	5362	18126	2500	4678		108	0.420129	1.92193	0.126176	0.324364
109	3866	9965	2092	3118		109	0.302913	1.0566	0.105584	0.216196
110	23408	34848	10639	9915		110	1.83409	3.69499	0.536955	0.687488
111	8813	8660	3737	2353		111	0.690525	0.918234	0.188608	0.163153
112	5514	7548	2190	2277		112	0.432039	0.800327	0.11053	0.157883
113	13708	29790	5897	7659		113	1.07406	3.15868	0.297624	0.531061
114	9006	8350	3209	2520		114	0.705647	0.885364	0.16196	0.174732
115	14284	16272	5577	4512		115	1.11919	1.72535	0.281474	0.312854
116	21606	39169	9070	11868		116	1.6929	4.15315	0.457767	0.822905
117	28481	22526	11840	6487		117	2.23157	2.38847	0.597571	0.449797
118	40201	25797	14524	6359		118	3.14987	2.7353	0.733033	0.440921
119	109912	33779	34025	6949		119	8.61194	3.58164	1.71726	0.481831
120	22210	11117	7902	2294		120	1.74022	1.17875	0.398818	0.159062
121	18691	5100	5691	907		121	1.4645	0.540761	0.287228	0.0628897
122	17351	9435	5827	1801		122	1.3595	1.00041	0.294092	0.124878
123	27117	5642	10247	1219		123	2.1247	0.59823	0.517171	0.0845232
124	9887	2889	4002	464		124	0.774676	0.306325	0.201983	0.0321729
125	7138	2880	3018	466		125	0.559284	0.305371	0.15232	0.0323116
126	4595	6104	1622	1052		126	0.360032	0.647217	0.0818631	0.0729438
127	3084	1878	1168	295		127	0.241641	0.199127	0.0589495	0.0204548
128	6931	1788	2969	308		128	0.543065	0.189585	0.149847	0.0213562
129	7636	1115	2996	186		129	0.598304	0.118225	0.15121	0.0128969
130	6799	940	2334	155		130	0.532722	0.0996697	0.117798	0.0107474
Total	1276275	943115	1981356	1442207		Total	100	100	100	100

## Sheet: 1xBio, 10 mM NaF, Untreated
Transcript Length	Total Untreated Reads	% Total Untreated Reads			*	1	2	3	4	5	6	7	8	9	10	11	12	13	14	15	16	17	18	19	20	21	22	23	24	25	26	27	28	29	30	31	32	33	34	35	36	37	38	39	40	41	42	43	44
20	8	0.000180396		20	1	2	2	0	0	0	0	0	1	0	1	0	0	0	0	0	1	0	0	0	0
21	312	0.00703544		21	191	96	15	6	1	0	0	0	0	2	0	0	0	0	0	0	0	0	1	0	0	0
22	172	0.00387851		22	107	42	14	0	4	0	0	0	0	1	0	0	0	1	0	1	2	0	0	0	0	0	0
23	473	0.0106659		23	375	48	30	3	0	0	1	1	0	3	1	0	3	1	0	4	0	0	0	1	2	0	0	0
24	1514	0.0341399		24	832	96	38	12	5	0	1	0	2	3	0	0	2	3	0	1	3	0	2	0	8	506	0	0	0
25	205	0.00462265		25	168	13	10	1	1	0	0	0	0	3	0	0	1	1	1	1	0	0	0	2	0	3	0	0	0	0
26	75	0.00169121		26	42	8	10	1	1	0	0	0	0	2	0	0	1	0	0	0	0	0	0	0	1	4	5	0	0	0	0
27	4277	0.0964442		27	3775	236	163	16	15	0	2	0	0	17	2	0	3	3	0	5	5	0	2	1	3	22	4	3	0	0	0	0
28	124	0.00279614		28	56	24	12	2	0	0	0	0	0	1	0	0	0	2	0	0	1	0	0	0	0	1	1	0	0	5	19	0	0
29	162	0.00365302		29	94	31	14	1	0	0	1	0	0	4	1	0	2	5	0	1	0	0	1	0	0	1	3	1	1	1	0	0	0	0
30	828	0.018671		30	490	194	86	7	6	1	1	2	0	9	1	0	1	10	0	1	0	0	0	2	3	5	5	2	1	1	0	0	0	0	0
31	94	0.00211965		31	56	23	7	2	0	0	0	0	1	0	0	0	0	1	0	0	0	0	0	0	1	3	0	0	0	0	0	0	0	0	0	0
32	82	0.00184906		32	53	17	4	0	0	0	0	1	0	0	0	0	0	0	0	0	0	0	0	0	0	2	1	0	0	0	0	0	0	4	0	0	0
33	371	0.00836586		33	234	73	30	5	2	0	0	1	2	4	0	0	0	0	1	0	2	0	0	2	0	10	3	0	0	0	0	0	0	2	0	0	0	0
34	1537	0.0346586		34	982	321	125	12	8	0	2	0	2	15	2	0	3	2	3	7	7	0	1	3	3	18	9	2	2	3	0	4	0	0	1	0	0	0	0
35	2087	0.0470608		35	1275	416	175	28	13	0	3	0	0	19	2	1	7	4	0	6	5	0	1	5	2	18	8	0	2	4	0	1	0	5	0	87	0	0	0	0
36	2197	0.0495412		36	1433	400	223	21	17	0	2	0	1	29	4	0	3	8	4	5	7	0	1	3	1	19	7	2	3	1	0	0	0	1	2	0	0	0	0	0	0
37	1862	0.0419872		37	1078	400	162	42	15	1	1	1	4	19	3	0	5	12	5	11	8	0	1	19	17	30	12	2	4	5	0	0	0	1	0	0	2	2	0	0	0	0
38	4025	0.0907617		38	2274	967	422	69	42	0	4	2	4	45	7	1	11	13	1	9	17	0	2	13	18	46	18	10	1	8	0	1	1	2	3	1	7	4	2	0	0	0	0
39	1244	0.0280516		39	755	257	108	23	16	1	3	1	2	11	3	0	3	8	1	8	3	0	1	3	2	10	7	2	1	6	0	0	0	2	2	0	1	0	1	3	0	0	0	0
40	2167	0.0488647		40	1343	399	231	27	20	1	6	1	2	27	5	1	4	13	1	8	8	1	0	4	7	28	6	5	1	5	0	0	0	3	1	0	1	2	3	0	3	0	0	0	0
41	12029	0.271248		41	7453	2406	1109	153	110	4	24	7	9	158	20	2	20	83	10	50	66	0	1	35	15	120	43	20	12	26	0	5	1	14	13	1	5	1	13	2	0	18	0	0	0	0
42	1958	0.0441519		42	1258	413	156	20	10	0	2	2	1	17	4	0	2	7	1	4	6	0	1	5	3	19	8	8	2	5	0	0	1	0	0	0	0	0	1	0	0	0	2	0	0	0	0
43	5403	0.121835		43	3474	1068	470	66	48	1	6	0	3	59	8	1	9	19	3	9	16	0	4	19	8	45	21	5	5	10	0	2	2	5	2	0	3	0	4	1	0	4	3	0	0	0	0	0
44	2376	0.0535776		44	1433	479	222	42	34	1	5	2	5	20	4	0	10	8	1	10	15	1	0	7	5	26	13	4	3	8	1	2	0	0	2	0	1	0	3	0	1	1	1	1	3	2	0	0	0
45	8281	0.186732		45	5124	1778	664	100	61	7	6	3	15	75	11	2	13	26	6	36	39	0	5	32	12	87	38	18	13	35	1	6	2	10	6	3	6	4	6	0	0	2	1	10	7	11	0	0	0
46	5750	0.12966		46	3432	1227	485	59	52	1	15	2	1	68	10	0	3	19	6	24	24	0	4	12	12	85	29	22	17	29	0	4	5	5	10	0	3	2	5	0	1	6	4	14	18	10	13	12	0
47	4444	0.10021		47	2536	918	411	62	50	2	10	4	2	49	5	4	5	9	1	13	17	0	5	17	12	106	36	20	28	37	1	12	6	3	14	0	7	7	5	2	2	8	1	13	0	1	2	1	0
48	15277	0.344489		48	9013	3100	1226	203	175	6	21	7	10	169	34	1	18	82	8	43	63	3	13	61	49	295	146	76	72	88	6	26	9	14	30	8	16	17	28	3	4	20	12	36	2	7	4	1	49
49	8168	0.184184		49	4632	1660	651	102	86	1	13	7	9	99	16	1	15	27	5	16	42	1	8	23	27	214	77	51	61	72	5	20	4	12	21	2	9	9	13	2	0	30	10	24	1	2	2	4	40
50	9463	0.213386		50	5143	1699	867	150	130	10	21	2	16	123	17	3	22	77	12	36	65	3	17	36	31	279	99	80	83	119	5	28	8	23	31	7	36	20	26	7	8	38	31	39	5	1	2	0	7
51	8467	0.190927		51	4471	1553	865	141	107	2	14	5	11	122	22	2	19	56	9	28	36	3	15	41	34	264	94	69	68	86	3	33	9	23	25	4	27	20	41	3	7	30	18	50	3	0	6	1	12
52	3409	0.0768712		52	1603	488	274	47	28	1	11	1	7	56	7	1	12	16	5	10	29	0	11	21	37	151	50	55	37	44	3	15	6	15	16	7	20	6	23	1	0	23	12	30	0	3	4	1	1
53	18135	0.408935		53	9936	3219	1673	260	253	6	51	12	26	259	43	7	43	121	23	99	115	4	37	95	79	502	127	125	114	161	8	50	12	66	68	25	60	60	61	8	22	121	49	71	6	9	3	2	13
54	41355	0.932534		54	22183	8238	3501	579	534	17	96	38	62	503	54	17	67	274	34	159	208	10	65	166	206	1056	470	291	364	435	18	143	42	134	180	55	105	127	154	22	40	204	104	204	20	28	54	5	25
55	3000	0.0676485		55	1477	470	188	36	40	0	6	5	3	27	2	1	8	16	4	10	17	0	8	12	15	87	25	23	26	36	4	17	4	12	12	1	16	9	17	1	1	15	7	18	2	2	0	0	3
56	26657	0.601102		56	14533	5130	2283	381	361	17	69	14	37	388	53	9	53	186	23	142	170	11	56	139	137	578	232	191	150	254	13	95	33	74	123	38	71	87	115	10	32	77	42	91	23	11	23	0	41
57	16798	0.378786		57	8745	3494	1463	241	216	8	38	11	19	219	31	8	23	92	23	70	81	2	37	60	91	480	193	121	116	153	9	75	21	69	91	23	46	68	57	8	21	70	58	66	6	5	10	1	20
58	8862	0.199834		58	4552	1744	716	124	108	2	20	2	12	130	23	1	18	75	9	44	61	0	11	49	39	268	106	68	58	97	10	44	16	43	60	10	33	39	40	6	15	48	20	46	5	7	13	1	20
59	35113	0.79178		59	17380	7033	2625	431	420	20	79	29	51	481	84	19	83	249	52	194	246	11	104	157	200	1055	435	311	347	455	36	216	53	183	263	78	135	146	168	27	55	260	190	331	54	21	87	8	111
60	40343	0.909714		60	20116	8099	3206	552	416	17	80	28	61	520	87	22	96	287	55	163	173	10	83	146	238	1060	451	377	396	518	37	245	69	195	318	93	172	169	248	45	72	277	221	355	58	14	94	8	160
61	5817	0.13117		61	2899	1146	469	76	63	3	10	5	8	78	15	2	13	33	6	19	35	4	11	17	35	154	61	50	58	79	6	37	4	30	37	6	21	22	32	4	8	31	42	53	10	8	12	0	12
62	9131	0.205899		62	4529	1783	739	136	115	2	25	8	21	111	15	6	21	72	6	34	59	3	19	40	50	258	90	92	85	112	5	51	11	40	66	20	28	29	28	10	14	81	72	86	15	11	27	2	32
63	22297	0.502786		63	11013	4468	1805	345	276	8	36	18	35	273	50	17	55	168	37	108	141	13	46	59	131	542	243	161	178	269	19	117	22	125	167	46	78	102	189	24	25	137	134	221	34	14	56	8	64
64	2672	0.0602522		64	1274	518	206	39	35	2	5	2	2	44	5	2	3	27	4	18	16	3	5	9	13	66	23	17	19	34	1	22	1	14	32	4	17	14	43	2	8	14	27	34	4	1	8	2	3
65	12131	0.273548		65	6160	2575	1001	178	160	2	33	3	22	163	23	4	22	70	9	57	61	2	32	34	57	300	123	85	98	92	6	75	11	54	96	17	23	35	88	11	32	68	49	76	12	3	19	1	9
66	31473	0.7097		66	15955	6507	2525	403	352	11	70	25	48	377	61	12	54	177	45	120	197	9	79	108	137	716	330	236	222	328	17	175	32	129	226	54	98	145	330	42	48	242	204	227	54	21	63	4	35
67	183	0.00412656		67	92	26	11	2	3	0	0	0	0	3	0	0	0	2	0	1	1	0	0	0	0	5	0	3	0	2	0	0	0	2	1	3	0	1	9	1	0	2	4	2	3	0	0	0	0
68	1685	0.0379959		68	907	302	152	19	15	2	6	1	1	20	3	1	3	12	4	3	10	0	2	3	8	19	23	10	17	9	0	5	1	7	7	1	10	7	47	0	0	7	8	6	5	0	3	0	1
69	8246	0.185943		69	4465	1749	685	96	108	4	17	6	8	91	14	1	17	42	11	39	41	2	10	22	34	178	72	50	63	61	6	42	7	23	24	14	25	18	38	6	3	29	34	28	2	0	6	0	4
70	4042	0.091145		70	2156	888	322	54	57	0	7	1	6	58	6	2	5	15	5	15	24	0	9	19	19	81	34	18	29	34	2	13	5	10	16	2	15	4	16	2	3	20	12	18	1	0	3	0	1
71	3536	0.079735		71	2001	785	321	49	37	3	8	2	7	29	5	1	1	17	4	10	13	2	6	4	18	51	28	15	12	15	0	9	2	5	10	1	6	2	4	1	0	11	3	3	0	0	0	0	0
72	14757	0.332763		72	8174	3314	1258	216	188	3	29	8	21	138	28	4	29	77	8	52	60	2	16	33	40	179	98	52	77	102	6	41	6	20	21	6	9	10	27	4	2	13	9	4	1	1	9	0	10
73	1953	0.0440392		73	1051	442	199	26	25	1	10	2	1	17	1	1	1	8	2	6	5	0	3	6	1	32	10	9	12	6	0	11	0	5	2	1	1	2	2	0	0	2	4	3	1	0	1	0	2
74	28694	0.647035		74	15733	6497	2568	374	400	15	56	8	34	246	47	9	44	154	17	53	124	5	42	63	92	457	220	132	136	161	12	91	16	46	54	14	41	28	76	5	6	61	34	26	3	0	7	2	33
75	9857	0.22227		75	5297	2188	910	157	132	7	18	0	8	83	13	4	15	53	5	31	44	3	15	23	46	156	83	53	50	60	11	31	7	21	14	7	11	14	26	1	2	16	11	13	1	1	1	1	9
76	8860	0.199788		76	4817	1955	693	128	98	3	12	4	9	76	22	3	19	50	11	33	38	2	18	24	34	122	78	49	46	56	5	26	3	14	19	3	8	10	34	2	2	11	14	9	1	0	2	0	8
77	19598	0.441925		77	10212	4211	1639	223	252	12	20	8	28	177	38	7	42	139	23	73	91	5	28	38	50	297	168	113	130	120	7	85	17	31	49	11	32	20	68	4	2	44	25	21	3	1	7	0	23
78	19159	0.432026		78	9670	3896	1506	293	260	12	42	8	23	211	39	7	35	98	22	65	86	6	27	42	65	329	173	85	120	157	9	82	11	45	50	13	27	28	110	1	4	79	52	23	2	0	11	2	24
79	21449	0.483664		79	10564	4450	1535	277	270	8	48	9	30	213	31	11	38	134	24	71	114	3	42	61	74	394	233	118	148	166	15	98	16	59	46	11	50	37	92	7	5	64	32	31	2	0	12	3	42
80	31163	0.70271		80	13526	5609	2169	370	316	8	59	21	63	281	55	15	75	230	37	127	197	8	62	105	124	787	437	211	279	317	32	147	33	127	89	27	94	71	249	16	6	213	99	68	1	1	26	3	79
81	14450	0.32584		81	6748	2691	1050	161	140	6	23	5	36	167	36	12	27	104	14	56	74	2	23	38	40	286	153	73	109	114	5	65	18	42	31	9	35	22	104	4	8	53	22	31	1	0	7	2	39
82	28384	0.640045		82	13571	5375	2140	316	291	12	56	16	67	312	65	7	50	143	22	81	127	7	48	54	76	456	269	127	159	184	13	109	18	66	59	20	56	41	142	10	3	102	51	45	1	0	22	1	64
83	1852	0.0417617		83	728	309	102	14	16	1	3	0	1	14	2	1	2	10	3	5	8	0	1	1	4	28	16	9	13	17	1	9	0	2	0	1	2	7	12	0	0	7	2	3	1	0	1	0	5
84	2493	0.0562159		84	1199	520	173	26	20	2	5	1	3	24	5	3	2	15	1	8	7	0	4	3	11	50	22	8	18	28	1	10	1	3	7	1	2	3	13	1	1	18	10	4	0	0	2	0	8
85	5287	0.119219		85	2473	1056	396	70	88	1	6	0	5	65	8	0	8	26	3	10	31	1	4	5	10	94	65	37	41	51	3	37	2	15	11	4	3	7	33	0	2	32	22	5	0	0	3	0	8
86	2850	0.064266		86	1235	528	244	42	46	2	5	0	4	24	7	2	7	16	3	7	11	0	6	1	8	37	36	15	25	20	1	16	1	6	7	1	10	8	31	2	3	22	12	1	0	1	0	0	9
87	1485	0.033486		87	728	267	85	16	15	1	3	0	2	10	2	0	3	10	1	4	11	1	3	2	4	22	16	10	10	12	1	10	2	4	3	4	2	1	3	1	0	9	7	3	1	0	0	0	6
88	1625	0.0366429		88	668	250	85	16	18	1	1	0	1	13	2	1	3	6	1	3	6	0	1	1	9	17	13	6	13	9	0	7	0	3	4	2	4	3	14	1	0	15	6	3	0	0	1	0	3
89	1693	0.0381763		89	761	309	132	21	18	2	2	2	0	15	6	1	1	11	1	4	8	0	1	2	2	35	21	11	18	19	5	8	1	5	3	1	4	5	7	0	1	13	8	4	0	0	2	0	2
90	992	0.0223691		90	397	188	89	16	11	0	3	1	0	6	0	1	3	4	0	1	3	0	0	1	2	15	10	1	3	14	2	4	1	1	5	0	4	3	12	1	0	6	5	3	1	0	2	0	1
91	3544	0.0799154		91	1563	633	252	44	43	1	3	1	2	31	6	0	3	14	2	15	13	2	5	11	11	51	33	17	27	33	4	17	2	6	8	3	11	4	42	3	2	36	20	6	0	1	3	1	6
92	12483	0.281485		92	4274	1679	782	114	147	6	21	6	10	111	17	2	12	53	4	38	34	5	13	25	45	158	104	44	76	90	8	51	10	23	17	13	21	17	106	2	5	80	52	12	1	3	10	1	48
93	11655	0.262814		93	3487	1520	674	108	133	2	13	8	9	69	15	4	7	32	7	34	37	5	14	27	61	136	68	57	62	78	2	32	4	20	23	13	20	15	73	8	6	61	32	14	0	1	7	0	29
94	13228	0.298285		94	4843	2016	887	133	152	3	14	6	11	97	16	3	14	48	7	41	35	1	18	12	38	157	87	48	74	101	2	50	5	30	21	6	25	22	128	2	4	89	60	22	2	0	7	2	34
95	9585	0.216137		95	3638	1557	651	114	93	1	17	3	9	79	15	1	21	41	8	29	39	0	17	17	21	132	93	43	63	88	3	38	6	24	18	1	20	22	81	2	2	77	43	23	3	1	18	0	34
96	40190	0.906264		96	13040	5429	2430	437	419	15	40	16	33	275	53	11	45	137	24	98	130	6	43	59	97	431	258	134	231	247	15	114	22	97	67	23	58	60	339	18	13	271	183	62	8	0	40	3	104
97	19168	0.432229		97	4570	1920	930	146	166	5	13	6	5	111	21	9	19	45	4	45	50	2	19	23	24	171	89	52	77	127	7	42	4	27	31	11	25	23	120	6	4	88	53	23	1	0	16	2	51
98	34441	0.776627		98	6882	2951	1477	217	252	14	31	8	15	143	30	5	23	70	12	47	86	5	23	39	60	270	119	88	110	132	8	76	17	52	46	15	37	29	154	7	7	142	88	43	3	0	21	5	70
99	20607	0.464677		99	4878	1988	1013	157	172	2	17	5	16	110	14	4	11	67	6	49	52	1	20	22	39	170	118	59	68	153	6	43	8	32	29	13	18	27	135	9	7	120	81	27	1	1	20	2	64
100	31618	0.71297		100	6845	2999	1349	240	257	7	23	7	17	155	31	7	15	75	14	72	69	1	22	35	53	263	144	84	125	227	9	73	8	62	36	12	34	34	190	14	9	165	109	43	1	1	27	2	80
101	12296	0.277269		101	2501	1076	532	68	106	2	10	3	4	43	9	2	8	29	12	23	30	0	8	11	16	90	57	32	47	68	6	29	0	26	9	7	11	12	53	9	7	70	50	17	1	1	7	2	41
102	7334	0.165378		102	1542	625	275	53	58	1	11	3	4	41	5	1	7	21	6	13	15	0	7	9	17	58	26	26	21	31	3	24	1	9	9	5	12	8	42	1	3	33	29	9	1	0	5	1	26
103	5451	0.122917		103	915	351	191	31	34	0	4	0	3	21	5	0	1	13	1	4	7	0	3	1	5	29	22	15	15	23	0	9	2	8	11	0	3	4	25	1	0	17	14	5	1	0	0	1	8
104	9316	0.210071		104	1538	652	320	51	55	1	8	2	3	45	4	0	6	20	4	10	19	1	3	9	12	58	38	21	23	35	1	18	2	12	18	3	9	7	44	3	1	48	22	11	0	0	4	1	28
105	3549	0.0800281		105	589	252	120	18	21	0	1	1	1	19	4	1	2	5	0	3	10	1	2	1	4	29	11	5	13	17	1	4	0	2	4	1	1	5	17	0	1	24	10	4	2	0	4	0	8
106	3313	0.0747065		106	535	193	101	18	15	2	1	0	0	9	2	0	2	9	0	10	7	0	1	3	6	14	7	11	13	19	2	9	0	0	4	3	3	6	18	1	1	13	7	2	0	0	3	0	9
107	5979	0.134823		107	924	366	191	26	28	0	4	0	5	19	7	0	3	8	3	8	9	1	2	7	11	35	25	9	20	26	1	11	4	7	4	2	3	6	21	2	1	24	10	10	0	1	6	0	23
108	5362	0.12091		108	786	328	171	28	24	0	5	2	2	16	5	0	1	4	0	5	13	1	5	4	12	31	13	8	23	22	1	9	0	9	1	2	4	4	24	1	0	20	14	6	1	0	1	0	16
109	3866	0.0871763		109	598	215	123	17	27	1	4	0	1	15	3	2	1	13	0	5	4	0	0	5	11	21	7	5	9	18	3	5	3	8	10	4	3	2	10	1	0	8	12	5	0	1	4	0	8
110	23408	0.527838		110	3653	1476	697	121	115	5	15	3	6	85	19	2	13	40	6	34	36	3	10	15	28	144	75	36	63	114	3	35	5	27	31	5	13	13	92	8	6	82	57	38	1	0	17	1	71
111	8813	0.198729		111	1307	596	278	37	44	0	4	1	5	28	8	0	6	13	0	17	16	0	8	7	11	47	32	17	22	46	2	9	0	10	16	2	6	5	39	0	1	29	20	13	1	2	6	0	17
112	5514	0.124338		112	808	342	166	25	26	2	4	1	3	19	5	0	3	8	2	2	10	1	2	5	11	31	20	8	7	24	1	4	0	6	4	2	3	5	22	2	1	24	10	9	2	0	0	0	20
113	13708	0.309108		113	2000	823	404	59	78	2	9	1	4	44	10	1	5	20	5	16	34	1	5	6	16	69	39	23	36	97	9	14	2	17	16	1	10	6	41	4	2	55	32	13	1	0	10	0	39
114	9006	0.203081		114	1353	558	273	43	45	4	3	0	0	35	5	1	5	14	2	12	12	1	4	4	9	48	27	20	21	27	0	12	0	12	9	2	3	5	31	5	1	29	15	8	1	0	1	1	22
115	14284	0.322097		115	1945	768	368	47	57	0	15	3	5	51	7	2	5	24	4	12	17	0	2	11	17	62	39	23	25	47	4	23	6	16	15	1	8	5	43	2	1	35	23	12	2	0	12	0	38
116	21606	0.487204		116	2716	1086	566	75	89	2	10	3	9	70	13	2	14	15	4	18	24	2	6	17	18	84	57	33	38	53	2	38	9	21	12	2	21	16	81	4	2	63	46	16	1	3	10	2	47
117	28481	0.642232		117	3296	1437	693	111	115	3	15	2	9	66	16	0	7	36	5	27	28	1	11	17	32	109	70	36	56	79	2	36	2	19	18	8	20	19	88	9	4	76	52	22	3	0	17	3	67
118	40201	0.906512		118	4789	2042	1022	157	169	4	23	6	11	119	18	2	27	58	10	29	38	5	24	21	39	176	88	44	62	103	5	56	14	32	26	7	29	24	119	10	4	119	83	29	1	3	23	2	86
119	109912	2.47846		119	12655	5323	2601	383	445	17	53	17	28	280	67	12	41	135	17	93	130	3	33	55	82	428	200	146	174	287	17	102	17	98	71	27	52	69	355	25	15	336	231	101	8	1	52	6	244
120	22210	0.500824		120	2318	1035	464	79	79	2	14	4	6	64	7	2	11	28	1	18	29	1	6	9	20	84	31	39	37	66	8	18	4	13	15	2	12	15	60	2	6	59	56	14	1	1	11	5	44
121	18691	0.421473		121	1857	819	447	70	74	0	14	2	9	52	6	4	9	10	3	25	16	0	13	9	13	60	26	28	30	48	2	19	3	10	23	5	12	7	53	2	5	53	38	15	0	0	8	1	39
122	17351	0.391256		122	1652	736	363	62	66	5	5	4	6	41	6	0	5	17	4	11	17	0	16	9	14	59	35	19	24	40	2	13	3	15	16	4	11	16	53	0	3	33	31	21	1	1	8	1	33
123	27117	0.611475		123	2703	1079	523	77	101	3	13	4	6	75	5	5	10	15	3	24	29	2	8	15	22	111	53	35	35	45	3	29	5	22	15	4	13	12	72	5	4	91	42	22	2	0	6	4	48
124	9887	0.222947		124	935	364	183	26	35	1	4	4	2	21	7	2	3	9	0	2	8	0	3	4	5	32	12	18	18	25	1	7	1	4	7	2	4	6	38	0	2	21	9	9	0	0	2	1	21
125	7138	0.160958		125	584	275	144	16	18	1	4	0	0	18	6	0	4	4	0	3	7	0	2	3	1	25	15	8	17	26	2	8	0	7	5	1	0	5	22	0	3	11	10	2	0	0	8	0	15
126	4595	0.103615		126	423	169	87	8	12	0	2	0	0	9	3	0	2	7	3	3	4	1	0	2	6	12	5	6	9	19	3	7	0	3	1	1	0	2	11	1	0	16	9	3	0	0	1	0	9
127	3084	0.0695426		127	285	98	41	6	10	0	1	0	0	7	2	0	3	3	0	1	2	0	2	0	4	7	1	3	4	13	1	0	1	2	0	0	3	2	8	0	1	13	7	1	2	0	1	0	4
128	6931	0.156291		128	606	241	131	20	27	0	3	0	4	20	3	0	1	4	2	2	1	1	1	4	7	23	12	6	17	45	2	6	1	3	7	1	2	2	13	0	2	16	10	1	0	0	4	1	12
129	7636	0.172188		129	692	296	135	19	27	0	2	3	4	14	6	0	1	2	1	7	8	0	4	2	4	22	11	9	8	26	1	9	1	3	3	2	2	3	16	0	1	13	12	7	1	0	3	0	15
130	6799	0.153314		130	603	232	124	9	27	1	1	0	1	12	1	0	0	7	3	7	12	0	0	4	3	23	10	4	9	16	0	3	2	4	4	0	1	5	17	1	0	12	14	3	1	0	0	1	15
131	131693	2.96961		131	11811	5005	2600	398	474	5	49	10	41	310	54	15	45	138	22	100	138	8	39	65	104	456	196	172	174	269	20	117	19	95	74	27	54	73	361	22	29	346	206	92	13	4	59	5	248
132	12140	0.273751		132	1073	434	241	39	45	4	3	1	2	29	3	0	0	17	2	6	13	1	2	4	7	37	21	11	19	21	0	12	5	2	5	4	5	4	20	1	0	19	24	10	3	0	10	0	22
133	68351	1.54128		133	5925	2413	1282	209	233	8	26	7	16	163	17	2	18	60	9	55	65	0	17	33	52	228	116	70	90	125	7	47	13	44	39	6	40	20	149	8	10	169	94	55	6	3	34	3	121
134	861538	19.4272		134	75138	31194	16526	2346	2990	78	312	100	199	2013	308	50	282	694	94	617	859	32	253	353	564	2733	1317	991	1153	1796	120	739	143	538	481	149	417	420	2158	118	141	1936	1301	607	50	30	423	44	1702
135	956310	21.5643		135	83048	34415	17942	2688	3240	109	340	87	226	2356	379	75	327	781	141	684	980	41	296	416	664	3141	1481	1102	1191	1818	121	858	142	631	601	189	439	443	2339	126	164	2179	1450	739	74	33	500	38	1823
136	784432	17.6885		136	70663	29352	15349	2231	2721	76	288	79	141	1913	299	61	221	641	96	545	829	20	265	347	532	2653	1364	941	1028	1670	92	698	109	523	479	159	406	393	1911	115	138	1767	1240	541	48	32	345	30	1591
137	137956	3.11084		137	12404	5197	2681	415	449	16	50	9	37	312	50	8	45	126	18	108	133	10	39	63	95	438	212	165	180	322	23	116	15	91	87	33	75	82	317	22	15	308	193	98	6	1	54	12	262
138	26313	0.593345		138	2326	983	550	54	90	1	11	2	6	70	9	1	9	26	5	16	23	0	12	18	15	88	43	24	23	50	5	17	2	16	22	2	6	17	73	6	4	53	34	13	1	0	14	1	53
139	9386	0.21165		139	850	362	177	28	36	2	5	1	2	29	7	1	1	14	1	5	6	1	4	5	6	36	21	9	6	19	1	5	0	4	5	3	7	7	32	0	2	31	7	9	1	1	5	0	14
140	10228	0.230636		140	979	399	211	36	27	0	3	2	2	18	3	0	9	9	1	6	11	0	5	5	4	38	18	12	14	18	0	10	0	8	8	1	7	8	31	0	2	40	10	7	2	0	5	0	17
141	20567	0.463775		141	1968	822	418	69	85	4	8	3	8	37	5	4	8	25	4	18	26	0	10	10	21	73	24	30	21	38	2	17	4	17	13	2	12	11	50	3	4	48	32	20	0	1	8	1	36
142	15099	0.340475		142	1325	560	301	46	67	0	5	1	0	33	6	1	6	15	1	17	18	1	5	7	9	40	32	17	30	31	2	11	0	7	18	2	10	5	36	0	10	38	19	14	1	0	10	0	28
143	33050	0.745261		143	2988	1276	616	106	121	3	19	2	10	82	15	3	17	30	4	22	29	2	7	24	30	109	64	39	41	60	2	37	8	21	24	5	15	13	77	7	6	71	49	30	2	1	17	0	57
144	34305	0.77356		144	3166	1313	704	82	136	3	11	3	6	80	16	3	15	26	6	18	28	0	8	21	25	124	59	26	46	68	4	32	2	19	22	9	17	14	86	7	12	98	71	35	1	3	19	1	60
145	57047	1.28638		145	5221	2079	1173	128	189	4	29	6	17	148	26	8	18	31	13	45	63	2	12	25	35	192	113	72	84	115	12	60	9	27	38	12	40	38	143	8	15	128	84	51	5	2	27	6	108
Total Untreated Reads	4434690	100
[truncated: 101 more columns]

## Sheet: 1xBio, 0 mM NaF, Untreated
Transcript Length	Total Untreated Reads	% Total Untreated Reads			*	1	2	3	4	5	6	7	8	9	10	11	12	13	14	15	16	17	18	19	20	21	22	23	24	25	26	27	28	29	30	31	32	33	34	35	36	37	38	39	40	41	42	43	44
20	34	0.00106445		20	23	6	2	1	1	0	0	0	1	0	0	0	0	0	0	0	0	0	0	0	0
21	758	0.0237311		21	476	232	35	10	1	0	0	0	0	1	0	0	0	1	0	1	0	0	1	0	0	0
22	351	0.0109889		22	211	98	27	9	4	0	0	0	0	2	0	0	0	0	0	0	0	0	0	0	0	0	0
23	984	0.0308065		23	789	129	37	4	2	0	0	1	1	13	1	0	1	0	0	1	3	0	0	0	2	0	0	0
24	2484	0.0777677		24	1740	224	81	26	7	0	3	0	2	22	0	0	4	2	0	1	4	0	0	0	7	361	0	0	0
25	471	0.0147458		25	395	36	19	3	1	0	0	0	2	5	1	0	0	3	0	0	2	0	0	1	0	3	0	0	0	0
26	205	0.00641803		26	123	45	21	0	2	0	0	0	0	6	0	0	0	1	0	0	0	0	0	0	0	2	5	0	0	0	0
27	10658	0.333675		27	9252	719	416	63	29	0	4	1	4	64	3	1	8	22	1	18	15	0	1	1	5	26	4	1	0	0	0	0
28	308	0.0096427		28	172	70	22	3	2	0	2	1	0	6	1	0	1	9	0	1	0	0	0	0	1	4	1	0	1	4	7	0	0
29	401	0.0125543		29	221	101	28	8	3	0	0	0	0	3	2	0	0	21	0	6	1	0	2	0	0	3	2	0	0	0	0	0	0	0
30	1754	0.0549133		30	1072	419	122	30	13	4	3	0	2	22	1	0	6	33	4	4	3	0	0	2	0	5	3	2	0	4	0	0	0	0	0
31	147	0.0046022		31	94	31	8	2	1	0	0	0	0	2	1	0	1	3	0	1	0	0	0	0	0	0	1	1	0	0	0	1	0	0	0	0
32	184	0.00576057		32	115	44	12	1	0	0	0	0	0	4	0	0	0	0	0	1	2	0	0	0	0	3	0	0	0	1	0	0	0	1	0	0	0
33	684	0.0214143		33	437	135	48	6	10	0	0	0	1	10	1	0	2	9	0	5	4	0	0	1	0	10	1	2	1	0	0	1	0	0	0	0	0	0
34	2922	0.0914804		34	1829	606	213	45	17	1	2	3	2	38	5	1	6	11	6	31	18	0	1	5	1	56	16	3	1	3	1	0	1	0	0	0	0	0	0
35	2717	0.0850624		35	1574	643	206	41	22	2	3	0	1	40	9	0	1	21	1	10	9	0	1	11	3	41	10	4	4	5	0	0	0	0	1	54	0	0	0	0
36	3381	0.105851		36	2155	668	264	43	32	2	6	1	2	48	5	2	11	22	4	15	15	0	2	7	5	31	16	7	5	11	0	1	0	1	0	0	0	0	0	0	0
37	3492	0.109326		37	1940	785	255	47	19	0	7	3	3	44	4	0	7	48	5	46	21	1	4	106	30	63	21	9	2	15	1	2	0	0	2	0	1	1	0	0	0	0
38	6316	0.197738		38	3570	1604	479	90	67	2	15	5	13	89	8	0	16	55	3	27	25	0	2	35	37	85	34	14	6	22	0	2	1	2	0	2	3	0	3	0	0	0	0
39	1972	0.0617383		39	1173	443	158	31	16	0	3	0	1	27	3	1	2	14	3	6	10	1	1	7	10	31	13	3	3	6	0	0	1	0	1	0	2	1	0	1	0	0	0	0
40	3753	0.117497		40	2259	788	314	63	26	1	8	4	7	74	12	0	7	26	2	17	34	0	1	13	11	36	15	9	3	10	0	2	1	2	3	0	1	1	1	2	0	0	0	0	0
41	22445	0.702696		41	13845	4678	1719	308	195	7	31	8	31	348	46	5	55	163	21	107	131	2	15	59	37	267	106	33	49	81	2	15	8	22	8	2	8	5	8	1	2	17	0	0	0	0
42	2932	0.0917935		42	1832	653	198	35	25	0	6	2	1	47	5	1	2	18	1	4	16	0	3	5	3	34	12	3	4	10	0	4	0	0	1	0	2	2	0	1	1	0	1	0	0	0	0
43	8889	0.278292		43	5545	1899	708	145	72	4	11	4	11	127	21	2	17	35	5	19	33	0	3	20	4	71	37	20	14	25	1	7	1	4	6	0	8	0	2	1	0	5	2	0	0	0	0	0
44	3779	0.118311		44	2207	901	276	49	38	1	8	1	7	43	6	1	10	20	1	21	20	1	1	4	5	51	36	7	9	14	0	3	0	2	7	2	4	2	3	0	0	7	0	2	4	5	0	0	0
45	13361	0.418299		45	8241	2890	940	184	104	2	23	8	10	151	28	0	20	57	5	61	85	0	8	33	20	174	81	31	25	63	2	14	4	18	16	3	7	3	9	0	3	7	10	10	7	4	0	0	0
46	8200	0.256721		46	4973	1724	542	103	72	4	15	9	11	89	4	2	9	29	7	27	39	2	6	40	13	157	56	34	32	55	2	14	0	8	12	4	10	2	6	0	1	5	9	10	19	20	18	6	0
47	5864	0.183587		47	3410	1176	430	102	61	3	11	2	11	63	19	2	11	33	6	12	30	2	3	15	21	142	72	42	41	39	3	16	0	14	20	3	11	8	8	0	2	10	3	5	1	0	1	0	0
48	21236	0.664845		48	12495	4313	1450	329	216	7	45	13	28	261	26	4	46	133	29	63	106	4	16	99	65	456	228	145	100	162	8	54	8	18	47	22	40	19	28	5	3	44	19	56	1	4	3	1	14
49	10101	0.316237		49	5630	2152	724	146	96	1	17	9	6	106	12	5	19	61	8	28	40	3	21	37	34	261	147	85	71	126	5	17	9	16	16	6	11	18	25	2	2	49	17	44	0	3	3	0	8
50	11626	0.363981		50	6223	2193	889	183	127	5	43	10	13	185	30	9	27	95	12	56	87	3	15	53	45	387	184	112	97	127	11	43	11	38	43	9	46	25	41	1	10	49	30	43	5	2	5	1	3
51	11989	0.375345		51	6336	2296	965	207	172	3	26	6	21	163	30	2	28	86	14	45	73	5	10	51	53	433	137	84	86	127	2	58	16	31	46	18	52	25	46	6	13	70	32	66	7	1	8	1	12
52	4048	0.126733		52	1935	668	304	55	61	0	9	4	11	72	13	2	9	25	9	18	34	0	11	25	35	176	73	54	53	79	4	23	5	24	14	5	19	16	34	1	7	31	23	42	3	2	7	0	4
53	24095	0.754353		53	12754	4572	1901	410	343	4	68	19	38	376	61	15	61	218	32	145	173	8	43	111	99	596	239	192	201	253	11	63	13	88	68	30	102	104	92	11	38	238	83	139	4	9	26	4	13
54	58697	1.83765		54	31092	12177	4138	920	723	21	164	35	64	734	126	18	101	403	63	222	325	20	69	220	221	1636	729	484	468	698	37	242	71	173	228	59	193	200	235	28	47	431	210	438	37	46	65	3	28
55	3526	0.11039		55	1788	655	257	51	40	1	7	2	5	46	3	1	5	19	2	18	25	4	5	8	18	95	41	28	34	35	3	18	5	10	15	5	7	19	12	1	6	38	12	35	5	2	4	0	2
56	34164	1.06959		56	18206	6958	2561	550	406	6	70	22	46	513	111	19	85	288	38	168	241	6	70	124	121	829	323	272	242	367	22	157	28	113	126	36	107	135	131	8	42	144	80	177	34	15	34	2	83
57	21323	0.667569		57	11127	4677	1469	334	273	7	70	13	32	273	41	11	29	123	21	91	127	7	29	67	85	581	246	158	189	223	15	102	14	76	99	22	52	72	100	13	28	130	67	138	12	16	13	0	24
58	11157	0.349297		58	5755	2304	697	164	129	5	29	2	9	162	33	3	33	97	16	48	79	5	21	37	62	345	140	95	107	126	5	60	6	35	58	20	48	47	66	5	12	77	38	72	13	1	19	2	36
59	44889	1.40536		59	22021	9344	2832	642	476	19	114	27	72	656	124	20	97	350	43	226	322	8	104	166	222	1362	584	418	459	610	47	255	59	221	298	75	222	209	230	31	63	408	274	572	73	23	127	7	157
60	64026	2.00449		60	31762	13325	4269	897	732	17	128	58	115	875	146	29	155	592	66	260	339	14	141	208	291	1609	729	555	609	901	69	330	63	267	486	124	261	303	451	56	127	567	383	681	107	21	165	8	336
61	10319	0.323062		61	5158	2257	709	165	130	4	25	10	8	120	27	2	27	61	9	42	66	3	17	24	51	258	126	87	68	121	8	39	11	41	62	15	35	45	79	9	16	88	55	94	21	1	25	2	25
62	26612	0.833154		62	13112	5650	1772	397	264	7	58	23	38	380	58	18	67	214	36	124	181	6	57	78	119	673	346	222	253	318	25	140	23	122	195	56	111	105	127	19	42	243	183	309	50	14	54	11	92
63	44362	1.38886		63	21823	9276	2972	621	481	13	107	29	58	645	112	28	109	361	53	177	343	13	87	101	206	1058	510	362	424	497	43	245	54	196	335	90	198	210	350	44	86	376	281	456	103	39	166	14	145
64	9306	0.291347		64	4412	1725	672	146	111	1	20	6	12	139	22	2	19	82	12	60	84	1	13	27	37	274	96	79	87	125	15	44	17	43	90	17	57	56	172	15	25	109	86	115	22	7	39	4	22
65	26407	0.826736		65	13581	5631	1756	432	298	15	54	24	51	362	56	13	60	175	34	123	172	11	44	74	119	600	262	196	216	257	19	163	18	103	152	46	98	103	172	28	42	218	120	206	42	7	56	0	26
66	43268	1.35461		66	21839	9254	2937	686	476	15	108	28	70	586	108	18	110	309	72	167	297	14	74	119	156	945	486	338	313	450	42	227	60	181	274	53	165	184	439	49	84	382	245	308	84	18	91	8	54
67	203	0.00635541		67	87	36	11	1	2	0	1	1	0	4	0	0	0	1	0	0	2	0	0	1	0	8	3	2	3	5	0	0	0	2	10	0	4	0	9	0	0	4	4	0	0	0	0	0	1
68	2794	0.087473		68	1393	599	198	38	38	0	12	1	4	26	6	0	3	15	2	19	17	1	5	8	9	50	30	14	16	32	0	17	3	13	46	4	11	10	54	0	5	23	16	19	4	0	4	0	8
69	13026	0.407811		69	6925	3034	871	209	148	4	20	9	20	157	29	4	26	103	17	44	88	3	23	31	41	266	124	65	94	100	9	49	12	32	43	12	29	33	41	6	8	71	44	57	7	2	11	1	5
70	6004	0.18797		70	3244	1419	392	83	78	4	14	0	12	68	9	3	8	35	9	23	35	0	13	23	12	109	68	33	36	44	5	17	3	9	19	1	15	8	11	4	2	28	17	19	1	0	3	0	3
71	4235	0.132587		71	2364	985	258	57	52	0	13	0	7	61	11	1	16	25	3	20	16	1	10	12	11	66	41	22	17	16	0	9	4	7	10	2	4	5	7	1	3	10	3	3	0	0	1	0	4
72	21718	0.679935		72	11954	5100	1434	311	215	6	35	16	31	254	55	2	42	170	25	70	107	2	13	48	66	287	162	93	82	127	10	40	6	33	19	4	30	18	20	1	3	26	18	16	4	1	8	3	29
73	3703	0.115932		73	1940	984	233	57	38	1	5	0	3	36	7	2	3	28	2	16	21	1	5	19	8	51	53	16	15	18	1	6	0	3	3	2	5	5	7	0	2	6	5	3	0	0	0	0	4
74	42654	1.33539		74	23302	10376	2833	614	506	11	91	20	55	455	77	16	80	281	37	126	185	9	65	98	130	641	387	189	243	269	23	84	18	56	55	9	55	37	78	5	9	63	45	43	8	1	11	0	41
75	12316	0.385583		75	6688	2992	815	187	147	3	23	4	21	113	26	4	33	96	11	38	67	1	19	37	38	178	129	50	79	77	4	33	9	12	12	7	18	9	26	2	3	19	5	10	1	0	5	1	10
76	11024	0.345133		76	5998	2571	712	137	113	2	28	1	10	141	30	4	19	78	13	37	58	0	24	26	33	179	91	59	55	79	6	28	3	25	14	2	21	13	30	2	1	25	7	13	3	0	1	1	5
77	27865	0.872382		77	14520	6521	1871	440	305	7	50	17	41	304	58	10	55	185	25	97	160	3	44	74	88	427	288	116	154	199	6	85	19	55	49	23	28	33	64	6	1	64	24	29	4	1	14	2	33
78	41853	1.31031		78	21200	9280	2608	626	511	14	89	23	48	423	83	14	89	275	51	155	230	6	63	102	120	634	452	212	283	270	21	134	17	78	79	25	75	53	275	9	9	237	126	43	8	0	21	3	66
79	94870	2.97014		79	48435	20648	5604	1290	947	31	176	41	100	966	194	32	176	697	100	331	523	21	131	231	300	1628	1185	486	660	714	55	312	56	187	198	58	189	173	316	21	22	297	145	147	11	0	63	9	210
80	480419	15.0407		80	236500	101529	27967	6540	4798	153	925	251	524	4762	912	146	887	3204	456	1736	2530	98	798	1126	1431	8122	6087	2344	3438	3561	293	1858	311	974	986	273	1011	836	2961	144	153	2718	1098	849	66	13	347	28	1143
81	132401	4.14514		81	65241	27618	7732	1742	1349	34	269	63	166	1427	309	34	251	892	131	503	698	20	215	298	363	2159	1732	690	981	989	67	476	70	287	269	69	296	195	661	36	39	486	240	226	21	4	105	8	341
82	217506	6.80956		82	106080	45118	12702	3076	2163	64	448	128	251	2277	451	82	422	1566	175	733	1084	44	378	474	690	3642	2788	1099	1517	1498	124	859	125	473	443	104	427	351	1008	66	72	900	400	387	38	7	149	18	530
83	1120	0.0350644		83	420	200	40	16	6	2	2	3	4	9	2	0	1	3	2	3	4	0	2	2	2	12	16	2	11	11	0	2	0	2	2	3	0	2	4	0	0	4	0	1	0	0	0	0	3
84	1830	0.0572926		84	882	393	98	24	16	0	4	2	2	18	4	0	5	15	1	9	8	0	5	4	1	31	18	8	10	10	0	7	1	3	4	1	3	3	8	0	0	11	12	3	0	0	0	0	4
85	2773	0.0868156		85	1302	575	173	34	31	0	7	0	1	20	6	1	4	25	1	13	18	1	3	6	15	50	32	8	28	15	3	17	1	6	12	2	9	5	19	1	1	14	13	3	0	0	3	0	11
86	1462	0.0457715		86	634	300	92	21	18	0	2	0	1	14	2	0	0	3	3	4	10	0	2	3	5	15	24	5	12	13	1	11	2	6	2	1	5	4	12	0	0	5	7	2	0	0	1	0	2
87	601	0.0188158		87	303	107	41	12	2	0	1	1	0	3	1	0	0	6	1	2	3	0	0	2	1	7	13	4	4	4	0	4	0	1	0	2	1	1	2	0	0	3	1	3	0	0	0	0	1
88	771	0.0241381		88	305	127	47	15	8	0	1	1	4	8	2	1	1	4	0	3	0	0	2	1	2	9	7	4	7	5	0	2	0	1	4	0	0	0	6	0	1	5	3	2	0	0	0	0	1
89	700	0.0219152		89	334	140	45	18	12	0	1	0	1	4	0	0	0	5	1	1	10	0	1	1	2	7	10	5	7	5	1	5	1	5	1	0	2	2	5	1	0	6	2	0	0	0	0	0	2
90	515	0.0161233		90	224	108	32	8	10	0	1	0	0	3	2	0	0	0	0	2	3	0	0	1	2	8	5	2	3	4	0	4	2	3	1	0	0	1	5	0	0	4	2	0	0	0	0	0	3
91	1901	0.0595155		91	868	365	108	13	18	0	6	0	2	13	3	2	2	10	5	9	8	1	2	3	6	31	22	8	17	14	2	7	1	7	7	2	5	5	18	1	0	12	11	2	2	0	1	0	6
92	6775	0.212108		92	2562	1144	372	103	86	4	9	1	9	49	13	1	13	38	6	29	26	2	7	16	20	76	66	26	41	60	4	26	2	10	20	6	13	16	50	1	1	51	24	10	0	0	1	0	31
93	6870	0.215082		93	2329	1083	347	69	67	1	12	4	9	57	7	2	8	26	5	13	21	4	6	7	30	80	57	25	45	60	2	25	4	11	17	8	13	12	47	4	3	45	18	4	0	0	4	0	16
94	6561	0.205408		94	2657	1157	359	81	77	1	6	7	8	52	11	1	8	46	4	21	41	0	6	10	14	84	45	32	43	57	1	20	7	10	21	5	13	12	72	5	6	55	30	12	0	0	3	1	20
95	4906	0.153594		95	2024	870	290	72	51	3	7	5	3	41	12	0	8	32	2	23	22	1	6	13	18	72	56	21	41	39	0	19	1	8	15	1	12	7	51	2	2	41	36	10	1	2	3	0	25
96	18866	0.590647		96	6824	3097	947	196	177	1	19	12	14	139	33	3	28	84	13	55	83	2	20	24	45	243	122	74	113	136	12	61	8	40	61	10	24	29	182	8	7	156	97	25	2	3	13	2	89
97	9634	0.301616		97	2744	1265	416	118	85	1	13	4	15	77	15	2	16	38	7	15	22	1	8	12	19	112	54	33	43	72	1	31	5	15	22	5	11	12	52	3	6	48	28	12	1	0	6	1	36
98	14926	0.467295		98	4049	1847	647	139	147	5	20	1	10	115	19	1	17	59	7	28	48	2	16	26	52	148	74	47	55	96	5	35	6	29	31	9	19	16	92	2	5	88	46	24	2	0	6	1	62
99	8655	0.270966		99	2685	1175	413	71	95	2	13	5	5	68	11	4	9	38	6	21	33	0	7	13	26	101	56	36	48	63	6	24	3	19	14	6	12	8	62	3	3	62	50	9	0	0	3	0	45
100	13917	0.435706		100	3983	1889	607	143	119	1	11	3	12	94	22	2	12	50	13	34	45	0	22	14	40	128	96	34	65	121	3	40	7	32	29	7	20	21	85	6	7	90	64	16	0	0	10	0	77
101	5182	0.162235		101	1429	657	236	59	38	0	8	1	2	42	5	1	6	20	1	17	16	1	8	6	4	56	33	18	17	35	2	14	4	7	11	5	11	3	37	2	0	30	27	2	1	0	5	1	45
102	3926	0.122913		102	1083	502	189	44	38	0	5	2	1	20	5	0	4	9	1	9	21	0	3	5	5	45	23	11	27	23	4	9	3	9	6	1	10	5	26	0	2	22	13	6	0	0	1	0	19
103	2364	0.0740108		103	559	230	78	19	13	0	3	1	3	10	3	0	4	10	0	5	8	0	3	5	6	22	10	5	17	17	1	9	1	4	8	2	1	2	16	0	1	14	4	4	0	0	0	0	23
104	4315	0.135092		104	1043	464	163	31	41	0	8	1	1	18	3	1	3	16	2	9	9	0	3	6	8	41	18	12	17	29	1	14	2	7	5	1	5	4	21	1	0	26	15	7	0	0	5	0	21
105	1921	0.0601416		105	471	200	59	15	14	0	2	2	1	17	3	0	1	11	0	5	5	0	2	2	2	16	13	5	4	17	0	7	1	8	2	3	4	3	16	1	0	9	7	2	0	0	2	0	8
106	1589	0.0497476		106	331	150	59	11	17	0	3	0	1	13	1	0	2	5	1	1	4	1	2	3	2	10	9	3	7	6	0	2	0	1	4	2	1	1	14	0	0	10	5	2	0	0	1	0	4
107	3012	0.0942981		107	667	251	102	26	23	2	1	0	1	14	4	0	2	15	1	8	5	0	2	0	3	20	14	5	13	19	0	6	0	5	3	3	3	3	15	0	1	20	10	2	1	1	0	0	16
108	2500	0.0782686		108	509	231	90	18	14	0	3	0	1	2	2	0	3	5	2	5	3	0	3	1	4	13	10	8	10	8	1	6	1	3	5	1	1	4	9	1	3	13	5	3	0	0	1	0	16
109	2092	0.0654952		109	423	200	65	12	13	0	0	1	0	4	3	0	1	4	1	4	6	2	0	1	2	17	8	7	10	15	1	5	0	4	3	2	2	2	16	1	1	14	6	1	1	0	3	0	10
110	10639	0.33308		110	2337	1102	338	80	62	2	10	4	10	34	11	1	6	26	5	17	22	1	4	11	20	90	48	28	36	56	2	28	0	16	12	4	8	11	52	5	5	69	39	22	0	0	3	2	61
111	3737	0.116996		111	816	329	131	32	27	2	4	1	4	19	4	2	3	6	1	6	12	0	3	4	9	29	19	8	14	20	0	8	0	5	4	1	4	5	15	2	1	22	8	6	0	0	2	0	33
112	2190	0.0685633		112	415	200	67	10	10	0	1	0	1	8	3	0	0	5	0	5	3	0	1	4	5	15	5	8	10	17	1	1	1	4	4	0	4	5	12	0	0	10	10	3	0	0	2	0	10
113	5897	0.18462		113	1218	529	176	38	42	0	8	2	1	33	10	0	4	5	2	9	8	1	5	6	10	41	25	9	17	38	2	15	2	8	6	4	5	5	28	2	0	31	18	6	1	0	5	0	40
114	3209	0.100466		114	685	297	116	25	13	1	5	0	2	7	2	0	2	8	1	6	5	1	1	5	11	24	11	6	14	18	3	10	1	3	6	0	2	6	21	2	1	25	8	3	1	0	5	0	21
115	5577	0.174602		115	1121	513	158	32	33	0	3	1	4	20	4	1	2	12	3	4	8	1	3	2	7	34	16	21	17	16	0	9	0	8	4	0	6	6	40	1	0	28	9	6	0	0	3	0	30
116	9070	0.283959		116	1586	755	272	51	44	2	8	2	4	40	10	2	8	19	4	11	19	0	2	10	10	70	42	14	23	35	1	18	1	14	12	4	10	6	45	4	3	38	25	7	2	0	2	1	54
117	11840	0.37068		117	2075	934	343	75	67	1	13	2	9	53	10	0	7	29	6	16	23	1	8	9	10	72	47	13	26	38	3	20	1	15	11	4	12	7	64	2	5	61	24	16	0	0	6	0	82
118	14524	0.45471		118	2607	1183	467	99	83	4	13	0	8	74	13	7	11	24	5	26	22	1	11	10	16	112	60	31	30	56	3	31	5	18	13	10	10	12	82	1	2	60	42	16	2	0	10	0	96
119	34025	1.06524		119	5959	2643	957	201	184	4	24	4	13	140	32	7	17	59	13	49	74	2	16	32	46	191	112	82	80	129	7	52	7	33	39	11	23	33	156	9	11	151	100	38	2	2	15	2	236
120	7902	0.247392		120	1258	582	182	34	41	1	7	0	6	33	4	1	6	12	2	9	13	0	3	3	11	36	31	20	16	27	2	14	1	8	8	3	7	9	28	2	6	29	21	8	1	0	7	0	56
121	5691	0.178171		121	892	400	141	23	30	0	5	3	2	19	5	0	4	10	0	9	11	0	2	1	1	24	15	7	12	15	3	8	1	10	9	1	6	5	28	1	0	14	15	4	0	1	1	2	41
122	5827	0.182429		122	898	419	161	25	43	1	2	2	4	20	6	0	6	5	2	9	13	0	2	3	6	33	16	10	11	18	3	9	0	4	7	0	4	7	34	2	3	23	12	5	1	0	0	0	37
123	10247	0.320808		123	1539	699	254	57	60	3	4	1	3	46	9	2	3	17	5	5	15	2	2	6	13	53	14	15	17	40	1	12	2	15	10	2	16	6	44	2	3	47	19	8	0	0	8	1	55
124	4002	0.125292		124	600	268	96	14	24	0	3	1	1	14	3	0	3	6	2	3	3	0	0	3	2	22	13	6	10	11	2	2	0	4	7	3	2	3	17	0	0	15	13	6	0	0	1	0	16
125	3018	0.0944859		125	413	209	60	11	9	0	0	1	0	16	1	0	3	6	1	5	5	0	2	2	3	12	6	4	8	21	0	8	1	2	2	0	2	2	11	0	0	11	6	2	1	0	3	0	16
126	1622	0.0507807		126	245	100	44	7	7	0	0	0	1	10	0	1	0	5	0	2	1	0	0	0	0	5	3	2	5	10	0	5	0	2	0	0	1	1	11	0	0	6	9	2	0	0	2	0	7
127	1168	0.0365671		127	156	78	25	1	7	0	0	0	4	1	0	0	1	3	0	1	0	0	0	1	3	4	3	1	3	6	1	2	0	1	3	0	0	0	8	0	0	6	3	0	0	0	0	0	2
128	2969	0.0929518		128	418	198	65	12	11	0	6	0	0	9	3	0	2	5	0	4	6	0	1	4	5	13	12	4	6	11	1	5	1	4	1	0	3	4	14	1	0	13	4	3	0	0	3	0	11
129	2996	0.0937971		129	418	196	70	18	14	0	4	1	1	8	2	0	0	6	1	4	4	0	2	1	2	10	8	4	6	16	1	3	1	2	4	2	2	5	9	1	2	15	8	1	0	0	1	0	17
130	2334	0.0730716		130	301	133	56	8	8	0	2	0	0	11	2	0	1	3	2	5	1	0	2	3	3	13	10	7	5	3	0	0	0	2	1	0	2	1	10	0	1	9	6	0	0	1	1	1	15
131	48298	1.51209		131	6568	3121	1126	211	240	6	17	9	12	163	32	3	25	80	11	47	65	2	20	35	57	244	151	82	94	147	5	70	14	39	50	14	30	32	220	10	6	219	157	41	5	1	26	3	247
132	4987	0.15613		132	632	291	109	24	23	3	2	1	1	25	5	1	3	8	3	11	7	0	3	2	4	31	16	9	12	16	0	11	1	6	5	1	4	2	21	0	2	19	13	3	0	0	2	0	28
133	27389	0.85748		133	3632	1608	630	116	118	3	15	4	11	100	20	1	13	31	7	29	44	3	6	18	23	137	81	37	48	83	9	34	3	22	31	10	16	21	98	8	7	113	77	22	2	0	12	2	103
134	284926	8.92031		134	38470	17243	6481	1260	1349	37	171	52	101	1010	186	19	125	418	62	288	442	13	98	160	250	1289	771	441	497	815	52	339	48	265	288	73	183	198	1078	47	59	1050	754	218	15	5	141	10	1522
135	376865	11.7987		135	48766	22164	8371	1667	1688	37	209	69	121	1293	275	26	174	524	51	384	594	23	162	233	356	1770	934	588	622	1004	53	479	60	358	365	110	275	284	1474	80	95	1410	880	316	31	17	197	20	1810
136	342802	10.7323		136	44254	20177	7495	1542	1530	52	177	39	153	1200	207	15	192	447	70	338	527	25	135	177	314	1600	886	515	577	951	67	443	79	349	326	75	282	255	1415	59	74	1302	852	292	24	12	172	13	1572
137	56197	1.75939		137	6991	3161	1204	218	246	8	19	7	20	182	42	1	22	75	9	56	79	2	29	31	49	268	153	96	92	147	12	72	8	47	58	17	45	47	219	18	18	213	144	56	5	2	23	2	251
138	10049	0.314609		138	1202	509	236	41	44	1	4	1	6	31	7	1	4	16	2	12	11	1	3	4	13	54	33	18	24	32	2	10	3	12	12	4	8	5	32	1	1	23	14	8	1	0	3	2	44
139	3070	0.0961139		139	409	166	75	13	13	1	0	1	2	10	2	0	1	0	0	5	2	0	0	1	0	15	4	3	4	6	0	5	0	4	2	0	1	1	14	1	1	10	6	0	2	0	4	0	8
140	3456	0.108199		140	465	208	86	12	15	0	0	0	0	8	3	0	1	6	1	5	7	0	2	0	2	26	10	5	7	10	0	5	1	5	4	0	1	1	19	1	0	10	4	5	1	0	3	0	14
141	7549	0.23634		141	1020	465	165	46	33	0	2	1	4	30	5	0	5	10	2	6	12	1	0	5	6	36	20	12	12	19	3	14	4	7	13	2	2	6	25	2	3	24	23	4	1	0	3	0	29
142	4946	0.154847		142	601	288	114	20	38	0	5	0	3	18	1	1	1	7	1	3	11	0	1	5	3	24	8	6	8	17	1	8	2	4	5	1	2	3	24	3	1	16	15	9	0	0	3	0	23
143	12541	0.392627		143	1566	758	279	53	64	0	8	3	3	49	8	0	7	15	0	9	25	1	3	8	14	52	39	21	23	24	0	15	0	12	18	7	14	6	36	3	2	53	36	10	1	1	3	0	50
144	12902	0.403929		144	1604	818	288	65	78	1	7	2	6	40	9	2	11	20	3	17	22	1	7	8	8	53	28	25	30	41	1	19	7	13	13	5	12	6	58	0	1	48	29	15	1	0	7	0	49
145	16794	0.525777		145	1970	946	368	80	75	3	6	1	10	47	4	5	4	14	3	19	25	0	5	14	15	82	43	24	29	42	2	17	4	23	17	6	14	11	71	2	4	55	35	11	1	0	4	3	80
Total Untreated Reads	3194127	100
[truncated: 101 more columns]

## Sheet: 2xBio, 10 mM NaF, Untreated
Transcript Length	Total Untreated Reads	% Total Untreated Reads			*	1	2	3	4	5	6	7	8	9	10	11	12	13	14	15	16	17	18	19	20	21	22	23	24	25	26	27	28	29	30	31	32	33	34	35	36	37	38	39	40	41	42	43	44
20	17	0.000526925		20	13	1	1	0	1	0	0	0	0	0	0	0	0	0	0	0	1	0	0	0	0
21	231	0.00715999		21	130	69	17	5	7	0	0	0	0	1	0	0	0	0	0	0	2	0	0	0	0	0
22	154	0.00477332		22	89	35	16	6	2	0	0	0	0	2	0	1	0	0	0	0	1	0	2	0	0	0	0
23	419	0.0129872		23	301	46	29	9	9	0	1	1	0	5	1	0	3	1	0	2	5	0	1	1	4	0	0	0
24	2174	0.0673845		24	663	89	39	6	10	0	1	0	0	6	1	0	4	0	1	4	8	0	0	2	21	1319	0	0	0
25	262	0.00812085		25	184	21	18	7	3	0	1	0	1	3	0	0	1	2	0	0	1	0	1	1	0	18	0	0	0	0
26	122	0.00378146		26	50	14	13	3	5	2	0	0	0	3	1	0	0	1	0	2	2	0	1	2	1	3	19	0	0	0	0
27	4843	0.150112		27	4192	291	180	44	32	1	0	0	4	27	0	0	4	10	0	5	5	0	0	4	8	17	9	10	0	0	0	0
28	249	0.00771791		28	109	38	16	4	6	0	1	0	2	2	1	0	3	2	0	1	2	0	0	0	2	4	6	3	1	15	31	0	0
29	496	0.0153738		29	304	99	38	11	7	0	0	1	1	4	1	0	1	8	1	3	1	0	0	0	1	6	4	1	0	4	0	0	0	0
30	1747	0.0541493		30	1012	416	160	33	31	1	5	1	1	22	2	1	3	12	3	2	2	0	1	4	4	13	9	8	1	0	0	0	0	0	0
31	190	0.00588917		31	111	38	18	3	3	0	1	0	0	4	1	0	0	1	1	1	1	0	0	1	1	2	0	2	1	0	0	0	0	0	0	0
32	179	0.00554821		32	111	32	14	4	3	0	0	0	1	3	0	0	0	0	0	0	0	0	0	0	2	3	0	2	1	1	0	0	0	2	0	0	0
33	970	0.0300657		33	597	155	92	24	20	0	0	4	4	15	3	0	1	3	0	5	6	0	0	3	0	21	9	0	1	2	0	0	0	5	0	0	0	0
34	5706	0.176861		34	3592	1122	479	70	70	1	8	1	4	51	13	3	10	21	6	21	32	1	0	22	7	81	45	15	5	12	0	7	0	4	3	0	0	0	0
35	6497	0.201378		35	3871	1341	513	86	71	1	14	4	7	67	9	2	5	26	0	14	18	0	1	22	8	79	32	24	14	10	0	6	1	11	6	234	0	0	0	0
36	8755	0.271367		36	5689	1580	775	135	107	2	13	2	8	106	12	2	18	40	7	26	41	1	4	24	10	72	25	14	7	12	0	7	0	14	1	1	0	0	0	0	0
37	4446	0.137806		37	2485	1027	439	88	56	0	9	3	1	58	7	1	10	36	3	16	22	0	1	16	14	73	26	6	2	14	0	1	0	3	10	1	3	15	0	0	0	0
38	12764	0.395628		38	7270	3304	1052	210	200	3	25	5	7	147	23	2	25	60	13	33	45	0	4	33	16	123	53	13	4	32	1	6	0	6	8	5	8	1	27	0	0	0	0
39	4621	0.143231		39	2653	1002	468	107	56	2	6	2	3	71	8	1	12	26	6	7	23	1	0	11	5	58	14	13	5	12	0	3	0	6	5	1	11	2	13	8	0	0	0	0
40	10397	0.322261		40	6355	1985	944	202	175	2	17	6	9	152	15	4	20	58	12	39	49	0	4	27	18	118	38	21	14	20	0	7	2	10	11	1	8	3	38	0	13	0	0	0	0
41	54637	1.69351		41	33382	11361	4604	980	696	12	100	29	47	687	93	9	102	428	57	214	317	5	10	136	55	445	173	112	55	110	3	32	5	65	40	9	21	25	115	14	10	79	0	0	0	0
42	8023	0.248678		42	5086	1650	628	101	81	0	13	7	7	87	7	0	22	44	6	26	40	1	1	11	15	73	29	6	11	18	1	3	2	4	8	1	3	1	9	2	3	7	9	0	0	0	0
43	23976	0.743151		43	14926	5075	1917	387	305	5	38	10	20	258	37	4	39	88	13	66	97	1	8	56	32	209	95	44	27	49	0	12	4	14	19	7	11	10	40	3	6	28	16	0	0	0	0	0
44	10366	0.321301		44	6092	2408	822	187	146	8	19	2	12	119	23	3	17	40	11	29	48	0	2	26	15	111	43	27	20	28	3	9	2	7	5	0	7	8	18	0	3	10	16	8	3	9	0	0	0
45	35832	1.11063		45	22079	7839	2631	567	365	14	55	18	19	365	59	6	51	136	16	113	202	8	14	105	74	374	130	83	51	107	3	28	9	29	30	9	18	17	52	3	2	33	47	30	11	30	0	0	0
46	25518	0.790946		46	15352	5709	1845	410	271	7	43	18	24	234	34	6	16	65	15	101	125	1	11	97	48	347	112	81	61	96	3	20	11	16	43	4	17	11	52	4	4	27	45	40	31	14	39	8	0
47	16496	0.511304		47	9445	3470	1265	289	225	6	30	10	16	182	25	7	19	78	15	58	74	2	9	65	46	363	165	126	65	82	5	35	5	26	34	11	28	25	59	3	0	27	32	55	1	6	5	2	0
48	54389	1.68582		48	32064	11266	3814	975	685	22	103	29	69	661	118	10	79	295	40	157	228	10	22	250	133	1005	450	333	215	289	8	125	16	59	109	26	92	71	142	5	23	89	84	95	4	17	17	1	77
49	25876	0.802042		49	14678	5509	1888	460	300	5	50	9	25	281	53	5	34	145	25	62	101	2	8	74	74	617	241	185	128	213	9	45	11	31	62	10	41	38	87	13	7	68	88	85	3	3	11	5	34
50	27983	0.86735		50	15183	5109	2357	564	491	8	71	24	29	452	67	4	63	229	28	104	197	7	19	119	93	761	333	259	178	296	13	70	32	66	110	26	86	81	115	11	10	68	104	96	8	3	15	0	18
51	26035	0.806971		51	13441	5146	2256	548	490	13	59	21	40	438	60	12	43	176	17	92	189	8	30	116	115	798	277	275	113	208	14	92	16	78	93	16	68	55	155	12	20	85	115	100	12	14	10	1	31
52	9140	0.2833		52	4300	1517	752	166	151	5	31	6	14	183	22	3	22	59	8	53	74	1	6	68	57	371	154	118	74	127	10	47	9	37	51	14	50	35	118	1	15	56	41	73	2	7	10	0	15
53	52890	1.63936		53	28111	10346	4496	1090	930	30	194	50	81	875	143	28	119	522	62	260	435	11	62	252	239	1148	350	330	253	394	16	102	39	143	166	65	176	152	267	12	51	264	207	217	12	27	25	1	32
54	130102	4.03259		54	68928	28153	10044	2534	1946	55	364	98	158	1571	303	40	242	981	138	497	689	20	86	499	553	2895	1093	937	748	1139	53	390	91	352	607	174	333	361	768	51	96	579	445	587	61	57	120	5	54
55	8104	0.251188		55	3834	1301	535	144	104	1	21	5	13	78	17	2	18	61	5	30	36	2	5	38	30	196	65	61	55	76	3	22	7	24	27	15	28	25	54	1	8	34	34	58	4	5	7	0	6
56	76083	2.35824		56	40604	16209	6068	1570	1234	45	198	49	106	1107	251	36	171	565	74	379	532	14	75	336	260	1336	508	496	303	494	28	198	48	182	329	82	204	232	470	16	55	189	168	280	71	13	46	1	140
57	44524	1.38005		57	22889	10286	3448	922	703	18	120	42	47	658	115	15	87	313	51	174	292	9	31	161	184	988	349	256	182	351	23	138	26	118	219	42	118	91	238	14	40	177	147	165	14	8	30	3	38
58	23049	0.714418		58	11786	4993	1759	406	330	6	44	21	42	315	52	7	47	243	21	134	169	9	30	74	129	559	208	162	95	216	12	69	15	51	143	32	70	77	168	11	19	96	86	99	14	6	24	1	38
59	89215	2.76527		59	43091	19441	6497	1658	1325	42	242	72	98	1390	226	34	201	797	109	541	704	20	93	387	434	2432	991	698	603	968	53	378	96	403	582	161	341	395	567	47	155	533	513	743	88	26	202	8	221
60	104664	3.24412		60	51025	23514	7818	2000	1398	28	280	73	135	1456	299	46	191	928	121	523	585	29	126	335	492	2260	1013	795	631	1102	67	359	94	409	748	190	416	459	924	81	147	598	586	775	157	40	197	18	402
61	14021	0.434589		61	6809	3104	1059	238	179	6	40	3	27	232	30	1	30	90	15	74	91	8	16	43	59	278	121	109	83	137	8	51	7	44	71	25	46	56	119	15	16	78	109	97	24	6	31	1	28
62	23188	0.718726		62	11044	5119	1764	469	346	7	55	13	30	370	50	7	47	230	32	129	162	3	27	101	105	558	227	187	157	246	12	71	20	96	189	44	80	64	137	13	41	170	146	202	30	14	23	3	62
63	49086	1.52145		63	23881	10956	3704	897	691	16	126	27	61	730	92	14	115	410	51	283	363	15	61	144	228	984	447	284	275	432	23	171	46	173	339	88	181	202	425	44	72	270	279	360	84	24	116	6	121
64	5484	0.16998		64	2624	1072	438	101	77	0	16	3	6	86	11	2	16	48	7	51	61	1	10	15	26	121	51	43	23	63	5	17	4	25	37	10	28	21	110	6	8	28	37	58	13	6	9	0	6
65	25991	0.805607		65	12944	5782	2041	480	388	14	60	17	34	368	63	14	41	185	23	139	227	5	26	70	105	498	247	185	120	195	10	99	19	81	164	47	86	90	227	19	41	168	182	151	26	9	27	3	24
66	62069	1.92387		66	30326	13996	4534	1233	840	20	157	26	71	929	165	15	123	522	62	276	479	6	78	180	263	1177	568	408	338	496	30	232	48	201	436	111	203	237	944	64	121	433	517	378	92	48	92	6	76
67	366	0.0113444		67	173	54	30	5	2	0	1	0	1	7	0	0	1	1	2	1	2	0	2	1	0	5	3	2	3	0	0	1	1	8	3	1	3	1	23	1	1	4	3	2	2	0	1	0	2
68	3836	0.118899		68	1873	790	301	60	47	3	9	1	7	59	7	0	2	27	3	23	23	0	6	12	22	69	38	28	27	32	3	17	3	21	29	7	21	14	116	3	6	22	44	14	4	0	2	0	9
69	17658	0.547321		69	9027	4178	1318	300	275	4	38	11	10	208	29	4	36	112	16	76	96	3	10	51	38	282	144	129	78	136	8	56	9	64	90	21	48	36	203	11	14	115	145	79	10	2	23	0	18
70	7787	0.241363		70	4039	1827	591	140	108	8	12	8	5	85	16	3	14	53	5	22	46	1	4	23	23	119	66	52	40	49	1	23	1	21	38	6	18	14	93	1	4	45	58	33	6	1	3	0	5
71	5879	0.182223		71	3194	1414	426	83	91	2	14	6	6	71	8	1	7	28	6	18	20	1	6	16	16	79	43	45	19	28	5	11	5	16	15	2	6	6	29	0	1	18	37	10	3	0	1	0	4
72	25827	0.800524		72	13719	6249	1943	481	382	9	36	16	28	254	74	12	53	160	19	86	102	4	25	56	59	289	175	138	98	160	5	52	14	44	24	9	34	20	103	2	3	54	47	19	1	0	2	0	17
73	2793	0.0865707		73	1455	688	219	45	32	0	6	4	1	19	13	1	9	17	2	9	14	0	1	7	9	34	19	19	6	20	1	9	2	4	2	2	4	6	19	2	2	10	15	1	0	0	0	0	2
74	48728	1.51035		74	25793	12229	3798	872	672	17	109	22	51	444	93	8	89	293	28	132	196	6	33	84	94	606	342	255	171	254	19	141	19	105	93	24	91	68	246	9	15	147	175	44	0	0	7	1	22
75	14854	0.460409		75	7757	3655	1182	224	178	6	29	8	13	125	33	5	31	110	9	60	76	2	8	39	44	206	111	87	66	86	4	35	9	31	22	7	27	24	85	4	1	49	50	16	0	0	3	0	14
76	15734	0.487685		76	8103	3817	1113	341	246	6	38	7	12	159	34	4	29	93	9	45	95	2	18	44	33	206	111	74	62	74	5	45	10	34	23	11	39	17	129	5	2	90	62	17	3	0	6	0	6
77	33856	1.04939		77	16613	7925	2435	689	458	17	72	15	35	301	85	16	54	213	22	133	200	3	21	81	98	444	283	145	126	185	12	92	15	80	66	18	54	53	303	4	7	226	108	24	1	0	10	0	32
78	33295	1.032		78	14914	7103	2196	748	628	14	64	23	28	297	70	11	53	213	22	116	144	3	19	67	91	450	369	130	147	175	19	150	14	107	83	17	72	94	756	13	8	696	350	41	5	1	11	0	29
79	32873	1.01892		79	15642	7332	2290	595	437	9	64	13	33	337	77	5	62	230	43	139	196	3	30	77	65	480	393	132	173	222	14	82	15	60	65	15	71	55	328	12	6	252	94	34	8	0	10	1	28
80	38856	1.20437		80	15715	7638	2389	719	503	16	81	22	51	368	87	14	104	316	23	145	228	8	43	85	95	780	489	165	216	302	19	149	30	130	124	32	116	135	938	24	10	804	297	62	4	2	19	2	51
81	18036	0.559037		81	7843	3843	1207	306	239	4	34	17	28	223	51	4	33	125	16	58	98	2	23	44	51	279	205	80	92	115	8	55	7	49	47	11	51	38	243	6	11	185	59	26	3	2	9	1	31
82	37835	1.17272		82	16928	7874	2421	707	518	13	83	18	59	474	78	8	60	265	32	108	171	3	23	77	77	512	408	131	170	214	8	108	15	54	81	19	88	77	407	12	11	391	173	55	5	2	17	0	46
83	3136	0.0972022		83	968	454	133	55	25	1	4	1	2	34	1	1	7	10	1	8	14	0	4	6	3	25	22	9	9	18	2	6	0	5	5	1	3	4	32	0	1	37	23	2	0	0	0	0	1
84	3925	0.121658		84	1740	787	266	63	55	1	13	0	2	36	9	1	9	24	7	14	30	0	1	12	11	47	29	9	22	17	3	9	1	9	4	4	6	7	51	0	1	73	49	4	0	0	0	0	9
85	7911	0.245206		85	3149	1467	509	165	146	7	20	4	10	68	23	3	7	39	9	24	34	2	5	13	19	111	97	31	43	83	3	35	3	22	17	6	12	20	166	7	5	210	115	7	1	0	6	0	12
86	3811	0.118124		86	1345	664	241	96	76	2	8	1	0	30	11	0	9	15	1	16	13	0	3	6	5	54	43	12	22	33	5	19	4	9	4	1	9	11	75	3	0	80	53	7	0	0	3	0	6
87	1765	0.0547073		87	733	305	95	45	27	1	3	1	1	12	3	1	6	10	1	8	10	0	1	3	2	22	37	6	10	13	0	5	1	1	3	1	2	2	36	1	0	33	42	3	0	1	0	0	6
88	2741	0.084959		88	804	405	154	45	50	0	5	1	2	21	5	0	5	15	1	8	16	0	0	5	7	26	22	11	17	20	2	10	1	4	3	1	3	3	50	1	0	36	29	1	1	0	2	0	1
89	2725	0.084463		89	1032	489	161	53	49	1	6	3	0	24	7	1	7	9	3	8	14	0	1	6	3	28	26	14	18	34	4	9	2	9	10	1	10	6	83	1	0	68	43	3	0	0	1	0	7
90	1846	0.0572179		90	552	378	118	41	34	0	5	0	1	17	4	1	3	11	1	7	11	0	3	2	4	22	21	4	15	13	1	7	2	7	6	1	2	5	42	1	0	55	31	7	0	0	3	0	11
91	6228	0.193041		91	2245	1032	380	116	96	1	9	3	4	60	12	1	12	28	4	25	24	0	5	16	8	70	67	18	33	59	5	25	3	22	10	4	15	23	125	4	0	134	73	8	1	0	4	0	20
92	20933	0.648831		92	5488	2532	934	329	333	7	30	8	17	118	39	6	30	83	13	60	62	5	16	31	41	218	152	67	85	170	6	67	12	55	26	10	43	44	417	14	6	340	182	25	2	0	13	0	66
93	18545	0.574814		93	4170	2025	871	297	275	3	24	7	6	113	24	1	16	58	7	39	51	0	7	27	32	153	149	51	53	132	3	49	11	44	24	11	26	38	279	2	3	222	115	13	1	1	9	0	44
94	19243	0.596449		94	5229	2582	884	307	283	9	30	6	18	140	40	5	10	87	8	59	62	3	10	32	41	186	133	65	74	116	9	61	6	46	33	14	39	42	415	16	4	348	220	19	2	0	8	0	49
95	13676	0.423896		95	4140	1939	684	247	199	7	25	7	7	109	33	1	22	53	6	30	43	0	13	29	22	157	153	43	72	124	4	56	8	33	30	12	23	31	344	10	5	297	208	18	4	0	9	0	49
96	57650	1.7869		96	14088	6633	2554	819	750	22	78	16	30	370	79	12	54	186	25	147	198	4	15	92	97	484	413	135	174	324	16	163	26	113	89	27	97	102	1119	30	17	973	614	52	8	3	26	0	193
97	26982	0.836324		97	4343	2222	932	266	307	2	37	13	12	118	24	4	16	72	9	48	82	3	5	36	17	160	123	57	67	90	9	56	4	45	28	18	27	32	343	8	8	270	162	17	1	1	10	1	80
98	47603	1.47548		98	6940	3333	1352	429	481	13	43	14	14	166	51	8	19	103	8	79	91	5	12	48	37	223	171	87	85	169	5	95	11	82	54	14	42	59	436	14	19	385	240	34	2	1	30	2	107
99	25618	0.794046		99	4407	2054	862	270	291	5	25	11	17	135	36	6	17	73	8	47	64	3	13	25	28	163	141	58	61	128	3	68	8	45	33	8	26	23	373	7	10	331	190	24	6	1	19	1	67
100	40670	1.26059		100	6471	3155	1273	392	408	11	43	11	23	180	43	2	32	96	12	80	90	3	19	42	44	241	192	79	98	224	5	86	12	61	62	10	48	37	509	17	15	439	250	34	2	0	20	1	114
101	14442	0.447639		101	2146	993	417	113	135	2	17	3	13	57	18	0	11	33	4	33	24	2	4	20	16	85	59	28	33	73	1	23	3	27	12	6	20	16	161	5	4	167	95	15	1	0	8	0	62
102	8393	0.260146		102	1294	606	242	87	83	2	11	1	1	40	7	1	7	23	0	11	14	1	3	11	6	41	24	16	15	24	1	14	2	9	8	5	18	8	121	2	0	83	54	5	0	0	4	0	22
103	6237	0.19332		103	748	395	144	46	42	1	5	4	0	16	9	2	5	9	0	11	11	0	1	8	4	26	28	9	13	18	3	6	2	9	9	2	5	1	60	1	0	50	28	6	0	0	2	0	19
104	11664	0.361533		104	1457	657	284	87	89	0	9	3	4	44	12	2	7	13	7	13	14	0	1	12	11	48	42	19	27	44	4	24	2	15	6	4	9	10	111	3	2	91	54	5	1	0	9	0	49
105	4132	0.128074		105	508	284	109	31	32	1	5	2	0	8	5	0	3	8	0	10	6	0	2	3	1	19	13	5	14	22	0	3	3	6	5	4	4	6	42	0	2	20	19	5	0	0	0	2	10
106	3383	0.104858		106	414	204	83	22	32	0	5	2	0	12	4	0	1	4	1	8	3	0	1	4	0	14	13	6	11	22	0	10	0	3	3	1	1	5	41	1	2	19	14	5	0	1	3	0	14
107	5986	0.18554		107	677	336	125	56	41	2	3	1	0	18	6	1	4	16	1	16	13	0	2	0	4	24	25	8	10	26	0	5	1	9	4	3	7	6	53	0	2	49	27	5	1	0	2	0	18
108	5940	0.184114		108	609	308	132	49	36	0	3	0	0	15	3	0	4	11	3	7	12	0	2	5	5	27	19	7	11	16	3	10	1	7	8	0	4	4	38	2	3	52	24	5	1	0	2	0	13
109	3978	0.123301		109	451	207	80	31	26	1	3	3	0	9	1	0	0	9	0	8	7	0	0	0	8	11	5	4	10	13	1	9	0	2	2	0	0	2	25	0	1	17	16	2	1	0	4	1	13
110	24880	0.771171		110	3071	1483	580	172	177	1	20	3	4	82	11	1	15	49	7	32	45	2	12	21	27	106	84	34	41	91	3	37	2	37	20	9	17	32	197	8	0	176	110	21	3	0	11	0	82
111	8532	0.264455		111	1023	473	184	62	74	1	6	1	3	26	6	0	1	19	4	8	18	0	1	9	11	29	18	6	14	49	0	11	1	7	12	0	4	7	66	3	2	66	39	6	0	0	4	0	28
112	5189	0.160836		112	578	295	97	38	30	1	1	3	2	16	5	1	1	6	0	4	7	0	1	5	9	13	14	4	8	10	0	8	0	4	0	2	3	4	47	1	0	45	20	2	1	1	3	0	19
113	12947	0.4013		113	1505	733	244	91	93	0	12	2	8	40	13	0	4	20	2	21	25	0	2	11	8	50	30	16	29	65	2	22	2	13	9	3	5	15	100	6	4	103	53	11	1	0	3	0	52
114	8574	0.265756		114	1017	481	186	47	66	0	8	1	7	34	9	0	5	15	1	10	21	0	2	6	4	35	21	14	11	37	0	12	0	10	7	2	6	7	75	2	0	56	41	4	3	0	5	1	30
115	14010	0.434249		115	1470	700	285	86	110	3	7	0	6	46	14	4	7	23	2	17	15	0	4	7	3	63	36	16	19	35	1	14	1	15	11	4	10	12	97	3	1	61	57	11	1	0	4	0	37
116	20816	0.645205		116	2061	980	408	129	126	1	15	1	8	50	17	1	15	30	2	24	21	1	4	8	7	77	52	20	33	44	2	20	6	24	20	6	11	15	127	2	2	131	73	13	2	1	7	0	57
117	24169	0.749133		117	2341	1084	483	141	149	6	20	3	8	61	23	2	16	37	6	20	40	0	8	20	9	66	53	28	33	44	5	29	3	34	16	9	14	18	171	2	1	134	93	9	3	1	12	1	73
118	31283	0.969636		118	3139	1564	605	184	182	4	11	2	11	80	19	1	13	43	5	44	35	1	8	24	27	107	82	31	39	71	0	46	3	29	16	6	25	23	204	10	3	209	108	18	2	1	12	0	85
119	72096	2.23466		119	6855	3234	1417	422	429	10	30	7	15	172	45	3	30	90	19	70	85	2	11	43	51	248	152	96	108	219	7	93	13	73	42	12	42	52	479	13	10	421	250	39	5	2	27	5	202
120	15748	0.488119		120	1316	622	312	79	98	3	11	2	3	36	8	0	6	18	3	22	15	1	2	9	9	49	35	9	23	54	1	19	4	19	8	1	10	9	88	1	3	74	52	9	1	0	7	1	47
121	15198	0.471071		121	1366	678	281	95	75	2	4	4	3	40	19	2	5	12	2	11	22	1	1	8	5	45	29	17	18	30	3	15	2	12	11	3	4	12	86	0	1	91	48	6	2	0	0	1	44
122	15495	0.480277		122	1372	617	291	69	80	4	5	3	3	37	14	0	1	26	3	14	12	1	2	11	9	46	32	12	13	38	0	13	5	14	9	0	8	11	117	6	6	87	46	9	0	1	6	0	51
123	23430	0.726227		123	1996	947	379	143	134	3	12	2	2	78	13	1	12	19	3	19	20	2	7	5	11	72	52	23	24	57	1	25	2	25	11	0	14	16	133	4	9	119	81	13	1	1	7	2	55
124	8441	0.261634		124	658	334	132	41	41	1	4	0	0	19	6	1	2	11	0	6	12	1	2	5	6	28	24	7	6	19	2	8	0	4	3	4	4	3	51	5	1	46	15	2	0	0	0	0	21
125	5683	0.176148		125	367	245	96	26	19	2	2	1	0	15	7	0	1	13	0	4	9	0	1	3	5	7	14	4	8	9	0	9	1	3	4	1	3	4	21	1	1	22	12	1	0	0	2	0	21
126	2874	0.0890814		126	231	112	45	19	14	0	2	1	2	3	0	0	2	4	0	2	3	0	0	0	4	9	7	5	4	4	1	4	0	3	1	1	2	0	16	0	1	13	9	2	0	1	1	0	8
127	1633	0.0506158		127	119	50	17	11	6	0	2	0	0	2	1	0	1	1	0	5	1	0	0	0	1	8	2	1	1	7	0	0	0	4	1	1	1	2	18	0	0	10	5	2	0	0	0	0	6
128	4146	0.128508		128	282	164	69	18	19	1	6	0	0	7	2	0	0	2	0	3	6	1	0	4	0	12	5	4	3	22	0	2	1	1	3	0	6	2	22	1	1	11	10	4	0	0	1	0	11
129	4690	0.145369		129	384	177	75	25	26	2	2	2	0	10	3	1	0	8	0	3	6	0	0	1	1	10	5	2	4	11	0	6	0	3	2	2	1	0	24	1	0	25	9	5	0	0	2	0	14
130	4702	0.145741		130	353	162	75	34	21	0	2	0	1	15	5	0	1	8	1	4	4	0	0	1	5	10	10	5	3	13	0	0	0	6	1	1	0	1	22	1	2	16	13	1	3	0	0	0	21
131	81212	2.51722		131	6466	3077	1391	426	417	8	41	12	15	204	54	4	27	81	5	72	123	4	16	43	43	225	149	81	95	175	5	76	9	60	39	12	41	46	444	6	14	386	233	44	4	5	32	4	235
132	6335	0.196357		132	504	235	103	32	37	0	2	0	3	17	5	0	3	5	0	6	9	0	1	3	6	28	6	17	2	15	0	8	0	5	4	3	3	2	27	0	0	30	17	4	0	0	2	0	18
133	28794	0.892488		133	2162	1050	463	122	147	1	13	4	3	64	17	3	13	35	2	25	35	0	7	21	8	68	61	33	28	67	4	28	1	17	18	6	16	18	167	4	5	125	81	15	0	0	13	0	80
134	280430	8.6921		134	22016	10047	4744	1307	1369	22	118	40	60	669	137	26	83	298	38	215	330	6	37	145	139	816	535	287	300	547	24	236	32	218	165	43	137	176	1548	39	39	1311	795	170	17	7	91	12	728
135	317675	9.84653		135	24716	11165	5282	1575	1581	33	151	26	67	848	157	22	91	342	36	252	331	13	49	178	163	882	656	319	332	657	27	294	26	243	176	41	146	185	1861	48	45	1436	900	189	13	10	119	5	810
136	263189	8.1577		136	21653	9918	4645	1251	1398	29	106	26	49	698	116	18	77	298	33	220	292	8	41	154	148	811	576	293	259	542	31	264	34	225	168	46	152	179	1523	43	52	1185	783	162	11	4	95	4	708
137	55143	1.70919		137	4565	2135	986	262	304	5	25	5	7	152	25	2	23	60	7	43	64	4	10	30	24	172	130	53	49	104	5	51	2	37	32	5	38	33	304	5	8	276	148	34	6	3	20	2	152
138	11550	0.357999		138	852	448	211	69	61	1	6	2	0	25	5	1	3	11	3	13	12	0	1	3	6	32	18	12	12	24	0	5	2	9	7	1	7	12	61	2	2	41	37	10	1	0	2	0	34
139	3550	0.110034		139	304	140	69	17	17	0	0	1	1	4	2	0	1	7	1	3	5	1	0	2	2	9	6	2	5	6	0	1	0	6	3	0	0	6	22	0	0	17	4	1	0	0	1	0	17
140	3498	0.108423		140	303	134	63	23	21	0	0	1	1	6	8	0	2	1	0	5	6	0	2	2	3	10	5	2	5	9	0	1	0	4	1	0	0	4	17	1	0	18	17	2	1	0	0	0	8
141	7406	0.229554		141	616	330	125	38	36	0	4	3	1	17	2	0	2	5	0	8	7	0	0	2	1	18	15	13	6	8	1	9	0	6	2	3	4	4	57	0	3	31	26	4	2	0	2	1	18
142	5537	0.171623		142	405	227	86	30	33	2	1	0	3	11	5	1	5	8	0	3	3	0	0	5	6	19	15	3	7	9	0	3	0	6	6	0	3	2	34	1	2	27	21	7	1	1	5	0	11
143	10850	0.336302		143	934	429	190	49	78	0	6	1	2	34	9	2	4	9	3	10	9	0	2	7	11	26	21	5	14	25	2	7	1	8	6	4	2	11	67	1	2	62	37	10	2	0	5	0	26
144	10444	0.323718		144	919	432	207	59	53	0	5	1	1	21	9	2	1	12	3	5	11	0	2	3	3	34	19	14	16	22	2	9	0	8	8	4	9	7	74	4	3	57	42	3	0	0	4	0	29
145	16758	0.519424		145	1369	644	295	96	93	3	13	5	7	46	11	1	5	24	4	12	21	1	6	9	7	58	28	14	21	34	0	20	1	14	11	4	5	17	105	3	5	106	65	14	2	2	6	2	36
Total Untreated Reads	3226263	100
[truncated: 101 more columns]

## Sheet: 2xBio, 0 mM NaF, Untreated
Transcript Length	Total Untreated Reads	% Total Untreated Reads			*	1	2	3	4	5	6	7	8	9	10	11	12	13	14	15	16	17	18	19	20	21	22	23	24	25	26	27	28	29	30	31	32	33	34	35	36	37	38	39	40	41	42	43	44
20	25	0.00110386		20	13	4	3	0	1	0	0	0	0	0	0	0	0	2	0	1	1	0	0	0	0
21	273	0.0120542		21	161	73	21	6	1	0	1	0	0	3	0	0	0	3	0	2	1	1	0	0	0	0
22	197	0.00869843		22	123	44	14	2	1	0	0	0	0	3	0	0	0	2	0	3	3	1	1	0	0	0	0
23	540	0.0238434		23	421	55	31	4	1	0	0	1	0	4	2	0	3	5	2	1	3	1	0	5	1	0	0	0
24	1957	0.0864103		24	871	95	44	10	8	1	0	0	0	3	2	0	1	5	0	3	7	0	3	6	20	878	0	0	0
25	228	0.0100672		25	183	14	6	0	0	0	0	0	0	5	1	0	0	3	0	0	1	0	0	0	2	13	0	0	0	0
26	148	0.00653486		26	60	22	8	5	4	0	0	0	0	8	0	0	0	2	0	1	1	0	0	2	3	15	17	0	0	0	0
27	6579	0.290492		27	5758	427	194	24	22	1	3	0	1	27	2	1	4	7	2	11	7	0	2	3	14	58	8	3	0	0	0	0
28	228	0.0100672		28	108	47	16	4	1	0	0	2	1	1	0	0	5	1	1	1	2	0	0	0	1	5	0	0	0	3	29	0	0
29	429	0.0189423		29	261	88	42	4	1	0	0	0	0	5	0	0	1	6	1	3	3	0	0	0	1	6	5	0	0	2	0	0	0	0
30	1693	0.0747535		30	1046	379	148	23	18	0	1	0	0	10	6	0	5	2	0	6	2	1	1	5	6	17	12	3	1	0	1	0	0	0	0
31	139	0.00613747		31	87	26	12	4	0	0	0	0	0	1	1	0	1	2	0	0	0	0	0	0	0	1	1	0	0	0	0	3	0	0	0	0
32	140	0.00618162		32	77	37	4	5	1	0	0	0	1	5	1	0	0	1	0	1	1	0	0	0	0	3	0	0	1	1	0	0	0	1	0	0	0
33	879	0.0388118		33	564	146	82	16	6	0	0	0	1	14	1	0	1	7	0	6	0	0	0	5	2	16	7	0	1	1	0	0	0	3	0	0	0	0
34	4890	0.215915		34	3148	995	380	54	37	3	2	0	2	35	3	0	7	16	6	19	16	0	4	6	6	68	47	7	2	14	3	5	1	1	3	0	0	0	0
35	4646	0.205142		35	2812	949	367	75	40	0	6	1	2	48	4	3	7	19	3	10	11	0	1	8	8	65	20	10	9	6	0	5	2	21	2	132	0	0	0	0
36	6497	0.286872		36	4380	1157	500	88	54	0	9	4	5	71	11	3	5	25	3	14	27	0	1	12	11	42	21	2	9	12	0	5	1	15	9	1	0	0	0	0	0
37	4152	0.183329		37	2389	1009	394	59	29	0	2	5	3	37	1	1	8	17	3	20	17	0	0	16	12	60	26	6	1	11	0	2	0	4	7	1	8	4	0	0	0	0
38	11412	0.503891		38	6690	3044	900	167	101	1	15	3	8	106	5	2	15	30	9	27	42	0	1	22	17	75	50	7	4	8	0	6	1	9	16	2	11	1	17	0	0	0	0
39	3867	0.170745		39	2282	898	360	56	37	1	4	0	0	32	6	0	5	22	1	9	16	1	1	8	10	47	14	4	5	8	0	1	0	5	11	5	1	2	6	9	0	0	0	0
40	8424	0.371957		40	5414	1648	657	114	65	1	8	4	4	83	17	6	17	34	6	24	43	1	4	16	18	85	39	13	17	13	2	3	2	13	14	3	5	4	16	1	10	0	0	0	0
41	45380	2.00373		41	29038	9822	3207	655	319	7	49	18	31	441	45	9	64	249	28	139	199	0	6	88	44	318	141	38	43	90	2	15	4	69	51	7	13	11	55	11	4	50	0	0	0	0
42	6218	0.274552		42	4028	1407	441	69	32	0	3	1	5	40	3	1	9	23	3	11	18	0	3	4	6	43	22	3	3	12	2	2	0	3	4	0	2	0	5	1	1	4	4	0	0	0	0
43	17890	0.789923		43	11473	4065	1216	230	116	6	22	7	11	131	19	2	20	59	4	42	43	0	3	39	32	114	81	18	19	20	1	4	0	19	12	3	13	2	12	2	8	16	6	0	0	0	0	0
44	7475	0.330055		44	4526	1824	521	89	73	0	10	3	7	85	9	1	6	29	1	25	23	0	1	21	13	65	45	13	10	18	0	10	0	5	4	2	8	0	7	0	0	9	4	3	3	2	0	0	0
45	26037	1.14965		45	16626	5965	1623	354	147	1	16	1	12	219	28	2	12	74	19	70	86	0	7	55	52	188	100	48	40	52	3	20	3	29	34	2	9	5	25	5	5	14	18	38	12	18	0	0	0
46	17681	0.780695		46	10988	3993	1119	264	136	4	35	14	11	143	28	1	13	57	11	46	45	0	2	60	39	193	79	40	30	48	3	12	2	10	29	6	14	13	21	6	6	15	15	35	32	15	40	8	0
47	12072	0.533033		47	7305	2730	814	150	102	4	19	3	6	118	14	1	8	45	5	25	32	1	2	42	22	207	107	50	39	43	2	15	2	19	22	6	13	12	16	3	4	12	6	35	0	4	3	4	0
48	39090	1.726		48	24271	8123	2449	563	315	13	52	16	45	373	51	11	41	179	22	91	125	5	16	164	90	596	330	154	127	170	8	79	10	33	74	16	49	29	56	5	22	74	32	84	6	12	12	2	87
49	17892	0.790012		49	10587	3883	1157	268	166	2	24	6	10	183	21	4	11	69	6	50	63	3	7	53	37	367	172	91	71	109	4	31	5	23	42	9	16	26	30	5	2	62	27	66	1	5	9	6	31
50	18285	0.807364		50	10629	3504	1380	315	182	9	34	8	15	230	36	9	25	102	12	55	99	2	10	75	66	427	180	111	112	138	3	39	11	41	78	17	41	38	61	6	11	41	38	67	2	5	7	0	8
51	17662	0.779856		51	9837	3601	1419	318	246	8	34	9	16	224	34	5	31	98	11	56	104	4	17	70	65	431	206	102	64	80	3	70	10	45	67	8	33	28	74	7	6	41	38	68	7	5	8	0	19
52	6236	0.275347		52	3267	1033	452	75	66	0	17	2	9	106	11	2	10	34	4	29	30	0	6	43	36	223	100	58	52	81	5	19	6	24	30	15	26	20	44	4	17	30	15	45	5	4	8	1	7
53	36712	1.621		53	20730	7546	2842	588	408	5	113	36	50	478	77	12	65	303	35	164	229	4	45	173	160	629	241	168	172	241	11	70	18	108	114	27	100	89	128	8	32	169	68	142	4	15	19	1	24
54	92000	4.06221		54	51657	21027	6330	1570	960	24	198	41	88	912	163	22	110	477	79	295	386	10	55	336	326	1676	767	482	442	678	27	255	63	233	357	79	168	197	329	20	67	347	161	324	29	42	56	2	31
55	5522	0.243821		55	2718	1045	302	81	54	2	14	2	5	52	9	1	5	26	6	19	21	2	2	28	27	100	51	26	30	48	1	13	7	16	26	4	12	15	33	1	5	14	9	24	2	3	4	1	3
56	49810	2.19933		56	27849	11330	3636	838	526	10	102	32	58	614	126	20	65	282	37	204	270	6	38	218	166	723	318	236	189	312	14	102	33	104	214	49	120	130	137	17	41	120	61	145	35	13	26	5	103
57	30204	1.33364		57	16420	7267	2129	554	362	7	45	18	34	393	59	8	37	154	19	126	147	3	15	59	130	539	238	129	127	197	25	72	19	96	146	26	59	62	88	5	22	102	49	80	7	7	5	0	24
58	15334	0.677064		58	8149	3567	1077	247	156	5	34	8	8	215	29	9	18	103	16	84	84	2	11	54	62	342	144	77	67	131	4	47	8	51	78	21	43	44	65	9	8	55	16	62	10	1	18	0	20
59	60228	2.65933		59	30443	13641	3949	1025	617	19	147	45	59	836	150	19	102	476	67	330	420	12	53	272	279	1421	694	433	403	644	39	219	60	293	473	134	197	199	245	17	94	345	215	454	44	18	97	4	173
60	86730	3.82952		60	44637	20482	5823	1387	801	22	169	50	96	997	145	17	151	695	99	316	408	12	81	297	360	1601	815	544	506	793	36	334	65	391	644	143	317	332	519	31	123	451	287	562	104	32	137	6	389
61	13722	0.605887		61	7068	3198	1004	233	142	3	32	4	13	145	23	1	24	87	9	52	68	4	13	37	69	238	122	66	74	119	8	51	11	40	71	23	37	40	86	4	11	82	42	89	16	5	19	1	30
62	36836	1.62647		62	18863	8794	2489	618	366	12	59	23	51	405	55	13	65	291	33	162	202	10	33	114	145	724	349	232	201	335	20	115	27	173	314	54	110	81	123	18	54	211	148	282	41	13	40	1	95
63	53244	2.35096		63	27454	12464	3435	892	545	17	112	22	54	620	74	18	81	433	66	243	372	7	45	157	273	976	481	303	289	417	24	177	40	231	386	89	132	181	363	33	82	269	183	319	81	41	105	9	156
64	9720	0.429181		64	4846	1988	692	144	108	5	21	7	18	128	21	7	14	78	9	75	88	4	6	30	55	205	111	46	50	95	3	37	13	44	106	24	55	50	162	8	13	76	29	94	16	9	14	1	18
65	28951	1.27832		65	15317	6716	2004	511	271	6	50	17	29	408	56	9	44	186	22	147	203	8	32	80	138	460	271	159	143	178	9	120	12	95	179	46	62	85	170	13	33	141	96	161	24	6	25	0	22
66	46569	2.05623		66	24276	10951	3024	806	473	19	82	24	50	552	73	19	67	321	39	226	350	6	45	131	185	809	416	260	268	382	25	150	35	187	332	68	111	157	391	33	68	285	192	250	54	20	50	3	33
67	237	0.0104646		67	114	36	17	3	1	0	0	0	0	4	0	0	0	3	0	0	1	0	0	0	3	5	0	1	1	2	0	1	0	4	3	2	0	2	15	0	1	4	2	3	0	0	0	0	1
68	2899	0.128004		68	1511	615	200	46	19	0	9	8	4	39	5	2	1	18	0	12	13	0	2	15	10	42	34	17	23	30	1	11	2	11	25	11	7	12	62	1	5	21	11	7	5	1	7	0	0
69	14747	0.651146		69	7953	3786	1054	185	151	5	18	8	12	129	24	4	23	78	13	49	69	4	8	37	35	216	105	68	77	92	2	42	5	42	90	8	32	20	60	3	6	62	38	52	7	0	11	0	4
70	6572	0.290183		70	3653	1617	492	75	60	1	11	3	6	55	5	0	11	53	6	16	35	0	2	11	10	75	52	28	18	46	5	15	3	16	19	11	10	16	22	0	2	17	23	20	5	0	1	0	0
71	4898	0.216269		71	2770	1283	338	63	45	0	8	1	5	36	8	2	10	16	2	12	14	0	2	11	14	68	42	11	14	31	0	5	0	8	7	2	7	3	13	0	1	8	4	5	2	0	0	0	1
72	22922	1.01211		72	12916	5790	1695	333	244	11	43	12	33	230	32	5	38	105	14	68	85	2	12	33	42	229	154	71	89	103	5	34	2	21	25	8	22	16	36	1	1	19	12	4	1	0	5	1	14
73	3547	0.156616		73	1852	976	281	70	33	2	8	0	3	44	6	2	9	20	2	4	10	1	5	9	11	32	30	11	13	14	4	10	0	6	4	1	5	4	6	0	0	8	2	1	0	0	1	0	0
74	47475	2.09623		74	26593	12403	3405	712	486	14	74	25	40	402	76	9	87	220	24	88	122	4	24	96	94	491	352	148	161	180	16	108	11	75	66	12	34	35	91	6	5	60	37	24	0	1	6	0	17
75	10655	0.470466		75	5849	2778	745	138	93	3	18	3	14	90	12	1	20	56	8	37	43	4	6	16	24	125	92	40	54	43	7	24	9	23	17	3	9	9	20	0	3	25	13	4	0	1	2	1	1
76	11618	0.512986		76	6318	3022	799	181	133	5	21	5	8	82	27	3	23	59	7	41	54	1	10	30	16	124	102	46	36	57	4	38	7	28	19	1	14	9	29	2	2	18	10	5	1	0	1	0	3
77	27434	1.21133		77	14517	6965	1774	435	271	11	53	9	28	235	63	9	52	145	22	88	130	5	17	46	63	270	286	91	122	119	7	82	15	55	37	12	38	30	92	3	5	48	25	14	2	0	3	0	11
78	36863	1.62767		78	19297	8876	2312	594	390	12	54	19	40	319	73	2	74	230	22	111	201	6	26	65	72	378	381	125	169	174	10	88	13	69	63	18	68	41	219	2	6	155	64	29	2	0	5	0	13
79	62637	2.7657		79	32609	15152	3791	908	550	15	102	22	53	559	104	14	104	375	33	228	332	7	56	122	152	740	867	240	344	342	27	147	32	121	120	29	87	79	246	12	16	161	42	54	0	3	23	2	38
80	274085	12.1021		80	141188	63241	15750	4098	2397	61	422	117	225	2202	424	56	394	1703	183	913	1469	51	230	644	586	3538	3767	983	1699	1586	92	804	113	533	618	155	491	441	1855	53	61	1126	366	286	20	2	84	11	192
81	81672	3.60618		81	42055	18815	4656	1239	770	22	131	55	73	740	135	20	124	503	52	276	407	6	71	194	158	1033	1133	318	486	460	35	262	24	151	159	54	170	121	420	11	15	264	82	94	5	1	27	2	82
82	142488	6.29148		82	72650	33095	8185	2055	1196	38	246	59	144	1298	272	27	197	861	97	483	634	18	116	345	282	1741	2047	530	804	794	47	415	51	215	308	77	241	184	685	29	29	439	140	129	11	1	38	3	119
83	1750	0.0772703		83	378	183	54	19	6	0	0	0	0	13	1	0	2	5	0	2	4	0	1	2	3	10	14	1	5	5	0	4	0	2	3	0	0	0	7	1	0	1	0	0	0	0	0	0	3
84	2046	0.09034		84	1053	486	129	29	15	1	1	3	1	17	4	0	4	12	0	7	13	0	1	5	5	22	13	8	8	12	1	7	1	4	8	0	2	1	8	0	2	9	4	3	0	0	0	0	2
85	3513	0.155115		85	1734	828	223	54	37	0	5	3	3	30	5	1	3	22	5	12	15	1	3	12	4	47	48	16	23	27	0	16	5	5	13	2	0	1	21	2	1	35	10	3	0	0	1	0	9
86	1426	0.0629643		86	665	340	87	19	18	0	2	0	0	12	4	1	1	5	1	5	6	0	1	4	2	17	32	12	8	15	1	5	0	6	4	0	3	0	10	0	1	10	0	1	0	0	1	0	3
87	651	0.0287446		87	326	144	42	10	4	0	3	0	1	3	3	0	0	5	0	2	6	0	0	0	0	8	18	2	5	9	0	2	0	1	0	0	1	1	2	0	1	1	2	1	0	0	0	0	3
88	890	0.0392975		88	374	198	46	15	21	1	2	0	0	6	0	0	1	7	1	3	3	0	0	2	3	11	12	5	3	8	1	6	1	3	1	0	1	1	5	0	0	5	1	1	0	0	1	0	6
89	950	0.0419467		89	414	237	56	23	9	0	5	1	3	9	4	0	2	8	0	4	5	0	0	1	6	7	13	6	6	11	1	9	0	4	2	0	0	1	9	0	0	6	1	1	0	0	0	0	3
90	644	0.0284355		90	257	167	47	11	5	0	2	0	2	9	2	0	0	6	1	3	6	0	0	3	1	11	12	6	4	4	0	0	0	3	2	0	2	0	4	0	0	4	3	0	0	0	0	1	3
91	2633	0.116259		91	1249	585	151	45	32	0	3	1	5	29	6	0	5	17	1	11	7	0	2	5	7	37	23	17	16	29	0	7	2	6	2	3	3	2	29	0	1	15	14	3	1	1	4	0	6
92	7911	0.349306		92	3262	1602	474	125	79	2	13	3	9	75	14	0	10	41	5	28	44	1	5	26	24	95	84	28	50	86	7	29	5	23	30	8	13	11	83	1	3	59	17	7	1	0	6	1	40
93	7267	0.32087		93	2751	1450	492	122	69	3	12	2	8	57	12	3	15	27	7	32	43	2	9	15	18	83	78	21	36	65	2	19	1	15	17	5	6	20	53	1	3	41	12	5	1	0	2	0	26
94	6711	0.296321		94	2889	1416	431	107	65	3	10	2	5	61	11	2	13	44	8	24	38	0	6	15	20	88	77	27	37	73	3	23	4	16	19	6	15	10	51	3	3	52	18	5	0	1	7	0	32
95	5055	0.223201		95	2250	1095	306	83	49	2	11	2	9	37	16	1	3	47	2	21	24	0	5	11	9	64	69	17	28	35	3	16	0	8	20	2	10	10	52	1	0	47	8	8	2	0	2	0	40
96	18621	0.8222		96	7314	3703	1044	261	181	5	28	7	20	143	33	5	27	107	9	64	87	3	19	39	34	223	177	68	87	132	10	57	9	36	35	14	28	28	175	6	4	109	54	18	5	2	5	0	141
97	8981	0.396551		97	2763	1344	458	96	64	3	8	1	8	57	13	2	10	42	3	20	31	1	5	13	15	82	82	27	50	54	3	19	2	20	20	4	4	10	54	6	1	41	28	9	2	1	7	1	72
98	11807	0.521332		98	3909	1911	588	152	121	2	15	3	7	78	13	1	21	60	4	39	43	2	9	22	26	125	75	47	51	76	5	36	4	26	25	6	16	14	82	2	5	59	29	7	0	2	6	4	93
99	6740	0.297601		99	2333	1129	390	79	74	4	10	4	9	47	13	4	8	28	4	20	32	0	1	11	19	60	56	23	47	56	7	23	1	20	21	6	8	10	50	3	3	43	22	6	0	0	3	2	56
100	11061	0.488392		100	3794	1817	605	142	95	1	23	4	9	66	14	1	12	52	2	40	51	0	10	23	16	126	96	40	46	106	6	25	3	28	32	8	13	18	64	7	3	78	40	14	1	0	3	0	110
101	3758	0.165932		101	1265	577	185	51	31	2	2	1	3	35	8	0	6	24	1	8	18	0	4	9	12	34	34	11	18	37	1	15	1	10	4	4	4	9	23	0	1	25	9	5	2	0	1	0	37
102	2468	0.108973		102	818	384	117	32	16	0	5	2	0	26	5	0	5	9	2	6	9	0	0	3	3	31	24	7	13	16	1	4	0	5	7	0	2	8	13	1	0	14	7	5	0	0	1	0	28
103	1713	0.0756366		103	444	216	95	19	23	0	3	0	1	12	1	0	0	6	3	7	6	0	3	3	6	14	9	5	5	11	0	6	1	4	4	0	4	0	16	0	0	13	0	3	0	0	1	0	20
104	3372	0.148889		104	1015	486	154	36	27	1	8	2	3	25	5	1	2	9	2	10	13	0	3	11	10	37	22	12	15	26	2	9	0	8	8	2	6	5	14	2	1	14	10	4	0	0	1	0	38
105	1403	0.0619487		105	413	184	52	11	19	0	1	0	1	8	2	1	0	7	1	3	3	0	1	3	4	5	15	3	11	12	1	3	1	2	4	0	4	3	3	0	1	6	1	1	1	0	1	0	14
106	1154	0.0509542		106	301	163	48	6	8	1	3	0	0	6	0	0	1	8	1	3	7	0	0	0	2	8	7	2	8	4	0	3	0	2	4	0	1	3	4	0	1	4	4	1	0	0	1	0	17
107	1951	0.0861453		107	521	262	76	21	16	1	3	0	1	12	3	0	0	11	1	5	5	0	1	3	0	15	17	3	9	18	0	4	1	2	6	1	1	4	16	2	1	13	4	1	0	1	0	0	21
108	1858	0.082039		108	459	238	79	28	10	0	1	0	1	14	0	1	0	10	2	6	8	0	2	2	4	12	20	5	10	9	1	2	1	7	2	3	2	0	6	0	2	8	2	3	0	0	0	0	19
109	1464	0.0646421		109	426	176	61	9	9	0	1	2	0	5	0	0	1	6	1	4	6	0	0	2	5	15	6	4	6	8	0	4	0	1	2	1	0	2	4	1	1	4	2	0	0	0	3	0	9
110	8220	0.36295		110	2290	1070	376	84	68	2	12	2	9	40	9	2	10	33	1	15	31	0	5	10	8	53	50	28	32	55	3	14	3	17	14	6	8	8	34	2	2	35	20	7	2	0	5	0	80
111	2530	0.111711		111	661	333	109	21	13	0	4	0	0	10	3	2	4	7	1	6	7	1	1	5	6	19	10	10	10	28	2	1	0	2	1	2	3	6	9	1	0	10	5	2	0	1	1	0	23
112	1610	0.0710887		112	406	191	66	12	11	1	1	0	0	17	2	0	2	9	0	3	4	1	1	5	3	19	9	5	3	8	0	4	1	4	1	1	3	1	7	0	0	8	1	0	0	0	2	0	22
113	4081	0.180194		113	1071	513	156	32	27	1	4	0	1	26	10	2	5	11	0	10	16	0	3	7	5	30	19	14	13	32	1	6	3	10	3	3	6	3	18	3	3	15	8	5	0	0	1	1	48
114	2398	0.105882		114	638	305	84	19	13	0	1	1	1	14	3	0	3	5	1	7	6	0	2	7	3	23	14	6	5	23	0	2	1	4	5	2	2	4	11	1	1	10	3	0	0	0	3	0	26
115	4752	0.209822		115	1196	564	185	43	31	1	3	1	2	23	9	2	7	21	2	8	14	0	2	7	11	21	23	7	15	21	2	10	2	8	8	2	5	3	19	2	2	12	11	3	1	0	2	0	63
116	7038	0.310759		116	1739	819	260	48	48	0	7	1	3	49	6	0	5	15	2	10	15	2	5	8	9	42	33	13	27	32	1	10	3	13	8	3	10	5	30	2	1	24	14	4	0	0	4	2	70
117	7858	0.346966		117	1770	919	310	68	52	2	6	1	2	42	5	1	5	28	3	16	19	1	4	7	8	56	32	17	19	33	5	14	4	13	13	4	4	6	31	3	0	14	15	3	0	0	4	1	68
118	9551	0.421719		118	2237	1068	373	66	66	1	10	3	4	62	9	0	7	37	4	24	28	1	0	8	10	66	42	15	19	49	1	18	1	23	15	3	12	11	38	2	4	27	14	4	1	1	4	0	107
119	18951	0.836771		119	4273	2115	716	137	86	3	13	11	10	114	13	4	14	68	10	36	46	2	6	32	24	100	81	40	42	91	6	26	10	31	37	5	13	12	90	3	5	80	33	16	0	0	8	2	172
120	5030	0.222097		120	988	508	175	39	23	0	6	1	2	34	4	0	1	7	2	10	14	0	2	13	7	36	23	10	19	30	0	4	0	12	9	1	6	4	17	3	1	19	16	2	0	0	0	0	58
121	4022	0.177589		121	785	438	135	47	21	0	3	2	2	15	1	0	3	5	4	9	17	0	0	5	9	14	28	8	5	19	0	8	1	5	4	2	0	3	17	0	1	14	5	2	0	0	2	0	47
122	4625	0.204214		122	977	461	170	28	25	0	2	2	2	26	8	0	3	11	1	9	19	0	3	8	7	26	22	15	12	28	2	5	0	7	12	3	9	4	21	1	0	21	9	3	1	0	3	1	63
123	7554	0.333543		123	1490	668	237	50	44	0	6	1	5	40	6	2	8	15	4	12	20	0	3	8	8	49	41	24	33	32	1	3	4	7	10	6	2	7	32	1	1	30	16	6	1	1	9	0	67
124	2877	0.127032		124	545	265	114	21	16	0	1	0	0	18	4	0	6	5	2	2	6	0	0	4	4	20	15	8	5	16	1	3	0	7	5	2	1	5	13	0	0	8	1	5	0	0	1	1	28
125	2121	0.0936516		125	384	193	65	12	12	0	3	0	3	11	1	1	1	7	0	5	8	0	0	1	3	12	8	8	4	13	0	5	1	3	1	0	1	0	6	2	0	3	2	1	0	0	1	0	17
126	1041	0.0459648		126	167	95	38	6	6	0	0	0	0	5	1	0	1	1	0	0	2	0	1	2	4	3	4	1	3	5	1	1	0	1	1	0	3	1	5	1	0	1	1	0	0	0	0	0	7
127	678	0.0299367		127	126	48	14	6	1	0	0	0	0	4	1	0	0	3	0	0	0	0	0	0	1	1	2	1	0	4	0	2	0	3	4	0	0	0	3	0	0	0	2	1	0	0	1	0	6
128	1659	0.0732522		128	274	136	56	13	5	0	3	1	1	6	1	0	1	3	0	5	4	0	1	1	3	5	4	2	6	14	0	5	1	1	6	0	0	3	9	0	2	3	5	1	1	0	1	0	13
129	1700	0.0750626		129	305	133	35	18	9	0	1	0	2	9	3	0	0	6	1	3	3	0	1	6	1	10	2	4	5	9	1	1	1	2	6	0	0	2	5	0	1	3	2	1	0	1	2	0	9
130	1696	0.074886		130	327	145	42	10	5	1	2	0	0	11	2	0	1	3	0	0	4	0	0	0	3	10	5	5	1	4	0	3	0	0	2	1	1	0	6	1	0	5	2	1	0	0	0	0	14
131	30733	1.357		131	5345	2612	973	187	145	1	25	6	18	150	23	5	22	77	10	37	68	1	13	32	29	126	93	49	62	128	7	40	8	47	51	12	26	15	88	7	14	73	47	21	0	0	20	1	254
132	2748	0.121336		132	477	223	68	16	11	1	2	0	1	16	0	2	0	7	2	5	6	0	0	2	2	9	8	2	2	10	1	3	0	4	3	1	3	5	6	1	2	5	3	4	1	0	1	0	22
133	11797	0.52089		133	1995	939	333	77	63	2	8	2	6	67	3	0	6	21	4	23	29	0	3	18	12	54	41	26	27	47	1	14	1	16	11	6	9	10	29	2	3	28	9	4	2	0	0	0	93
134	95149	4.20125		134	16133	7508	2821	519	458	12	63	20	33	467	54	13	64	209	32	148	217	14	30	112	89	475	323	178	173	344	14	98	20	116	106	30	85	63	282	12	25	237	133	62	7	1	42	3	825
135	130551	5.76441		135	21895	10192	3888	734	626	17	95	30	61	621	82	18	84	291	27	248	275	3	61	150	106	615	448	248	263	498	17	127	15	170	161	48	94	97	356	21	36	338	184	84	7	3	56	7	1012
136	119067	5.25734		136	20242	9636	3453	699	553	11	91	29	56	550	96	20	76	270	40	202	252	6	33	140	115	551	398	261	233	449	19	125	21	142	181	49	91	104	356	26	26	305	186	77	7	1	58	8	941
137	22744	1.00425		137	3721	1892	714	141	112	4	20	3	13	120	19	3	8	38	15	35	45	2	11	32	24	125	83	44	46	93	4	25	5	21	28	10	16	23	72	4	4	54	26	16	0	1	10	0	162
138	4589	0.202625		138	790	352	130	29	15	1	3	1	0	19	2	0	2	12	1	7	13	0	3	0	3	18	10	8	7	13	1	5	1	5	9	1	1	5	22	1	2	10	9	1	1	0	2	0	38
139	1311	0.0578865		139	214	122	39	6	6	2	0	0	2	4	0	0	3	2	0	7	1	0	2	3	1	17	3	3	1	5	0	2	1	1	0	1	1	2	3	2	1	2	1	0	0	0	0	0	8
140	1446	0.0638473		140	246	125	35	8	5	0	1	0	1	14	2	0	0	3	0	0	1	0	0	1	6	7	4	1	2	6	0	2	0	0	0	0	1	0	3	0	1	5	3	1	0	0	0	0	16
141	3196	0.141118		141	630	279	96	16	14	0	4	1	3	14	1	0	1	7	0	9	9	0	2	3	6	15	13	7	2	17	0	3	0	2	4	1	5	2	11	1	0	9	8	2	0	0	1	0	20
142	2116	0.0934308		142	344	178	73	16	14	0	2	1	1	10	2	1	2	3	0	7	6	0	0	4	2	11	7	2	4	7	1	2	0	4	4	0	3	3	11	2	0	4	2	2	0	0	1	0	23
143	5088	0.224658		143	846	381	156	33	29	0	3	1	3	29	3	1	7	6	1	4	7	0	1	12	5	28	14	9	13	21	1	4	3	7	9	6	2	5	17	0	1	14	9	3	0	0	1	0	40
144	4815	0.212604		144	850	416	156	32	24	2	4	4	3	44	1	0	4	11	2	3	11	0	0	8	6	22	23	8	8	9	1	6	1	5	8	1	2	4	14	2	1	16	9	1	0	0	5	0	33
145	6045	0.266914		145	963	469	184	32	25	0	0	2	1	32	5	0	2	12	2	12	7	0	0	6	4	26	13	12	18	18	2	6	2	4	10	5	6	4	26	1	3	17	12	7	1	0	1	0	47
Total Untreated Reads	2264777	100
[truncated: 101 more columns]

## Sheet: 4xBio, 10 mM NaF, Untreated
Transcript Length	Total Untreated Reads	% Total Untreated Reads			*	1	2	3	4	5	6	7	8	9	10	11	12	13	14	15	16	17	18	19	20	21	22	23	24	25	26	27	28	29	30	31	32	33	34	35	36	37	38	39	40	41	42	43	44
20	49	0.00295469		20	26	10	3	1	0	0	0	0	0	1	0	0	0	0	0	0	8	0	0	0	0
21	303	0.0182708		21	178	89	21	7	5	0	0	0	0	1	0	0	0	1	0	1	0	0	0	0	0	0
22	226	0.0136277		22	127	62	19	9	1	0	0	0	0	2	0	0	0	0	0	1	2	0	3	0	0	0	0
23	619	0.0373255		23	490	55	36	9	2	0	1	1	1	6	0	0	0	1	1	2	6	0	0	6	2	0	0	0
24	2530	0.152558		24	847	101	48	10	2	0	3	1	0	6	1	0	4	6	0	3	4	0	2	5	32	1455	0	0	0
25	305	0.0183914		25	210	24	30	5	1	0	0	0	0	5	1	0	1	5	0	0	4	0	0	3	0	16	0	0	0	0
26	198	0.0119393		26	103	35	21	3	2	0	0	0	0	2	1	0	0	2	0	4	1	0	0	2	3	10	9	0	0	0	0
27	6226	0.375426		27	5412	407	235	27	13	1	1	0	2	36	0	0	2	4	0	9	5	1	0	2	10	38	16	5	0	0	0	0
28	631	0.0380491		28	359	123	49	10	2	1	2	0	3	2	2	0	1	8	1	1	3	0	0	0	4	7	5	0	1	15	32	0	0
29	1262	0.0760983		29	778	291	99	20	10	0	0	1	0	14	2	0	2	6	0	4	2	0	2	0	2	12	9	4	2	2	0	0	0	0
30	4037	0.24343		30	2517	911	360	50	30	0	5	2	3	39	2	1	8	18	2	6	3	0	2	7	4	33	21	4	4	2	3	0	0	0	0
31	391	0.0235772		31	254	83	20	9	1	0	1	0	0	4	1	0	0	0	0	0	0	0	0	1	1	4	6	0	0	0	0	6	0	0	0	0
32	328	0.0197783		32	217	66	22	5	1	0	0	0	0	3	0	0	0	1	0	2	0	0	0	0	1	5	0	0	0	0	1	0	0	4	0	0	0
33	2960	0.178487		33	1882	549	274	34	25	0	3	3	2	36	4	0	2	7	1	10	12	0	0	6	2	54	31	5	5	6	1	2	0	4	0	0	0	0
34	14197	0.856075		34	8555	3253	1213	196	99	4	18	2	7	156	13	1	15	59	11	68	52	0	6	27	17	205	127	24	11	22	3	17	3	10	3	0	0	0	0
35	12802	0.771957		35	7307	3190	1087	191	97	0	12	2	6	117	11	1	13	50	7	37	48	0	4	27	20	139	102	30	15	19	3	24	3	26	11	203	0	0	0	0
36	16161	0.974504		36	10079	3562	1350	218	107	6	12	6	5	160	18	3	19	94	14	61	55	0	2	26	40	142	75	14	14	27	5	5	0	16	23	3	0	0	0	0	0
37	7867	0.474378		37	4253	2075	825	134	79	1	12	3	5	57	7	3	11	41	4	26	30	1	3	13	19	98	66	13	14	31	2	3	0	3	19	4	4	8	0	0	0	0
38	23924	1.44261		38	12911	7122	2071	387	204	1	19	9	13	199	33	0	35	124	25	66	81	1	4	41	47	194	149	25	12	32	4	18	0	11	32	5	17	4	28	0	0	0	0
39	8336	0.502659		39	4843	2049	671	151	84	1	15	7	9	92	11	4	17	45	4	41	46	0	1	14	20	56	55	16	8	14	0	5	0	4	20	1	9	5	5	13	0	0	0	0
40	16396	0.988675		40	9951	3655	1317	264	128	4	25	9	13	180	23	2	29	98	15	75	84	1	7	32	32	152	98	30	27	29	0	8	1	15	21	3	8	3	27	7	23	0	0	0	0
41	69886	4.21411		41	41329	17170	5466	1236	553	15	79	26	41	729	95	13	107	517	59	284	287	6	17	140	119	550	305	93	89	123	4	36	2	85	73	8	17	25	83	24	4	77	0	0	0	0
42	9956	0.600344		42	6010	2447	750	130	66	4	6	6	15	68	19	2	8	61	12	37	31	1	4	10	18	84	56	13	13	28	1	6	0	3	4	1	2	4	15	2	4	2	13	0	0	0	0
43	24940	1.50388		43	14790	6303	1893	393	204	9	26	8	11	218	20	6	31	111	23	85	78	1	4	53	43	217	126	35	42	58	1	14	1	14	29	5	11	12	21	8	8	20	8	0	0	0	0	0
44	11288	0.680663		44	6422	2902	874	177	104	1	24	1	9	113	14	1	13	56	8	50	44	0	2	24	25	124	96	34	25	40	3	10	2	2	8	5	4	7	7	2	3	13	9	11	11	8	0	0	0
45	33781	2.03699		45	19492	8958	2425	552	251	8	46	17	23	268	36	9	34	158	21	124	136	3	18	81	54	321	185	70	67	94	5	35	5	31	30	3	13	22	28	3	3	32	23	59	17	21	0	0	0
46	26738	1.61229		46	15356	6899	1839	462	219	5	41	9	23	219	30	6	18	117	16	100	91	5	8	84	56	302	145	66	66	96	4	31	5	24	54	7	22	14	27	6	6	24	18	57	45	28	68	20	0
47	18846	1.13641		47	10397	4652	1496	368	170	9	22	10	11	173	31	8	18	82	16	60	66	1	12	50	48	337	208	74	73	89	10	43	10	24	59	8	16	30	33	7	6	27	20	53	1	15	3	0	0
48	51036	3.07746		48	28759	12512	3577	916	436	13	94	24	45	465	49	9	55	339	24	164	184	4	25	205	139	814	608	192	223	228	14	117	17	52	106	26	52	46	83	13	19	92	41	142	5	17	14	3	68
49	23240	1.40137		49	12795	5768	1666	389	196	10	33	15	15	202	26	9	31	134	18	58	82	2	14	70	77	431	249	124	113	135	10	51	5	43	51	9	25	26	38	5	9	66	35	113	5	10	4	3	29
50	23555	1.42036		50	12526	5263	1879	482	252	12	39	12	24	325	37	5	36	216	20	100	127	2	17	76	90	570	289	166	146	167	13	66	17	61	86	15	38	41	61	9	16	66	53	88	8	10	11	0	15
51	22624	1.36422		51	11669	5271	1900	430	303	9	41	16	25	323	49	16	40	189	20	82	120	4	14	95	88	514	234	127	106	152	8	87	7	58	71	15	49	43	110	7	13	67	34	141	10	4	3	0	22
52	7500	0.452248		52	3632	1424	616	121	76	3	16	2	18	117	14	0	16	52	19	44	46	2	9	42	52	257	126	58	60	93	1	32	7	26	48	11	24	26	54	5	12	37	16	66	2	5	8	0	13
53	42826	2.5824		53	22453	9978	3503	812	513	16	106	22	60	558	89	12	89	423	50	248	227	8	34	226	214	758	322	180	201	266	16	75	23	88	143	38	128	109	142	9	37	219	84	206	4	20	22	1	24
54	102708	6.19327		54	52905	26511	7789	2020	1189	28	207	44	98	996	192	24	112	758	118	394	406	19	66	381	411	1917	934	501	482	678	53	312	64	241	372	92	193	216	362	35	75	437	189	546	44	40	64	2	32
55	5862	0.353477		55	2713	1161	382	116	65	3	6	0	3	44	7	1	4	49	5	19	26	1	7	19	21	107	44	30	28	42	1	11	5	15	25	4	19	12	17	1	7	25	9	35	1	0	7	0	5
56	52610	3.17237		56	27133	13277	4116	1110	542	25	96	29	61	665	133	28	94	447	79	301	301	6	36	214	215	872	338	208	215	281	22	136	33	105	191	58	121	142	204	12	44	146	80	189	36	14	45	2	97
57	30289	1.82642		57	15126	8030	2293	671	379	5	55	20	20	393	56	11	45	234	29	151	135	4	28	100	122	632	251	144	145	181	15	85	22	69	140	27	64	64	99	13	26	87	52	135	5	10	10	1	24
58	15247	0.91939		58	7674	3830	1162	268	178	6	17	7	16	184	32	3	22	145	14	87	86	2	13	51	82	318	135	94	48	108	3	44	9	42	76	20	29	39	75	9	11	55	36	66	4	1	16	0	22
59	53219	3.20909		59	25050	13451	3844	1072	595	18	153	29	60	671	115	26	110	486	89	344	299	15	62	202	276	1260	593	366	358	445	37	227	40	220	309	95	168	193	219	28	70	324	196	473	47	31	88	6	148
60	65266	3.93552		60	31421	16951	4816	1239	679	15	123	34	76	711	117	20	119	647	112	315	294	17	60	174	310	1211	583	402	404	521	21	211	53	261	393	118	184	237	413	44	88	296	232	443	76	20	99	7	245
61	8693	0.524186		61	4177	2209	664	168	88	2	18	4	10	86	24	3	17	59	10	52	48	2	6	23	46	142	89	54	50	70	4	18	4	24	43	13	22	17	50	8	13	50	24	70	5	2	11	1	16
62	14733	0.888396		62	6929	3772	1116	303	152	3	30	6	23	171	27	5	28	148	21	77	78	3	13	51	59	291	134	94	91	123	6	56	5	56	109	21	38	53	72	8	19	101	59	136	23	3	20	5	45
63	29709	1.79144		63	14187	7660	2259	542	313	6	50	17	35	338	56	5	58	286	51	132	158	4	35	85	140	552	266	179	171	244	9	101	18	108	191	47	67	105	196	11	24	150	129	209	47	10	59	5	70
64	3057	0.184336		64	1409	707	248	45	35	0	7	0	2	41	3	3	8	29	6	27	22	0	3	9	14	66	37	19	17	19	0	16	4	11	22	7	14	18	44	1	3	28	16	31	4	0	6	0	5
65	17407	1.04964		65	8542	4418	1364	300	181	5	37	6	22	206	28	4	38	145	26	94	119	1	18	55	67	342	176	81	100	137	7	83	18	42	94	20	37	56	88	11	17	98	55	111	14	10	19	1	11
66	39888	2.40524		66	19495	10053	2910	776	414	19	65	21	42	449	70	25	80	364	54	225	259	9	31	122	188	716	404	205	220	287	15	155	30	132	236	52	108	136	334	30	57	249	181	261	47	19	39	4	35
67	237	0.014291		67	99	48	14	1	0	0	1	0	0	3	0	0	0	3	2	2	3	0	0	0	0	5	4	1	3	0	0	1	1	0	3	0	3	2	16	0	1	7	5	0	1	0	0	0	0
68	2745	0.165523		68	1339	676	194	43	36	0	4	0	2	26	2	1	4	30	5	15	11	0	3	9	14	46	15	12	20	16	0	9	2	11	16	7	8	7	66	0	2	29	17	13	3	1	6	0	5
69	12314	0.742531		69	6170	3384	961	244	142	1	15	6	9	115	16	5	25	105	13	50	48	0	9	28	44	141	107	52	50	101	5	36	6	36	58	10	16	30	48	7	8	39	48	43	8	1	6	0	8
70	5632	0.339608		70	2750	1575	471	98	63	0	10	3	7	59	5	2	9	42	4	32	34	3	2	16	17	75	63	20	34	35	3	10	1	10	27	2	9	8	23	4	3	22	8	15	3	0	2	0	2
71	4895	0.295167		71	2626	1315	372	83	50	1	9	1	4	45	8	1	2	36	3	15	9	1	3	6	14	71	40	16	14	23	1	11	3	9	9	4	7	7	9	0	1	15	8	3	1	0	0	0	1
72	17278	1.04186		72	9177	4672	1298	286	198	4	29	8	16	145	34	6	37	119	15	54	53	3	12	37	39	163	135	59	70	75	2	38	5	21	22	4	22	9	28	0	3	20	11	6	1	0	3	0	6
73	2055	0.123916		73	1015	583	179	37	24	1	1	1	2	16	4	1	7	17	5	5	10	0	1	3	2	23	18	14	8	11	1	6	1	0	4	0	2	2	6	0	1	0	2	5	0	0	0	0	1
74	29063	1.75249		74	15120	8209	2214	472	301	9	49	12	28	254	46	7	31	201	38	82	102	7	19	58	59	351	236	93	126	125	14	65	16	37	44	13	37	22	49	4	4	36	25	17	4	0	6	0	6
75	7762	0.468047		75	3960	2151	577	148	77	3	13	7	7	64	11	1	17	69	3	19	33	1	5	9	15	95	85	38	43	39	2	24	1	12	13	3	6	9	19	1	1	13	9	7	2	0	2	0	7
76	9073	0.5471		76	4679	2469	657	130	101	2	19	1	12	84	12	1	10	69	8	33	30	3	11	19	13	107	90	35	43	37	3	18	4	10	20	4	26	11	40	1	0	18	9	2	3	0	6	0	5
77	17863	1.07713		77	8895	4705	1283	305	199	8	33	6	21	117	19	3	25	128	18	67	105	2	15	37	40	195	221	46	83	73	4	56	8	27	29	6	24	18	52	1	1	42	12	10	1	0	2	0	10
78	16634	1.00303		78	8003	4268	1229	302	173	6	23	11	16	154	22	3	34	122	12	61	69	0	12	31	32	189	191	56	79	80	11	53	6	31	37	12	32	29	127	2	8	55	30	9	1	0	5	1	9
79	15381	0.92747		79	7335	4094	969	256	159	7	27	4	13	135	33	4	22	115	20	73	81	2	12	31	27	194	219	66	84	81	6	46	5	29	27	6	25	20	73	1	0	33	14	18	1	0	1	0	5
80	14708	0.886889		80	6502	3765	917	253	161	2	17	10	30	124	29	4	35	135	14	55	76	2	7	39	27	238	238	60	100	109	6	56	10	29	46	16	40	22	141	2	1	52	20	17	1	0	5	0	15
81	7184	0.433193		81	3315	1729	473	145	85	3	6	7	13	58	11	2	8	65	8	30	24	1	8	13	10	108	117	38	39	46	5	23	3	14	15	5	11	8	62	0	2	25	8	11	0	0	4	0	11
82	14909	0.899009		82	6838	3619	961	215	132	4	31	3	23	129	25	5	20	108	14	50	67	1	14	32	31	186	230	83	79	59	11	38	4	27	28	6	27	31	99	7	7	41	21	14	2	0	4	0	27
83	1791	0.107997		83	455	235	73	21	9	0	0	0	0	11	0	0	3	6	3	4	4	0	1	0	3	10	12	3	8	6	1	3	0	3	0	0	0	1	4	0	0	1	3	0	0	0	1	0	2
84	2278	0.137363		84	1082	585	161	40	29	0	6	0	1	15	4	0	7	12	0	9	9	1	1	3	5	31	16	8	5	9	0	5	2	1	5	1	2	2	10	0	1	9	5	3	0	0	1	0	8
85	4186	0.252415		85	1908	1042	321	68	60	2	6	1	2	36	4	0	8	33	2	20	17	2	4	14	11	56	71	15	27	41	1	14	0	6	12	3	6	5	17	1	0	16	13	5	0	0	1	0	11
86	2058	0.124097		86	861	412	219	45	24	0	0	1	1	14	2	0	3	9	2	9	6	0	3	3	5	27	34	14	23	22	0	13	3	3	8	2	4	2	17	0	0	9	9	3	0	0	1	0	5
87	1142	0.0688623		87	526	270	83	23	13	1	1	0	2	11	2	0	1	9	1	3	7	0	1	3	0	13	22	7	7	16	0	3	0	1	0	0	2	3	5	0	0	4	2	0	0	0	0	0	3
88	1905	0.114871		88	746	370	164	38	17	0	2	2	0	20	1	0	3	10	3	9	8	1	2	5	1	16	19	8	14	17	1	4	2	7	5	0	2	1	9	0	0	5	8	1	0	0	0	0	4
89	1980	0.119393		89	865	435	149	37	15	0	4	0	4	17	3	1	1	17	5	9	6	0	2	4	4	25	29	7	20	26	2	8	1	5	9	0	2	5	18	0	1	16	8	7	0	0	1	0	9
90	1398	0.084299		90	529	348	113	24	20	1	2	0	2	13	4	0	4	13	1	5	7	0	0	7	2	16	14	10	15	12	1	7	2	3	7	1	2	3	10	0	1	12	9	0	0	0	0	0	5
91	4321	0.260555		91	1852	958	326	81	47	1	5	3	3	32	8	1	8	32	5	21	23	1	3	12	12	41	37	17	31	40	3	14	1	11	11	1	4	5	40	4	3	38	17	6	0	0	4	0	20
92	11106	0.669689		92	4028	2190	829	157	120	6	18	5	6	64	16	4	16	65	10	44	39	4	13	33	52	120	134	49	75	107	6	45	3	13	27	15	18	14	86	5	5	41	35	14	1	1	5	1	47
93	9622	0.580204		93	2915	1671	728	149	106	4	8	2	6	66	14	2	8	47	6	47	37	0	2	14	35	101	79	36	47	85	6	31	4	24	21	5	7	11	56	3	3	40	12	6	1	0	10	2	60
94	9063	0.546497		94	3284	1948	710	137	117	2	18	5	5	68	14	0	14	52	8	41	37	3	8	31	23	90	98	38	49	84	10	34	4	20	19	4	16	12	75	6	5	58	31	8	0	2	8	0	46
95	6858	0.413536		95	2726	1432	490	129	59	0	10	1	5	46	14	1	11	42	5	41	12	1	10	18	16	98	94	28	43	69	7	24	6	12	20	10	20	8	69	7	4	50	23	11	1	1	4	0	45
96	24957	1.5049		96	8359	4425	1684	323	229	8	30	11	10	158	32	6	35	140	30	100	90	0	21	48	62	229	240	88	146	169	13	74	9	47	63	13	18	33	171	5	18	135	69	28	4	1	17	1	125
97	10964	0.661126		97	2582	1348	539	97	78	1	12	3	11	57	9	3	9	53	11	39	27	1	9	14	19	71	65	25	47	56	4	23	4	11	19	5	13	15	56	3	0	33	17	6	0	0	3	0	54
98	18540	1.11796		98	4411	2298	1072	174	190	2	13	3	6	93	22	0	23	91	18	49	55	3	11	23	35	122	88	42	68	102	7	38	8	25	34	6	19	14	60	2	6	82	31	35	4	2	6	3	78
99	8207	0.49488		99	2261	1241	527	114	84	2	13	6	1	52	14	3	10	48	5	31	25	1	6	15	14	89	68	27	31	60	4	14	4	12	17	4	11	8	42	2	1	39	29	8	0	1	6	0	55
100	13642	0.822609		100	3567	1959	755	141	129	3	16	4	14	74	13	3	16	57	10	46	41	0	13	22	29	110	90	41	69	104	8	31	5	15	29	14	15	15	66	2	6	64	31	20	1	1	11	0	95
101	4941	0.297941		101	1244	703	292	69	39	2	3	2	2	29	4	1	5	21	4	17	16	0	4	13	7	35	38	19	14	51	0	14	1	8	17	2	5	4	19	2	3	30	11	6	1	0	1	1	37
102	3012	0.181623		102	781	403	156	37	28	0	4	1	2	16	4	0	3	9	0	7	6	0	2	5	8	33	18	10	18	13	1	7	1	3	4	1	2	6	13	0	0	13	8	0	1	0	2	0	15
103	2245	0.135373		103	440	263	114	23	13	0	3	0	0	12	4	0	6	8	0	9	3	0	3	10	1	15	13	8	7	12	1	3	2	6	7	1	3	2	8	1	0	13	3	2	0	0	2	0	13
104	4360	0.262907		104	1000	472	233	33	31	0	3	0	1	21	2	0	1	26	4	17	11	1	2	4	8	27	43	16	18	18	2	6	2	3	5	3	3	4	21	2	0	16	5	0	0	0	1	0	30
105	1664	0.100339		105	374	200	74	18	7	1	1	1	0	2	3	0	1	6	2	7	3	0	0	4	4	10	8	10	2	6	1	6	1	2	2	1	0	2	8	0	0	2	1	3	0	0	1	1	15
106	1330	0.0801987		106	281	160	57	20	9	0	0	3	1	8	1	0	0	6	0	2	2	0	0	3	1	14	4	4	3	6	1	2	2	2	4	0	2	2	4	0	0	3	3	0	0	0	1	0	13
107	2320	0.139895		107	476	229	121	15	12	0	3	0	1	7	1	0	0	12	2	5	10	0	0	1	4	17	6	2	7	17	1	3	0	1	2	1	3	3	4	0	0	4	1	2	0	0	2	0	12
108	2493	0.150327		108	486	256	101	21	20	1	3	1	0	7	1	0	3	12	3	7	3	0	0	5	5	17	9	7	12	16	1	3	1	1	6	2	1	0	2	0	0	4	1	1	0	0	3	0	16
109	1850	0.111555		109	348	190	77	13	10	1	1	0	1	7	0	1	3	7	0	5	5	1	0	5	0	9	7	4	6	14	1	1	0	5	4	1	3	1	3	0	0	9	6	0	0	0	1	0	13
110	10744	0.64786		110	2199	1195	523	89	87	0	9	0	6	41	6	0	8	48	8	31	27	0	1	22	7	81	46	28	43	64	3	17	2	21	17	6	10	9	34	1	1	23	18	8	2	0	8	0	68
111	3317	0.200014		111	665	375	166	29	24	0	1	1	2	14	3	1	2	15	0	9	4	0	0	5	5	9	17	4	18	21	1	5	1	4	1	0	3	4	12	2	1	12	2	3	0	1	6	1	20
112	2121	0.127896		112	436	222	95	13	15	1	0	1	1	11	3	0	2	7	1	5	3	1	0	2	3	10	10	4	5	14	1	2	2	5	8	2	3	0	5	1	1	5	4	0	0	0	1	0	15
113	5135	0.309639		113	1024	578	217	32	29	0	3	3	2	27	6	0	7	14	5	21	14	0	3	10	8	29	27	8	16	33	1	4	2	6	4	4	2	2	9	1	2	11	8	2	1	0	3	2	35
114	3314	0.199833		114	644	403	154	27	22	0	1	0	2	23	6	0	1	10	0	6	9	0	2	8	4	20	18	10	8	13	3	8	0	1	5	1	5	3	18	0	0	10	4	0	1	0	1	1	20
115	5599	0.337618		115	1039	574	202	45	34	1	3	4	2	24	9	3	1	16	3	18	15	0	2	8	4	32	32	19	13	20	1	12	2	11	7	1	5	2	16	0	1	20	5	5	0	0	4	1	39
116	8567	0.516588		116	1502	852	323	56	42	0	5	1	4	34	10	0	5	36	8	19	16	0	4	9	15	49	31	13	16	50	1	10	2	14	7	1	7	8	34	3	3	17	20	4	1	1	6	0	47
117	8992	0.542215		117	1545	867	342	61	48	1	3	2	3	37	6	0	4	32	1	9	16	1	5	14	14	46	30	15	21	29	2	14	2	14	11	3	5	2	25	1	3	17	10	7	0	0	4	1	49
118	10977	0.66191		118	1934	1064	435	60	72	2	6	3	3	40	7	1	4	38	4	22	19	1	9	14	14	58	45	23	30	50	3	14	2	11	20	5	10	9	23	2	1	31	8	7	1	0	3	1	62
119	21038	1.26859		119	3589	1952	816	146	107	6	15	4	5	71	9	0	14	52	6	47	43	0	8	34	28	115	74	25	57	104	4	21	8	18	28	10	13	13	78	2	11	53	24	10	0	2	9	1	125
120	4657	0.280816		120	727	383	169	31	31	3	4	0	4	11	1	0	3	12	0	13	6	0	0	4	9	25	12	11	5	22	1	6	0	3	4	3	3	4	11	1	0	10	9	5	0	0	1	0	27
121	5348	0.322483		121	829	465	203	35	32	1	5	1	0	24	3	0	5	21	1	11	15	0	3	6	6	31	18	10	24	27	1	9	0	6	4	1	3	4	20	3	0	17	4	5	0	0	1	0	38
122	5353	0.322784		122	825	450	181	32	31	0	5	0	2	25	6	1	5	15	1	8	9	0	0	7	5	36	25	12	23	21	2	6	3	9	9	0	6	3	22	3	2	13	4	3	0	0	1	0	31
123	8213	0.495242		123	1259	684	285	42	44	1	6	0	4	22	4	1	11	18	6	24	9	0	2	11	7	36	12	15	12	46	1	13	3	8	10	2	4	6	21	1	4	15	9	5	2	2	5	1	29
124	3116	0.187894		124	459	263	102	15	14	0	2	1	3	13	1	0	3	12	2	9	3	1	1	8	1	18	8	5	10	11	0	4	0	4	5	1	2	1	5	0	1	9	2	1	0	0	2	0	16
125	2335	0.1408		125	308	163	94	19	12	1	1	2	1	10	0	0	2	4	2	5	9	0	1	3	4	8	6	3	3	13	1	1	2	5	2	0	2	2	4	2	0	6	3	0	0	0	0	0	13
126	1155	0.0696462		126	160	86	38	9	6	0	2	0	0	1	1	0	3	2	0	1	1	0	0	1	1	3	0	2	6	4	0	2	0	2	1	0	1	0	3	0	0	7	1	2	0	0	1	0	5
127	674	0.040642		127	107	45	25	5	3	0	1	0	0	4	0	0	1	4	1	5	3	1	0	0	0	5	0	1	1	1	0	1	0	0	1	0	1	0	4	1	0	0	0	0	0	0	0	0	4
128	1655	0.0997961		128	216	136	62	15	5	0	0	0	0	4	2	0	2	3	0	3	3	0	0	3	1	12	1	1	7	7	1	1	0	2	2	1	3	5	1	0	2	3	1	1	0	0	1	0	5
129	2205	0.132961		129	345	171	70	15	12	0	1	0	0	5	2	1	0	5	1	5	2	0	1	3	2	7	5	6	6	12	0	4	0	0	2	0	0	0	6	1	1	5	3	1	0	0	1	0	13
130	2436	0.14689		130	351	186	90	18	12	1	1	0	0	9	1	0	1	3	1	2	4	0	2	1	1	10	5	5	4	14	0	2	0	3	7	1	2	0	5	0	0	4	4	3	0	0	3	0	10
131	31762	1.91524		131	4321	2415	1047	177	151	7	15	5	17	108	20	2	15	83	9	62	63	1	9	59	42	135	88	53	74	105	5	41	8	38	45	11	24	14	77	11	10	74	25	22	3	2	10	1	144
132	2441	0.147192		132	284	176	75	10	11	4	4	0	0	6	4	0	3	9	1	6	3	0	0	5	3	13	12	4	3	6	1	4	0	2	4	0	1	3	5	0	0	2	2	1	0	0	0	0	9
133	9389	0.566154		133	1233	648	317	63	48	3	7	0	4	38	7	1	11	25	3	17	13	1	4	11	6	32	20	16	21	34	2	4	3	12	7	0	2	10	17	1	2	15	9	6	0	0	6	1	41
134	64889	3.91279		134	8670	4604	2119	329	324	14	41	5	15	228	32	9	41	147	26	123	112	4	15	101	89	289	192	121	114	195	14	69	12	58	78	18	40	39	142	8	19	111	61	53	6	2	35	2	306
135	72752	4.38693		135	9602	5261	2308	387	308	16	44	6	19	274	36	3	41	154	32	138	116	3	34	90	89	299	184	141	151	224	14	70	20	75	104	22	42	43	156	8	16	147	77	64	3	3	47	8	310
136	64245	3.87396		136	8906	4863	2065	367	317	19	34	17	17	213	38	4	40	161	14	127	103	7	7	104	77	331	201	111	145	203	17	69	18	60	98	17	37	48	163	11	14	94	70	52	2	2	26	3	296
137	15310	0.923189		137	2100	1139	514	91	56	1	9	3	5	52	14	1	10	51	3	30	16	1	2	29	22	80	52	26	30	57	2	13	2	14	17	5	8	7	27	1	7	24	13	14	0	1	16	1	65
138	3444	0.207672		138	447	245	123	14	9	0	1	0	2	18	0	1	2	10	2	6	6	0	3	7	4	15	11	6	6	6	2	4	1	1	2	1	0	2	4	3	1	4	6	1	0	0	3	0	18
139	1090	0.0657267		139	151	95	36	4	4	0	0	1	0	3	1	0	0	3	0	3	1	1	0	1	1	11	7	0	5	2	1	2	0	1	1	1	2	0	2	1	0	3	1	4	0	0	2	0	2
140	975	0.0587922		140	135	78	29	7	4	0	1	0	0	4	0	0	0	1	0	2	1	0	2	0	2	2	2	3	0	3	0	2	0	0	1	1	2	0	0	0	0	1	2	1	0	0	1	0	6
141	2085	0.125725		141	268	165	71	6	14	1	3	0	0	5	1	0	1	4	0	1	4	1	1	2	4	15	8	4	5	8	0	6	0	1	0	0	5	2	2	0	0	4	2	2	0	0	3	0	9
142	1520	0.0916556		142	227	109	46	8	15	0	3	1	1	0	1	0	3	3	2	5	3	0	0	1	3	6	4	6	4	4	0	1	0	2	2	0	0	0	2	0	0	3	0	0	0	0	0	0	12
143	3114	0.187773		143	401	232	116	18	12	0	4	1	0	11	1	0	5	8	3	11	4	0	1	4	4	15	8	4	5	5	1	5	1	4	5	0	1	5	8	0	0	9	1	2	2	0	2	0	8
144	3095	0.186628		144	453	246	100	18	20	1	2	0	1	12	1	0	1	7	1	3	2	0	4	5	7	19	11	6	8	5	2	4	1	3	6	0	4	3	8	1	1	4	2	1	0	0	2	1	12
145	4702	0.283529		145	618	333	158	19	21	0	3	0	3	15	3	0	0	10	0	7	10	0	0	9	7	18	17	7	11	18	1	5	1	2	8	2	3	3	14	4	0	10	9	2	0	0	2	0	16
Total Untreated Reads	1658382	100
[truncated: 101 more columns]

## Sheet: 4xBio, 0 mM NaF, Untreated
Transcript Length	Total Untreated Reads	% Total Untreated Reads			*	1	2	3	4	5	6	7	8	9	10	11	12	13	14	15	16	17	18	19	20	21	22	23	24	25	26	27	28	29	30	31	32	33	34	35	36	37	38	39	40	41	42	43	44
20	42	0.00310565		20	24	8	1	1	0	0	0	0	0	1	0	0	0	0	0	1	6	0	0	0	0
21	176	0.0130142		21	115	44	13	1	0	0	0	0	0	1	0	0	0	1	0	0	1	0	0	0	0	0
22	107	0.00791201		22	54	33	5	2	4	0	0	0	0	0	0	0	1	3	0	0	3	0	2	0	0	0	0
23	296	0.0218874		23	209	32	22	8	3	0	1	0	0	4	0	0	1	2	0	4	1	0	0	9	0	0	0	0
24	2344	0.173325		24	322	43	22	4	3	0	0	0	0	0	0	0	4	2	2	0	0	0	0	1	27	1914	0	0	0
25	142	0.0105001		25	97	13	8	0	2	0	0	0	1	1	0	0	1	3	0	0	0	0	0	1	1	14	0	0	0	0
26	124	0.00916906		26	54	17	14	3	0	0	0	0	0	1	0	0	0	1	0	0	0	0	1	2	2	8	21	0	0	0	0
27	2518	0.186191		27	2130	191	121	8	7	0	1	0	0	12	1	0	1	2	1	4	1	0	1	4	4	20	5	4	0	0	0	0
28	393	0.02906		28	220	67	32	5	4	0	0	2	2	3	2	0	0	7	0	0	0	0	0	1	3	5	2	0	0	9	29	0	0
29	981	0.0725391		29	588	221	86	14	6	0	3	0	0	7	2	0	3	9	0	5	4	1	1	0	3	15	10	1	1	1	0	0	0	0
30	2656	0.196395		30	1641	599	224	40	22	1	2	0	5	22	6	1	6	14	2	3	9	0	2	8	1	24	9	5	5	2	3	0	0	0	0
31	215	0.015898		31	128	43	18	1	0	0	0	0	0	3	0	1	0	5	0	0	1	0	0	1	1	6	3	1	0	0	0	3	0	0	0	0
32	278	0.0205564		32	170	46	29	7	0	0	1	0	0	8	1	0	0	2	0	2	2	0	0	0	0	7	1	0	0	0	0	1	0	1	0	0	0
33	1966	0.145374		33	1255	359	164	33	17	1	5	2	1	18	6	0	3	9	1	9	3	0	0	7	3	37	13	0	4	2	0	4	1	9	0	0	0	0
34	9914	0.733081		34	6149	2261	746	127	63	6	5	3	4	73	10	3	9	41	10	38	25	0	7	30	12	147	80	10	11	17	1	10	3	4	9	0	0	0	0
35	8654	0.639912		35	5000	2191	622	95	49	2	8	3	3	58	9	1	8	46	5	24	22	1	2	26	18	87	46	16	9	12	2	5	0	18	6	260	0	0	0	0
36	10269	0.759331		36	6520	2143	845	154	78	2	10	3	2	90	10	2	17	67	5	40	40	1	3	31	24	81	32	5	12	13	1	3	1	14	17	3	0	0	0	0	0
37	5878	0.434643		37	3347	1555	526	82	34	1	9	4	7	44	10	0	10	27	5	19	17	0	0	13	11	74	27	5	4	16	0	1	0	2	16	0	5	7	0	0	0	0
38	15806	1.16876		38	8558	4853	1175	304	133	1	19	1	13	108	27	8	34	82	20	36	55	0	2	34	28	134	63	14	9	22	0	2	1	12	22	2	11	3	20	0	0	0	0
39	5064	0.374453		39	2877	1349	398	67	50	2	9	2	2	56	9	0	12	34	12	17	23	0	2	9	22	37	14	9	5	6	1	4	0	8	5	5	5	2	6	5	0	0	0	0
40	10022	0.741067		40	6163	2261	777	159	81	2	19	3	2	93	12	6	23	48	6	37	40	1	2	23	15	81	38	12	11	14	1	1	3	15	14	4	6	6	21	2	20	0	0	0	0
41	49034	3.62577		41	29835	11955	3413	799	389	12	55	21	35	448	66	12	92	407	62	213	177	5	17	117	61	263	131	47	45	72	4	11	6	67	59	4	20	16	45	7	1	45	0	0	0	0
42	7245	0.535725		42	4588	1711	463	87	53	0	8	1	6	50	6	0	11	50	4	32	29	0	3	15	7	42	20	10	2	11	0	1	1	6	7	0	1	1	7	3	3	1	5	0	0	0	0
43	18561	1.37248		43	11475	4492	1281	262	133	6	18	6	12	161	33	5	18	93	12	73	41	1	3	51	42	95	64	23	18	31	2	8	5	13	21	2	11	3	16	6	7	13	5	0	0	0	0	0
44	8660	0.640355		44	5061	2226	670	129	68	2	10	7	6	75	15	2	9	41	8	39	25	1	4	24	11	64	44	9	9	14	1	15	1	7	8	0	4	2	4	2	2	12	5	8	5	11	0	0	0
45	25745	1.90369		45	15596	6544	1661	326	184	4	24	8	16	171	26	5	30	106	21	106	77	1	9	104	56	205	93	44	47	51	5	20	6	24	24	6	11	11	23	5	2	18	25	25	13	12	0	0	0
46	19438	1.43732		46	11524	5008	1238	276	153	9	29	9	9	127	30	2	21	63	13	80	71	0	8	67	27	177	56	35	26	55	1	18	4	21	27	5	13	7	22	4	3	19	16	57	27	19	38	24	0
47	13706	1.01348		47	7834	3431	976	216	127	1	24	5	7	97	16	0	10	46	11	38	32	2	10	59	51	213	101	51	42	58	3	19	4	20	28	6	17	19	29	11	8	15	12	43	3	5	3	3	0
48	38404	2.83975		48	22679	9186	2362	596	343	10	65	12	51	318	60	10	50	212	19	99	101	6	23	180	129	543	266	135	114	129	5	55	13	37	119	18	45	31	70	10	21	66	25	88	2	19	6	1	66
49	17707	1.30933		49	9931	4388	1177	288	171	7	21	5	10	157	24	3	15	94	8	55	40	1	12	82	59	318	143	66	70	99	8	36	7	20	51	9	35	14	35	2	10	64	20	55	3	5	6	5	21
50	16923	1.25136		50	9474	3657	1294	309	188	2	39	8	14	178	36	5	28	143	11	76	81	1	13	71	65	350	155	74	73	100	7	43	6	30	63	7	40	36	56	6	10	39	32	67	3	9	2	2	16
51	17405	1.287		51	9174	4069	1387	329	254	7	36	4	20	195	25	5	28	154	20	84	76	1	16	78	90	332	153	84	50	81	3	54	9	33	62	8	43	37	97	12	11	51	44	99	10	4	9	1	26
52	5570	0.411868		52	2686	1040	378	88	88	1	11	2	5	85	9	2	4	30	10	28	36	1	4	61	58	188	66	39	39	48	3	27	0	24	33	10	29	15	56	5	4	31	13	36	3	2	9	0	7
53	31276	2.31267		53	16534	7251	2588	556	421	15	84	18	56	381	71	14	63	318	46	161	182	3	33	176	183	513	150	115	101	136	10	66	17	78	114	41	68	78	121	10	28	125	79	147	12	21	16	0	20
54	86986	6.4321		54	45820	21785	6499	1639	1062	31	175	40	94	750	174	23	111	604	95	341	335	6	51	395	379	1590	589	402	359	551	34	244	62	202	371	88	145	200	396	25	80	370	171	391	40	30	52	8	30
55	5227	0.386506		55	2132	852	288	77	53	1	10	3	1	42	2	2	5	29	5	7	23	1	4	15	20	74	25	28	22	27	4	5	1	17	22	10	6	9	23	2	7	18	2	16	1	5	4	0	5
56	40645	3.00546		56	21374	10156	3134	809	521	10	79	25	46	454	126	16	69	351	41	193	193	7	30	196	183	551	205	160	132	210	12	91	23	112	179	61	81	114	171	12	32	104	52	105	33	8	16	2	75
57	25605	1.89334		57	13098	6822	1925	505	363	12	42	9	23	247	49	8	48	202	44	126	128	4	16	89	126	454	127	107	69	118	14	68	11	72	133	17	58	40	66	4	20	67	50	93	9	8	14	3	18
58	12550	0.927998		58	6314	3158	923	221	167	4	19	8	12	142	20	4	33	137	13	79	55	1	16	55	73	251	84	50	46	85	16	38	10	39	74	15	36	29	67	2	15	52	26	44	8	2	11	0	20
59	45931	3.39632		59	21926	11679	3255	877	514	22	99	29	58	558	110	14	91	429	89	298	284	8	47	234	261	1007	380	289	260	378	36	150	38	226	331	91	159	173	223	25	67	247	128	377	55	13	76	3	92
60	72174	5.33684		60	35386	18407	5159	1329	862	36	129	49	72	821	127	33	157	690	112	383	292	11	89	298	418	1288	527	364	338	529	40	207	62	308	469	131	217	261	517	32	91	309	248	446	118	26	107	8	252
61	11454	0.846955		61	5588	2927	831	218	158	1	23	7	9	135	23	4	22	77	8	61	41	1	12	38	62	206	79	60	41	80	4	38	10	34	82	11	33	50	62	6	10	48	38	60	17	1	16	2	20
62	29960	2.21536		62	14491	7911	2146	564	377	12	51	14	35	337	43	13	49	285	40	166	146	7	28	131	162	569	218	158	147	215	13	88	18	115	207	50	69	77	110	19	38	148	103	183	46	12	21	1	83
63	42434	3.13774		63	20648	10734	3078	718	500	17	96	24	38	467	92	13	72	404	63	255	283	3	47	119	285	714	286	240	178	278	15	143	34	156	305	68	116	144	354	33	52	176	178	298	89	35	59	7	112
64	6654	0.492024		64	3124	1501	488	112	78	5	14	4	10	65	21	5	14	83	9	52	62	1	11	31	35	149	78	49	39	52	0	35	10	26	43	13	27	28	111	4	13	35	39	60	13	9	14	1	16
65	22565	1.66855		65	11328	5732	1625	409	269	9	51	10	31	265	37	6	54	191	33	122	145	7	24	63	127	354	176	107	88	133	12	87	19	80	152	29	66	59	156	10	39	89	65	107	27	8	14	1	10
66	39052	2.88766		66	19278	9843	2757	721	477	10	88	21	49	453	75	16	90	314	42	248	221	10	58	148	194	619	288	166	200	282	10	134	33	162	280	58	97	118	388	35	71	233	183	198	43	21	49	8	42
67	260	0.0192255		67	123	43	11	6	1	0	0	0	0	3	0	0	0	1	0	0	1	0	0	0	2	4	2	1	2	3	0	0	0	4	4	0	1	2	21	0	1	3	7	1	3	0	0	1	1
68	2691	0.198983		68	1388	638	183	33	16	0	9	3	6	20	4	0	4	15	3	10	10	0	2	9	16	32	21	9	14	16	2	12	2	24	10	4	5	13	82	5	4	10	25	8	3	1	0	0	3
69	13129	0.970811		69	6629	3642	973	252	156	5	21	8	19	101	15	4	33	101	13	52	48	2	10	59	45	197	100	48	53	75	6	31	4	35	66	12	28	24	62	5	7	48	32	40	6	1	7	1	6
70	6051	0.447435		70	3106	1651	476	93	65	2	8	3	10	46	6	2	9	60	7	31	28	0	2	24	24	70	31	17	31	25	0	16	4	6	32	4	7	9	25	0	3	21	18	26	1	1	1	0	3
71	4619	0.341548		71	2474	1268	351	81	47	1	7	0	9	42	5	1	6	28	4	18	8	0	3	13	17	53	26	11	16	11	1	10	1	8	16	0	5	3	5	0	0	9	5	12	0	0	0	0	0
72	17519	1.29543		72	9333	4851	1285	309	203	6	29	8	35	135	27	2	24	114	20	61	42	2	16	51	51	171	85	50	45	68	5	34	3	13	25	8	19	12	29	1	2	21	10	9	2	1	2	0	5
73	2027	0.149885		73	1045	559	159	36	29	0	3	1	3	14	5	0	5	13	1	5	8	1	0	6	12	26	11	6	9	9	0	5	2	2	2	0	3	1	4	0	1	4	3	4	0	0	1	0	2
74	30875	2.28302		74	16318	8556	2276	598	353	9	49	21	33	237	62	7	70	218	28	93	91	6	24	101	96	289	175	72	95	96	7	72	7	68	60	11	37	32	84	7	7	41	38	24	1	0	4	0	7
75	6282	0.464516		75	3277	1679	476	100	95	2	12	4	4	50	9	0	14	44	10	24	28	1	6	14	22	57	37	12	20	22	0	15	4	13	13	3	16	8	29	0	1	16	4	6	0	0	0	0	3
76	7051	0.521379		76	3694	1887	538	115	66	4	14	6	3	39	12	0	10	49	12	43	38	0	6	23	19	70	41	25	20	24	1	16	2	15	26	3	8	8	33	0	1	9	6	4	0	0	1	0	1
77	16871	1.24751		77	8508	4534	1189	282	181	5	31	9	18	134	21	1	33	150	22	76	77	2	14	39	42	139	116	50	37	49	7	51	2	29	32	7	18	17	64	4	2	33	11	14	1	0	2	0	11
78	18859	1.39451		78	9043	4933	1365	353	238	10	31	11	18	143	30	4	29	159	27	86	83	6	28	59	64	187	136	57	82	78	6	48	9	35	53	9	17	29	122	8	7	57	29	16	2	0	5	0	11
79	23882	1.76593		79	11709	6130	1541	409	303	11	29	4	30	198	44	6	52	212	22	97	112	3	21	63	76	265	236	86	95	120	12	63	7	40	62	15	29	21	123	6	8	34	23	15	0	0	11	1	28
80	83423	6.16863		80	40080	21045	5187	1381	872	29	119	54	89	669	113	18	168	692	106	404	390	16	86	261	266	929	748	270	353	408	41	235	51	172	238	47	144	115	596	27	27	261	114	99	9	1	32	2	81
81	26688	1.97342		81	12907	6713	1621	439	255	15	40	14	33	218	40	11	52	238	31	142	124	4	27	94	93	308	234	85	107	132	7	80	13	54	65	23	44	37	170	4	5	77	25	35	2	1	5	0	24
82	49537	3.66297		82	23516	12539	3048	813	533	17	97	30	61	390	77	10	105	410	59	203	218	7	46	143	124	546	450	174	224	239	21	126	21	86	103	32	85	72	310	16	7	142	42	55	3	3	23	2	68
83	1578	0.116684		83	194	120	29	12	4	0	1	0	1	0	0	0	2	2	0	1	1	1	0	0	3	7	2	1	0	5	0	1	0	0	1	0	0	1	2	0	0	3	2	0	0	0	0	0	5
84	1340	0.099085		84	612	345	91	23	19	1	3	1	0	14	2	1	1	11	2	7	4	0	0	1	4	14	6	2	2	6	0	6	1	2	9	0	3	0	4	0	0	4	4	0	0	0	0	0	6
85	2167	0.160237		85	999	516	152	34	26	0	3	2	3	18	6	1	4	17	7	15	10	0	0	5	5	28	25	15	9	17	1	6	0	13	9	0	4	2	13	1	1	10	5	2	0	1	0	0	13
86	805	0.059525		86	346	197	66	11	11	0	3	0	0	4	1	0	4	6	2	7	5	0	4	1	1	7	7	1	6	6	1	5	0	2	1	0	1	0	4	0	2	7	3	0	0	0	0	0	0
87	396	0.0292818		87	169	104	28	5	9	0	0	0	1	3	0	0	0	6	0	2	2	0	0	0	0	3	6	1	2	6	0	0	0	1	1	0	1	0	1	0	0	6	0	2	0	0	0	0	0
88	693	0.0512432		88	279	154	49	11	7	2	0	0	1	7	1	0	0	2	1	1	3	0	0	2	2	5	5	1	3	7	0	2	0	5	1	0	0	2	4	1	0	2	2	0	0	0	0	0	10
89	843	0.0623348		89	350	199	68	27	15	0	1	1	1	10	1	0	3	8	1	6	6	0	0	2	3	17	6	0	6	10	1	2	1	1	2	0	2	1	12	1	1	1	1	1	0	0	0	0	4
90	613	0.0453277		90	191	163	46	8	17	0	4	0	1	4	2	0	1	7	1	6	4	0	0	1	1	10	3	3	4	10	0	0	0	0	3	0	3	0	5	0	1	4	4	1	0	0	0	0	6
91	2153	0.159202		91	902	541	174	42	34	0	3	0	5	16	3	2	6	19	2	9	8	0	1	4	7	19	10	3	9	13	1	6	0	5	10	1	3	3	18	1	1	12	13	1	0	0	1	0	16
92	5434	0.401812		92	2065	1152	405	73	44	1	13	3	4	33	8	0	13	40	9	22	23	2	3	11	25	63	25	12	21	35	4	27	3	13	15	5	7	6	39	1	1	28	15	5	1	1	1	2	50
93	4705	0.347907		93	1652	944	355	73	61	2	6	3	2	41	8	2	7	34	4	18	19	0	4	8	9	48	25	25	20	26	4	15	2	12	12	3	3	5	28	1	1	15	12	5	0	0	4	1	40
94	4178	0.308938		94	1667	905	326	67	49	3	7	4	4	41	5	2	7	23	3	15	15	1	3	11	17	49	30	10	19	24	4	15	5	8	13	6	3	6	43	1	0	21	14	5	0	0	2	1	31
95	3200	0.236621		95	1342	715	234	65	33	1	6	0	2	25	7	1	3	29	3	14	11	1	4	9	8	25	20	9	13	21	2	17	1	7	7	2	7	3	39	4	2	24	14	3	1	1	4	0	30
96	11896	0.879638		96	3649	2012	633	164	120	4	22	3	9	69	14	3	11	64	12	49	39	1	11	35	46	97	62	32	45	63	7	21	3	34	29	5	11	14	85	2	8	50	30	10	1	2	9	1	124
97	6303	0.466069		97	1305	737	282	51	38	0	5	4	3	24	9	2	7	21	6	11	13	1	6	11	13	44	11	10	19	38	1	8	2	6	10	2	4	7	20	2	4	12	9	2	1	0	3	0	57
98	6911	0.511027		98	2075	1155	378	87	94	0	7	2	3	47	13	2	4	40	4	30	30	1	4	17	17	43	20	20	24	49	3	13	1	10	23	7	5	7	44	1	5	27	8	7	0	1	2	0	97
99	3234	0.239135		99	993	613	193	33	33	2	5	1	4	25	1	0	7	24	4	12	6	1	6	10	9	25	22	7	18	28	0	10	0	8	8	8	4	2	14	1	1	11	7	3	0	1	5	0	57
100	5652	0.417932		100	1749	978	316	63	66	3	4	2	3	37	7	1	5	40	3	35	15	0	4	20	15	38	32	14	22	53	2	7	5	19	19	1	6	5	33	3	0	17	14	5	0	1	3	0	88
101	2120	0.156761		101	583	372	125	29	30	1	3	0	1	19	3	0	3	16	0	8	4	0	2	5	6	15	12	6	6	13	0	6	0	4	12	4	4	0	6	2	1	14	6	2	0	0	0	0	35
102	1365	0.100934		102	433	225	52	22	12	0	6	1	1	8	3	0	2	10	1	12	4	1	1	6	5	9	4	5	7	7	0	1	2	8	2	2	1	1	14	2	0	3	1	1	0	0	0	0	24
103	901	0.0666236		103	245	105	48	18	6	0	0	0	0	5	0	0	2	4	0	2	2	0	1	4	1	2	9	2	1	4	1	3	0	0	4	0	0	0	4	0	1	3	1	1	1	0	0	0	16
104	1800	0.133099		104	540	258	73	20	13	0	4	2	3	10	2	0	1	9	0	5	0	0	2	11	9	9	8	2	7	5	1	3	1	4	3	1	2	2	8	0	0	3	0	2	0	0	0	0	32
105	778	0.0575285		105	194	109	27	6	12	0	1	0	0	5	5	0	1	1	0	3	3	0	0	5	2	11	7	1	1	4	1	2	1	3	4	0	0	0	7	0	0	2	2	0	0	0	1	0	12
106	582	0.0430354		106	142	79	28	5	5	0	1	0	1	4	2	0	1	4	0	0	1	0	1	2	0	6	2	4	2	7	0	3	0	0	1	1	1	0	1	0	0	3	0	0	0	0	0	0	11
107	1012	0.0748314		107	273	126	36	6	10	0	0	0	0	3	2	1	2	8	2	3	4	0	1	3	2	6	5	2	2	5	0	3	1	3	1	0	1	1	2	1	0	3	0	1	1	0	1	0	13
108	1029	0.0760884		108	253	139	47	12	12	0	0	0	1	7	0	2	3	6	0	3	6	0	1	1	6	5	2	2	1	13	0	0	0	1	1	0	1	1	4	0	0	5	0	1	0	0	1	1	13
109	872	0.0644792		109	218	113	50	7	7	0	1	0	3	2	1	0	1	7	0	2	1	0	0	1	6	8	0	0	5	7	0	2	0	2	4	2	1	1	6	0	0	4	0	0	0	0	0	0	8
110	4773	0.352935		110	1238	649	202	51	42	3	1	0	5	26	5	1	5	24	2	16	9	0	2	13	11	33	17	13	17	29	1	9	2	21	14	3	5	9	22	0	1	6	6	3	0	0	6	1	71
111	1498	0.110768		111	364	184	71	13	18	0	2	1	0	5	0	0	2	9	1	12	2	0	2	7	3	10	5	4	4	5	2	3	0	2	7	0	2	1	2	0	0	4	3	2	0	0	0	0	23
112	937	0.0692856		112	230	117	45	13	7	0	3	2	1	3	1	0	1	3	2	4	0	0	1	2	2	4	5	1	1	7	0	3	1	2	3	1	0	1	5	0	0	4	0	1	0	0	2	0	18
113	2327	0.172068		113	511	301	116	12	22	0	4	0	3	13	4	1	6	13	2	8	6	0	0	5	10	15	8	3	5	20	1	2	3	5	4	2	3	4	4	0	1	7	3	0	0	0	2	1	36
114	1489	0.110103		114	343	199	66	16	18	0	1	0	1	5	2	0	2	6	2	5	2	0	0	0	8	8	4	3	6	11	0	3	2	1	5	1	1	3	7	0	1	3	1	1	0	0	0	0	35
115	2308	0.170663		115	517	277	108	18	13	0	0	1	0	10	3	0	0	15	1	7	2	0	0	4	10	21	6	2	5	9	0	2	0	7	5	2	5	4	7	0	2	3	3	5	1	0	1	0	29
116	3857	0.285202		116	820	448	123	34	24	1	5	1	3	16	2	1	4	13	1	10	5	0	3	8	12	21	12	4	9	14	2	9	0	8	10	1	0	2	10	0	4	6	4	3	0	0	2	0	62
117	3911	0.289195		117	806	466	144	29	28	3	2	2	2	17	2	1	7	22	0	7	14	0	2	8	11	22	7	9	1	16	1	9	0	7	6	4	2	5	9	0	1	11	8	5	1	0	1	0	72
118	4496	0.332452		118	928	519	189	36	30	1	7	3	6	18	10	0	5	26	5	16	11	0	1	13	13	22	9	10	9	22	0	7	0	10	8	2	4	5	14	1	2	7	7	10	0	0	2	1	85
119	8110	0.599686		119	1630	917	331	57	47	0	9	1	3	47	5	1	3	32	5	22	18	1	4	17	15	35	20	8	22	35	0	9	4	18	19	6	10	4	32	3	4	21	13	8	0	0	3	1	136
120	2122	0.156909		120	402	224	80	16	17	2	1	1	2	12	2	0	5	9	1	7	1	0	4	2	3	9	4	2	5	18	0	1	1	3	3	1	2	1	7	0	0	4	3	1	0	0	1	0	29
121	1962	0.145078		121	330	210	62	10	15	0	2	0	1	7	4	1	1	6	1	6	2	0	1	4	5	6	9	4	5	15	4	3	0	5	3	2	2	2	9	0	1	3	3	2	0	0	2	0	31
122	1981	0.146483		122	367	228	73	11	13	0	3	1	1	6	1	1	1	4	0	3	9	0	2	3	3	9	5	2	2	11	1	2	0	3	6	2	2	0	7	1	0	2	1	1	0	0	1	0	27
123	3230	0.238839		123	590	320	99	25	15	0	3	0	0	10	1	1	3	9	2	10	7	0	2	7	11	10	12	6	5	11	2	1	0	8	7	0	0	0	8	0	2	7	6	2	0	0	2	0	47
124	1297	0.0959054		124	228	113	45	10	4	0	2	0	2	6	0	0	1	3	1	0	0	0	1	4	7	7	2	0	5	4	0	2	0	1	2	1	1	1	3	1	0	3	2	1	0	0	2	0	17
125	1105	0.0817082		125	185	107	30	7	5	1	1	0	1	6	1	1	0	3	1	3	2	0	0	5	2	5	5	0	4	2	0	4	0	2	3	0	0	1	6	0	0	0	2	0	0	0	0	0	14
126	515	0.0380812		126	86	50	19	7	1	0	0	0	0	4	1	0	0	2	0	0	2	0	0	1	0	3	2	0	1	2	0	0	0	0	2	0	0	0	1	0	0	1	0	0	0	0	1	0	8
127	306	0.0226269		127	33	18	9	1	1	0	0	0	0	2	0	0	0	1	0	0	0	0	0	0	0	1	0	1	0	3	0	0	0	0	3	0	0	1	1	0	0	1	0	0	0	0	1	0	0
128	805	0.059525		128	121	55	18	4	8	0	0	0	0	3	0	0	0	6	0	5	1	0	0	0	0	8	0	0	1	3	1	1	1	0	6	0	1	0	1	0	1	2	1	3	0	0	0	0	13
129	947	0.070025		129	145	80	32	7	3	0	1	1	0	4	0	0	0	8	0	0	2	0	2	5	1	2	2	2	1	3	0	0	1	4	0	0	2	0	4	0	0	1	1	0	0	0	0	0	16
130	1082	0.0800075		130	167	109	33	9	3	0	1	2	0	6	0	0	0	6	1	0	2	0	0	4	1	2	2	0	2	1	0	0	0	1	3	0	1	1	2	0	0	5	0	1	0	0	1	0	7
131	15169	1.12166		131	2385	1319	453	98	73	2	13	1	14	63	5	2	13	53	7	21	28	1	7	30	36	65	33	32	23	49	5	15	3	27	24	5	12	8	41	4	7	21	19	15	0	1	12	1	177
132	1269	0.093835		132	216	106	41	12	6	0	0	2	0	4	0	0	0	2	0	6	2	0	0	5	4	2	0	5	2	8	0	5	0	0	2	0	1	0	0	0	1	0	0	0	0	0	0	0	8
133	4565	0.337555		133	643	411	151	23	20	1	4	0	0	13	3	2	6	15	0	7	6	1	0	6	4	18	10	6	5	12	0	3	1	5	7	5	2	5	11	1	3	8	4	7	0	0	4	0	49
134	26457	1.95634		134	3877	2190	767	149	138	4	19	4	15	106	11	0	15	82	13	47	47	1	16	58	42	108	57	36	56	76	2	31	6	46	47	12	19	16	58	5	10	47	28	19	1	1	13	1	363
135	34191	2.52822		135	5208	2845	995	207	184	3	23	6	13	147	19	6	23	111	14	75	70	1	7	61	69	166	82	56	57	103	8	38	6	37	48	18	29	28	90	6	10	69	30	19	2	2	23	2	444
136	33647	2.488		136	5073	2841	978	197	161	8	23	6	21	122	19	6	27	103	22	82	55	5	17	60	71	156	55	55	46	89	4	42	3	50	60	13	16	25	96	4	11	48	45	27	3	1	18	1	381
137	7832	0.57913		137	1140	626	245	46	38	1	4	0	3	22	4	0	7	30	4	12	12	1	3	23	12	37	16	12	11	34	1	10	1	18	14	6	5	3	21	0	1	9	7	4	0	0	2	0	88
138	1619	0.119715		138	217	127	38	10	6	1	1	0	2	3	0	0	1	7	0	1	2	0	0	4	3	5	3	5	1	1	1	0	0	5	2	0	0	2	5	0	0	2	7	3	0	0	2	1	15
139	447	0.033053		139	62	39	7	1	1	1	0	0	0	3	0	0	1	0	0	1	0	0	0	3	1	0	1	1	0	1	0	0	0	0	0	1	0	0	1	0	1	1	1	0	0	0	0	0	6
140	432	0.0319438		140	58	30	10	5	0	0	0	0	0	2	0	0	0	1	1	3	1	0	0	1	0	0	2	2	0	0	0	0	0	0	1	0	0	0	1	1	0	0	0	0	0	0	0	1	3
141	997	0.0737222		141	142	75	32	4	1	2	1	0	2	2	0	0	0	4	0	4	4	0	2	1	1	4	1	1	0	2	0	1	0	0	2	0	0	0	0	0	0	2	2	1	0	0	0	0	14
142	617	0.0456235		142	76	51	28	0	3	0	0	0	0	2	1	0	1	1	0	3	1	0	0	1	2	4	0	0	0	2	0	2	0	1	0	0	3	0	2	0	0	0	0	1	0	0	2	0	5
143	1674	0.123782		143	240	121	49	10	6	0	1	0	0	7	2	0	0	5	0	3	2	0	1	2	0	8	6	1	3	4	0	3	0	1	2	1	1	1	2	0	0	2	1	1	0	0	0	0	20
144	1465	0.108328		144	219	133	52	14	6	0	0	0	0	6	0	0	2	6	0	1	2	0	1	4	1	4	8	0	0	4	1	1	1	2	0	0	4	3	2	0	1	5	1	0	0	0	0	0	10
145	1855	0.137166		145	262	163	44	13	9	0	2	0	0	4	1	0	2	7	0	3	0	0	1	4	5	10	7	3	2	4	0	3	0	1	1	0	0	1	4	0	0	3	6	2	0	0	0	1	21
Total Untreated Reads	1352374	100
[truncated: 101 more columns]

[truncated: 3 more sheets: Q111_R1, 10 mM NaF, Untreated, Q111_R1, 0 mM NaF, Untreated, ReadsTotalTemplate]
