# Supplementary material for: Distributed biotin–streptavidin transcription roadblocks for mapping cotranscriptional RNA folding
Source: Nucleic Acids Res. 2017 Apr 8;45(12):e109. doi: 10.1093/nar/gkx233 (PMC5499547; doi:10.1093/nar/gkx233)
Supplement: Supplementary Data [file gkx233_supp.zip › nar-00129-met-g-2017-File010.xlsx]

## Sheet: Overview
Source Data for Figure 5
Data for each figure element can be found in individual sheets.
Some figures contain data that has been truncated for presentation purposes; all data is included here.
To distinguish included data from truncated data, included data has been highlighted
Gln111 cotranscriptional SHAPE-Seq data from downloaded from the Small Read Archive (http://www.ncbi.nlm.nih.gov/sra) (Table S3)
Figure Element	Description
5B	wt B.cereus crcB Fluoride riboswitch, 1xBiotin template, cotranscriptionally probed, 10 mM NaF reactivity matrix (Replicate 1)
5C	wt B.cereus crcB Fluoride riboswitch, 1xBiotin template, cotranscriptionally probed, 0 mM NaF reactivity matrix (Replicate 1)
5D	wt B.cereus crcB Fluoride riboswitch, Gln111 template, cotranscriptionally probed, 10 mM NaF reactivity matrix (Replicate 1)
5E	wt B.cereus crcB Fluoride riboswitch, Gln111 template, cotranscriptionally probed, 0 mM NaF reactivity matrix (Replicate 1)
5F	wt B. cereus crcB Fluoride Riboswitch; cotranscriptionally probed; difference plot 10 mM NaF (1xBio-Gln11)
5G	wt B. cereus crcB Fluoride Riboswitch; cotranscriptionally probed; difference plot 0 mM NaF (1xBio-Gln11)

## Sheet: 5B, 1xBio 10 mM Rhos
TL	NT1	NT2	NT3	NT4	NT5	NT6	NT7	NT8	NT9	NT10	NT11	NT12	NT13	NT14	NT15	NT16	NT17	NT18	NT19	NT20	NT21	NT22	NT23	NT24	NT25	NT26	NT27	NT28	NT29	NT30	NT31	NT32	NT33	NT34	NT35	NT36	NT37	NT38	NT39	NT40	NT41	NT42	NT43	NT44	NT45	NT46	NT47	NT48	NT49
20	0	0	6.88414	6.66204	0	0	0	0	6.45382	0	0	0	0	0	0	0	0	0	0	0
21	2.1912	0	10.6125	3.40839	0	0.534958	0	0.534488	0	0	0	0	0.532613	0	1.06382	1.59225	0.529822	0	0	0	0
22	0	0	14.421	0	0	0.48037	0	0.958866	0	0.476027	0	0.475413	0	0	0.660911	2.22167	0.462299	1.84342	0	0	0	0
23	7.70783	0	9.3684	1.82816	0.165692	0	0	0	0.493069	0	0.163626	0	1.4057	0.16177	0	1.44382	0	0	0.261924	0	0	0	0
24	8.91665	0	7.90368	2.63503	0.462353	0	0.230857	0	1.37239	0.114559	0.114528	0.184034	0.90001	0.227221	0.486912	0	0.113012	0	0.338762	0	0	0	0	0
25	0	5.11943	6.79473	3.20558	0.69002	1.3776	0	0	0	2.03646	0.677248	0	3.09578	0	0	1.33672	0	0	0	0.666455	0	0	0	0	0
26	9.81034	0	10.809	0	0.330156	0.657493	0	0	0	0.957598	0	0	1.57424	0	0.934336	0.309772	0	0	0.61706	0	0	0	0	0	0	0
27	6.81942	0	8.82371	1.63271	0.432537	0	0.129644	0.0864138	0.898495	0.102616	0.0858694	0.0463917	2.10028	0.128139	1.50846	1.71307	0	0	0.197571	0.380338	0	1.74858	0.16575	0	0	0	0
28	0	0	7.11253	2.87375	0	0.571158	0	0	3.85857	2.76936	0.550533	1.64501	0	0	0.54077	0.941044	0.532378	0	0.531348	0.53032	3.49897	0	1.53462	0.509639	0	0	0	0
29	0	0	15.7707	4.92872	0	0	0.541888	1.08189	0	1.00324	0	0	0	0	0	1.02357	0.510942	0	3.55708	0	0	0	0	0	0.58194	0	0	0	0
30	9.79761	0	9.47757	1.41553	0.0219191	0.528024	0	0.420729	3.16524	1.08349	0.327507	0.66801	0	0	0.663525	1.2902	0.0804615	0.0804411	0.267955	0	0.232125	0.150075	0	0.329589	0	0	0	0	0	0
31	0	0	8.83322	1.33648	0	0	0	0	5.30645	1.31686	0	0	0.2191	0	0	5.16881	0	0	1.28295	0	0	1.26485	0	0	2.51905	0	3.75224	0	0	0	0
32	0.0300333	8.63863	11.0806	2.66105	0.658816	0	0	0	1.31004	0.651258	0.648778	0	1.93163	0	0.63904	0.63665	0	0	0	0	0	0	0	0	0.627271	0	0	2.48623	0	0	0	0
33	8.40781	1.48506	8.34204	2.07369	0.794587	0.317041	0	0	0.905137	1.08676	0	0.927297	2.45403	0	1.06298	1.15245	0	0	0	0.298705	0	1.96857	0	0.576101	0.574612	0.286749	0.286379	0	0	0	0	0	0
34	5.56209	3.19131	8.25271	3.27252	0.706356	0.442602	0.133873	0.239943	1.29525	0.986346	0.326556	1.07553	2.48069	0	0.596343	1.40811	0.0628711	0	0.118112	0	0.760831	2.80916	0.0815184	0	0.0164345	0.0301631	0	0.030144	0.120538	0	0	0	0	0
35	10.0482	2.1894	7.44174	2.88617	0.673645	0.198289	0.268202	0.10049	1.15472	0.796467	0	0.365292	1.50513	0.161684	1.16952	1.36179	0.0317654	0	0.0197642	0.128062	0.763249	2.59878	0.307008	0.365187	0.0252551	0	0.0749459	0.091497	0	0.273718	0	0	0	0	0
36	9.0391	0	10.7119	3.98707	0.55323	0.250411	0.14506	0.0668193	0	0	0.199908	1.16338	3.15039	0	1.55554	2.22954	0.0272222	0	0.231674	0.330096	0.111823	1.47125	0	0	0.586962	0	0.0529398	0.0529272	0.0563616	0	0.0264216	0	0	0	0	0
37	10.37	2.22119	7.9355	2.53286	0.978194	0.238404	0	0	0.474488	0.42025	0.200396	0.879952	2.38238	0	1.21755	2.78595	0	0.0269726	0	0	0	2.68673	0.19486	0.0282839	0.555007	0.0358051	0.0715927	0	0.0603041	0.214465	0.107154	0.191135	0.190559	0	0	0	0
38	8.41051	0	11.5515	3.92289	1.10503	0.184048	0.0495251	0	0	0.202928	0.159962	0.547569	3.23848	0.277971	1.37135	2.43209	0.0399384	0	0.24688	0	0	3.71419	0	0.298805	0.0434314	0.019179	0	0	0	0	0.0102596	0	0	0.173444	0	0	0	0
39	9.38289	3.3947	9.3187	3.60827	0.594882	0	0.132433	0	0.531519	0	0.200993	1.18638	2.28785	0.221013	1.07214	3.41179	0.047307	0	0.156861	0.323346	0.202153	1.88867	0	0.292824	0	0.0455918	0.182265	0.0455407	0	0	0.0454385	0.109084	0.317356	0	0	0	0	0	0
40	12.4132	0	9.82752	3.91192	0.824596	0	0	0	0.149707	0.145246	0.104843	1.17219	2.47207	0.0718616	2.25803	2.65744	0	0.192605	0.404964	0	0	1.62936	0	0.651388	0.0813148	0.106196	0.159191	0.0795492	0	0.0901696	0.05292	0.169282	0	0	0.0527908	0.321701	0	0	0	0
41	9.38372	0	9.58331	3.7292	0.855347	0	0	0	0.0635361	0.374712	0.171978	1.81159	5.17548	0.266296	2.40591	3.59852	0.0617145	0.0475613	0.0770161	0.0679391	0	1.61511	0	0.504989	0.694028	0.124709	0.0769337	0.0565321	0.0656165	0	0.00236595	0.0280209	0.0563402	0	0	0.0107818	0.090752	0	0	0	0
42	6.53243	4.49984	7.90172	4.15512	0.533866	0.0894537	0	0	0.106004	0.415082	0.333727	1.65166	5.29532	0.42898	2.33931	3.35813	0.133631	0	0	0	0.354747	1.35533	0	0.542027	0.226438	0.387712	0.172109	0	0.171949	0.214757	0.0429278	0.128735	0.0428959	0.010043	0.342692	0.042801	0.171124	0.019438	0	0	0	0
43	12.1707	0.94066	8.69009	3.69495	1.07691	0.0307116	0.150092	0	0.46041	0.400077	0.168594	1.26527	4.09741	0.07451	2.43157	2.94244	0.0309078	0	0	0	0.344096	1.65542	0.161319	0.521177	0.812266	0.10441	0.167596	0	0	0.182047	0.0445828	0.109242	0.0296865	0.00696574	0.00173979	0.0889507	0.0513123	0.0939103	0	0	0	0	0
44	8.72296	1.01934	7.23162	2.77902	0.944443	0.231458	0.0721891	0	1.35605	0.434612	0.343797	0.684051	5.45548	0.173116	2.51318	4.11824	0.0265812	0.0457125	0.0940831	0.0408631	0.227518	2.51041	0.274037	0.995386	1.10459	0.37079	0.0890833	0.173478	0.17336	0.131756	0.0432623	0.195394	0.0432033	0	0.0431959	0	0.151923	0.19479	0.40954	0.32361	0.257867	0	0	0
45	6.47464	0.0378698	8.25475	4.79587	1.08224	0.234364	0	0	0.414894	0.356501	0.263571	1.8795	5.43672	0.321797	3.01732	4.8685	0.063319	0	0	0.249537	0	2.28798	0.175302	0.988429	1.195	0.331023	0.356442	0.058468	0.363684	0.425806	0	0	0.0321915	0.113877	0.0238707	0.0596668	0.236589	0.302722	0.263253	0.0342948	0	0	0	0	0
46	2.90537	0	8.31509	3.76288	1.27918	0	0.0103088	0.236643	0	0.332459	0.303497	1.60138	5.36116	0.335493	4.0779	5.78818	0.100061	0	0.615622	0.135334	0	3.25697	0	1.77138	2.21779	0.72835	0.57655	0	0.490341	0.403436	0.129255	0.0817737	0.128182	0.0621892	0.0736253	0.082316	0.0521962	0.0714407	0.230809	0.0448781	0	0.437956	0	0	0	0
47	1.38832	0	5.91387	3.40688	1.43673	0	0	0.220086	0.67005	0.511308	0	1.90846	8.14477	0.746266	3.81181	4.03098	0.129203	0	0.129547	0.173584	0	4.70517	0.197437	1.98735	1.76101	0.857364	1.1813	0	1.24067	0.746726	0.389437	0.0841417	0.129446	0.355437	0	0.0236687	0	0.125193	0.220502	0.180596	0.146966	0.045726	0	0	0	0	0
48	1.69338	0	6.08918	2.90278	1.37041	0.213127	0.0513998	0.0983083	0.251467	0.326272	0.285392	1.96618	8.73451	0.45939	3.22572	4.60074	0.0528499	0	0.60384	0.183632	0	3.67895	0.0273336	2.09598	2.59426	1.00035	1.43745	0.115834	0.723364	1.4239	0.182065	0.330151	0.0164918	0.0371404	0.0570475	0.0935299	0.37466	0.174331	0.103422	0.0137024	0	0.170762	0.00357588	0.161603	0.0755164	0	0	0
49	1.59013	0.534693	5.581	3.40186	1.13277	0.366884	0	0	0	0.191954	0.136534	1.84948	8.76272	0.674186	3.10327	3.77889	0.0370781	0	0.64608	0.0497325	0	4.24701	0.0751199	2.47452	2.97351	1.06281	1.35981	0.213616	0.816124	0.937816	0.310624	0.199439	0.18419	0.580856	0.321834	0.276106	0.341351	0.20923	0.347189	0.000659099	0.13039	0.08727	0	0	0.0132413	0	0	0	0
50	2.41412	0	3.88732	1.85651	1.11909	0.074738	0.10221	0	0.387529	0.37323	0.268907	2.74421	9.88431	0.474007	3.67424	4.27179	0.0177315	0	0.499613	0.277634	0	2.95211	0	2.68583	2.97187	1.28338	2.04061	0.153307	1.46342	1.47312	0.176778	0.053191	0.398349	0.619985	0.137332	0.0859515	0.247716	0.068207	0.318924	0	0.0677795	0.066057	0.0416232	0.29292	0.0743565	0	0	0	0
51	2.03288	0	3.58927	2.69085	1.46032	0.279685	0.0175046	0.00209802	0.146562	0.392257	0.400803	2.00316	9.84417	0.560689	3.84206	5.19542	0.0229461	0	0.461412	0.338233	0	2.90696	0	1.64242	2.81546	1.3227	1.97081	0.151701	1.63923	1.80962	0.1745	0.287921	0.315421	0.689923	0.356418	0.136971	0.416893	0.272257	0.134194	0.0647833	0.0448164	0.0248481	0	0.22825	0.168384	0.0412091	0.0897763	0.0142094	0
52	2.11392	0	2.82278	2.47626	1.0094	0.000365938	0.0301786	0	0	0.724266	0.299559	2.32456	9.21591	0.521726	4.23687	5.84449	0.0786432	0	0.374967	0	0	1.49928	0	2.04825	3.21726	1.58053	2.88943	0.0563077	2.3418	1.96695	0	0	0.443355	0.677513	0.297057	0.390343	0.554705	0.361491	0.677992	0.181082	0.0179497	0.190345	0	0.310275	0.185195	0	0.0389866	0	0
53	3.08247	0	3.37314	1.76178	1.12372	0.180263	0.0678596	0.0527939	0.293213	0.490583	0.387856	2.62669	10.8178	0.47657	3.32676	4.63792	0.101281	0	0.324851	0.192046	0	1.60274	0	2.07275	2.29865	0.892727	1.4519	0.214951	2.45928	2.0345	0.203615	0.421407	0.640155	1.72919	0.319242	0.552578	0.647867	0.663046	0.636689	0.0152168	0.00610147	0.131861	0.00257475	0.273931	0.0894863	0	0.0648884	0.119367	0.126581
54	3.40271	0	4.48545	1.94648	1.07333	0.00645462	0	0	0	0.453225	0.179797	1.67158	7.77643	0.486038	2.42437	3.36969	0.0494926	0	0.267227	0	0	2.81463	0	1.90956	2.72014	1.19102	1.91738	0.140007	1.81768	2.71521	0.220626	0.249902	1.19785	2.82084	0.478955	1.07592	1.48838	1.28123	1.60111	0.0723233	0.0662478	0.121091	0	0.155445	0.0394157	0.00663315	0.0696795	0.12409	0.0283178
55	5.44867	3.22718	4.49482	1.37423	1.20395	0.338215	0	0	0.45668	0.544796	0.427999	1.08249	7.77111	0.0341257	1.95655	2.98732	0.119228	0	0.111798	0.235809	0	3.76247	0	1.70881	1.90989	0.873664	1.2413	0.109391	1.82812	2.08268	0.366522	0	1.3286	2.4009	0.318904	0.72171	1.13867	0.953183	0.967114	0.248939	0.00975573	0.387189	0	0.0735394	0.089062	0.059345	0.118617	0.296125	0.0635822
56	3.06857	0	4.26217	1.9492	1.08579	0.063434	0	0	0	0.503593	0.347154	2.36243	8.50422	0.499723	3.01457	4.06041	0.0307618	0	0.175818	0	0	2.03827	0	1.97054	2.0005	1.16183	1.89787	0.110072	2.05141	3.70012	0.466764	0.45697	1.56054	3.38292	0.440309	0.696584	0.794707	0.818026	1.05654	0.211684	0.0454561	0.238133	0.0238629	0.517982	0.0691768	0	0.0332041	0.1591	0.0548036
57	1.90411	0	4.10886	1.93085	1.00917	0.135981	0.0722463	0.0388257	0	0.282863	0.200132	2.08654	7.52229	0.427501	2.75456	4.02968	0.119894	0	0.13895	0.0555274	0	2.42867	0	1.81238	2.44402	1.30326	1.94459	0.0664825	2.11675	3.83381	0.409748	0.45372	1.86387	4.13515	0.569438	0.890522	1.22198	1.3938	1.84466	0.23201	0.204351	0.176797	0.0218554	0.289518	0.146422	0	0.0434645	0.164322	0.00685721
58	1.57106	0	3.92952	1.58194	0.897393	0.0195721	0.104436	0.00420169	0	0.281239	0.230013	2.28985	7.14728	0.414134	2.56155	3.61413	0.125243	0	0.0543779	0.11179	0	2.75812	0.00722257	2.4319	2.33589	1.33953	1.78246	0.124738	2.03245	3.69273	0.392719	0.535	2.39716	4.91204	0.688756	1.03121	1.62295	1.55392	1.97627	0.147905	0.11283	0.231099	0.00489822	0.419043	0.0697833	0.0552919	0.120101	0.147042	0.00476004
59	1.31554	0	3.9455	1.80231	0.952467	0.0193657	0	0	0	0.35454	0.314886	2.00286	6.65632	0.348072	2.35557	3.15294	0.0480148	0	0.126103	0	0	2.97488	0	1.93445	2.40351	1.3893	1.53987	0.0727164	2.00393	3.72426	0.323051	0.600402	2.34869	4.99705	0.682329	1.31916	1.66397	2.24417	2.89946	0.166031	0.272667	0.752026	0.0378847	0.427787	0.157256	0	0.0876658	0.257445	0.00691386
60	3.88899	0	4.2761	2.13767	0.770496	0.0821526	0	0	0.162137	0.58605	0.394523	1.44432	5.68652	0.235745	1.87163	2.18519	0.0381473	0	0.183676	0	0	4.85156	0	1.58871	1.76313	1.00469	1.37658	0	1.51793	3.02858	0.260558	0.256835	2.1034	6.35178	0.749142	1.13675	1.59697	2.22256	2.77049	0.252742	0.387583	0.94173	0.0529238	0.983934	0.112246	0.0186288	0.0444565	0.33872	0.0613644
61	4.788	1.12538	6.48893	3.72949	0.974005	0.0412576	0	0	0.0327223	0.37988	0.361514	1.02124	3.6074	0.33245	1.86872	1.7741	0	0	0.0214547	0	0	9.34977	0	0.912309	1.34149	0.832393	0.400195	0.217616	0.675257	2.35712	0.399586	0.197281	2.43352	6.58031	0.592342	0.772016	1.28143	1.35507	1.80075	0.225836	0.201191	0.580723	0.0454364	0.696174	0.173017	0	0.0229753	0.493943	0.0633582
62	6.1328	0	5.61361	2.56908	0.884846	0	0.0330547	0	0.489498	0.655762	0.346942	1.07263	3.8724	0.219912	1.53746	2.08459	0	0	0.0454613	0.0404569	0	9.01809	0	1.34653	1.48075	0.923075	0.67035	0.0289015	1.10979	2.74663	0.330397	0.468713	1.88299	5.61772	0.478534	1.06406	1.20105	1.66128	2.5857	0.477634	0.28663	0.491555	0.0632258	0.800222	0.345219	0.0212543	0.125678	0.742146	0.0375436
63	6.02713	0	7.94039	4.28929	1.15182	0.148765	0	0	0.0692067	0.277873	0.0748591	0.342698	1.43344	0	0.809802	1.29987	0	0	0.216758	0	0	14.2993	0.17508	0.899325	0.331481	0.710627	0.592716	0.0140889	0.123174	1.78049	0.224526	0.341001	2.28856	9.19415	0.501302	0.520924	0.535363	0.840502	0.708762	0.1459	0.200739	0.42458	0	0.363383	0.260798	0.0147984	0.110338	2.43225	0.181818
64	3.40503	0.557217	6.59424	4.50838	0.724422	0.502048	0.186442	0.515686	0.49684	0.799622	0.177561	1.43537	3.55318	0.14657	0.920218	2.61812	0	0	0.19985	0.157753	0	9.46675	0.713421	1.02911	1.25258	0.580221	0.436679	0.0838829	0.728947	1.03601	0.321482	0	1.98227	7.77069	0.523572	0.293515	1.74561	0.907891	1.77002	0.410696	0.778778	1.04354	0.00367917	0.495121	0.393528	0.116876	0.331973	1.08728	0.115473
65	4.75694	0	9.55728	5.01334	1.17912	0.200249	0.0863792	0.0104829	0.240512	0.521066	0.287652	0.363773	1.29273	0.311567	0.594831	1.44844	0.0147356	0	0.282753	0	0	16.8576	0.408278	0.70826	1.22637	0.505921	0.28482	0.00306673	0.138353	2.04577	0.381247	0.430529	2.46707	8.34418	0.500546	0.166412	0.42509	0.812227	0.385621	0.197211	0.213691	0.0798831	0	0.216963	0.115716	0.065639	0	0.853353	0.283111
66	6.12345	0	10.3848	5.49689	1.21016	0.168767	0.0233437	0	0.200793	0.365025	0.151683	0.336941	1.23905	0	0.800071	1.05515	0.0248132	0	0.00112477	0	0	16.4105	0.0460966	0.820491	0.500805	0.513646	0.201868	0	0.128341	1.72311	0.321356	0.509249	2.41519	10.3023	0.437782	0.334744	0.480467	0.130523	0.234411	0.0339618	0.049524	0.155143	0	0.117141	0.113513	0.00674493	0.108093	0.629116	0.45929
67	13.856	4.6964	9.15152	3.17527	0	1.63187	0	0	0	0.793092	1.57418	0.781166	5.34493	0	0.360035	0.354115	0	0.726541	0	0.723164	0	6.86642	0	1.33771	0	0	0.658953	0.656178	0	0.272696	0	2.54442	0	1.69904	0	1.74778	0.455987	0	0	0	0	0	0	1.1092	0	0	0	1.10136	0.547775
68	12.9817	0	9.11947	5.34815	1.09147	0	0.127033	0.291782	0	0.293612	0.0433776	1.33952	3.17947	0	2.12729	1.65431	0.0756323	0	0.556207	0.198495	1.66189	6.56787	0.122731	1.11149	0.689737	0.733441	0.778491	0.0227949	0.0930423	2.81316	0.469304	0	1.59184	4.34311	0.772051	0.296011	1.44898	0.570309	0.710484	0	0.0574037	0.0947804	0	0.355409	0.0121874	0.0121719	0.195067	0.341027	0.0685174
69	5.34589	0	13.3291	5.90772	1.79229	0.414531	0	0.0448445	0	0.526905	0.167549	0.178748	1.06194	0.0690386	0.455775	1.08814	0.0097014	0	0.25096	0	0	15.4915	0.432702	0.511842	0.603638	0.373155	0.368593	0.109842	0.186457	1.77125	0.274154	0.180653	2.57516	7.05387	0	0.18712	0.376399	0	0.439431	0.0779072	0.0384237	0.11818	0	0.021138	0.0484152	0	0.0876569	0.241514	0.182016
70	8.45537	0.283585	10.2157	5.86884	1.57449	0.263691	0.32455	0.0491341	0	0.32357	0.0345606	0.604573	2.11712	0.000405367	0.748706	1.22222	0.0526669	0	0	0	0	14.4591	0.81494	0.0941717	0.354915	0.626211	0.200884	0	0.331037	1.0742	0.338636	0	2.29683	5.84161	0.1886	0.260495	0	0	0.381066	0	0.0429049	0	0	0.242456	0.0281129	0	0	0.342188	0.497531
71	2.47749	0	9.14395	4.87314	1.36259	0.184962	0.322189	0.100983	1.25654	0.786481	0.0795981	1.53938	2.15721	0.231284	0.836998	1.27664	0	0	0.224594	0	0	13.1563	0.160305	1.45119	1.22117	0.53332	0.49647	0	0.44336	0.683492	0.258345	0	1.10176	3.15046	0.187225	0.0641691	0.132067	0.494056	0.809777	0.126911	0	0.126844	0	0.0633975	0	0	0	0.470329	0.30321
72	4.54851	0	9.00281	4.18596	1.06369	0.114161	0	0	0.23066	0.0423928	0.0400102	0.0995026	1.19514	0.171554	0.468333	0.72427	0.0305116	0	0.0942415	0	0	10.0943	0.24854	0.413322	0.842076	0.119156	0	0	0.102832	0.326134	0.0664937	0.294385	0.638175	1.29858	0.059841	0.0450569	0.125925	0.0559878	0.0394065	0	0	0.00553137	0.0100659	0.0228934	0	0	0.0840938	0.529864	0.603078
73	9.68367	0	9.93209	4.25027	0.828156	0	0	0.123209	0	0.428521	0.0449196	0.503002	2.31415	0	0.775217	0.725955	0.221626	0	0.244228	0.918742	0	10.3472	0.756434	0.237979	1.70649	0.329341	0	0.0654864	0	0.970572	0.288218	0.546208	0.829069	2.289	0	0.126884	0.431231	0	0.390844	0.0251622	0.0628091	0	0.062768	0.23803	0	0.0625839	0	0.859984	0.396872
74	7.04426	0	10.5261	4.81368	1.43568	0.169974	0.0840226	0.0219844	0.20507	0.287113	0.0890939	0.400155	1.26994	0.182418	0.82149	0.596506	0.0675713	0	0.218388	0	0	12.6821	0.251796	0.802597	0.743856	0.217305	0.183627	0	0.181061	0.715456	0.108418	0.229772	0.986783	2.52727	0.136572	0.0409544	0.125665	0.128978	0.178217	0	0.0124504	0.113699	0	0	0.0699578	0.0311907	0.0222046	0.492481	0.341063
75	3.39044	0	9.27661	5.14158	1.37204	0.187778	0.11614	0.0134179	0.5421	0.417958	0.108881	0.276144	1.25941	0.262104	0.868718	0.947828	0.0170166	0	0.159389	0	0	12.7822	0.289751	0.947266	0.453426	0.280397	0.433592	0	0.0925801	0.730794	0.152021	0.293089	1.12352	2.97798	0.0715732	0.0680925	0.206818	0.0926986	0	0	0	0.0897241	0	0.0806251	0.0151473	0.0116876	0	0.462501	0.145592
76	4.3904	1.05418	8.17152	4.98337	0.946367	0.261908	0.0155039	0	0.269913	0	0.0589325	0.119106	0.927375	0.00310789	0.236913	0.71906	0.017084	0	0	0	0.286354	11.7751	0	0.493732	0.43964	0.329948	0.284626	0.081206	0.0483899	0.767212	0.115826	0.527446	1.06646	2.14565	0.166713	0.0451737	0.498378	0.00323231	0.0549456	0	0	0.130693	0	0.0409461	0.0102231	0	0	0.668341	0.343032
77	6.24614	0	7.83352	3.47101	0.895464	0.155453	0.0391142	0	0	0.164417	0.0289505	0.201191	0.328172	0.0201564	0.566371	0.523188	2.91168e-05	0	0.290721	0.135314	0	10.4079	0	0.245883	0.239617	0.325814	0.030462	0	0.316827	1.00006	0.134805	0.0735804	0.879726	2.393	0.073341	0.0442999	0.231193	0	0.0511942	0	0.0143841	0.0246295	0	0.0341583	0.0725485	0.0279396	0	0.489459	0.261897
78	4.29277	0	6.95239	3.56681	0.737389	0	0.0246657	0	0	0.103178	0.0327279	0.026637	0.786286	0	0.563129	0.76331	0	0	0.139586	0.0301112	0	9.48066	0.105422	0.386262	0.00858265	0.277945	0.229144	0	0.174604	0.794835	0.0820996	0.201243	0.821761	2.60241	0.167071	0.0569864	0.266037	0.135217	0.15074	0.0208777	0.0071722	0.0107938	0	0.0352305	0.00489178	0.0240633	0	0.42143	0.173064
79	1.3939	0	6.77199	2.67613	0.872263	0.0261863	0.0398566	0	0.0187335	0.145002	0.015841	0.279706	1.25078	0	0.901161	0.806685	0.0327654	0	0.00638451	0	0	9.31363	0.0191901	0.76997	0.399077	0.310781	0.145901	0	0.0813029	0.934452	0.12432	0.0847062	1.04478	2.91627	0.162883	0.0934728	0.368486	0.201831	0.232621	0.0242705	0.0125366	0.0014088	0	0	0.0421342	0	0	0.378649	0.248315
80	0.307281	0	5.40119	2.29206	0.88076	0.0706917	0.0888792	0	0.345714	0.292755	0.127645	0.653777	3.26257	0.185709	2.40627	2.19786	0.0462583	0	0.788699	0.00332462	0	7.6047	0	1.61861	1.6286	0.576091	0.58748	0	0.371933	1.7049	0.190439	0.212023	1.23195	3.41055	0.247962	0.287494	0.501859	0.491216	0.820072	0.0397513	0.0308145	0.0337162	0	0	0.0293044	0	0	0.340245	0.233307
81	3.67613	0	5.30444	2.97069	1.16129	0.293553	0.0820814	0	0.0586578	0.175589	0.109058	0.678201	3.05219	0.210148	1.57786	1.24778	0.0284777	0	0.715492	0.103694	0	6.75796	0.0260294	1.26438	1.53116	0.520821	0.439667	0	0.296758	1.04464	0.0878599	0.125269	1.10875	2.4321	0.19498	0.11212	0.636471	0.391732	0.387301	0.0701762	0.0100521	0.0587499	0	0	0.0787878	0	0	0.643987	0.219328
82	1.803	0	6.05777	2.71917	0.87544	0.264445	0.0374108	0	0.123376	0.252585	0.218887	0.857326	3.55112	0.161856	0.943516	1.30577	0.074262	0	0.641836	0.101252	0	6.4332	0.14727	1.05654	1.38079	0.419639	0.338501	0	0.346775	0.872873	0.103978	0.0814916	0.977858	2.56393	0.184404	0.227272	0.562991	0.453152	0.50527	0.061891	0.0556298	0.00112984	5.13083e-05	0	0	0	0	0.897236	0.247145
83	3.54117	1.35796	5.79218	2.06062	0.964734	0	0.1891	0.199336	0.239299	0.0204406	0	0.112963	0.100582	0	0	0.442262	0	0	0.18983	0.127766	0	5.54933	0	0.544662	0.151177	0.398736	0.57977	0.155412	0.00635255	0.772175	0.00256184	0.235045	0.168678	1.59563	0.296058	0.073875	0.444757	0.292416	0.0731018	0	0	0	0	0.36202	0	0.0720316	0	0.856327	0.422709
84	0.102196	0	5.40663	4.13069	0.536391	0	0.0987445	0	0.265714	0.236363	0.0424967	0.437906	2.29765	0.0921261	0.968184	0.786438	0	0	0.422902	0	0	7.10241	0.133166	0.136371	0	0.217113	0	0.00754432	0	0.951417	0.0759046	0.151473	0.909266	2.83011	0.335997	0.136959	0.0201985	0.0472797	0.148779	0.0649482	0	0	0.129803	0	0.00921959	0	0	1.26129	0.448322
85	1.62064	0	6.19852	3.09351	0.483001	0.150539	0.0427105	0	0	0.296023	0.20971	0.376791	0.929807	0.194602	0.875398	0.0971644	0	0.119079	0.128281	0.0950581	0	8.46565	0	0.571302	0.200954	0.407717	0	0	0.132518	0.901068	0.265712	0.258635	0.793141	3.42371	0.164435	0.075491	0.252849	0	0.412138	0.0645781	0	0.0462889	0	0.390833	0.0182363	0	0	1.30209	0.190232
86	0	0	5.09677	2.55123	1.10338	0.149124	0.0892302	0	0.192806	0	0.0232084	0.16813	0.786357	0	1.01895	0.792405	0	0	0.431551	0.330306	0.188592	10.8855	0	1.06337	2.10707	0.291392	0	0.00244197	0.086074	1.15246	0.00188589	0	0.9968	1.48885	0.342811	0	0.0178128	0.00958049	0.402993	0	0	0.200727	0	0.00513314	0	0.00124273	0	1.97841	0.586419
87	8.73767	3.08677	8.17774	4.16702	1.15389	0.182431	0	0.175027	0.703254	0.0110575	0	0.0165116	2.25079	0.314653	0.939574	0.329858	0	0	0.308883	0.160068	0	10.6221	0	0.905748	0	0.129588	0	0	0	0.653393	0	0	0.790328	4.6694	0.24756	0	0	0	0.228312	0	0	0	0	0	0.109147	0.125778	0	2.04154	0
88	9.746	0.347369	9.17955	1.94526	0.758638	0.161569	0.296083	0.0127972	0.309708	0.0245609	0	0.326403	1.21613	0.0106923	1.44387	1.58263	0	0.00757401	0.00755954	0	0	9.66187	0.490571	0.471565	0.105584	0.362176	0	0.239494	0	1.05859	0.229562	0.221544	1.26932	1.98374	0.219257	0	0	0.0745804	0.642281	0	0	0	0	0.308444	0	0	0	2.64193	0.943598
89	2.39847	0	9.91317	4.09814	0.0576853	0.0574804	0	0.164359	0.585031	0	0.027835	0.830863	0.294196	0.18483	1.04837	0.356164	0	0	0.359824	0.203498	0	9.98384	0	0.293777	2.06329	0	0.647728	0.0137272	0.465687	0.566951	0.275571	0	1.23306	4.2813	0.251237	0.133562	0.228142	0.308833	0.0301975	0	0	0	0	0	0.122659	0	0.145713	2.80594	0.609456
90	4.487	0	7.56402	3.11784	0.696376	1.21113	0	0	1.69348	0.447695	0.0160088	0.491403	1.37552	0.218056	0.663993	0.680632	0.214568	0.214256	0.437016	0.231196	0.961875	9.54378	1.32449	0.54307	0	0.352582	0	0.17537	0	0	0.542669	0	1.93533	2.13025	0.15901	0.171231	1.1086	0.432553	0	0	0.166967	0	0	0.485227	0.331495	0	0	2.88991	0.320685
91	6.54205	0	7.3558	3.10826	1.30034	0.216496	0.257191	0.11698	0.419303	0.187759	0.155441	0.286928	1.09399	0.187408	0	0.750527	0	0	0	0.184162	0	9.37336	0.204107	0.585569	0.507815	0.17587	0.577532	0.086415	0.258226	1.23884	0.28517	0	1.42702	2.46938	0.389011	0.258351	0	0	0.403195	0	0	0	0	0.459409	0.117758	0	0.0125685	1.95616	0.542904
92	7.14399	0	6.92801	3.29646	1.01584	0	0	0	0	0.143006	0.063789	0.514021	1.78617	0.226963	0.848816	1.40125	0	0	0	0	0	10.1979	0.413454	0.534613	0.381168	0.457972	0.273796	0	0.50707	1.66343	0.0264612	0.359728	2.04339	3.94439	0.302041	0.165071	0.63755	0.363553	0.574455	0.000869991	0.0413504	0	0	0.00301236	0.122169	0	0	4.0565	0.611371
93	0.324579	0	8.02686	3.42587	1.5824	0.249564	0	0	0.172212	0.498221	0.0777318	0.49461	2.59877	0.0246497	0.753406	1.13896	0	0	0	0	0	13.5839	0	0.565244	0.82652	0.547543	0.819054	0	0.346571	1.49833	0.120282	0.395128	2.33185	3.98702	0.0265429	0.309274	0.597398	0.610632	0.409398	0	0.0875616	0.0768542	0.0281543	0	0.216297	0	0	4.8112	0.700517
94	5.38963	0	6.97079	3.19728	0.906145	0.367219	0	0	0.0157989	0.265463	0.273334	0.716623	1.72722	0.159642	0.834711	1.07225	0	0	0.267907	0	0	12.0649	0	0.892527	0.719813	0.558067	0.402645	0.0218535	0.28827	1.32076	0.469477	0.233805	1.58047	4.25663	0.383582	0.30516	0.56099	0.647946	0.834561	0.0257946	0.0809333	0.100157	0	0.0328959	0	0	0	3.93916	0.405776
95	1.44898	0	6.87966	3.99322	1.2918	0	0	0	0	0.138646	0.095285	0.585283	1.37529	0.190039	1.02381	0.832718	0.0384675	0	0.0720849	0	0	9.83107	0.0112911	1.11506	0.869059	0.532318	0.410053	0.0921056	0.0368978	1.22314	0.237728	0.188293	1.62065	5.31651	0.443521	0.259409	0.22792	0.861273	0.672302	0.0217623	0.06623	0	0.0588281	0.0685808	0.0429794	0.00534738	0	4.66287	0.400961
96	3.24615	0	7.27961	3.09397	0.944906	0.138649	0	0	0	0.00641349	0	0.529674	1.31619	0.0843395	0.839538	1.22541	0	0	0	0.0838217	0	10.0594	0.21366	0.157057	0.491724	0.456162	0.409777	0	0.0544862	1.07601	0.351562	0.168739	1.74912	4.28364	0.250754	0.304046	0.506478	0.332443	0.763577	0.0221107	0.0693989	0	0.00537938	0.338638	0.0952726	0	0	4.28465	0.447854
97	1.42769	0	6.84224	2.91374	0.702161	0.218975	0.0600005	0.0499113	0	0.0626081	0.0597525	0.502812	1.79563	0.121897	0.387633	1.09119	0	0	0	0.431279	0	9.4988	0.21335	0.307774	0	0.215761	0.375013	0.0980447	0.272077	1.35562	0.490144	0.317224	1.84526	3.3644	0.163922	0.175152	0.517523	0.590269	0.456596	0.0904665	0.0641577	0	0	0.0345657	0.100364	0	0	3.78721	0.494783
98	3.0286	0	7.20192	2.94624	0.942281	0.0147999	0.0181607	0	0.020016	0.255273	0.091911	0.327143	1.50652	0.101122	0.669641	1.01677	0.0195496	0	0.0855974	0.414524	0	9.46437	0.11438	0.546864	0.829446	0.299262	0.212432	0.029405	0.0469895	1.17778	0.250447	0.373019	2.3416	4.47948	0.292936	0.185495	0.477936	0.158033	0.38194	0.0696723	0.0259437	0	0	0.522409	0.0625689	0.0106131	0	4.95507	0.84692
99	3.65146	0	5.32144	2.80053	0.845529	0.0490793	0	0.00832614	0	0.331102	0.131128	0.380771	0.908866	0.0371782	0.835272	1.12687	0.147421	0	0.227045	0	0	10.0612	0.0961545	0.774267	0	0.332448	0.171967	0	0.155207	1.2015	0.259848	0.410944	2.13399	4.6969	0.357669	0.236591	0.220963	0.0871818	0.890409	0.088949	0.0473585	0	0	0.431003	0.326829	0	0	4.09978	0.604632
100	3.18157	0	6.30337	2.78553	0.854951	0.246306	0.105089	0	0	0.116713	0.0387128	0.363902	1.52011	0.0525765	0.443705	1.38003	0.0694131	0	0.0511136	0.0698502	0	10.2891	0.0739109	0.220656	0.643107	0.337887	0.348545	0	0.139596	1.37159	0.429943	0.175208	2.15701	4.44767	0.164257	0.252212	0.256558	0.33536	0.416838	0.0201624	0.0513214	0	0.00913099	0.223732	0.0792564	0	0	4.38704	0.740561
101	0	0	7.77746	2.18329	0.950244	0.0476442	0	0	0.308999	0.302221	0.152932	0.553797	1.8457	0	0.512763	0.800661	0	0	0.107643	0.412163	0	10.6394	0.103585	0.876317	0.290104	0.356052	0.315443	0.223649	0	1.40468	0.0492469	0.408206	1.71628	3.47586	0	0.163382	0.176113	0	0.349859	0.131681	0.0109764	0	0	0.326818	0.183748	0	0	5.03438	0.265703
102	7.46237	0.243459	6.20151	2.74855	1.60348	0	0	0	0.368361	0.118642	0.17633	0.619664	2.11945	0	0.794045	1.47181	0	0	0	0	0	8.64372	0.214219	1.15261	0	0.295306	0.0389507	0.0145448	0.25401	1.17114	0	0	1.73658	3.04431	0.242275	0.206885	0.822965	0	0.48902	0	0.111496	0.220005	0	0	0.141982	0	0	4.15259	0.274041
103	1.31215	0	5.61465	0.79339	1.48085	0	0	0.0084622	0.491733	0.251659	0.286813	0.478541	0.634722	0.0482758	1.44888	1.42578	0.136983	0	0.318108	0.764935	0	9.22439	0	1.24836	0	0.71562	0	0	0	0.0103958	0.701227	0.561272	1.04856	3.87932	0.137569	0.439548	0.67106	0.150318	0.0225406	0.0258575	0.106777	0.106699	0	0.522538	0.528066	0	0	5.06309	0.384278
104	2.24119	0	6.61781	1.96961	1.34579	0.0989334	0	0.013897	0	0	0.181943	0.931262	1.56524	0	0.152238	1.31197	0	0.00872358	0.198498	0.376404	0	9.10836	0.146696	0.961442	1.37727	0.472107	0.493519	0	0.202721	0.045033	0.141195	0.348588	1.73868	3.64033	0.264652	0.29354	0	0.884706	0.601311	0.066161	0.132235	0.00662762	0.0181482	0.111092	0.427035	0	0	4.76969	0.737747
105	6.00965	0	5.36403	3.3645	0.380119	0.39782	0	0.0186755	0	0	0.205394	0.408855	2.46828	0.181288	1.66556	0	0	0.0287241	0.896425	0.578292	0	9.44205	0.0263997	1.17445	0.0687544	0.158957	0.323703	0.154	0.46711	0.925529	0.305346	0.756887	1.49947	2.75961	0.575783	0.283966	0	0	0.133101	0	0.139994	0	0.139765	0.403965	0	0.27489	0	4.2848	0.657309
106	5.39835	4.23806	7.91544	4.58877	0.622883	0.554748	0.489465	0	0.793404	0.359972	0.239343	0	0.527329	0	0.339226	0	0	0.0563407	0.168157	0	0	8.29033	0	0	0	0	0.6114	0.203759	1.21705	1.57098	0.319557	0.119618	0.823818	3.89359	0.592967	0	0.600462	0.218363	0.24306	0	0	0.0915875	0	0	0	0	0	4.20142	1.07164
107	6.39881	0	7.13402	3.84951	1.33881	0.294684	0.132569	0	0	0	0.261842	0.641243	2.10956	0	0.0447273	0.958467	0	0	0.00364176	0.639056	0	6.29882	0	0.128029	0.8421	0.136909	0	0	0.191101	1.18066	0	0.0785411	1.31767	3.79489	0.245966	0.0218178	0.416289	0.210946	0.403921	0.0976845	0.215527	0	0	0.175078	0.422725	0	0	3.80541	0.687567
108	1.46544	0	7.28796	1.96557	1.57366	0.452708	0	0	0.0271239	0.103915	0.16976	0.393044	2.55541	0.331478	0.910312	0.638352	0	0	0.515459	0	0.207589	7.37957	0.45853	0.15536	2.50213	0.0350923	0.313404	0	0	1.81215	0.47256	0	1.20514	4.37618	0.155523	0.255811	0.409015	0.117626	0.651664	0	0	0.0255668	0	0	0.0514176	0.346707	0	4.81197	0.64582
109	4.89382	0	5.90774	0	0.797264	0.815307	0.465944	0.316943	0.788398	0.0185507	0	1.20789	1.24264	0.219433	1.46543	2.21514	0	0.211762	0	0	0	5.94343	0.70399	0.352421	0.113951	0.17707	0.481198	0	0	0.763856	0.778706	0.714439	1.37579	4.38686	0.047139	0.172962	1.22566	0	0.725134	0	0	0.00846752	0.332666	0	0.330023	0	0.141069	6.21424	1.21289
110	4.93268	0	6.41121	2.6657	0.940375	0.183709	0	0	0.320983	0.0222889	0.0154928	0.318338	1.47148	0.257507	0.78893	1.08814	0	0.0379173	0.130735	0.187094	0	8.65191	0.0935414	0.247146	0.346866	0.324662	0.285932	0	0.349859	0.869724	0.248062	0.38059	1.62192	3.26641	0.216517	0.161855	0.0667157	0	0.140238	0.00305826	0.115946	0.00529669	0	0	0.247872	0	0	5.03438	0.549104
111	0	0	6.41227	2.02192	1.16021	0.0704811	0.276721	0	0.0285751	0.137229	0.788988	0.267674	1.34813	0.220569	0.180204	1.86073	0	0	0.39474	0.341449	0	6.53527	0.409751	0.868887	0	0.544321	0.869481	0.282307	0.141748	0.335641	0.157436	0.56201	2.1659	3.19553	0.174875	0.377168	1.05795	0.198042	0	0	0	0.0766297	0.0843896	0.535066	0.162221	0	0	4.63505	0.85606
112	0	1.08977	6.62492	2.16171	1.25414	0.104775	0	0	0.0863193	0.173525	0.179362	0.745086	2.8253	0.477254	1.50405	1.63742	0	0.289317	0	0.163887	0	7.46322	0.258303	1.86536	0	0.345589	0.783297	0.440348	0	1.4918	0.665928	0	1.78501	3.40545	0.0790395	0.310704	0	0.118965	0	0	0	0.263551	0	0	0.206096	0	0	5.48482	1.40954
113	0.346016	0	7.53343	2.866	1.25285	0	0.374995	0.0213807	0	0.0185483	0.29895	0.318641	1.39478	0.107681	1.28009	0.106953	0	0.0369701	0.123249	0	0	11.8431	0	0.495123	0	0.362934	0.151474	0.029614	0.137822	0.792057	0.514938	0.307152	1.83977	3.79096	0.3109	0.338631	0.274097	0.159532	0.0449229	0.0622453	0	0	0	0.183775	0	0	0.247325	5.24386	0.935357
114	2.49288	0	6.29018	1.68997	0.977132	0.36635	0.332272	0.221088	0	0	0.0474987	0.127654	0.871946	0	0.871449	2.11522	0	0	0	0.597542	0	8.84405	0.158937	0.378027	0.946238	0.638413	0	0.0905689	0.584658	0.29955	0.155304	0.542764	1.832	3.76168	0.227673	0.279612	0.238024	0.499276	0.219867	0.0273668	0	0.433327	0	0.750594	0	0	0	4.38957	1.01757
115	7.86093	0	6.295	2.2967	0.549164	0	0	0.00402702	0	0.195534	0	0.272994	1.31731	0	0.841443	1.21524	0	0.11503	0.0870952	0	0.473038	8.46539	0.748213	1.10906	0.0643898	0.29587	0	0	0.244472	0.816023	0.393693	0.303708	1.88574	3.27531	0.18253	0.015453	0.683666	0.589374	0.126996	0.0292297	0.0489188	0	0	0.114908	0.312892	0	0	4.75449	0.310655
116	1.21464	0	5.95686	2.77401	1.04923	0.0739204	0	0	0.0331195	0.194645	0.0231529	0.161412	2.51842	0.0851257	0.946574	1.03509	0.102662	0.0187028	0	0	0	7.58944	0.0299655	1.14772	0.972285	0.596151	0	0	0.182272	0.904057	0.333301	0.138194	1.47071	3.4057	0.222154	0.244496	0	0.236467	0.244186	0.00502207	0	0.115072	0	0.360803	0.0214079	0	0	4.17013	0.556853
117	1.68481	0	5.97819	2.36644	1.04115	0	0.187739	0	0.102158	0.153991	0.077696	0.60385	1.19546	0.183059	0.482652	1.12369	0.0875602	0	0.00143551	0.160648	0	9.15436	0.343231	0.279452	0.40742	0.40833	0.0334935	0	0.378158	0.904172	0.454371	0.218379	1.54316	3.11997	0.162514	0.00266313	0.811773	0.288017	0.313009	0	0	0.0431991	0	0	0.118647	0	0	4.96051	0.551744
118	0	0	5.3114	2.37097	0.768087	0.15416	0.0494196	0.0237612	0	0.0855244	0.11705	0.38278	1.22129	0.0672542	0.657982	0.905933	0.00303353	0	0.399861	0.0112777	0	8.54011	0.657161	0.515777	0.191588	0.252683	0.4894	0	0.279626	1.21513	0.361277	0.264998	1.84786	3.68104	0.173289	0.194413	0.409873	0.0314456	0.268561	0.120201	0.0454306	0	0.0152871	0.33953	0.00295855	0.0253869	0	4.50726	0.599724
119	3.97923	0	5.78076	2.44056	0.703833	0	0.049254	0	0.0386923	0.0222034	0.0201899	0.312221	1.42	0.0805976	0.970001	1.11357	0.0493516	0	0.0597179	0.0528945	0	8.15158	0.0473992	0.370715	0.444998	0.369863	0.278573	0	0.102261	0.828192	0.129072	0.248855	1.66317	2.51254	0.100828	0.119077	0	0.0631723	0.189384	0.0283434	0.0124563	0	0	0.0521713	0.01431	0	0	4.22388	0.820532
120	0.732634	0	6.53678	2.20955	0.720304	0.0462376	0.0926508	0	0	0.105185	0.264008	0.194318	1.64177	0.0217052	0.493984	0.405866	0	0	0.0331855	0	0	8.47424	0	0.307294	0.00578039	0.317197	0.661427	0	0.257282	0.42203	0.211112	0.413455	1.73129	3.44052	0.447031	0	0.792553	0	0.263382	0.0936702	0	0.0213182	0	0.482826	0	0	0	4.37341	0.604072
121	0.617605	0	4.95408	2.46448	1.0133	0	0.135089	0	0	0.328121	0	0.278056	2.10553	0.0200088	0.798973	0.661132	0	0	0	0.301597	0.356315	8.4511	0.286742	0.564385	0.249769	0.39385	0.414695	0	0.158854	0.435421	0.106103	0.422573	1.76811	2.72344	0.198296	0.0396294	0.707181	0.212286	0.472014	0.102938	0	0	0	0	0	0	0	4.57606	0.428848
122	0.302235	0	3.96766	1.17981	0.735235	0.169761	0	0	0	0.670297	0.0782057	0.475744	1.47081	0	0.8763	0.896549	0	0	0.0498802	0.200246	0	7.84476	0.00561717	0.330607	0.253478	0.245698	0.182596	0.0719822	0.292616	0.7619	0.412055	0.758557	1.48319	2.51909	0.240075	0.000518787	0.479397	0	0.118075	0.0776419	0	0	0.0194553	0	0.306969	0	0	3.12693	0.544072
123	4.05627	0	4.98074	3.12138	0.580073	0	0	0	0	0.210756	0.0807054	0.117769	0.751494	0.00462326	0.964031	0.814151	0	0	0	0.24395	0	7.7222	0.157823	0.375833	0.954365	0.214105	0.430795	0	0.277616	0.551029	0.148321	0.243549	1.40892	3.36241	0.177696	0.135139	0	0.11841	0.131528	0.0497859	0	0.0850362	0	0.356437	0.118015	0	0	3.44259	0.551195
124	3.4275	0.816973	4.29609	4.56011	0.487626	0.0938086	0	0	0	0	0.117398	0.0359331	1.34818	0.137179	0.658958	1.38523	0	0	0.215981	0.53341	0	8.52398	0.185239	0.418114	0.583428	0.157521	0.633334	0	0.847518	0.390547	0.0785369	0.156393	1.56907	3.61997	0.420968	0	0.58857	0.393886	0	0	0.102108	0.572328	0	0	0.293512	0	0	2.95258	0.593193
125	0	1.59819	6.31674	2.17831	0.691712	0	0	0	0.0744812	0	0	0.32513	2.64506	0.383	1.55182	0.694614	0	0	0.0297212	0.810222	0	6.2164	0	1.64851	0	0.271521	0	0.317694	0	1.20809	0.82747	0.308594	1.32212	1.94584	0.293255	0	1.07291	0.294225	0.511115	0	0.282234	0	0	0	0	0	0	3.62834	0.64924
126	5.48215	0	6.26727	1.97012	1.13579	0.172542	0	0	0.207682	0	0.551896	0	3.25832	0	1.27812	1.58407	0	0.257069	0	0	0	9.34647	0	0.250336	0	0.159871	0	0.448923	0	0.942039	0	1.10335	2.0571	2.40072	0.250979	0.208587	0	0.371356	0.121816	0	0	0.241928	0	0	0.0803164	0.437526	0	3.74143	0.602484
127	3.57494	2.21275	3.72976	1.55791	2.38119	0.0964674	0	0.470811	0	0	0	0.28913	0.741355	0	0.999546	2.85563	0.441897	0	0	0	0.984154	8.39465	0	1.42352	0	0.0582159	0	0	0	1.17231	0.776949	0.162697	2.76736	0.00147831	0.370638	0.0456377	0	0	0.0511551	0	0	0.770844	0	0.90728	0.707222	0	0.231572	8.81917	0.0553448
128	0	0	4.98534	1.88877	0.549124	0	0	0	0	1.05992	0	0.0529634	1.44755	0	0.62583	2.29606	0.0467632	0.0466592	0.355511	0	0	9.49917	0.516356	0	0	0.358528	0.631373	0.319776	0.381771	0.644013	0.453248	0.480633	2.41129	3.95211	0.263122	0.0450233	0	0.348353	1.04178	0	0.380526	0	0	0.243412	0.0600638	0	0	3.53659	0.200872
129	0	0	5.7458	2.21732	0.435494	0.483736	0	0	0.487312	0.00378131	0	0.16472	1.85969	0.0220031	0.838191	0.573458	0.135201	0	0.31007	0.214116	0.428413	8.51945	0	0.690538	0	0.95096	0.204513	0	0.260672	1.52061	0.0164087	0.81073	1.14684	4.13628	0.107383	0.217548	1.7254	0	0.0121578	0	0	0	0	0.436946	0.314916	0	0	4.62932	0.376679
130	1.64953	0	6.80048	0.878719	1.02727	0.63221	0	0	0.414227	0.618628	0	1.50567	0.511976	0	0	0	0	0	0.000697029	0	0	6.94955	0.47646	0.315669	0	0.48673	0.746392	0.0663334	0.927596	0.915014	0.313886	1.12239	1.22298	2.55674	0.0246013	0.886674	1.72823	0	0.207428	0	0	0.284007	0	0	0	0	0.354511	4.53025	0.611854
131	2.83823	0	5.8687	2.20042	1.07435	0.126436	0.0616718	0.00319396	0.0299731	0.00856835	0.0383962	0.472171	1.31838	0.249849	0.809872	1.03384	0	0	0.135373	0.0226879	0	8.85507	0.00404989	0.648979	0.283805	0.359169	0.281494	0.0655266	0.192803	0.835841	0.240351	0.328614	1.34022	2.87617	0.118395	0.147534	0.157714	0.124037	0.132977	0	0.0370868	0	0	0.0342949	0.14528	0	0	3.77612	0.681457
132	7.72554	0	3.67877	1.91011	0.628746	0.246521	0.155544	0	0	0.566382	0.108129	0.431549	1.04563	0.294976	0.668068	1.24962	0.142239	0	0.361631	0.373747	0	6.98518	0.443087	0	0.739564	0.358449	0.0934643	0	0.414242	0.412109	0	0.495514	2.09902	3.37446	0.0247182	0	0.788932	0	0	0	0.160076	0.0782186	0	0.279443	0	0	0	4.96292	0.542297
133	3.69211	0	5.18902	1.87574	0.884932	0.182621	0.00848815	0	0	0.147336	0.0709167	0.39679	1.45277	0.0991575	0.901824	0.96894	0.0684643	0.0193152	0.232092	0.0665368	0	8.24615	0.160744	0.531997	0.53616	0.276341	0.329531	0	0.1256	0.666482	0.222343	0.318739	1.62525	3.09281	0.348503	0.252313	0.153132	0.0956839	0.180972	0.0583222	0	0	0.00276883	0.0121518	0.108433	0	0	3.45408	0.565815
134	3.04461	0	5.23215	2.13447	0.826271	0.045537	0.0120797	0	0	0.16812	0.119642	0.284451	1.1598	0.107454	0.572886	0.844185	0.0108059	0	0.119502	0.150826	0	8.41267	0.194068	0.385427	0.159741	0.296191	0.230668	0	0.131478	0.85225	0.286408	0.268733	1.45575	2.72484	0.180619	0.117743	0.255064	0.16169	0.191202	0.0357822	0.0330457	0	0	0	0.0890008	0	0	3.49677	0.502085
135	2.16576	0	5.1187	2.16606	0.806756	0.043829	0.00779224	0	0	0.193783	0.0890088	0.263682	1.13931	0.0928672	0.603011	0.832911	0	0	0.0642071	0.142254	0	8.52639	0.286704	0.46616	0.342587	0.272661	0.114438	0	0.105271	0.771817	0.227613	0.295188	1.49298	2.75257	0.201813	0.13191	0.27056	0.193203	0.167092	0	0.0183412	0	0.000491765	0.0203137	0.057213	0	0	3.31988	0.487697
136	2.96003	0	5.29407	2.23366	0.855509	0.0174261	0.0161233	0.00835369	0	0.167821	0.0709832	0.365878	1.15801	0.12422	0.593693	0.713147	0.00576522	0	0.0210232	0.188745	0	8.35736	0.17088	0.506563	0.30666	0.344155	0.254354	0	0.14128	0.72571	0.256563	0.268535	1.62032	2.73854	0.168684	0.0998082	0.317232	0.0836442	0.256451	0.0194828	0.0440154	0.0196683	0.00177907	0	0.0330617	0	0	3.13031	0.579828
137	4.66323	0	5.0664	2.04477	0.72015	0.182924	0.0347917	0	0	0.240127	0.137015	0.435561	1.14721	0.100828	0.470239	0.604552	0	0	0.0685792	0.260734	0	8.24988	0.234519	0.367386	0	0.24482	0.324574	0.0226595	0.209924	0.674024	0.235085	0.117139	1.10218	2.23868	0.170764	0.121221	0.263943	0.466825	0.254413	0.0520752	0.0403471	0.0157666	0	0.0188989	0.0939747	0	0	3.3017	0.330792
138	2.1523	0	5.67707	1.54619	1.08274	0.197651	0.00634134	0	0	0.12474	0.225746	0.249864	1.45314	0.230116	0.594812	1.4798	0	0	0	0.24033	0.000483571	7.1216	0.276847	0.406941	0.00570711	0.606943	0.600582	0	0.360707	0.714305	0.306001	0.404566	1.42514	2.83424	0.135432	0.137851	0.654527	0.645306	0.232483	0.021365	0	0.0678142	0	0	0.119525	0	0	3.32989	0.689644
139	0	0	4.80804	2.10796	1.12989	0	0.0734213	0	0	0	0.391132	0.547759	0.677494	0.2257	0.810419	1.01988	0.0670598	0	0	0.099613	0	7.05626	0	0.893667	0.518476	0.86143	0.802813	0.132646	0.344377	0.786811	0.155149	0	1.38686	2.54777	0.123104	0	0	0.20238	0.171614	0	0	0	0	0.280364	0	0.0627422	0	3.83124	0.543633
140	5.0883	0	5.40043	3.88916	1.33872	0	0	0.116516	0.247625	0.301945	0.390825	0	0.247878	0	1.22775	1.59669	0	0	0	0.333698	0	8.12244	0.18328	0.818813	1.39761	0.431374	0	0.107143	0.210767	0.63113	0.249326	0.477652	2.35903	2.47421	0.294631	0	0	0.432431	0	0	0	0	0	0	0.0663838	0.26019	0	2.60917	0.393999
141	0	0	4.45254	2.56217	0.597834	0	0	0	0.921304	0.358746	0	0.545108	1.15204	0	0.506285	0.4917	0.0584303	0	0	0.091174	0	8.88144	0.131768	0.759673	0.60667	0.539645	0.313258	0.0110581	0	0.844834	0.228045	0.177377	1.91681	4.06837	0.453067	0.324887	1.0663	0.365331	0	0.044362	0	0	0.0112473	0.181691	0	0	0	3.06468	0.443203
142	2.77518	0	6.06627	1.99119	0.51264	0.14112	0.0281325	0	0.745163	0.162952	0.027058	0.574022	1.12802	0.106756	0.0310854	1.00963	0.0246476	0	0	0.299451	0	8.26438	0.250515	0.625747	0	0.311453	0.605545	0.136224	0.460452	0	0.101203	0.1024	2.32999	3.85852	0.438372	0	0.317448	0.307169	0.299393	0.0126279	0	0.00559934	0	0.110582	0.0149253	0	0	4.08227	1.21975
143	1.81104	0	5.17401	2.04102	1.07464	0	0.123757	0	0	0.00295241	0.00922197	0.0807175	1.57805	0.193619	1.15892	1.29147	0	0	0	0	0	8.17856	0.42775	0.590959	0.0238723	0.311674	0.34426	0	0.147883	0.708757	0.443143	0.279116	2.00532	3.02877	0.10395	0.224676	0.640064	0.538937	0.222675	0.0505834	0.0410706	0	0	0.159485	0	0	0	3.10845	0.359273
144	3.57994	0	5.5639	2.48478	0.49842	0.297354	0.0475314	0	0	0.0899974	0.00683261	0.272586	1.22465	0	0.968253	0.907242	0.0382788	0	0.185939	0.0137251	0	9.12787	0.604355	0.749586	0.604885	0.373598	0	0.119646	0.264846	0.682727	0.350176	0.0111869	1.86029	4.24417	0.120064	0.0115709	0.048384	0.2342	0.51718	0.181732	0.0818107	0	0.00796323	0.330163	0.00837602	0	0	3.72571	0.524736
145	2.49119	0	5.0566	1.95972	0.771135	0.0942542	0.0357769	0	0	0.136042	0.00596997	0.250891	1.24401	0.0523626	0.830895	0.584183	0.112084	0	0.041942	0.225521	0	8.22126	0.425704	0.194232	0.390239	0.105075	0	0.00237077	0.228532	0.960666	0.457846	0.30577	1.74813	3.10661	0.139346	0.123599	0.415081	0.250934	0.334851	0.0273344	0.0467714	0	0	0	0.116998	0	0	3.40994	0.694934
[truncated: 96 more columns]

## Sheet: 5C, 1xBio 0 mM Rhos
TL	NT1	NT2	NT3	NT4	NT5	NT6	NT7	NT8	NT9	NT10	NT11	NT12	NT13	NT14	NT15	NT16	NT17	NT18	NT19	NT20	NT21	NT22	NT23	NT24	NT25	NT26	NT27	NT28	NT29	NT30	NT31	NT32	NT33	NT34	NT35	NT36	NT37	NT38	NT39	NT40	NT41	NT42	NT43	NT44	NT45	NT46	NT47	NT48	NT49
20	12.7707	0	0	0	0	1.48808	0	0	1.46635	0	0	1.44525	0	0	0	2.82958	0	0	0	0
21	0	3.34986	11.8288	1.57543	0	0	0	0	0.288454	0.4261	0	0	1.55986	0	0.705888	1.26566	0	0	0	0	0
22	0	0	2.96564	0.463019	0	0	0	0	0	0.476995	0.951967	0	3.31085	1.40902	4.19199	7.32589	0.904625	0	0	0	0	0
23	0	1.46117	7.69895	1.77443	0.15871	0.317165	0.00906156	0.00904247	0.115842	0.475893	0.310999	0.938009	3.69129	0.152809	1.67695	2.71439	0	0.149868	1.34541	0	0	0	0
24	0.798358	0.891787	1.21266	0.673407	0.0856551	0	0	0	0	0.190346	0.0633499	0.119347	1.11321	0.0828869	0.518724	0.705298	0	0.0203515	0.0610239	0.399305	17.0643	0	0	0
25	0	0	2.23102	4.78188	0	1.90431	0	0	0	0.290818	0	2.49808	2.69183	0.614591	1.22664	3.56998	0	0.604563	0.857638	0	3.72865	0	0	0	0
26	2.41841	0	7.26213	1.29526	0.403522	0.402048	0.400584	0.796814	0	1.55974	0	0.386503	0.212193	0	1.89918	1.12396	0	0	0.372114	1.10885	2.86759	3.4911	0	0	0	0
27	0	0	4.5282	1.99499	0.907543	0.239294	0.123196	0	0	0.800415	0.0864448	1.73196	4.02214	0.155939	4.55925	4.33258	0.0349318	0	0.396673	0.725196	0.74004	1.33206	0.289143	0	0	0	0
28	0	1.43801	2.77398	2.86933	0	0	0	0	1.19154	0.192787	0	0.577027	0	0.373467	2.76015	3.61474	0	0	0	0	0	0.856705	0.69965	0	2.63436	8.01825	0	0
29	0	4.07534	4.53693	0	0	0	0	0.550785	6.7427	1.54994	0	2.62777	0	0.512018	0	0.254792	0	0	0.505081	0	1.75919	2.95664	0.979474	0.488534	1.46082	0	0	0	0
30	12.9576	0.878823	4.95729	1.31256	0	0.0755559	0.264427	0.0498366	0.712989	2.00619	0.343128	0.560679	0	0	0.0872817	1.14446	0.413877	0	0.701274	0.164711	1.24646	1.27757	0.198722	0.404559	0	0.242034	0	0	0	0
31	10.1672	10.3582	1.66144	0	0.870288	0.86623	0	0.862209	0.696836	0.339949	0	0	0	0	0	3.25984	0	0.806099	0	0	0	0.315927	0	0	0.795745	0	0	0	0	0	0
32	0	0.223285	4.48169	0	1.15072	0	0	0	0.312849	0	1.11761	2.21926	5.4574	0	0.827436	3.70851	0	0	1.03795	1.03335	0	0	1.02426	0	0.758297	0	0	2.0175	6.62988	0	0	0
33	0	4.63551	10.6349	1.18418	0.553549	0.55245	0.275815	0.388361	2.18267	1.44318	0	0	0.921859	0	1.53514	0.898693	0.255797	0	0.349477	0	1.67241	3.31102	0	0	1.71647	0	0	0	0.488483	0	0	0	0
34	8.68009	2.43609	5.94306	3.25424	0.630203	0.344821	0	0	0.542504	0.959945	0.191129	1.4197	2.38293	0	0.838344	1.64298	0.089015	0.0902856	0.405671	0.222561	0	2.94571	0	0.128418	0.512074	5.82957e-05	0.127635	0	0.0425231	0.170019	0	0	0	0
35	0	0.799281	6.20417	2.62516	0.515091	0.117887	0.208479	0.17788	0	0.145319	0.102573	1.50257	1.64143	0.220043	1.141	2.57444	0.14614	0.0178834	0.00193191	0.00492492	0	1.64345	0.161358	0.113782	0.270453	0	0.233966	0	0.327104	0.1562	13.9475	0	0	0	0
36	6.4935	2.04752	8.67755	4.16624	0.663732	0.279913	0.087035	0.17383	0	0.429106	0.350129	1.70396	4.62035	0.0341304	1.26004	1.75379	0	0	0.88425	0.162211	0.648522	0.991915	0	0	0.223394	0.164447	0	0	0.0749412	0.109502	0	0	0	0	0	0
37	8.60139	2.47966	5.67672	4.4706	1.08792	0	0	0.0684181	0.257794	0.698582	0.294266	1.57574	3.04963	0.305436	0.178948	3.4164	0	0	0	0	0	2.43823	0	0.784289	0.404883	0	0.117865	0	0.303856	0.117346	0.101091	0.0837994	0.487134	0	0	0	0
38	3.55359	2.05005	9.91066	4.24646	0.83983	0	0	0	0	0.715479	0.250513	1.4542	4.97994	0.117052	1.90401	3.53777	0.134954	0.0966001	0.0376834	0	0	2.02802	0	0.246944	0.209388	0.129571	0.189561	0	0.124684	0.420067	0	0.234658	0.354478	0.233837	0	0	0	0
39	9.37817	2.07901	7.8413	3.4751	1.37333	0.250287	0.287072	0.0351278	0.439206	0.944591	0.313186	1.94128	2.75615	0.0216432	1.518	3.70423	0.0259493	0.0259185	0.24538	0	0	0.206258	0	0.0134224	0	0	0.12592	0	0.377159	0.213366	0.0626901	0.425193	0.0246933	0.249612	0.646768	0	0	0	0
40	2.27919	0	10.0029	7.53852	1.3571	0.189112	0	0	0	0.283046	0.128028	1.6764	5.30608	0.320361	2.20654	2.86784	0	0.273833	0.195849	0.187443	0.653052	1.88881	0	0.385764	0.199984	0.057846	0.120728	0	0.52448	0	0.115216	0.0311708	0.0887012	0.376064	0	0.745968	0	0	0	0
41	8.29077	0.682806	8.36101	3.78304	1.00563	0.0385525	0.0773576	0	0	0.429618	0.181535	1.78094	6.60649	0.14663	2.14561	3.88076	0.0310009	0	0.268586	0.0915427	0	1.37368	0	0.130612	0.369525	0.108933	0.0613057	0	0.312178	0.175776	0.000939211	0.0180721	0.0631654	0.175308	0.0754818	0.0151935	0.317956	0	0	0	0
42	6.60371	0.0979646	7.52804	3.49361	0.942376	0.0527949	0	0.078267	0	0	0.179907	1.99272	8.44705	0.367152	2.93196	4.47216	0.0960095	0	0	0	0	1.91813	0.287749	0.632042	0.544774	0.186206	0	0	0.27891	0.0633163	0	0	0	0.37135	0	0	0.185435	0.248371	0	0	0	0
43	8.15276	0	7.7956	5.4067	1.49736	0.255211	0	0	0	0	0.353369	2.02349	4.97639	0.178198	2.54684	4.51561	0.0284406	0	0.361147	0.40021	0.382806	1.41788	0	0.328865	0.534632	0.241379	0.121193	0.0761346	0.441219	0.0718131	0.0821236	0	0.191446	0.206008	0.0209951	0.0819211	0.159359	0.150894	0	0	0	0	0
44	0	0	9.7706	5.31414	1.15314	0.371876	0.159357	0	1.32634	1.17549	0.475807	2.72875	5.18531	0.224499	2.21437	5.03316	0.0651886	0.139746	0.557568	0.471398	0	1.69901	0.00486592	1.13547	1.78658	0.213045	0.323638	0.141682	0.403676	0	0	0.0995223	0.190531	0	0	0.0703573	0	0.632042	0.329453	0.3774	0.225994	0	0	0
45	6.90691	0.266858	6.30296	4.41213	1.23523	0	0	0	0	0.504819	0.336423	2.11292	6.11725	0.543608	3.15709	4.93204	0.137557	0	0.699182	0.122998	0	1.96252	0.179898	0.776317	0.904652	0.28732	0.26227	0.0840901	0.637141	0.382093	0	0.105066	0.167273	0.0816322	0.112899	0.0217701	0.184954	0.270545	0.462303	0.135415	0.193865	0	0	0	0
46	8.11376	1.96754	5.48044	3.13234	0.961332	0.150035	0	0	0	0.997566	0.346363	1.50956	5.13126	0.489822	3.30096	4.04959	0	0	0	0.195235	0	1.87054	0	1.20659	1.23527	0.55914	0.408646	0.189688	0.539534	0.581597	0	0.00491271	0.198257	0.171632	0.0468791	0.0168414	0.107537	0.0575672	0.796661	0.407289	0.0515003	1.146	0.578124	0	0	0
47	4.27052	0	3.66089	3.43569	0.813161	0	0.0738718	0	0.227484	0	0.115563	1.67764	8.35063	0.359957	3.5062	4.10697	0	0	0.801505	0	0	4.19201	0	1.66756	2.69178	1.18333	0.515801	0.318512	0.917538	0.918789	0.213722	0.514109	0.195647	0.678764	0.138064	0.0827942	0	0.175488	0.840463	0.160753	0.171082	0.0237162	0	0	0	0	0
48	3.84651	0	4.29199	2.47174	1.31344	0.0949324	0.108006	0.0633936	0	0.726422	0.203209	2.11533	9.81911	0.448401	3.25707	4.1448	0.0488433	0	0.632774	0.457081	0	2.27234	0	1.86462	1.59034	0.911611	1.44609	0.15862	1.09552	1.49512	0	0.215952	0.200726	0.458655	0.0557649	0.151674	0.288531	0.108724	0.176934	0.0412226	0.0493766	0.194533	0.0322779	1.08745	0.0608736	0	0	0
49	0	0.323828	4.43651	2.78727	1.52414	0.23231	0.0225987	0.103457	0.397688	0.281316	0.31014	2.3429	9.47145	0.328825	3.24812	4.33525	0	0	0.328248	0.123192	0	3.33221	0	2.34229	2.30868	1.53526	1.67071	0.0116516	1.26528	1.03004	0.0606728	0.470516	0.362544	0.416379	0.113868	0.15407	0.0248369	0.339172	0.180075	0.0596433	0	0.167957	0.178646	0.723225	1.65501	0	0	0	0
50	0	0	3.42408	2.97484	1.16353	0	0.0297484	0.00791865	0	0.419554	0.140921	3.12513	12.2104	0.53062	3.2067	4.05119	0.0425188	0	0.0977275	0.126135	0	2.0023	0	2.55477	3.49498	1.24595	1.78813	0.105527	1.67191	1.97058	0.162998	0.0294407	0.293962	0.642545	0.182258	0.121962	0.272588	0.534525	0.549785	0.053812	0.0343903	0.064442	0	0.54393	0.128234	0	0	0	0
51	1.35046	0	4.05548	1.89736	1.35087	0.146388	0.0567385	0	0.078359	0.385865	0.398616	2.84661	12.0911	0.605696	3.12054	4.88984	0	0.0348743	0.714602	0.0561576	0	2.3625	0	1.86099	1.87005	1.32195	2.41736	0.137522	2.2829	1.72754	0	0.00819269	0.245822	0.705952	0.278242	0.144983	0.127627	0.179924	0.160068	0.0480423	0.0803163	0.0547358	0.0382731	0.510291	0.138675	0	0.0790597	0.139392	0
52	0	0	2.3244	1.77619	1.40384	0.267939	0	0	0	0.250956	0.114318	3.4002	10.1684	0.890994	4.45636	4.73733	0.0958335	0	0.26577	0	0	1.69101	0	1.41735	2.3621	1.47974	2.84263	0.287831	3.12512	2.3893	0.119622	0.196048	0.295485	1.22033	0.200842	0.256004	0.610891	0.132602	0.59408	0.306949	0.00200584	0.197418	0	0.517114	0.333687	0.0666349	0.0562027	1.14641	0
53	0.116636	0	3.00038	2.03329	1.46723	0.298483	0.0480891	0	0	0.427486	0.433516	3.34035	13.5769	0.578712	3.71674	5.32697	0.0705732	0	0.426485	0.320966	0	0.638575	0	1.25462	1.56068	0.890702	1.60298	0.2471	2.79571	2.40709	0.279465	0.260776	0.37667	1.76266	0.294862	0.546647	0.613024	0.678855	0.427846	0.0402424	0.0847067	0.0539057	0	0.388343	0.0558222	0.0027692	0.132765	0.18427	0.138086
54	0.110301	0	3.46587	2.34804	1.01379	0.00388313	0.0683219	0.0602635	0	0.44666	0.344351	1.92861	9.9771	0.404012	2.7418	3.60473	0.0613635	0	0.396569	0.428991	0	2.05437	0	1.6725	1.99541	1.19152	1.98778	0	2.36082	3.40961	0.227173	0.170036	1.13168	3.06614	0.47053	1.10966	1.53079	1.57473	1.48258	0.0873358	0.116899	0.313586	0.0146267	0.168929	0.0503013	0.0159695	0.0746712	0.139972	0.0166305
55	0	0	2.08065	1.64859	0.75778	0.0885539	0	0	0	0.538987	0.109308	1.93912	8.48541	0.480248	2.31873	2.97196	0	0.0399198	0.844515	0.153888	0	0.93697	0	0.540487	2.11183	1.04043	1.347	0	2.54265	2.12032	0.168563	0.384855	0.776958	2.32881	0.321325	0.439005	0.58915	1.20404	1.39555	0.0394069	0.125183	0	0.102457	0.397135	0	0.0340068	0	0.129885	0.0339387
56	0.697004	0	3.58255	1.96741	1.40034	0.184212	0	0.083785	0	0.390302	0.307271	2.401	10.8174	0.304865	3.08082	4.47566	0.048341	0	0.581482	0.339321	0	1.19184	0	1.43808	1.3924	1.14941	1.9344	0.0979446	2.42306	4.12416	0.445833	0.30973	1.53214	3.91191	0.524233	0.712544	0.855316	0.77943	0.788379	0.247866	0.122421	0.213984	0.00351393	0.46816	0.128099	0	0.0845118	0.187778	0.072198
57	0	0.387891	3.26121	2.12051	1.18418	0	0.0747344	0	0	0.555807	0.279192	2.65801	8.8721	0.262782	2.92619	3.82575	0.0257453	0.0203158	0.51075	0.473314	0	1.94015	0	1.20102	2.0842	1.24094	1.76518	0.183438	2.93886	4.51329	0.335695	0.47125	1.50818	4.1741	0.576355	0.669847	1.28758	1.50076	1.33117	0.286203	0.14934	0.166938	0.0137123	0.451756	0.106388	0.00682563	0.0115273	0.21383	0.0462366
58	2.17722	1.11678	2.60759	1.62202	1.09575	0	0.139928	0.000109737	0.00193877	0.240666	0.437006	2.34376	9.56264	0.240255	2.99795	3.70713	0.010614	0	0.276861	0	0	1.65382	0	1.34261	2.24248	1.26159	1.73096	0.196089	3.03437	3.77667	0.0849909	0	1.91279	4.53793	0.545796	0.820138	1.3163	1.49305	1.58149	0.12482	0.144994	0.278666	0.0382645	0.278897	0.0635396	0	0.168862	0.110173	0.0261208
59	0.0202877	0	2.70713	1.85337	1.10467	0	0.0321592	0	0	0.694247	0.728337	2.05605	7.80941	0.429108	2.46497	2.8843	0.0571123	0	0.342818	0.20304	0	2.23704	0	1.51052	1.9871	1.40606	1.95866	0.0775148	2.47267	4.28296	0.311678	0.205816	2.13859	5.36893	0.601192	1.34144	1.89788	2.42979	2.56088	0.141493	0.402437	0.604284	0.0591817	0.625353	0.123591	0.000145604	0.0803851	0.265305	0.0142927
60	0.172104	0	2.9854	1.56272	0.917832	0.114631	0.0136301	0	0	0.88383	0.850326	1.88456	8.29626	0.371524	2.0171	2.244	0.0488988	0	0.321536	0.298975	0	2.04301	0	1.65987	1.52456	1.20632	1.81126	0.0627264	2.27258	3.68533	0.253687	0.269737	1.83829	6.83268	0.805836	1.18509	1.67317	2.69015	2.99821	0.299652	0.444245	1.01669	0.0510415	1.29538	0.196327	0.00427625	0.0907068	0.330703	0.0285248
61	0	0.0700677	2.47023	2.58769	1.32614	0.0533249	0	0.117319	0.517538	1.99171	1.60624	1.6629	5.81054	0.601605	2.34326	2.45101	0.0414499	0.00640884	0.531648	0.271296	0	2.30964	0	1.91508	1.32696	1.05927	1.48896	0.0219962	1.66813	3.56493	0.261298	0.487796	2.03407	5.99983	0.519669	1.03323	1.47022	2.65529	3.01899	0.358737	0.520875	0.697145	0.048238	0.857056	0.263745	0.00907906	0.0344085	0.479761	0.134159
62	0.946635	0.416023	3.49284	2.60071	1.06373	0.0776463	0	0.0252346	0	1.39436	1.00039	1.56586	6.61999	0.355596	2.14019	2.44586	0.14174	0	0.314291	0.308862	0	2.16752	0	1.22536	1.85816	1.24459	1.69759	0.0785491	1.96021	3.74238	0.227136	0.290102	1.47565	4.88064	0.77505	1.48877	2.07027	3.05088	3.78274	0.44963	0.696117	0.900209	0.0210869	1.07661	0.364486	0	0.086601	0.414835	0.0853703
63	0.63291	0	3.73986	2.37606	1.24066	0.0911566	0	0.0411012	0.0976229	2.02158	1.48519	1.32336	5.81392	0.274582	2.03734	2.6199	0.0536842	0	0.26026	0.168706	0	2.85708	0	1.49061	1.48702	1.09469	1.26381	0	1.57498	3.14112	0.242038	0.0935821	1.70067	7.3182	0.785383	0.963131	1.48931	3.03531	3.13805	0.447524	0.755981	1.46007	0.0482254	0.882403	0.531494	0.0231904	0.304925	1.38255	0.136232
64	0.484472	0.565056	2.93458	1.89364	0.812921	0.205112	0	0.118545	0.24348	1.66068	1.10733	2.27109	7.43705	0.303273	2.96481	4.55863	0.0870816	0.0478389	0.181524	0.438974	0	1.81553	0	1.87823	1.94808	0.907596	1.89603	0	1.82984	2.57428	0.164768	0.0296534	1.35061	5.7529	0.641721	0.93136	1.67243	3.05908	4.23837	0.470316	0.692864	0.87918	0.0326123	0.643737	0.450192	0.0144099	0.12344	0.536595	0.130747
65	0	0.732719	4.46205	2.70209	1.40171	0.179011	0	0	0.164754	2.25968	1.35216	1.461	6.20307	0.166338	2.3419	4.05521	0.0269346	0	0.371584	0.353564	0	3.85893	0	2.13067	2.29859	1.35016	1.54025	0.180817	1.7674	3.02533	0.119171	0.209589	1.578	5.79065	0.559614	0.774969	1.37779	2.44561	2.56349	0.460602	0.616105	0.901628	0.020574	0.464773	0.292972	0.0609611	0.107869	0.879424	0.33067
66	2.4443	0.546274	5.5079	3.35675	1.31197	0.00375679	0.00688855	0	0	2.06336	1.61267	1.01549	4.46504	0.0833943	1.96797	2.79591	0.0735088	0	0.23695	0.433193	0	5.65867	0	2.13741	1.64017	0.918634	1.2936	0	1.11494	2.81434	0.302762	0.134079	1.81889	7.40473	0.5945	0.76952	1.24399	2.04079	2.31818	0.371378	0.704959	0.741701	0.00142595	0.390296	0.298944	0.0656372	0.101271	1.02541	0.603564
67	0	0	5.28814	6.14538	0	0	0	0	0	2.51286	0	4.93668	8.08262	0	1.16193	1.70723	0	0	0	1.12434	0	5.60498	0	2.26033	0	0	0.976887	0.972331	0.421839	0	0.933176	0	0	3.50058	0	0	6.72352	0.696063	1.60436	0	0.797575	0	0	0	0	0.791518	0	1.57409	0
68	0.314654	0.816986	5.0814	1.56346	2.11928	0.0697279	0.134378	0.206041	1.47856	1.63557	1.48759	3.52009	8.35883	0.621192	2.11624	6.81952	0.102478	0	0.999097	1.72258	0	4.50168	0	2.04328	0	0.662185	0.580231	0	0.796661	0.689371	0.334134	0.439534	1.13325	3.96294	0.746504	0.00828159	1.87222	1.53378	0.863648	0.355548	0.212896	0.494531	0.141241	0.348593	0.491252	0.140132	0.207591	0.413185	0.485432
69	0	0.751072	7.20567	6.12526	1.69031	0.402752	0	0	0.664844	1.01884	0.787414	0.872553	2.59367	0.241886	1.41013	2.36573	0	0	0.335462	0.204554	0	11.8374	0	1.29125	1.57317	0.46076	0.636869	0	1.54307	2.71146	0.178085	0.508079	1.8726	6.50607	0.211898	0.325509	0.631526	0.644627	1.15859	0.164698	0.131985	0.554576	0.0233624	0.349306	0.0444165	0.0444016	0.0740708	0.733263	0.590226
70	0	2.6475	9.01705	4.90386	1.89049	0.18935	0.321701	0	0.514553	3.42117	1.60199	1.36241	4.24163	0.0135368	1.11146	3.31035	0.348687	0	0	0.276933	0	7.51289	0	1.53924	0.487156	0.371954	1.07742	0.0318418	1.19103	1.79762	0.370116	0.147137	1.09936	4.38771	0.283791	0.415412	0.235444	0.830907	0.985726	0.300506	0.0974414	0.509912	0	0.314418	0.112314	0.048453	0	0.310391	0.897204
71	3.03795	1.01505	8.71063	4.10151	1.08357	0	0.21553	0	0	1.26883	0.56438	1.74855	3.57934	0.207496	1.20302	2.24563	0.232233	0	0.300711	0.363893	0	7.45528	0	1.96805	1.36491	0.544159	0.790919	0	0.461252	0.629269	0.23234	0.285449	0.488698	2.56401	0.200872	0	0.341873	0.42426	1.11637	0.259552	0.0864588	0.197452	0	0.0120872	0	0.0245947	0.675866	1.79363	1.70593
72	2.00168	1.23586	6.67351	4.08417	1.44438	0.207019	0.0173343	0	0.110007	0.925747	0.680259	0.936734	2.42584	0.103935	1.25619	1.27857	0.0739865	0.0113491	0.17452	0.0333945	0	5.81463	0.00580246	0.94078	0.612626	0.299635	0.431304	0.0191858	0.225749	0.828432	0.0962762	0.0812873	0.318125	1.43677	0.0620286	0.0797544	0.26563	0.229365	0.211126	0.0116835	0.00292006	0.152132	0	0.084222	0.0932205	0	0	1.96235	1.96738
73	0	2.20045	7.19873	4.28711	2.06916	0.401989	0.0850085	0.206178	1.34907	0.828002	0.188057	1.60065	6.56008	0.491469	1.46167	2.63019	0.0834623	0.0328313	0	0.433923	0.401093	4.05291	0.0785268	1.64734	2.05632	0.986354	1.55384	0.208312	0.355221	1.66306	0.141936	0.148409	1.23895	2.5793	0.201416	0.136272	0.541018	0.670274	0.79797	0.132386	0.132312	0.330459	0	0	0	0	0	1.7087	0.978565
74	2.10505	1.31973	8.45324	4.70838	1.44103	0.376615	0.0857141	0.088979	0	1.15121	0.556693	0.829917	2.88738	0.0895207	0.988277	1.34731	0	0	0.315499	0.151884	0	8.96391	0.109482	1.05835	0.834705	0.603808	0.86799	0.00572521	0.443912	1.2654	0.204587	0.180728	0.875123	2.7347	0.192155	0.125938	0.579503	0.34136	0.329379	0.00670157	0.0524849	0.2147	0.00723915	0.0638073	0.0447942	0	0	1.29786	1.0976
75	3.16429	1.78042	7.88752	5.06857	1.24024	0.0141196	0.144548	0	0.300892	1.15963	0.551937	0.626102	2.39908	0.242137	1.56766	1.48386	0.0102839	0	0	0.299329	0	8.30497	0.053528	1.13561	0.907297	0.523554	0.466645	0	0.531347	1.06513	0.0836887	0.279394	0.790905	2.15764	0.041647	0.0493181	0.302809	0.351565	0.726588	0.0334918	0	0.08943	0.00748971	0.204418	0	0	0.126862	0.89418	0.490123
76	3.80014	1.45456	6.89785	3.86594	1.2547	0.172854	0.0377342	0.0349392	0.125535	0.799907	0.452536	0.609592	3.14072	0.10611	1.07421	1.56474	0.0787557	0	0.0167111	0.512648	0	7.63131	0	1.40823	0.6288	0.462024	0.896123	0.134778	0.379731	1.12538	0.242495	0.187145	0.440252	2.18943	0.0105022	0.163434	0.310451	0.417963	0.379819	0	0.0223517	0.161437	0	0.292833	0.0768458	0.00274597	0.297182	2.15875	0.689614
77	1.56634	0.103722	6.03036	3.44128	1.22271	0.062148	0	0	0	0.969453	0.49977	0.840886	3.2858	0.117636	1.23349	1.62647	0.0753063	0	0.222428	0	0	6.69847	0	0.912974	0.786848	0.531442	0.785069	0.00624507	0.433916	1.14541	0.129603	0.180741	0.833094	2.71575	0.134995	0.278591	0.380399	0.278971	0.326729	0.00981588	0.0206543	0.143399	0.00488695	0.225593	0.110635	0	0.288714	2.52938	0.505001
78	1.39533	0.302348	5.6187	2.81014	1.10584	0	0.014337	0	0	0.805881	0.485996	1.10014	4.46553	0.155085	1.73963	2.27935	0.0598417	0	0.175715	0.131042	0	5.42144	0	1.35845	1.26062	0.700256	0.719177	0.0409347	0.632344	1.48638	0.15898	0.1178	0.981061	2.73929	0.135626	0.122866	0.424733	0.477491	0.660772	0.0442897	0.0678801	0.158401	0	0.0483879	0.0868756	0	0.0804625	1.67145	0.671742
79	0	0	4.39683	2.99048	1.61769	0.0551285	0.0955852	0	0	0.722268	0.492	2.98839	11.3811	0.479748	3.39671	3.85032	0.0631831	0	0.220017	0.0350028	0	3.41121	0	1.69443	1.90647	0.926251	1.01165	0.00327594	0.822295	1.69096	0.163153	0.0417647	0.895315	3.32733	0.281098	0.240872	0.787421	0.628002	0.802434	0.034078	0.0671263	0.0621265	0	0	0	0	0	0.484647	0.146742
80	0	0	3.96478	2.46784	1.62749	0.0744265	0.00933128	0	0	0.60851	0.39168	3.17186	12.5721	0.625484	3.52821	4.49206	0.0658689	0	0.287141	0.0295667	0	2.6429	0	1.93902	1.85062	1.08804	1.15506	0	0.8804	2.01534	0.173594	0.121499	1.20398	3.53882	0.298148	0.283275	1.00111	0.806544	1.18066	0.0656728	0.0796422	0.00175224	0	0	0.0252321	0	0	0	0
81	0	0	4.32286	2.41366	1.69432	0.0309713	0.0532745	0	0	0.487534	0.338568	3.21302	11.8411	0.540921	3.46581	4.20686	0.061328	0	0.357077	0.236445	0	2.50507	0	2.00333	2.00268	1.05664	1.1787	0.0214549	0.997612	1.93882	0.219985	0.194725	1.21958	3.48859	0.28018	0.314198	1.13061	0.844554	1.31439	0.0388749	0.0988896	0	0	0	0.0242422	0	0	0	0
82	0.00916096	0	4.17076	2.67061	1.75318	0.0161173	0.0344157	0	0	0.549012	0.424245	3.20688	10.7023	0.575392	3.33752	4.26154	0.0684547	0	0.246343	0.00285429	0	2.54129	0	1.83457	1.87892	1.0608	1.04539	0.0207015	0.865239	1.96213	0.20915	0.116772	1.215	3.66683	0.295699	0.30231	0.996956	0.932906	1.19691	0.071568	0.073207	0.00991462	0	0.00144029	0.0609673	0	0	0	0
83	0	0.78403	0.229555	1.10632	0.627727	0	0	0	0.394953	0.0860561	0.258546	0.936755	2.34832	0	0.587679	1.66324	0.115891	0.176396	0.0603274	0.0599345	0	0.697717	0.0572062	0.0931285	0	0	0.267206	0	0.474357	0.675133	0	0.513179	0.150392	0.998183	0.396858	0	0.380184	0.389884	0.117213	0	0	0	0	0	0.096622	0	0	0.196949	0.0200182
84	0	0.413336	4.09023	3.57448	1.77021	0.25741	0.128049	0	0.271462	0.250562	0.644081	5.1607	10.5008	1.02798	0.794846	4.92897	0	0	0.72259	0.413224	0	1.41131	0	1.07816	2.10851	1.73772	0.915079	0.0317924	0.607723	2.15694	0.0294786	0	0.591065	2.71257	0.164489	0.328609	0.288278	0	0.884218	0.160883	0	0.481944	0	1.05728	0.159254	0	0	0	0.5223
85	7.66627	1.61603	5.55166	0.766378	1.46192	0.124384	0.120816	0.276102	0.567038	0.440288	0.742284	2.23644	8.28826	0.901816	3.3394	3.34807	0.0213474	0	0.23082	0	0	3.14828	0.155544	1.11181	3.67236	0.980322	1.0049	0	0.913011	1.43999	0.20763	0.0364256	1.84249	2.84907	0.355758	0.44052	1.00528	1.31351	0.44746	0	0.166744	0.112254	0	0	0.194766	0	0	0.601492	0.202079
86	6.44425	0	6.29311	3.56445	1.29876	0.666109	0.514377	0	0	1.40794	1.00366	4.20899	10.4143	0.845918	3.60508	2.88877	0.219498	0	0	0	1.27774	1.37696	0	2.90247	2.83438	0.622208	0.535668	0	0	2.74447	0.597676	0.136936	0	1.99023	0.184312	0.918961	2.83836	0.327155	0.753817	0.177613	0	0.0200106	0	0.570348	0.17649	0	0	0	0.175068
87	10.6928	0	2.56118	5.29395	0	0.686094	0	0	2.56102	0.133164	1.58391	4.15937	6.66459	1.07216	2.59093	1.67692	0	0	0	0.550314	0	5.02899	0	0	1.55754	0	1.94029	0	1.30919	2.06357	0	0	0	1.32766	0	0.808484	1.74408	2.40967	0.509206	0.387904	0	0	0	0.810051	0.384715	0	0	1.2237	0.452195
88	3.05575	0	4.31449	1.59563	1.48219	0	0	0	0	1.70078	0.126094	1.07377	11.3864	0.440295	3.30599	5.08112	0	0	0	0.562696	0.233657	0.888976	0	1.24869	1.0875	1.52994	1.6266	0.375772	1.54594	0.935915	0	0.732644	0.729707	3.12456	0.353861	0	0.540691	1.83988	1.43304	0.339984	0	0	0	0.0299851	0	0	0	3.04777	0.0272208
89	8.9785	4.134	1.25893	0.933112	1.72231	0.960292	1.27153	0.522709	2.46882	1.23008	0	3.6395	6.63118	0.448168	2.70323	2.415	0	0	0.0549131	0	0	4.03603	0	0	4.87041	2.30614	0	0	0	0.986334	0.631202	0.0645076	0	3.85849	0.63325	0	0.746932	0.938309	2.64825	0	0	0.291807	0	0.0335518	0	0	0.0333373	0	0
90	0	0.697201	8.73614	2.28613	1.81096	0	0	1.19671	2.21001	0	0	2.89534	7.85478	1.63711	2.35104	2.38339	0	0	0.0873357	0	0	1.48191	1.67969	1.7256	0.792989	1.9215	0.27597	0	0.67681	1.92128	0	0	1.43572	3.85081	0.879027	0.43782	0.607883	0.941301	4.63772	0	0	0.415423	0	0	0.414413	0.413409	0	0.175693	0
91	0	2.60331	7.47094	3.26362	2.67069	0	0	0.119367	0.966056	0.970206	0.311923	2.86206	9.03628	0.222121	3.29548	3.69087	0.0373778	0	1.15825	0.0435989	0	1.61999	0	0.904247	2.22892	1.01842	0.368973	0	1.14883	3.59275	0.204407	0	1.18954	2.37236	0.90532	0.732283	1.1267	1.79509	2.99403	0	0	0.43527	0	0.37825	0	0	0	0	0.427906
92	0.00284297	0	2.13088	2.38711	1.61225	0.459575	0.0780337	0	0.636394	0.512816	0.434074	2.68665	8.40299	0.795339	2.64344	4.91619	0.12493	0	0	0	0.0910891	1.59867	0	1.46349	1.58801	1.37198	1.71665	0	1.42863	2.57974	0.403822	0.310559	2.03283	4.48314	0.780485	0.905385	2.36699	2.20143	3.24913	0.322641	0.24162	0.0427277	0	0.59543	0.0538602	0	0	0.190097	0.0675218
93	0.0934427	0.432305	4.31726	1.43111	0.798347	0.271505	0	0.202241	0.433648	0.631285	0.51984	3.19711	10.6172	0.518866	3.22648	4.03749	0	0.0231878	0.450944	0	0	1.83027	0	1.72542	1.52249	0.989595	0.649195	0.0966186	1.48792	3.02521	0.0761862	0.0720437	1.53421	5.68461	0.562031	0.504075	1.59807	2.7364	3.01316	0.0912246	0.364451	0.292824	0.0453947	0.801263	0.10899	0	0	0	0.152287
94	3.25072	0	4.59055	1.91408	1.50872	0.469175	0	0.0331435	0.502625	0.664209	0.363586	2.64987	8.62258	0.853129	3.05911	3.52141	0.251255	0	0.61782	0.0132088	0	2.76349	0.240952	1.18981	1.34056	1.41783	1.08051	0	1.11165	2.15316	0.301084	0	2.033	5.17562	0.520734	0.645836	1.672	2.78662	2.79068	0.190982	0.228902	0.0118409	0	0.457629	0.0455006	0.0152867	0	0	0
95	2.50536	0	4.31281	2.41728	1.53508	0.30879	0	0.17964	0.795861	0.780323	0.732228	2.41189	8.08787	0.952964	2.19158	2.61754	0.0224124	0.0623392	0.00313235	0	0	1.97593	0	1.45592	2.0277	1.17218	1.12781	0	1.23036	2.77646	0.452077	0.012985	2.01929	4.70729	0.729567	0.957876	2.53244	2.27596	3.28233	0.0104693	0.344948	0.138804	0	0.0417815	0.157878	0.0176963	0	0	0.0707508
96	0	0.933719	3.43342	1.93256	1.31057	0.294462	0.0201425	0	0.245575	0.661815	0.220135	1.90921	6.91042	0.424875	2.29885	3.17941	0.0981888	0	0.35849	0.0285804	0	1.90835	0.0951881	1.03825	1.10317	0.938662	0.98496	0.0615327	1.03512	2.10647	0.126426	0.187917	1.61307	4.02887	0.44561	0.412058	1.24745	1.6174	2.23705	0.141964	0.212621	0.0818127	0	0.236678	0.175833	0	0	0	0
97	0	0	1.23952	0.826639	1.36653	0.421798	0.0266807	0	0	0.268897	0.260269	2.01171	6.79355	1.13189	2.63959	3.08751	0.284596	0.0204858	0.223826	0.191419	0	1.2375	0.232078	1.39165	0.739833	1.03188	0.456444	0	0.944552	1.27076	0.182658	0.372814	1.61205	3.14308	0.535261	0.587295	1.1468	1.46711	1.26956	0.157905	0.30199	0.069289	0	0.709821	0	0.0099877	0	0	0
98	0	0	3.21632	1.41789	1.72111	0	0.224044	0.0603998	0	0.643445	0.342915	2.63757	7.98903	0.770922	2.92528	3.50345	0.0934049	0	0	0	0	2.65218	0	1.8756	1.32116	0.83847	1.21511	0.0497145	1.43757	2.4184	0.416337	0.0154752	2.21652	5.33622	0.549702	0.714157	1.21643	1.87418	1.38268	0.123862	0.170289	0.341977	0	0.813125	0.0899092	0	0.110971	0	0.0999404
99	0.562435	0	2.75882	1.19774	1.05068	0.173818	0.142224	0.141784	0	0.242683	0.23965	1.77687	8.40532	0.439501	2.07694	2.97968	0.0570415	0	0.504619	0	0	1.22592	0	1.02561	2.70074	0.734782	0.751856	0	1.20945	2.60303	0.10201	0.20311	1.65735	5.49867	0.69608	0.646075	1.54845	1.34145	2.19263	0.131563	0.350324	0.255502	0.0436465	0.417967	0	0	0	0.273953	0.0462819
100	0	0	3.38344	2.13808	1.0822	0.0901189	0	0.0631602	0.125155	0.644786	0.181678	2.97737	9.52832	0.181243	2.53948	4.46879	0.0820326	0.010475	0.37711	0	0	1.91941	0.214504	2.13274	2.32123	0.846815	1.12522	0	1.08041	2.05571	0.293822	0.303805	1.94633	5.57792	0.68876	0.662015	0.643088	1.34128	1.95075	0.31447	0.15703	0.025302	0.0626864	0	0	0	0.149498	0.167788	0.072369
101	0	0.804158	3.7216	1.79625	1.01948	0.0635968	0.181819	0.740326	0	1.01197	0.299617	1.41718	8.88974	0.617633	2.33602	3.3269	0.0409852	0	0.35441	0.162827	0	0.794316	0	1.39466	2.03821	0.676063	0.906014	0	1.9189	1.7334	0.167496	0.174751	1.99734	4.73724	0.058187	0.81276	1.37957	1.347	1.35098	0.0259857	0.344226	0	0	0	0	0	0	0.604539	0
102	0	0	1.50451	2.12405	0.737299	0.667225	0	0	1.89669	0.996403	0.353643	2.63498	10.6156	0.560375	1.79551	2.46399	0	0	0.354105	0.656506	0	2.74439	0.433049	1.87526	2.39077	0.514015	0.940262	0.0400493	1.3264	2.71646	0.316203	0.151098	0.914965	3.98924	0.496083	0.468373	2.62411	1.66217	1.67261	0.233113	0.232775	0.391198	0	1.71382	0	0.381717	0	0	0
103	12.6445	2.65199	3.44796	2.83379	2.63882	0	0	0	1.04439	0	0.765021	2.16025	6.71885	1.17082	2.02047	2.86403	0.221947	0	0	0	0	0.937088	0.142438	1.17537	1.72939	0.263852	1.15709	0	0	0.296199	0	0.447614	0.504897	2.80119	0.370398	0.238897	0.381619	1.46937	2.32373	0	0	0	0	0	0	0.268959	0	0	0
104	0	0	6.35997	0.722442	0.889427	0	0	0	0.920894	0.584252	0.423978	1.09171	6.51739	0.626938	3.96226	4.29184	0.45808	0	0.0575692	0.0257348	0	2.51569	0	1.09211	0.312735	0.751197	0.326924	0.242887	0.502197	1.61386	0.454552	0	1.26617	6.92072	0.672394	0.877287	0.577533	1.93919	0.871789	0.119586	0.358249	0.0705394	0.118906	1.36801	0	0	0	0	0.144654
105	5.29768	5.36651	3.89375	0.118566	1.38532	0.209337	0	0.104148	0	0	0.677207	3.11657	4.62258	0.954597	3.24912	3.45528	0	0	0	0.152966	0	1.27574	0	2.5888	2.82437	0.274557	2.0672	0.329058	0	3.27347	0.423005	0.214847	1.69269	2.28521	0	0.739021	0.167287	1.75535	1.74681	0.236123	0	0.315197	0	0	0	0	0	0.366159	1.18234
106	4.69801	0	3.83317	0	2.621	0	0	0	0	0.728185	0	0	10.2693	1.12282	2.95277	1.59878	0	0	0	0.787773	0.345604	0	0	1.552	5.44946	0.404338	1.08513	0	0.537442	0.940193	0	0.918348	2.07054	0.622186	0.375425	0	0.47349	0.595879	2.03989	0	0	0.113158	0	2.91668	0.349641	0	0	1.17084	0.339057
107	8.53861	0.811035	3.6795	0	1.86281	0.654161	0.266532	0	0	0.727662	0.260837	3.06175	6.76691	0.0978477	2.43138	3.70349	0	0.402944	1.58834	0.477473	0	1.57253	0.39545	0.796802	2.04534	0.614794	0.834967	0	1.35391	1.79043	0	0.590153	1.16754	3.21012	0.37478	0.432154	0.593729	1.10182	1.36285	0	0	0.711747	0	0	0.0522003	0	0	0	0.44732
108	5.2011	0	4.65137	1.99515	1.36056	0	0.338264	0	0.656468	0.650672	0	2.4443	6.77967	0.272024	1.89495	6.61715	0	0.062594	0.405715	0	0.636425	0	0	1.665	3.53203	0.102014	0.606185	0.100058	0.557875	1.2589	0.350946	0.349419	1.13175	3.51978	0.812276	0.492964	0.832529	1.79992	0.923653	0	0	0.0762998	0	1.19544	0	0.297145	0.365777	0	0.216792
109	0	0	5.97962	1.79757	1.01935	0.507567	0	0	1.48915	0.72669	0.495271	1.71285	8.05369	0	3.13564	1.65666	0	0	0.19832	0	0	4.61931	0	0.187652	1.50857	0.589434	1.29065	0.805222	2.27412	3.997	0	0.315121	0	2.82645	0.148611	0.515754	0	2.64737	0.845661	0.137571	0	0.759648	0	0.991011	0.604938	0	0	0.243093	0
110	0	3.78974	3.24382	2.20515	0.824936	0.540457	0.086111	0	1.1666	0.795348	0.647639	2.78595	7.88383	0.255898	2.51324	3.80821	0.124781	0	0	0	0	1.77846	0	1.62358	2.68419	0.929692	0.219602	0.0996169	0.576338	2.09231	0.187715	0.2285	1.31641	2.90235	0.0449414	0.137736	0.286401	0.742939	0.587649	0.178736	0.178548	0.469637	0	0.133017	0.214542	0.0221732	0	0.554007	0.0412916
111	5.56345	0	1.70161	2.64598	1.26846	0.158139	0.0928304	0	0	1.20419	0	3.15311	8.22882	0.268295	1.59249	3.2837	0	0	0.641278	0	0	1.60761	0	1.75081	1.38655	1.16976	0.465072	0.329974	0.94048	1.19747	0.377648	0.377857	1.06514	2.18512	0.564273	0.357897	1.36512	0.823425	1.75219	0.293608	0	0	0	0.1369	0.0431486	0	0	0.999218	0.324009
112	0	3.85282	5.96958	0.0202234	0.436783	1.04392	0	0.172814	1.35932	1.33979	0.418771	2.49268	11.8596	0.383618	4.39469	4.01238	0	0	0	0	0	3.00875	0	0.372774	2.3945	0.753282	1.39766	0	0.375573	0	0.32041	0	0	0.160615	0.936606	0.311138	0.574307	0.860369	1.15016	0	0.297952	0.163843	0	1.38871	0.524056	0	0	0	0.155005
113	3.2704	0	1.90506	0.308507	0	0	0.281412	0.213839	0.280864	0.934023	0.997009	2.77936	9.07669	0.236953	3.56531	3.53644	0	0	0	0	0	2.31497	0.272994	2.91789	3.9524	1.05897	0.761153	0	0.607128	2.53818	0.343537	0.478746	1.91813	2.77798	0.456647	0.396606	0.105795	1.76059	1.21073	0	0.189711	0.131869	0.0944962	1.02942	0.50136	0	0	0.877007	0.0965702
114	0	0	3.14777	0.991502	0.721311	0.12553	0.287404	0	0	1.97759	0.562814	0.548576	10.9685	1.15077	4.71877	3.96035	0.0993142	0.0990871	0	0	0	3.14643	0	0.605787	2.93075	0.475551	0.412433	0	0.895419	1.76436	0.841762	0.576242	1.91216	3.34941	0	0.0705417	0	1.33419	0.397509	0.451455	0	0	0.191222	0	0	0	0.0350797	0.21996	0
115	2.61975	1.25756	3.61793	3.79071	1.06599	0.672173	0.0723373	0	0.832621	0.723472	0.216509	2.75049	8.54247	0.442689	2.08924	2.653	0.0530164	0.0299649	0.234003	0.111106	0.366277	2.16172	0	1.05638	1.45557	1.40205	0.745561	0.230168	0.347758	2.20875	0.672459	0.467122	0.462934	1.88212	0.358165	0.319645	0.0860955	1.88539	0.621377	0.511439	0	0.102972	0	0.510443	0	0.100247	0	0	0.0668458
116	0	0.417756	4.31159	1.98206	1.25955	0.443332	0	0.310667	0.110893	0.492686	0.4159	1.73393	7.88713	0.512142	3.34073	3.34298	0.23281	0.120603	0.368337	0.211768	0	1.84773	0.575349	1.60785	1.29298	0.580406	0.530353	0.15653	0.727045	1.83901	0.200387	0	1.17063	3.42973	0.0565026	0.491679	0.710119	0.831957	1.14273	0.0250626	0.184758	0.209285	0	0.595862	0.4326	0	0	0.549083	0.0929412
117	0	0	3.11765	1.54986	1.30978	0	0	0	0	0.010945	0.466595	2.37645	8.0363	0.592507	2.61818	3.34077	0	0	0.282651	0.236494	0	0.688256	0.752487	1.54376	1.94778	0.875198	1.02281	0.0198715	1.03069	2.56648	0.551477	0.157951	1.01283	0.878462	0.322177	0.371681	0	1.73581	0.805534	0.440455	0.109928	0.201786	0	0.798028	0	0	0	0	0
118	1.63052	0	1.53647	1.35086	1.45242	0.0709561	0.207005	0	0	0.948879	0.351601	2.46395	8.12337	0.941306	2.63008	3.23653	0.0829823	0.0828794	0.353227	0.431914	0	1.12344	0.0690757	1.42642	1.82697	1.02549	0.674465	0	0.933111	1.75774	0.0856829	0.290759	0.989388	1.57554	0.265445	0.627981	2.42392	1.7237	1.23482	0.217263	0.0465885	0.0598677	0.0464705	0.615942	0.390272	0.0268607	0	0	0
119	1.19948	0	2.75	2.11381	1.09769	0.159309	0.0559713	0.00474995	0.184397	0.322156	0.297075	2.11342	7.22713	0.849658	2.80319	3.16953	0.0463926	0	0	0.226631	0	1.32992	0	1.5267	1.54962	0.645155	0.727281	0.109026	0.956206	1.44585	0.251128	0.151744	0.966392	1.30207	0.137189	0.475459	0.844816	0.682397	0.824519	0.118028	0.0972956	0.193308	0	0.939506	0.0279092	0	0	0	0.0575413
120	0	2.3848	2.34012	0.935579	0.873356	0.000723379	0	0.0671202	0.247577	0.423158	0.0485002	2.31196	6.29036	0.399941	3.27524	3.71656	0	0.0070298	0.304374	0	0.276403	0.288926	0	1.93624	0.949168	0.789372	0.695987	0	0.773987	1.37969	0.260447	0.458587	0.768049	3.52128	0.546215	0.229625	1.50488	1.11803	1.58885	0	0	0.1501	0.155182	0.331106	0.479753	0	0	0.103561	0.296108
121	2.13358	0	4.47262	0.896318	1.23759	0.0522906	0	0.335391	0.46665	0.390415	0.341012	1.32134	6.9303	0.793654	2.30391	3.11539	0.150292	0	0.658258	0.505658	0.492345	0.695752	0.0996641	1.50104	1.20325	0.291854	0.542951	0	0.635197	1.77457	0.708334	0	0.497167	1.40414	0.299173	0.381167	1.48252	0.133821	1.02422	0.244127	0.162307	0.161934	0	0	0	0	0.557648	0.164072	0.195474
122	0	1.30834	4.14696	0.242232	0.710568	0.934574	0	0	0.145917	0	0.309591	2.3933	6.93693	0.544704	2.33828	2.48142	0.135649	0	0.290339	0	0	1.85998	0	0.407922	1.86534	0.0134063	0.783461	0.123525	0.548189	2.12594	0	0.288746	1.35952	1.34884	0.648597	0.227831	0.298833	1.65589	0.504984	0.0350236	0.217933	0.434818	0	0.398695	0	0	0	0	0.102938
123	1.41348	0	1.8788	0.873889	1.30189	0.326881	0	0.198782	0	0.675035	0.247315	2.29599	5.63993	0.480587	2.0313	4.00814	0.130596	0	0.233766	0.0223733	0	2.39368	0.358525	1.86854	1.10496	0.947179	0.536174	0.0418587	0.381523	1.2432	0.246337	0	0.867584	1.9624	0.036246	0.185934	0.830758	1.53569	2.01299	0.0622736	0	0.000363974	0	0	0.168629	0	0	0.0284965	0
124	4.83111	0	4.29759	0.47582	0.561875	0	0	0.146883	0	0	0	2.06825	4.78919	0.776348	2.41786	4.32373	0	0.24329	0.10124	0	1.0354	0.25187	0	0.609145	3.35916	0.416169	1.71108	0	0.592696	0.86285	0.0649507	0.39215	1.72096	1.26404	0.601556	0.598857	1.80545	1.77388	0.826631	0.373796	0.186506	0.259382	0	0.601783	0	0	0	0.272582	0.387515
125	0	2.33886	4.09834	1.64519	1.60748	0.637315	0	0.317458	1.20908	1.04647	0.303738	1.28125	5.93594	0	1.9354	2.95963	0	0	0	0.292441	0	2.37069	0.358419	2.4375	1.69206	1.17682	0.367441	0	0.608593	1.28468	0.226511	1.26274	0.580069	3.09481	0.8519	1.05687	1.44505	0.931316	0.507284	0.251985	0.600033	0	0	0	0	0.0495481	0	0	0.0494099
126	3.51976	0	3.85551	1.78886	1.83986	1.8173	0	0	0	1.75972	0.224639	2.87596	6.5335	0.537597	0.365773	3.3326	0	0	1.03572	1.02853	0.800086	1.95766	0	0.254793	1.43465	0	0	2.31785	0.721039	1.81174	0	0.124338	1.46001	0.415375	0.431172	1.28603	0	0	0.634338	0	0	0	0	1.95544	0.800584	0	0	0	0.39338
127	0	0	7.3336	3.58216	1.21372	0	0	0	1.85472	0	1.18447	0.633875	9.65077	0	2.68425	3.14886	0	0	1.53109	0.451212	0	2.3885	1.41655	0.379917	0.734106	1.33788	0	0	3.08601	0	0	0	1.75557	0	0	0	0.590102	1.93364	2.43751	0.803633	0.799277	0.794969	0	0.664088	0	0	0.782316	2.32235	0.76606
128	0.110792	0	2.96311	3.28558	0.878468	0	0.868971	0.28841	2.0064	0.558584	0.27765	2.10271	4.67739	0.260888	1.84826	3.18509	0.247398	0.312271	0	0	0	0.762249	0.481515	2.4267	3.48387	0.919871	0.240643	0.262235	0	0.472333	0	0.138322	0.392438	0.413596	0.248612	1.22344	0.329375	0.753349	0.508664	0.195713	0.195428	0	0	0.980148	0.606029	0	0	0.681416	0.403094
129	0	0	0.987472	3.52396	0.994404	0.396092	0	0	2.06729	0.505812	0	2.84081	7.48614	0.0726422	2.62383	2.83905	0.283182	0	0.624738	0.959087	0.306152	2.6086	0.475335	2.39611	1.24924	0.296317	0	0.0441315	0.586349	1.64889	0.568731	0.563991	1.62825	1.49235	0.266604	0.0658504	0.937686	0.0205356	1.14934	0.222841	0.22254	0.250358	0	0	0	0.217846	0	0	0
130	2.49703	0.0288558	6.47481	0	1.24816	0	0	0.41291	0	0.577061	0	1.6796	6.04481	0.13404	1.44803	3.36378	0	0	0	0	0	0	0	1.37476	2.5884	1.69384	0	0	1.44383	1.37398	0.657844	0	1.35236	1.07258	0	0.358094	1.29177	1.74561	0.905974	0	0.0324748	0.332146	0	0	0	0.589343	0	0.174502	0
131	0.208371	0	3.68624	1.07407	1.20982	0.376704	0	0.0715079	0.660389	0.489005	0.644644	2.52778	6.8163	0.734741	2.62558	3.97149	0.123751	0	0.0582384	0	0	1.37547	0	1.51769	1.58032	0.489864	0.418841	0	1.29809	1.46075	0.427773	0.0207199	0.718104	1.06113	0.221769	0.680001	0.577498	0.614144	1.30505	0.112841	0.163336	0.30313	0.0496897	0	0.059645	0	0	0.525613	0.163429
132	4.76935	2.36358	2.97103	3.59826	0.442682	0.366026	0.291323	0	0	0.354433	0.282025	1.46817	7.41665	0.567124	2.9321	1.68968	0.187947	0	0.100321	0.571107	0	0.977066	0	1.11316	0.574433	0.346425	0	0	1.63175	0.385926	0.210922	0.00396128	1.57961	2.13403	0.640203	0.0749737	0.855479	1.079	1.32463	0.151968	0	0.0661262	0	0	0	0	0.379256	0	0.211636
133	1.17047	0	3.61551	2.91573	1.7928	0.0595612	0.0916359	0.0148955	0.246977	0.768625	0.711151	2.05335	6.69749	0.689722	2.77245	2.71128	0.0515271	0	0.145811	0.149122	0	0.713623	0.253783	1.15195	1.66269	0.321978	0.656884	0.0812493	1.05298	1.13103	0.213252	0.118352	0.577781	1.40508	0.279362	0.60864	0.379237	1.00833	1.12804	0.122627	0.0654577	0.0149286	0.0242517	0.810413	0.152788	0	0	0	0
134	0	0	2.56461	1.33419	1.22508	0.0406614	0.0267272	0.0198299	0.338787	0.794227	0.747319	2.15051	6.96887	0.558542	2.45321	3.12622	0.0795281	0	0.246571	0.0296842	0	1.44212	0	1.29195	1.48444	0.634004	0.796775	0.0681389	0.712782	1.31824	0.303182	0.0423599	0.619041	1.30909	0.342607	0.49275	0.891786	0.843955	0.987175	0.134744	0.157624	0.0585873	0.018721	0.119634	0.0499141	0	0	0	0.0488632
135	0	0	2.43333	1.22403	1.30205	0.176846	0.0296021	0.059072	0.229589	0.744965	0.687186	2.26078	6.68589	0.56696	2.69548	3.14138	0.0432663	0	0.126181	0.0274039	0	1.37774	0	1.43193	1.45315	0.620715	0.67075	0.0714126	0.932421	1.30146	0.33024	0.0789238	0.624823	1.26491	0.284715	0.445065	0.727388	1.05828	1.148	0.101783	0.150169	0.0668327	0.000164931	0.146125	0.073052	0	0	0	0
136	0.10074	0	2.46843	1.33054	1.12561	0.168182	0.0740442	0.00150738	0.152154	0.958725	0.667572	2.29213	7.10116	0.526805	2.4384	3.19937	0.0272432	0	0.116827	0	0	1.43982	0	1.33264	1.50105	0.643514	0.676665	0.0493708	0.788181	1.33131	0.434079	0	0.635454	1.07754	0.294245	0.410946	0.616791	1.15027	1.02832	0.13556	0.147745	0.0470952	0.016725	0.0854772	0	0	0	0	0
137	0.236798	0	2.47126	0.918911	0.970098	0.258635	0.124768	0	0.217323	0.889982	0.743034	2.35519	6.41415	0.401973	2.47788	3.8621	0.117016	0	0.110413	0.0348098	0	1.03651	0	1.41066	1.27843	0.457388	0.645499	0.166504	0.585832	0.888663	0.259559	0	0.318088	1.01236	0.203415	0.305961	0.771195	1.02075	0.864675	0.0953784	0.126644	0.217677	0	0.0402437	0.130842	0	0	0	0
138	0	0	2.33649	0.638893	1.81688	0.380266	0	0	0.170898	0.421088	0.190033	1.52923	5.04652	0.475483	2.92222	3.48451	0.163319	0	0.187938	0	0	0.519253	0	0.103956	0.459816	0.0890019	0.763037	0	0.732523	0.302005	0	0	1.04443	0.904408	0.24369	0.243083	2.00477	1.90019	1.4493	0.0358271	0.0957967	0.298099	0	0	0	0	0	0	0.104063
139	6.88969	0	2.13843	0.901601	0.929827	0.371833	0.178956	0	0.305494	1.78983	0.357512	1.23263	7.21207	0.333647	3.00408	3.45067	0	0.313524	0.127251	0.312019	0.0235018	2.29136	0	0.172097	2.42864	1.14499	0.815336	0.280986	0.136864	2.40944	1.0875	0.365802	0.0950182	1.81894	0.0892897	0.348128	0.86895	1.25842	1.24123	0	0.246362	0.0715584	0	0.382611	0.154454	0	0	0	0.0795562
140	0	0	0	0.377621	1.02372	0.339609	0	0	0.246712	1.13022	0.661053	1.4611	5.30982	0.134675	3.40858	4.10739	0	0	0.580108	0.231101	0	0	0.562521	3.2072	0.503095	1.31478	1.2725	0.0970232	0.735802	0.124734	1.00978	0.84377	1.33214	2.11583	0.320891	0.474545	1.50333	1.00116	0.379509	0.0752948	0.905266	0	0	0.794974	0.142743	0	0	1.36827	0.499619
141	2.18351	0	0.417206	2.06836	1.32469	0.219058	0	0	0.125434	0.982826	0.383242	2.35188	7.07755	0.0671613	2.31299	3.23706	0.142197	0.113137	0.256119	0.506383	0.112893	1.61836	0	1.04594	0.986842	0.895951	0	0	1.47791	1.18434	0.24093	0.634463	1.00483	2.49848	0.320157	0.242582	1.25678	0.929564	1.68427	0	0.178906	0.0451943	0	1.3045	0.188373	0	0	0.30427	0.129135
142	0	0	4.44443	0.691661	0.998322	0.316029	0	0	0	0.449906	0.0615009	2.54984	6.47753	0.22915	2.80846	3.58267	0	0.0405775	0	0.290275	1.10668	1.59411	0.374827	1.38376	0.564095	0.646534	1.16172	0	0	1.78907	0.323893	0.20356	0.960682	1.34277	0	0.0253781	1.78528	2.10113	0	0.267022	0.133325	0	0.132955	0.857879	0	0	0	0	0.0399774
143	2.66153	0	1.99771	1.21243	1.04475	0.00228964	0	0.184521	0	0.0882768	0.845044	2.30442	6.08522	0.55165	3.33593	2.11524	0	0.219499	0	0	0	1.30982	0	1.27201	1.94892	0.410347	0.70328	0.135207	0.634674	1.00387	0.129108	0	1.02774	3.12494	0.616091	0.97131	0.57451	1.14296	1.27613	0.191683	0.191315	0.395252	0.0588562	0.672696	0	0	0.000810678	0	0
144	0	0	1.97159	0	1.14059	0.21513	0.061218	0	0.786953	0.183866	0.388362	2.51305	7.72455	0.754301	3.37002	4.1458	0.0906689	0	0.155537	0.506729	0	2.03256	0	1.0655	1.6115	0.92152	0.622462	0	0.646749	1.82579	0.259088	0.481343	1.55331	2.0766	0.824111	0.714875	0.622649	1.68821	1.60979	0.231686	0.110614	0	0.0552181	0.487691	0.0240614	0.00446394	0	0.230088	0
145	0	0	1.98831	1.10781	1.45651	0.106942	0.0782226	0	0.465272	0.836983	0.0258899	2.28221	7.24368	0.695461	3.13977	3.00176	0.051661	0	0.249504	0	0	1.82902	0	1.10402	0.958644	0.443316	0.758209	0	0.982904	1.37363	0.273538	0.0164498	1.51854	1.36853	0.446567	0.328116	0.896283	1.25213	1.99677	0.127672	0.0816915	0.142261	0	0	0	0	0	0	0.217858
[truncated: 96 more columns]

## Sheet: 5D, Gln111 Rep 1 10 mM Rhos
TL	NT1	NT2	NT3	NT4	NT5	NT6	NT7	NT8	NT9	NT10	NT11	NT12	NT13	NT14	NT15	NT16	NT17	NT18	NT19	NT20	NT21	NT22	NT23	NT24	NT25	NT26	NT27	NT28	NT29	NT30	NT31	NT32	NT33	NT34	NT35	NT36	NT37	NT38	NT39	NT40	NT41	NT42	NT43	NT44	NT45	NT46	NT47	NT48	NT49
20	6.07964	0.566702	0.71318	0.881156	0	0	0.545046	0	0	0	0	0	0.54183	0	0	10.6724	0	0	0	0
21	7.51913	0	5.85721	0	1.09146	0.496645	0	0	0	0.362269	0	0.724075	1.93848	0.360731	0	2.65001	0	0	0	0	0
22	6.4114	0	4.94008	0.608076	0.124512	0	0.124195	0	0.560362	0.511023	0	0.497913	0.74648	0.121041	0.845196	0.884385	0.237739	5.3876	0	0	0	0
23	7.56682	2.96762	5.99035	1.98085	0.159573	0.367372	0.0204011	0.138529	0.0396201	0	0.0203091	0.306459	1.41273	0.0193819	0.483304	1.45957	0.067094	0	0	0	0	0	0
24	6.2291	0	7.98794	3.5118	0.395064	0.0976018	0.172284	0.146772	0	0.316289	0	0.947695	1.4901	0	0.914966	1.71846	0.0719129	0	0	0	0	0	0	0
25	0	0	7.20075	0	0.932522	2.48429	0	0	0	0.493305	0.45497	3.03097	2.7062	0	2.82892	3.25652	0	0	0.727755	0.883785	0	0	0	0	0
26	3.51803	0	5.57232	2.88296	0.444046	1.32444	0	0	0	1.14387	0.211129	0.359611	1.51721	0.205173	0.847654	0.866101	0	0	0.602571	0.600202	0	5.90468	0	0	0	0
27	2.50035	0	7.88003	2.0162	1.08245	0	0.00656116	0.355233	0.363952	0.275878	0.221536	1.00183	3.17031	0.0894769	2.56203	2.30292	0.12898	0.0626305	0.0699472	0.537192	0	2.11144	0.261062	0	0	0	0
28	2.26039	0	7.03365	1.43502	1.27115	0.381377	0.0996942	0.277785	2.77438	0.70206	0.338035	1.09293	4.62613	0.318886	0.229565	1.50791	0.155226	0	0.619164	0.064223	0.264185	1.53344	0	0.208032	0	0.806761	0	0
29	2.48888	0	8.88994	5.29276	0.287124	1.01936	0	0.284925	2.49137	0.471511	0.274755	2.73981	1.37003	0	0	1.71545	0	0	0	0.52037	0	1.1537	0	0	0	0	0	0	0
30	11.3273	0	7.01259	2.1981	0.418563	0.0579702	0.277758	0.282204	1.52375	1.31015	0.306429	0.99381	0.422553	0	0.067734	0.896406	0.0659361	0.0659208	0.298036	0.0660843	0.263729	1.72473	0.226454	0	0	0.193843	0	0	0	0
31	6.74278	2.11736	6.04019	4.59144	0.606186	1.50997	0	0	1.03604	2.73473	0	1.53159	2.09965	0.286263	0	0.345272	0	0.284307	0	0	0.513549	0	0.280745	0	0	0.279935	0	0	0	0	0
32	7.22006	0.627949	4.74586	3.82682	0.2949	0.105319	0.294092	0	0.330531	1.0875	0	1.24774	1.52399	0.284475	2.3573	4.20038	0	0	0	0.278085	0	1.65493	0	0.824288	0.548355	0	0	0.547421	0	0	0	0
33	6.74005	1.65233	6.69213	4.47849	0.904246	0	0.338177	0	0	1.08048	1.10591	1.78522	2.97259	0.107461	0.595821	0.419618	0.106408	0.106366	0.863963	0.251441	0	1.23212	0.039565	0	0.181776	0	0.102782	0.205448	1.03761	0	0	0	0
34	0	0	11.6095	3.56439	0.734451	0.49893	0.292761	0.584882	0	1.68546	0.0373803	1.34612	3.31337	0	2.851	2.6469	0.138102	0.138055	0.604619	0.0292017	0	3.614	0	0.094486	0.083879	0	0	0	0.132483	0	0	0	0	0
35	8.34894	0.0809284	11.9149	0.273482	0.384339	0	0	0.0366629	0	0	0.283386	1.86037	1.55329	0	1.51522	0.869701	0	0	0.711526	0.222969	0	3.79117	0	0.164717	0	0	0	0	0.478251	0.43938	2.07076	0	0	0	0
36	8.97379	0	10.0298	1.36795	1.51173	0	0	0	0	0.845481	0	1.7943	4.28241	0.554266	0.357994	2.71645	0.200838	0.301015	0.0810107	0	0	1.68924	0	0.425617	0.287765	0.193563	0	0.193443	0.193323	0	0	0	0	0	0	0
37	10.7804	0	5.99977	1.7481	1.21389	0.533366	0.0715313	0	0	0	0.133694	1.61504	4.1376	0.195629	1.71871	2.15685	0	0	0.973984	0.510437	0	3.7151	0	0.745565	0.597842	0	0	0	0.06398	0.0884873	0	0	0	0	0	0	0
38	10.858	0	10.2831	0.188094	0.889174	0	0.221595	0.166418	0	0.0889132	0.0882239	1.48224	3.13546	0.301728	1.25555	2.11253	0.0472211	0	0.385423	0.320397	0	4.2218	0	0	0.358693	0.090429	0.0882227	0	0.107886	0.0802701	0.090185	0.45782	0.0522025	0.628486	0	0	0	0
39	9.94265	0	8.0198	0.48709	0.930543	0.6243	0	0	0	1.10711	0	1.9475	3.40022	0.574376	1.64828	2.37846	0	0	0.573522	0	0	3.63395	0.362722	1.27473	0	0.00938148	0.359453	0	0.0897959	0.358914	0	0.0984933	0.268661	0.81272	0.0973244	0	0	0	0
40	5.74492	0	10.1214	1.87403	0.954999	0.264339	0	0	0	0.977903	0.134304	1.89717	5.35244	0.00722428	2.08385	3.69729	0.121478	0.121344	0.319349	0.303827	0	3.44341	0	0.8028	0.75806	0.166776	0	0.055552	0.277611	0.00305311	0	0.169379	0.166239	0	0	0.18123	0	0	0	0
41	3.42062	0	9.4594	0.387952	0.993664	0.235755	0	0	0	0.966383	0.378219	4.21001	8.52374	0	2.57901	2.6657	0.00279099	0.0339632	1.00193	0.121703	0	2.71193	0	0.478491	1.06819	0.0918081	0.215279	0	0	0.0933804	0.0298727	0	0.123176	0.130415	0.0894358	0	0.987182	0	0	0	0
42	0	0	11.3532	0	1.5745	0	0.435918	0	0	1.80307	0	3.10201	9.80663	0.414082	3.47962	4.70005	0	0	0	0.640555	1.69911	0.373898	0	0.750116	0.25116	0.391019	0	0	0.12672	0.129053	0	0.128943	0.0973548	0	0	0.0972662	0.0315004	0.614284	0	0	0	0
43	2.58855	0	8.72551	3.53782	0.874276	0.18206	0.476724	0	0.446727	0.211096	0.29986	3.14517	7.017	0.306034	2.57614	3.35962	0.0474092	0.0139769	0.556742	0.39945	0	2.7461	0	1.45599	1.63896	0.725375	0.346488	0.0571358	0.387241	0.49533	0	0.326578	0	0	0	0.0449096	0	0.0117208	0	0	0	0	0
44	5.26403	0	8.10519	0	1.56119	0.279724	0.139439	0	0	1.62794	0.801156	2.26021	7.55643	0.0825541	3.43541	4.66039	0.0610966	0.183233	1.3411	0.415029	0	2.49874	0.378455	0.341545	1.18161	0.652313	0.653831	0.172891	0.33187	0	0.0146241	0	0	0	0	0	0	0	0	0	0	0	0	0
45	1.62471	0	6.70756	1.44355	1.35712	0.0279454	0.196852	0.537165	0	0.221159	0.153374	2.93961	8.99064	0.23189	2.31463	6.24946	0.125293	0	0	0.212531	0	3.38646	0.352266	1.53662	1.67301	0.769626	1.07157	0.131845	0.592902	1.02167	0.0260922	0.117439	0.22171	0.428849	0	0.0518787	0	0	0.284571	0	0	0	0	0	0
46	2.58037	0	8.51741	0.896126	1.28677	0.0306481	0.249505	0	0	0.422243	0.5144	2.204	7.77409	0.556237	3.596	4.7133	0.0857611	0	0.499358	0	0	2.0841	0.27761	0.780487	3.28927	1.10072	1.11982	0.120478	1.47301	1.45353	0	0	0.237476	0	0.00968839	0	0	0.127608	0	0	0	0	0	0	0	0
47	3.23458	0.704003	4.63274	1.72105	1.18792	0.122978	0.157324	0.398201	0	0.515007	0	2.281	8.82815	0.545956	2.47135	2.25489	0.0294545	0	0	0	0	4.2063	0	3.16531	1.29483	0.899523	0.694129	0.361684	2.64557	3.33541	0	0.471184	0.30296	0	0.164038	0.0705136	0	0.093263	0	0.0702607	0	0.140423	0	0	0	0	0
48	4.97064	0	4.65066	0	0.792164	0.0473563	0.179761	0.244901	0	0.718056	0.444889	3.19657	8.60708	0.417264	1.78053	3.82445	0.0538205	0	0.379	0.204378	0	2.48009	0	1.787	1.76555	0.956012	0.9869	0	2.07842	4.38036	0.346201	0.378371	0	0.745623	0.23201	0.430555	0	0	0	0.00538848	0	0.120316	0	0.795696	0	0	0	0
49	1.38619	0	6.77469	0	0.879211	0.397865	0	0	0	1.11233	0.276466	1.65204	8.1191	0.267008	1.74357	3.32095	0.0310223	0	0.0699171	0.535354	0	8.20162	0	1.77065	1.26454	0.895832	1.0583	0.196282	1.79777	3.09544	0.224241	0	0.455486	2.04115	0.366364	0.0914923	0.348109	0.0366742	0	0	0.0268707	0.0470238	0.0537187	0.110728	0.351999	0	0	0	0
50	0.657686	0	5.7437	0	1.23966	0	0.146422	0	0	0.569755	0.408688	3.34225	11.1068	0.0837011	3.13588	4.07303	0.188547	0	0.145803	0	0	2.80138	0	1.6888	2.25762	1.05543	1.26507	0.270374	2.05671	3.84164	0.291465	0	0.299801	1.6159	0.540875	0.0213906	0.339243	0.53109	0.281296	0	0	0	0	0	0	0	0	0	0
51	0.708604	0	4.66688	1.00162	1.08499	0	0.342009	0	0	0.792398	0.175654	3.35101	11.579	0.193387	2.56927	2.82177	0.221125	0	0.98325	0.023001	0	2.49788	0	0.322281	2.07567	1.27688	2.39759	0.0946999	2.55247	3.73859	0.476843	0.730417	0.576928	1.68954	0.789001	0.0211514	0.398496	0.326547	0	0.0935779	0.0589586	0	0	0.335828	0.0277007	0	0	0.00499373	0
52	0.137989	0	7.13206	0	1.01216	0.155098	0	0.120943	0	0.100107	0.491747	2.03278	9.99388	0.411683	2.92983	2.89034	0.152092	0.000645128	1.08574	0	0	1.98073	0	1.95229	1.88833	0.855847	1.58537	0.0750147	2.63778	3.69925	0.0542906	0	0.128155	3.4592	0.818168	0.281556	0.597522	1.0575	1.42127	0.618363	0.00916204	0	0	0.0660307	0.157329	0.00973414	0	0	0
53	1.37433	0	6.26004	0	1.00544	0	0.181039	0	0	1.2121	0.260837	3.40329	9.23827	0.285188	2.69588	3.47222	0.0820933	0	0.525183	0.0185687	0	2.71633	0	1.62431	1.24827	0.916105	0.933828	0.2031	1.49845	2.12429	0.167781	0.0256895	0.408508	3.70392	0.794369	0.703215	1.2748	2.30296	1.41177	0.0684442	0.19185	0.270675	0	0.0463969	0	0	0.00790723	0.105462	0.0600808
54	3.34809	0	6.28835	0	0.742365	0	0.0107929	0	0	0.319137	0.177677	1.83442	7.4311	0.284746	1.89526	1.9572	0.00793638	0	0.376789	0	0	4.9877	0	1.3626	1.67297	1.06004	1.30732	0	1.19152	2.96327	0.191634	0.267527	0.999686	4.62971	0.621502	1.00544	1.39992	2.29363	2.37276	0.145161	0.399463	0.249846	0	0.0642562	0.0310665	0.000920527	0	0.0508181	0.00620768
55	0	0	5.31519	0	0.731989	0	0.0464085	0	0	0.804402	0.425079	2.27076	9.00295	0.675983	2.12068	2.51056	0.113406	0	0.443275	0.125664	0	6.43423	0	2.07752	1.76835	1.20085	1.10813	0.000189024	0.614042	1.43383	0	0.190324	1.17174	5.06824	0.584628	0.381899	1.65911	2.2068	2.89247	0.458906	0.516665	0.0290568	0	0.382032	0.132293	0	0.102345	0	0
56	9.43258	0	5.18067	0.129042	0.77168	0.183861	0	0	0.492558	1.19603	0.555647	1.82241	6.83861	0	1.84294	3.40486	0	0	0	0.596573	0	4.08448	0	0.143726	1.01366	0.651801	0.846025	0.272204	1.23059	2.69597	0.219891	0	0.907799	3.85016	0.514761	0.639161	0.47149	1.21131	2.37201	0.321365	0.780724	0.526358	0.0279791	0.610092	0.139204	0	0.0217598	0	0
57	0.843236	0	8.84413	0.967861	0.641382	0.343664	0	0	0	1.69346	0	1.98192	7.73388	0.0109503	0.760631	3.15822	0.0629161	0	0	0	0	7.12518	0	2.53222	2.85848	0.649493	1.98491	0.0510964	1.47509	2.02546	0.463592	0	1.47353	2.2787	0.121569	0.386288	1.16917	1.02022	2.28504	0.481774	0.181003	0.224578	0	0.658641	0.337744	0	0	0.125833	0
58	0	0	8.20166	0	0.157246	0	0.234923	0.547518	0	2.01899	1.38009	1.26534	4.80775	0.363823	2.19919	1.13742	0.211937	0	0.834695	0	0	11.8129	0	0.199251	1.38587	1.20607	0.378028	0	0.398671	3.32139	0	0.101096	0.194735	5.22065	0.633864	1.32703	0.783736	1.37539	1.82894	0.279532	0.334586	0.945713	0.0552513	2.36633	0.109219	0	0.16346	0	0
59	1.68265	0	7.73614	0.855052	0.995425	0.0759089	0.199829	0.00271326	0	1.61115	0.939168	1.09355	2.84099	0.116809	1.37932	1.82616	0.131095	0	0.224423	0.416485	0	18.8524	0	0.0512189	0.286871	0.701015	0.64926	0.0305446	0.925451	2.95628	0.649614	0.0905574	1.03375	6.40044	0.330051	0.586167	0	0.339092	0.476593	0.243364	0.315661	0.361441	0.0513696	0.190479	0.398958	0	0.255825	0.473927	0.0691451
60	2.83614	0	6.97272	0.035226	1.18894	0.0487629	0.0108004	0.137524	0	0.930563	0.252384	1.51403	5.27272	0.278142	1.08353	1.23609	0.0713208	0	0.296501	0.0103439	0	12.8178	0.0384476	1.42639	0.773993	0.444855	0.805931	0.07056	0.784055	2.1975	0	0.225822	1.29108	7.42266	0.502099	0.242931	1.03054	0.438248	1.05545	0.28169	0.482572	1.16967	0.0183428	2.10276	0.30906	0	0.0257273	1.15275	0.127685
61	5.88182	0	8.67274	2.07095	1.31541	0	0.104987	0	0.0637334	0.019587	0.243137	0.930922	2.19557	0.14679	0.740974	1.4801	0	0	0	0	0	18.7387	0	0.391353	1.61429	0.428184	0.414134	0	0.455639	2.58174	0	0	1.50868	6.25683	0.343802	0.556125	0	0.543666	0	0.226317	0	0.510168	0	0.330731	0.119339	0.0557357	0	1.25043	0.0626659
62	5.02387	0	11.477	0.637559	0.858347	0.217803	0.297143	0.0426415	0.322724	0.226486	0.237309	1.0347	3.9419	0.0812213	1.15264	1.23029	0	0	0.17425	0	0	18.1899	0	0.431458	1.06663	0.380565	0.0559355	0	0.469899	2.94762	0.103721	0.251652	1.0556	5.24505	0.275307	0.4954	0.513361	0.482421	0.673184	0	0.368692	0	0	0.373954	0.205245	0	0.000324147	0.581395	0.231836
63	5.24259	0	8.8784	2.24448	1.13008	0	0.250326	0.319845	0	0.818137	0.160116	1.32003	3.95607	0.40113	1.42206	3.14998	0.09127	0	0.258461	0	0	13.1919	0	0.690801	0.931077	0.822144	0.153768	0	1.00689	1.47977	0.229449	0	1.39586	8.51804	0.0567642	0.449792	0.875045	0	0.106891	0	0.382138	0.193136	0	0.73722	0.263536	0	0.176621	0.755666	0.0578542
64	4.68418	0	6.98189	5.47351	1.3231	0	0	0	0	0.327136	0.184668	0.484677	4.63775	0.337724	0.524547	1.21957	0.0124659	0	0	0	0	14.8972	0.07093	0	0.908237	0	0	0.400669	0.532343	1.84515	0	0	2.75415	11.2722	0.936698	0.345943	0.5544	0.484476	0	0	0	0	0.0553998	0.106522	0.556951	0	0	0	0.220883
65	5.26355	0	11.8233	0.0736222	1.36212	0.339421	0.120836	0.142857	0	0.795918	0.226068	0.888361	3.41364	0.0689617	1.13668	2.4419	0	0	0.00822132	0	0	15.6682	0.811648	0.839461	0.66638	0.626877	0.495354	0.0219418	0.234512	2.67819	0.0116176	0.117281	1.6444	8.04972	0.535158	0.597624	0.794475	0.839578	0.164072	0	0.133128	0.00571185	0	0.0066428	0	0	0.101442	0.0836387	0.132333
66	8.51043	0	9.3194	0	1.15401	0.548716	0.103895	0	1.15445	0.468731	0.253831	1.42263	5.22031	0.153358	2.2566	2.58822	0.0379275	0	0.415653	0.796758	0	12.4544	0	0.976608	1.16535	0.625104	0.381772	0	0.713645	2.59433	0	0	1.0531	7.79876	0.599176	0.0684935	0.30591	0.892122	0.0833006	0	0.411932	0.036478	0.0414189	0.0189041	0	0.082659	0	0.301706	0.0483043
67	0	12.7119	3.38369	0	2.84752	2.11908	0	0.703239	2.10047	0	0.686589	0	2.60842	0	0	1.99118	0	0	0.828133	0	0	19.2185	0	1.94569	0	0.56	1.91486	1.64817	0	0	0	0	4.59449	0	1.80181	0	0	0	0	0	0	0.429522	0	0	0	0.427793	0.42722	0	0.850451
68	0.287617	0	7.89847	1.13648	1.21076	1.37546	0	0	0.363116	0.762878	1.00205	1.44854	5.42796	0	3.83257	4.40845	0	0.0929607	0	0	0	14.9091	0.485049	0	0	0.679372	0	0.452235	2.24881	1.66274	0.218791	0.866972	0	5.25874	0	0.252475	1.62835	0	0	0	0.44777	0.246826	0	0.892908	0.148638	0	0	0	0
69	3.05741	0	15.2941	1.62149	1.31967	0.767901	0.0885077	0	0.245399	1.2137	0.327916	1.10306	1.98883	0	0.35199	1.60375	0	0	0.675132	0.15577	0	14.4701	0	1.2248	0	0.629793	0.777396	0	1.33456	3.69112	0	0.42221	0.466224	6.12401	0.416529	0.288006	0	0.18986	0.00873064	0	0	0.314895	0.041799	0	0.0577442	0	0	0.14728	0.115221
70	5.09911	0	10.5611	4.38244	1.04026	0.355585	0	0.429575	0.111326	0	0.40698	0.698063	2.556	0.22984	1.4865	0.916818	0	0	0.0606513	0	0	15.3933	0	1.23127	0	0.448539	0.80878	0.222103	0.150159	2.13163	0.100212	0.126754	1.43727	5.8089	0.178504	0	0.476579	0.311781	0.236636	0	0.0413129	0	0.0257308	0	0	0	0	0.190735	0.324178
71	5.72432	0	9.0853	1.9886	1.60075	0	0	0	0	0.757804	0.164557	0.815378	2.77454	0.151767	1.04857	0.821775	0	0.0598864	0.387756	0	0	11.6683	0	0	0.03724	0.170171	1.83639	0.0595678	0.487286	1.58447	0.258494	0.291196	0.687845	3.42197	0	0.112098	0.121394	0.0193796	1.05821	0	0	0	0	0	0.0684164	0	0	0.493277	0.355538
72	6.5893	0	8.55396	2.40053	1.16813	0	0	0	0	0.204687	0.0574019	0.596707	1.60527	0.0660505	0.72936	0.93137	0.0649493	0	0.5197	0.399217	0	9.38974	0.360026	0.622665	1.86366	0.271985	0.346046	0	0.268068	0.795434	0.047717	0.318902	0.426375	1.42195	0	0	0	0.116767	0.0655817	0	0.0267202	0.0120834	0	0	0.0847411	0.0919361	0	0.462048	0.2965
73	7.52586	0	10.9088	3.69661	1.00156	0.161729	0	0.317294	0	0	0.313246	1.05302	4.11374	0	0.640797	1.83231	0.063864	0.0372897	0.242391	0	0	12.4557	0.185933	0	0.00532706	0.216489	0.419292	0.00979791	0	1.77472	0.39331	0	1.18899	1.35218	0.326509	0.0543797	1.81583	0.338721	0.176485	0.0535561	0	0.0828462	0	0.160509	0.0292166	0	0	1.01751	0.376362
74	5.98526	0	12.04	1.87074	1.66049	0.342463	0	0.0500398	0.568116	0.293835	0.233898	1.03404	2.41383	0.269584	0.535922	0.365323	0.131962	0	0.791845	0.213438	0	13.2917	0.208124	0	0	0.66784	0.472486	0	0.0930484	1.18237	0.210298	0.359335	0.845332	3.50134	0.135374	0.101812	0.145479	0.127283	0	0.0452176	0.0904169	0.0437062	0	0.394372	0.111212	0	0	0.269285	0.207619
75	1.93031	0.673597	7.94393	1.61071	1.21879	0.198955	0.161881	0	0	0.483326	0.0825766	0.68404	2.68266	0.134837	0.666966	1.308	0	0	0	0	0	13.2578	0	0.127802	0	0.275447	0.0223175	0.159825	0	1.56806	0.179957	0.12785	1.1775	3.26451	0.160325	0.212993	0.269838	0.133487	0.200449	0	0	0	0.0272325	0.0223876	0.0272125	0	0	0.285012	0.197739
76	2.157	0	9.44323	3.22824	0.932483	0.0990957	0.0966265	0.219987	0.212774	0.884762	0	0.451281	1.72702	0.0999879	0.643995	0.32432	0	0	0	0	0	11.9224	0	0.996573	0	0.236958	0.27348	0	0.260657	0.829244	0.0317772	0.0219979	1.07675	3.80714	0.191061	0.0279278	0.251909	0.0553098	0.299477	0	0	0	0	0.0685565	0	0	0	1.08336	0.0347281
77	8.64294	0.0962462	7.5879	1.3906	0.929914	0.168532	0.0735014	0	0.492113	0.0969515	0.138438	0.528961	2.24523	0.19027	0.780133	1.18997	0.0273549	0	0.0534719	0	0	10.8163	0	0.577006	0	0.406815	0.470932	0	0.116359	0.816685	2.31138e-05	0.0296503	0.880511	4.52727	0.192475	0.121632	0.312984	0	0.161976	0	0	0	0.0222077	0	0	0	0.00983436	1.15281	0.0522603
78	3.96105	0	7.34552	0.653972	0.803307	0.000692898	0.0137759	0.168947	0	0.301195	0.0104673	0.778456	1.76236	0	1.13875	0.754362	0.0164362	0.00369578	0.59435	0	0	10.678	0	0.272781	0.263904	0.204855	0	0	0.189335	0.807394	0.127192	0.182319	0.677957	3.20682	0.156612	0.0460126	0.312452	0.291798	0.0954408	0.0181536	0	0.0272113	0.0181446	0.113098	0.0541931	0	0	1.11491	0.370098
79	2.30549	0	5.93417	1.84722	0.736533	0.270824	0	0.16474	0	0.501559	0.041898	1.09412	3.26537	0.102552	1.54236	1.73325	0.049064	0	0.113582	0.166583	0	9.12964	0.226026	0.492806	0.42546	0.239144	0.142857	0.0723406	0.24165	1.04363	0.0866378	0.0465425	0.854883	4.05445	0.162589	0.0381316	0.274193	0	0.103555	0.00873014	0.0430107	0.0375097	0	0	0.0394276	0.033311	0	1.14496	0.355401
80	2.28169	0	5.31521	1.59148	1.21475	0.214374	0	0	0	0.328637	0.117076	2.75421	10.5849	0.518799	2.57812	3.03998	0.116142	0	0.00185396	0	0	5.61786	0	0.335171	0.433051	0.417593	0.465913	0.0135394	0.596948	2.0508	0.144016	0.134208	1.09938	3.46173	0.213238	0.119506	0.368093	0.488977	0.732123	0.0129062	0.0440686	0.103998	0	0	0	0	0	0.694688	0.170589
81	2.7406	0	4.91229	0.754292	1.22568	0.216625	0	0	0	0.232741	0.242795	2.04389	7.04238	0.222625	2.09737	2.11393	0.131619	0	0.0665053	0.339418	0	5.65985	0.0788561	0.347009	0.558628	0.366154	0	0	0.326751	1.42268	0.0899133	0.0408304	1.08303	3.56126	0.121548	0.0885047	0.229803	0.327356	0.732375	0.0127208	0.0508728	0	0	0	0.0637653	0	0	0.419595	0.235244
82	2.3088	0	5.18981	1.04757	0.777376	0	0.0152945	0	0	0.868929	0.331571	2.4147	7.90747	0.434383	2.10184	2.72061	0.0656654	0	0.3677	0.0618139	0	4.81889	0	0	0.230554	0.447511	0.412963	0.0467917	0.752161	1.21523	0.113977	0.234075	0.859147	3.192	0.155137	0.104479	0.305099	0.358691	0.834293	0.0488571	0.043113	0.085544	0.0237228	0.0911053	0.125185	0	0	0.748292	0.229835
83	0	3.13626	8.94117	0	0.453217	0	0	0.416241	0	0.529345	0.658887	0.620669	2.12686	0	0.778197	0	0	0	0	0	0	8.72288	0	0.0135672	0.17597	0.180572	1.09878	0.354169	0.444259	0.658763	0	0	0	2.96846	0.164637	0	0.567023	0.23667	0	0.162634	0	0	0	0	0	0	0	0.973589	0.230688
84	3.8892	0	4.391	0	0.644663	0.00137414	0	0	0	0	0.0701538	0.769693	2.13168	0.203017	0.603794	1.13035	0.0665679	0	0.0602739	0	0	5.39863	0	0.0564144	0.163533	0.233502	0	0.172269	0	0.886536	0	0.209017	0.771965	2.50998	0.109061	0.212358	0.301616	0.105466	0.29863	0	0	0.0476942	0	0.214384	0.318171	0	0	2.34136	0.151595
85	5.56513	0	4.86511	1.70884	0.741278	0.20772	0	0.110172	0.321162	0.417044	0	0.165683	2.03015	0.0516294	0.983161	0.982302	0.115684	0	0	0	0	10.1629	0	0.0658818	0.109223	0.514049	0.346823	0	1.03964	1.1952	0.175372	0.382969	0.838378	4.26079	0.437458	0.13104	0.0316945	0	0	0	0	0	0.0430643	0	0.0429496	0	0	2.71963	0.215508
86	7.59382	0	4.88748	2.87243	1.06546	0	0.0577611	0	0	0.281319	0.0568539	0.230289	2.18482	0.311344	1.17898	0.340987	0	0	0.278718	0	0	10.9174	0	0	0	0.860172	0	0	0.041188	1.20552	0.12756	0	1.35477	4.88047	0.302425	0	0.545839	0	0.527116	0	0.0458589	0.0795644	0	0	0.0457266	0.0215255	0	3.25862	0.908272
87	0	0	8.88487	4.70405	0.786287	0.0993827	0.0517546	0	0	0	0.110238	0.524297	2.25165	0	0.637035	0.615473	0.052587	0	0	0.12433	0	10.331	0	0.106572	0	0.601601	0.825639	0	0.204506	1.0297	0	0.187023	0.971677	1.76519	0.0710037	0	0	0	0.205355	0	0.0809524	0.0350328	0	0	0	0	0	3.68079	0.148971
88	0.152105	0.133417	10.7441	3.30145	1.30831	0.131174	0.115936	0.0381883	0.406806	0	0.18137	0.66021	1.6195	0.286902	0.754055	1.72867	0	0.0307236	0.312572	0	0	16.1153	0	0.00772419	0	0.196284	0.366921	0	0.633304	1.43356	0.00158205	0.143221	1.13957	5.19851	0.251258	0.0630465	0.656867	0.234898	0.84348	0	0	0.00537569	0	0	0.201886	0	0	6.61865	0.466184
89	0	0	11.6652	2.01787	1.5176	0	0	0	0	0	0.0383176	0.523887	2.35021	0	1.24023	2.02172	0.0942021	0.127878	0.275242	0	0	12.7194	0	0.496986	0	0.718293	0.821326	0.0847704	0.390796	2.11595	0.186575	0.368261	0.985729	4.62253	0.321628	0.0535386	1.07013	0.29339	0.565174	0	0.0697772	0	0	0.128014	0.0863336	0	0	4.88838	0.352212
90	0	0	9.38088	2.9271	0.699704	0	0.235079	0	1.76883	0	0	0.701378	1.13263	0.138102	1.77276	0.498124	0	0	0	0	0	17.6576	0	0.0979479	0	0.55974	0.426891	0.119965	0.163083	1.99949	0	0.31063	1.13228	4.718	0	0.194064	1.01337	0.382144	0.800044	0	0	0	0	0.208224	0.145958	0.417405	0	6.09384	1.00984
91	0	0	7.65653	3.27456	1.75828	0.0995531	0	0	0	0.344502	0.133661	0	2.63764	0.0661335	0.933869	0.995704	0	0	0	0.202013	0	14.5894	0.00495933	0.21109	0	0.637072	1.08324	0	0	2.09493	0	0	1.27716	4.95121	0.468569	0.186901	0.961097	0.73856	0.535904	0	0.0473772	0.173977	0	0	0.0789246	0	0	6.64063	0.685548
92	1.13579	0	7.71008	2.97163	0.666717	0.0327008	0.00434603	0.0108507	0.378551	0	0.00217194	0.662388	2.08813	0.309571	1.14799	1.33298	0.00110933	0.00554071	0	0.388923	0	14.7881	0	0	0.338236	0.488575	0.0586632	0.0865626	0.148158	1.32455	0.0486204	0.0314616	1.57604	3.83372	0.469384	0	0.980968	0.451185	0.842907	0	0.109431	0.00773304	0.0273164	0.166438	0.0371097	0	0	6.36087	1.1094
93	7.50626	0	6.76251	0.751179	1.0252	0.203385	0.152593	0	0.120299	0	0.147404	0.887586	2.71713	0	1.12818	1.57898	0.0473853	0	0.361438	0	0	14.1077	0	1.0536	0	0.558638	0.588534	0.179802	0.640612	2.03344	0.0329386	0.270846	2.19063	4.23349	0.401082	0.0702275	0.38337	0.100975	0.56733	0.069447	0.0286326	0.149039	0.069299	0	0	0	0	6.11835	0.733549
94	4.48964	0	8.88169	2.32648	1.31981	0	0.0509951	0	0.620783	0.656579	0.111382	0	2.69558	0	0.881341	1.08238	0	0	0	0.0679439	0	13.5348	0	0	0.367699	0.57276	0.882874	0	0	1.82838	0.061013	0.438519	0.680277	4.71935	0.0906976	0.27873	0.0405816	0.269689	0.466853	0.0316319	0.116866	0	0	0	0.271231	0	0	5.90418	0
95	2.85283	0	8.32282	3.74472	0.715755	0.33617	0.00460918	0	0.563276	0.700496	0.18598	0.160408	2.51165	0	1.00081	0.946922	0.0593374	0	0.201043	0.155962	0	11.6778	0	0.970586	0	0	0.455542	0	0.277687	2.13288	0.0892208	0.641659	0.429801	5.01141	0.335886	0.165959	1.55567	0.254447	1.04816	0	0	0	0	0.372669	0.069891	0	0	4.51551	0.58366
96	2.25598	0	7.02157	2.31785	0.681904	0.301473	0	0	0.27872	0.949882	0.125243	0.598792	2.61723	0.0916424	0.787078	1.60738	0	0.0579989	0.202255	0.0828956	0	12.2263	0.0928413	0.331572	0	0.4843	0.142381	0.0810288	0	1.52888	0	0.114044	1.40128	5.10247	0.0850125	0.0586338	0.443271	0.184127	0.514156	0.0568148	0.0189244	0.110705	0	0	0.155858	0	0	5.6381	0.794225
97	0	0	6.50571	0.972027	1.20171	0.205186	0	0	0.133666	0.89753	0.101057	0.852503	2.75107	0	1.42927	1.52891	0	0	0.216816	0	0	12.7665	0	0.359069	0	0.118835	0.490086	0.0268661	0.291844	1.50789	0.604096	0.238624	1.64088	4.30904	0.38272	0	0.716279	0.323413	0.248978	0.035007	0.0350011	0.169875	0	0.673837	0.248467	0	0	8.62723	1.1623
98	0	0	7.81827	1.595	1.18695	0.351471	0	0.199019	0	0	0.073812	0.365967	2.34513	0	0.433399	1.44971	0.0228352	0	0.0623322	0.0802352	0	12.8213	0	0.740387	0	0.466935	0.616819	0	0.153127	1.51538	0.121174	0.476333	1.93839	5.43926	0.188666	0.063856	0.774079	0.385509	0.390416	0.0645085	0.0322345	0.193927	0.0364933	0	0.0750131	0.0220598	0	7.81513	0.741141
99	4.85492	0	7.00855	0	0.787662	0.127781	0.0125602	0.0644188	0	0	0.0191604	0.454705	2.06315	0	1.15739	1.07689	0.108331	0	0.155928	0.276306	0	12.1056	0	0	0	0.284435	0.794748	0.0544528	0.04554	1.09799	0.00338293	0.541686	2.0419	3.63979	0.282108	0.240414	0.518197	0.50943	0.856578	0	0.0385613	0.191325	0	0.0703824	0	0	0	8.24323	0.75849
100	0	0	9.00382	0	0.874163	0.170437	0.0373967	0.0460105	0	0.0487174	0.146092	0.481373	1.51889	0.0624413	0.98889	1.01249	0.00441221	0	0.230965	0	0	14.8813	0	0	0	0.577464	0.329248	0.0257966	0.238952	1.21838	0.130126	0.452717	1.78915	5.81304	0.0886959	0.208312	0.373569	0.303415	0.648167	0.0547703	0	0.143703	0	0	0.086493	0	0	8.66049	1.03983
101	3.56683	0	5.51743	0.712238	1.05513	0.102516	0.0759712	0.0654726	0	0	0.133348	0.746995	1.78903	0.0667182	1.29442	2.20036	0	0.0665079	0.0230867	0	0	11.8986	0	0	0.588032	0.554483	0	0	0.533661	1.46017	0.243475	0	1.71778	4.50148	0.344561	0.120839	0.470479	0.424447	0.187051	0.0867069	0	0.199727	0.0864333	0	0	0	0	8.2648	0.70845
102	1.74871	0	7.78605	1.61903	1.35648	0.0569433	0	0	0.488432	0	0	0.363768	2.43236	0	0.596653	1.84462	0	0	0.708423	0	0	13.0897	0.256977	0.200795	0	0.591668	0.898585	0.107332	0.584922	1.67021	0.0345394	0.460773	1.03898	3.803	0.403026	0.29483	0.485391	0.971859	0.0894029	0.0519389	0	0.453523	0	0	0.204633	0	0	9.84075	0.827979
103	2.31211	0	7.84095	0	0.667587	0.126417	0	0	0.833411	0	0	0.753097	3.5053	0	0.561531	1.55935	0	0.0154107	0.191702	0.199046	0	12.9731	0.245802	0.740438	0.816278	0.701069	0.913398	0	0.0710692	1.88598	0.336208	0.446234	1.74209	2.17684	0.36677	0.050528	0.431492	0.159319	0.614624	0	0.123071	0	0	0	0.218494	0	0	8.16495	0.553181
104	1.39155	0	8.43751	1.14236	1.35511	0	0.116661	0	0	0.0247129	0.230901	0.366347	2.90446	0.00462671	0.950652	1.06558	0	0	0.113671	0	0	12.0529	0	0.857183	0	0.442936	0.777725	0	0.371153	1.1142	0.0828942	0.101519	1.29214	5.2621	0.346099	0.150433	0.168911	0.764656	0.795291	0.197158	0.0788043	0.254644	0.0392888	0	0.0839352	0	0	10.6161	0.856678
105	0	0.288083	7.43569	0	0.897186	0.118439	0.366835	0	1.31151	0	0.33999	0	2.66749	0	1.3639	0.833733	0.0808184	0	0.0991175	0.423451	0	14.4724	0	0	0	0.59949	0.556119	0.197796	0.698763	1.33621	0	0.300719	1.56871	4.59125	0.411307	0	1.13471	0.910138	0.363551	0.0586252	0	0.223345	0.0530171	0	0.332692	0.077646	0	8.77291	0.478462
106	2.25509	0	3.98044	0	1.14352	0	0	0.162693	0	0	0.319274	1.43231	3.13225	0.462104	1.36592	0.87266	0	0	0.139094	0	0.228029	11.9505	0	1.66233	0	0.727907	0	0.113586	0	2.22888	0.119979	0.678809	1.85472	5.11121	0.292563	0.553662	0.343043	0.500809	1.47359	0	0	0.523167	0	0.32147	0	0	0	7.43398	1.50325
107	5.88746	0	5.24041	3.40261	0.788622	0.25101	0	0	0	0.159284	0.205996	0.42427	1.1918	0.0697215	0.822296	1.13232	0.00807826	0	0	0.579105	0	11.9671	0.204503	0.835627	0	0.495931	0.674498	0.0531787	0.980778	1.37875	0.188226	0.253982	0.906075	5.51005	0.0438313	0.043577	0	0	1.09738	0.0420296	0.0840264	0.37666	0	0.0791604	0.331111	0	0	8.68504	0.619893
108	4.23243	0	5.59485	1.51964	0.703536	0.290579	0	0.181827	0	0.272554	0.0554859	0.159693	2.95154	0.0718852	0.718667	1.0133	0.0566903	0	0	0.237472	0	13.2096	0	1.50209	0	0.564566	0.64646	0.0425785	0.29653	1.51666	0.250245	0	1.40139	2.51333	0.226758	0.075387	1.05325	0.625894	0.135535	0.0346701	0.191085	0	0.0381521	0	0	0	0.00176652	8.06627	0.417326
109	0	0	6.19543	1.42798	0.655613	0.333984	0.110959	0.114414	0	0	0	0	1.60482	0	0.942016	1.33605	0	0	0	0.0199384	0	12.6816	0	1.36288	0	0.238749	0.66667	0	0	1.12992	0.0670778	0.876642	0.744495	3.30584	0.443648	0	0.950272	0.147667	0	0.0739513	0	0.0564973	0.0738087	0	0	0.0408688	0	9.97664	0
110	2.06877	0	6.31907	1.17225	0.715905	0	0	0	0	0	0.0865817	0.431119	2.18642	0.0722831	1.08333	1.62103	0.0802743	0.138806	0	0.182607	0	14.4573	0	0.117055	0.174509	0.167611	0.22909	0	0.618942	0.953543	0.229018	0.356123	1.60066	3.81382	0.220137	0.105062	0.367958	0.135858	0.379149	0	0.0542056	0.246295	0	0.0501774	0.0838387	0	0	8.81237	0.762018
111	0	0	6.72422	0.132103	0.382524	0.282219	0.255127	0.0187095	1.20014	0.538004	0	1.22689	1.36723	0.00333144	0.617239	1.08997	0.229222	0.00419464	0.128492	0.35026	0	13.7321	0.125347	0	0	0.368722	0	0.277241	0.528804	1.17672	0.0784426	0.425674	1.96477	4.89782	0	0.168863	0.107031	0	0.541588	0	0	0	0	0	0	0.141225	0	6.64728	0.152815
112	1.68771	0	10.2068	2.76824	0.552891	0	0	0.00904249	0	0	0.133563	0.139265	0.958556	0.00432864	0.660935	2.07293	0.128047	0	0	0.00252394	0	13.4124	0	0	0	0.532875	0.237506	0	1.04274	0.815145	0.420195	0.0856574	1.07758	5.33069	0.175422	0.0579962	0	0.219799	0.207899	0.09513	0	0	0	0	0.536055	0.138403	0	7.64458	0.851464
113	3.4865	0	7.87906	3.25802	1.0845	0.0590357	0	0	0.427181	0	0.0778294	0.351848	1.27365	0.212947	1.01121	1.25597	0.00259957	0	0.186712	0.420951	0	13.1652	0	0.0267982	0	0.46904	0.404151	0.0245958	0.195573	1.42423	0.211207	0.518656	1.56167	4.28698	0.408402	0.292236	0.393155	0.225197	0.691697	0.0706812	0.0464038	0	0.0221776	0	0.0801716	0	0	8.9524	0.523314
114	7.44906	0	4.73936	1.37739	0.42027	0.417169	0	0	0	0	0.10238	0.200321	1.19728	0	1.08601	1.96254	0.19561	0	0.271328	0.0644937	0	10.6463	1.19479	0.572341	0	0.407624	0.698744	0	0.0733933	1.30806	0.2261	0.142452	1.28188	5.61155	0.118918	0.0593306	0.588655	0.15205	0	0	0.0712372	0.484153	0.0709545	0	0.171413	0	0	8.34291	0.922548
115	2.65041	0	6.44993	0.934537	0.755262	0.11037	0	0	0.444404	0	0.00639083	0.540346	1.55385	0.016636	0.923562	0.297035	0	0.0662941	0.142275	0.353497	0	13.0036	0	0.0669337	0	0.765362	0.757758	0	0.348298	1.28296	0.195031	0.533578	1.29844	3.80114	0.265543	0	0.289921	0.580728	0.332746	0.176739	0	0.122271	0	0.0965804	0.296386	0	0	7.94578	0.656488
116	0	0	6.2761	1.75846	0.797954	0	0.03632	0.0397637	0	0.0985948	0.0618863	0.607121	1.51488	0.0340181	0.631867	1.45727	0	0	0.414334	0.0377548	0	13.0847	0.15059	0	0.100773	0.495769	0.442496	0.0802785	0.117971	1.05984	0.127453	0	1.45254	3.95567	0.235546	0.130226	0.575504	0.259359	0.602313	0.100231	0.0137293	0.10634	0	0.0796778	0.309921	0	0	8.54434	0.947869
117	0	0	7.48292	1.208	0.591071	0	0.0559606	0.0699207	0	0	0	0.629349	2.49001	0.251194	0.590801	0.498174	0	0	0.159923	0.0320174	0	13.4401	0	0	0	0.0337648	0.204984	0	0	0.808725	0.076478	0.340544	1.99982	3.59071	0.392444	0.0700981	0.644069	0	0.646291	0	0.0680862	0.353093	0.0352687	0.0457885	0.371506	0	0	7.41577	0.434126
118	2.77143	0	6.61628	0.735991	0.172068	0.034858	0.153754	0	0	0	0.0519906	0.895263	1.97895	0.0572138	0.588136	1.26614	0	0	0.289307	0.120352	0	13.6781	0	0.0907379	0	0.0775747	0.0524785	0	0.265079	0.740673	0.220209	0.36514	1.19007	3.12005	0.200952	0.133339	0.468448	0	0.614218	0.0320341	0.0651689	0.0546215	0	0.299865	0	0	0	7.94036	0.508141
119	4.54048	0	7.39191	0.219903	0.825642	0.0914452	0.1728	0	0.15229	0	0	0.647587	1.80724	0.0231	0.998286	1.33404	0	0	0.0372012	0.338799	0	11.8083	0.0867165	0.202132	0	0.366136	0.497244	0	0	1.09375	0.128265	0.233464	1.4496	3.05825	0.121216	0.164695	0.479162	0	0.411552	0.131153	0.0542333	0.0169498	0	0.0617607	0.0189071	0	0	6.96256	0.882592
120	0	0	8.50463	0.358022	0.444836	0	0.225719	0	0	0.530606	0	1.63303	2.11207	0	2.09881	1.50487	0.0969937	0	0	0	0	9.56157	0	0	0.0113728	0.0676633	0	0	0	1.5735	0.231763	0	1.36986	3.80543	0	0.143208	0	0.897222	0.508959	0.213514	0	0	0	0.724131	0.259904	0	0	8.97249	0.508422
121	0	0	7.78172	0	0.522971	0.0143668	0	0	0	0.558628	0	0	5.11176	0.00692284	1.65889	1.1863	0	0	0.00279608	0.233633	0	12.3155	0.346784	0	0	0	0.492427	0	0	0.31832	0	0.349705	2.19077	3.43839	0.492511	0.339417	0	0	0	0.330895	0.165177	0.146451	0	0	0.327675	0	0	5.21649	0.570875
122	0	0	7.9168	3.5607	0.516125	0.115645	0.258394	0.395238	0	0	0	0.104284	2.88287	0	0.338646	0.69033	0.123208	0	0.833961	0.209914	0	11.3941	0	0.546692	0	0.899286	1.08836	0	0.543704	0.823889	0.375755	0.293747	0.93549	5.592	0.624403	0.177959	0.16973	0.826146	0.462001	0	0.173377	0	0	0.185386	0.177406	0	0	5.70171	1.10014
123	0	0	9.79983	0	0.501454	0.499877	0	0	0.619964	0.902474	0	0	2.05194	0.236725	2.29659	2.04932	0.228885	0	0	0	0.0371772	10.2605	1.22966	0	0	0.758764	0.367568	0	0	1.23501	0	0.553549	1.90522	4.83193	0.127642	0	0	0	0.940248	0	0	0.570315	0	0	0.283345	0	0.287569	7.07329	1.49498
124	0	0	8.17335	0	1.36586	0.459143	0	0	2.67746	0	0.435855	1.28924	1.68568	0.42031	0.367117	1.59929	0	0	0.404764	0.375287	0	12.1142	0	0	0	0	1.53549	0.333412	0	1.28041	0	0.613191	0.283592	6.40811	0	0	1.37923	0	0.760871	0	0	0.232832	0.287167	1.36943	0	0.169379	0	5.45993	0.405836
125	0	0	9.22905	0	0.453785	0	0	0	0	0	0	0.459261	0.437845	1.35682	1.75135	1.29757	0	0	0	0.866305	1.11048	9.80456	0	0	0	0	1.79652	0	1.72976	0	0	0.305421	1.19972	3.64361	0.311144	0.92954	1.17538	0.498327	0.849466	0	0	0.300446	0	0	1.48721	0	0.0708462	8.45807	1.09043
126	10.4968	0	5.17601	1.78838	1.54646	0.0272731	0.437532	0	0.293297	0	0.426641	0.637628	1.2871	0	0	0.0304998	0	0.0207253	0.0411078	0.0305349	0.906068	12.929	0	0.232406	1.11788	0	0.609969	0	0	0.478282	0.33417	0.30515	1.6164	5.33639	1.04443	0.148596	0.503222	0	0.51355	0	0	0	0.144613	0	0.377302	0.284845	0	6.18066	0.378289
127	0	0	5.3593	0	1.44671	0	0	0	0	0	0	0.613841	2.77512	0	1.36886	0	0	0	0.667953	0	0.632982	14.5929	0	0.560099	0	0	0.973199	0	0	1.497	0	0.536475	0	3.07317	1.3376	0.969064	0.688993	0	1.87274	0	0	0	0	0	0	0	0	6.65929	0.435455
128	5.67401	0.165279	0.261594	0.968991	0	0	0	0	0	0	0	0	2.91823	0.74909	2.96299	0.523583	0	0	0	0.719841	0	8.97786	1.19308	3.57289	1.08254	0.595775	2.9472	0	1.62202	2.16019	0.997442	0.559607	0.423672	5.26099	0	0	0	0.622382	0	0	0.502038	0.500522	0	0.366848	0.856365	0.35685	0	2.12589	1.38463
129	0	0	3.28347	7.69418	0	0.868833	0.863677	0.858581	0	0	0	0.843649	1.42798	0	0	0.576777	0	0	0	1.617	0.144099	14.7189	0	0.75361	0	0	1.96222	0	0	2.32261	0	0	1.89412	0	1.19778	0	0	0	0	0	0	0.592787	0	0.590383	1.17363	0	0.478177	10.6847	1.04698
130	3.54853	3.29746	10.01	0	1.17447	0	0	0	1.16464	0	0	0	0	0	2.30044	3.38091	0	0	1.10896	0	0	4.8174	1.01218	0	2.82045	0	0.828104	0	0.81048	1.86813	0	0.768682	4.5044	5.81918	0	0	0	0	0.403428	0	0	0	0	0	0.793014	0.788522	3.11016	1.72453	0.726757
131	3.03169	0	0	0	0.671152	1.33431	0	0	0	1.95117	0	0.642921	1.48	0.628499	0	1.42032	0	0	0	0	3.60278	11.8298	0.282807	0	0	0.786503	1.78266	1.00074	0	0.991881	0	0.73793	0.728302	1.94028	0.891903	0.444183	0	1.30836	0.627105	0	0	0	0	0	1.69395	0	0	6.52233	0
132	0	0	13.7528	0	0	0	2.18853	0	0	0	0	0	0	0	2.14911	2.11106	0	0	0	0	0	15.4113	0	0	0	0	1.79359	0	0	5.22442	0	0	1.69183	0.258164	0	1.60099	1.57979	0	0	0	0	1.53901	0	0	0	0	0	6.60954	1.41152
[truncated: 83 more columns]

## Sheet: 5E, Gln111 Rep 1 0 mM Rhos
TL	NT1	NT2	NT3	NT4	NT5	NT6	NT7	NT8	NT9	NT10	NT11	NT12	NT13	NT14	NT15	NT16	NT17	NT18	NT19	NT20	NT21	NT22	NT23	NT24	NT25	NT26	NT27	NT28	NT29	NT30	NT31	NT32	NT33	NT34	NT35	NT36	NT37	NT38	NT39	NT40	NT41	NT42	NT43	NT44	NT45	NT46	NT47	NT48	NT49
20	0	2.63486	5.33972	5.12188	2.01484	1.00034	0	0.995678	0	0	0	0	0.968584	0	1.92409	0	0	0	0	0
21	17.4491	0	0.787521	0.096302	0	0	0	0	0	0.150479	0	0.300835	1.35174	0	0.282918	0.581114	0	0	0	0	0
22	9.19269	0	2.3115	1.2276	0.159536	0	0	0	0	0.329417	0.314886	1.25632	1.88325	0	0.163958	4.32105	0.152311	0.687494	0	0	0	0
23	6.31068	0.0021042	5.35813	0.914563	0.501559	0.0438744	0.193054	0.0767662	0.632307	0.120005	0.190887	0.651018	3.76984	0.0371561	0.411056	3.4986	0.0742013	0	0.142883	0.0713166	0	0	0
24	6.25557	0	5.07952	1.37907	0.261062	0.348139	0.0434373	0.0782963	0.338333	0.611721	0.154862	1.68016	3.76305	0.1697	0.716102	2.97108	0.0419945	0.0239318	0.083963	0	0	0	0	0
25	3.8624	0.499207	3.5938	3.11212	0.626477	0.131595	0	0.208477	0	1.57882	0.206409	4.33392	2.57772	1.01033	0.446845	1.49107	0	0.521115	0.400005	0.399685	0	0	0	0	0
26	0	0	4.11687	2.94138	0.862629	0.491936	0.285959	0.570974	1.0216	1.387	0.552732	0	2.64389	0	2.96582	1.95613	0.265208	0.264938	0.0841598	0	0	5.58876	0	0	0	0
27	0.234327	0	3.86832	1.04871	0.760026	0.00423943	0.136729	0.00507206	0	1.19453	0.212001	2.90234	6.66797	0.262847	4.42241	4.86529	0.0781834	0.0339366	0.0770059	0	0	0.226065	0	0	0	0	0
28	0	7.73175	5.42881	1.66521	0.289033	0	0.193188	0.193009	0	1.20693	0.370734	2.02733	2.69775	0	0.179847	2.73075	0	0	0.176645	0.176495	0.752226	0	0.174427	0.348415	0	1.65744	0	0
29	11.9878	3.01484	0.920649	1.38017	0.640799	1.59247	0	0	2.1894	0.716112	0.154203	0.861497	2.83216	0	0.677023	0.818427	0.147411	0	0.332607	0	0.0759284	0.221405	0.145806	0.29127	0	0	0	0	0
30	0	0	9.87561	2.91202	1.08329	0.616359	0.0116065	0	2.8466	1.90241	0.433473	1.30742	4.41996	0.321282	0.435402	1.49425	0.0702162	0.0375738	0.500445	0.0373593	0.302661	0.166261	0.110942	0.421128	0.69372	0	0	0	0	0
31	5.19842	4.10763	5.88718	1.78191	0	1.14354	0.189815	0.378969	1.3284	0	1.11368	2.74843	2.32925	0	1.14287	1.13119	0	0	0.252211	0.0774901	0.40313	0.859305	0.171321	0	0.073891	0.170605	0.51075	0	0	0	0
32	2.50833	8.10099	2.44543	1.83528	0.214667	0.642764	0.213844	0.213639	0.713987	2.5143	0	3.10351	2.1113	0	0.0655785	4.62521	0	0	0.197547	0.197372	0	1.56581	0.194956	0	0	0	0	0.219452	0.316042	0	0	0
33	3.72709	0.844501	8.69452	3.82896	0.864205	0.322224	0.132807	0	0	1.03509	0.784269	1.73023	2.19683	0.127877	3.43392	2.67777	0	0	0.406346	0	0	0.120768	0	0.36604	0.294035	0	0	0	1.41251	0	0	0	0
34	0	0	9.05247	3.01908	0.954207	0.136003	0.387175	0	0	1.83099	0.276026	2.9055	4.6698	0.0403883	1.83524	4.42966	0	0	0	0.078212	1.95726	0.974907	0.0842851	0.474538	0.0337163	0.132606	0.322789	0.0579014	0.347229	0	0	0	0	0
35	4.55886	0	6.30644	3.69184	1.22475	0	0.162704	0.162616	0	1.42055	0.399896	1.46777	3.30747	0.233725	1.32198	4.06056	0	0.0760767	0.179408	0.112139	0.373716	2.8252	0	0.463642	0.421638	0.0730657	0	0	0.139801	0	2.01616	0	0	0	0
36	9.88622	0	7.28046	4.67547	0.948752	0	0	0.0674453	0	0.971208	0.463788	2.06367	3.46682	0.0562896	1.38694	1.88811	0	0	0.226316	0	0	1.44633	0.196318	0.367434	0.523105	0.085328	0	0	0	0	0	0	0	0	0	0
37	10.5009	0	5.15532	2.73947	0.8183	0	0.0996167	0.00393817	0	1.48682	0.30439	1.35491	4.70659	0.375199	2.08291	3.33308	0.117412	0.0505206	0.748821	0.0445913	0	1.02614	0.297632	0.620261	0.860939	0.112252	0	0.074803	0	0.0851755	0	0	0	0	0	0	0
38	5.91295	0	6.97117	3.30485	1.33209	0.150073	0.224797	0.135299	0.0743747	1.30511	0.484363	2.72114	6.11024	0.42343	2.20821	3.34891	0.0623952	0.0500315	0.406224	0	0	1.3384	0.0477815	0.248949	0.509279	0.121386	0.187593	0.0303144	0	0.0538262	0	0.21615	0.0206518	0	0	0	0	0
39	9.82261	0.481786	6.82156	4.41343	0.732182	0	0	0	0	0.451549	0.582511	2.9121	4.797	0.203548	1.85084	2.97312	0	0	0.431371	0.276235	0	0.786961	0	0.423746	0.349972	0	0.00138744	0.227953	0.227775	0	0	0.190976	0	0.039351	0.00203931	0	0	0	0
40	2.99657	0	7.105	4.24252	1.5331	0	0.118587	0	0	0.169911	0.233832	3.31206	6.50528	0	3.79589	5.62368	0.155355	0	0	0.48846	0	1.47191	0	0.261743	0.845636	0.150428	0	0	0.150241	0.120444	0.150024	0.247412	0.022475	0.299429	0	0	0	0	0	0
41	5.55484	0	7.21829	2.37646	1.2632	0	0.197976	0.108636	0.319421	1.67288	0.258494	3.81387	8.51598	0.482742	2.09038	4.09002	0.0864259	0.053614	0.00906804	0.00301405	0	0.138595	0.149911	0.74082	0.431123	0.0319556	0	0.052352	0	0.241034	0.0318436	0.0375358	0	0.188399	0	0	0.0681362	0.77298	0	0	0
42	0	0	8.30693	1.65057	2.22577	0.00410179	0.0508901	0.517553	0	2.29017	1.09122	4.81933	6.37346	0.491631	3.08902	6.0682	0	0.461122	0.377404	0.575211	0	0	0.0485243	1.09734	0.606648	0.449438	0	0	0	0.479552	0.335984	0	0.223852	0.239003	0	0	0	0.127066	0	0	0	0
43	9.8716	0	7.77148	1.75103	0.783954	0.103395	0.150171	0	0.267616	1.66848	0.372792	2.5609	4.91112	0.498297	2.44117	3.46337	0	0.108683	0.363868	0	0	1.42513	0.234192	0.735971	1.10252	0.369866	0.416345	0.105436	0.204563	0.642751	0.0525563	0.157632	0	0.07529	0.0524832	0.0524772	0.221156	0.0637256	0	0	0	0	0
44	8.65182	0	6.97137	3.06187	1.11662	0.0430557	0.240759	0	0	0.521462	0.285679	2.72529	6.16876	0.453632	3.82336	4.78698	0.12611	0.0630411	0.603381	0	0	0.338072	0	0.889998	1.24869	0.303372	0.150566	0.120988	0.626411	0.274121	0.0711547	0.0819598	0	0.0601665	0	0	0.191301	0	0	0	0	0	0	0
45	8.2544	0	5.94626	1.53523	1.35581	0	0	0	0	1.07937	0.458024	2.16754	6.60938	0.38562	3.69739	6.19259	0.0558657	0	0.625563	0	0.389973	0.323536	0.489384	0.775301	1.95896	0.373771	0.778064	0	0.118312	0.809604	0.205732	0	0.0523229	0	0.0410728	0.0821345	0.175408	0.0633807	0	0	0	0	0	0	0
46	4.17665	0	6.77617	2.37282	1.54238	0.352768	0.00592452	0	0.624294	1.03736	0.408162	1.91567	5.15964	0.179062	3.66508	5.01713	0	0.0340298	0.522146	0	0	2.23555	0	1.32736	2.93574	0.864	0.623433	0	1.11206	2.3273	0.0924182	0.184812	0.120044	0	0	0.0276083	0.193202	0.101162	0	0	0	0	0.0660312	0	0	0
47	4.88302	0	7.69287	2.96476	1.37627	0	0	0	0	0.550074	0.200621	1.38881	5.93869	0.566336	1.8733	3.80967	0.110404	0	0	0.719049	0	3.80528	0	1.11598	2.11082	1.1245	1.04918	0.168603	2.05184	1.27867	0.31518	0.187285	0.255335	0.422308	0.24752	0.148419	0.207444	0.0641099	0	0.0492194	0.113126	0.0147019	0.196618	0	0	0	0
48	4.78416	0	6.16282	2.60796	0.992011	0.0708379	0	0.179229	0.100501	0.95123	0.571282	1.24322	7.46875	0.298344	2.30407	4.29328	0.034638	0.0346249	0.177005	0.219761	0	3.45133	0	2.31729	2.35007	0.87887	0.902342	0.0434283	0.878957	2.21832	0.100814	0.313992	0	0.871982	0.264501	0.170255	0	0.163515	0.0269205	0	0.0347636	0.12813	0.0233426	0.252032	0.115421	0	0	0
49	4.28583	0	4.62619	2.12908	1.14607	0.110567	0	0	0	0.99202	0.308847	2.075	7.82324	0.381371	1.77388	3.00052	0.0106028	0	0.129719	0	0	6.91165	0	1.87072	2.61702	0.879981	1.68804	0.113121	1.01409	2.28393	0.102234	0.164037	0.432958	1.62516	0.24381	0	0	0.1125	0	0	0.117106	0.0307055	0	0	0	0	0	0	0
50	0	0	4.01039	2.77487	1.28988	0.270582	0.12742	0	0	1.13749	0.64402	3.08317	12.1038	0.218682	2.41563	4.18244	0.16037	0	0.73802	0	0	1.23338	0	2.29196	3.16352	0.916765	2.08232	0.095784	2.29945	1.77383	0.312138	0.0748595	0	1.09949	0.116768	0.383464	0.391328	0.414738	0.14025	0	0	0	0	0	0.0532585	0	0	0	0
51	1.5441	0	3.88531	1.48448	0.792137	0	0.292451	0	0.0130526	1.84242	0.748782	3.00736	11.3452	0.383657	2.40481	4.87249	0.00430485	0.00506402	0.284902	0	0	1.97644	0	1.97486	2.64389	0.862711	2.0265	0.139179	1.98491	2.77003	0.01281	0.351426	0.468588	1.3656	0.580196	0.0898125	0.332354	0.140603	0	0.00108716	0.0633716	0	0	0.0243421	0.126551	0	0.135772	0.0184867	0
52	0.646417	0	3.15397	1.34127	1.18382	0.267988	0	0.0463656	0.11551	1.50506	0.310033	3.13124	8.19052	0.369611	2.37567	5.11917	0	0.00684502	0.349236	0.0579483	0.225335	1.64304	0.0547487	1.68384	0.876413	0.894655	2.24416	0.0743948	2.07607	3.11196	0.0974132	0.949603	0.539802	2.23649	0.628597	0.3534	1.54893	0.998478	1.92431	0.150827	0.0756912	0	0	0.0992529	0.123685	0	0	1.21821	0
53	3.58401	0	4.07481	1.59467	1.21582	0	0.0788719	0	0	1.13788	0.474104	2.74549	11.4749	0.694485	2.53591	3.96924	0.139747	0.0728289	0.105958	0	0	1.49766	0	1.40879	1.02432	0.5709	0.965962	0.202428	1.61505	1.46478	0.0942976	0.341961	0.129104	2.893	0.34175	0.735274	2.06835	1.74945	1.42462	0.0490197	0.108108	0.141273	0	0.0332085	0.00921882	0	0.0147439	0	0.082875
54	1.71963	0	4.31681	2.88085	1.22178	0	0.132264	0	0	0.869297	0.529694	2.22046	9.091	0.381198	2.11799	3.15619	0.109419	0.0380362	0.404082	0.101454	0	2.36394	0	1.83672	1.34229	0.946296	1.20142	0.0526452	0.878342	2.20201	0.100461	0.287093	1.03611	3.94341	0.477996	0.996418	1.75869	2.0815	2.38561	0.141496	0.209439	0.307944	0	0.0782627	0.0155446	0	0	0.0519159	0
55	0	0	3.61875	1.73235	0.897501	0.0901934	0.139141	0	0.540732	0.99253	0.557469	1.80809	8.33734	0.500114	2.44576	2.78447	0	0	0.43204	0	0	3.37582	0	2.39993	2.49927	0.735856	1.19117	0.0908671	0.920722	1.40127	0.29113	0.297237	1.73401	4.75546	0.163728	0.797313	2.03048	2.2096	3.79052	0.400075	0.489926	0.152959	0.0531529	0.15743	0.132593	0.0265093	0.0265062	0	0
56	4.74424	0	4.58602	2.12395	0.720535	0.472047	0.164191	0	0	1.04496	0.774463	2.47183	9.66039	0.411251	2.45917	4.45656	0.0563573	0	0.269741	0	0	1.29321	0	1.81418	1.93825	0.62529	1.4739	0.195641	0.61031	1.66065	0.276265	0.232553	1.44566	3.23351	0.3088	0.596344	0.71092	0.787164	1.69556	0.57148	0.568019	0.46886	0.0417569	0.656354	0.167418	0.0207595	0	0.0646929	0
57	1.80263	0	6.22606	3.08429	1.47282	0	0	0.451684	0	1.51366	1.06302	2.18471	7.72892	0.496551	2.10763	3.39268	0.0862354	0.0469375	0.463694	0	0	4.1401	0	2.73929	1.75599	1.16836	0.875093	0.23248	1.50051	2.38276	0	0.110631	0.88732	3.35587	0.360404	0.0989025	1.47968	1.49993	1.11529	0.205507	0.0325343	0	0.0350095	0.342095	0.279335	0.0697886	0.0670816	0.0991681	0
58	7.44917	0	3.56317	3.41707	1.20758	0.535248	0.168639	0.198645	0.0659918	4.09574	1.86208	1.3105	5.39623	0.0608936	1.50567	3.59237	0.0114487	0	0.470623	0	0	4.30407	0	2.15054	1.50084	0.572664	1.09008	0	0.209	1.65062	0	0.765194	0.375435	3.7139	0.202111	0.377347	0.857947	1.29334	1.58567	0.253741	0.179763	0.617021	0.0374411	0.751552	0.174844	0.0349498	0.0404739	0.315589	0
59	5.43945	0	4.18933	2.42168	1.0599	0.349165	0.0503511	0.051811	0	3.3564	1.70855	1.6023	4.63803	0.342551	1.98138	2.92882	0.125115	0.0700035	0.0551834	0	0	3.6481	0	2.13689	1.76017	0.74373	1.50995	0.153352	1.03651	1.66306	0.283627	0.309104	0.850408	3.77053	0.371843	0.742403	0.683131	1.74724	3.17944	0.302276	0.54137	1.11982	0.0618184	0.79073	0.145635	0.0123213	0.207447	0.774322	0.0610727
60	4.4043	0	4.53362	2.65438	0.659202	0.253751	0.0601752	0.105491	0.248139	2.36076	1.14805	1.26668	4.40165	0.237538	1.72315	2.03623	0.0720114	0	0.263888	0.0127574	0.13095	4.25873	0.123985	1.81274	1.38632	0.72189	1.26327	0.119816	0.84747	1.78282	0.189508	0.162065	0.873	4.33724	0.482738	0.66381	1.08383	1.58755	1.9421	0.526152	0.771072	1.7486	0.072486	3.28287	0.341479	0.0502665	0.164916	2.26768	0.277952
61	3.59606	0	4.75266	3.47083	1.01086	0.095914	0.0470726	0.191921	0.236079	2.97912	2.06508	1.06862	3.05621	0.495977	1.65428	3.38074	0.173338	0.122335	0.386019	0	0	4.94095	0	2.44326	1.5918	0.740211	1.24277	0.0321929	1.06817	2.14557	0.157985	0.627086	1.37378	5.66558	0.372219	0.48664	0.882597	1.63853	2.87076	0.446876	0.554309	0.915445	0.0329641	0.507867	0.148406	0.000569804	0	1.05895	0.206548
62	4.93901	0	5.57776	3.73771	1.3113	0.27758	0.0107089	0.0991411	0	3.29512	1.49856	1.03022	3.81222	0.237151	1.88717	2.65834	0.135903	0	0.112212	0	0	4.70548	0	1.90517	1.61999	0.839517	1.25304	0.0568047	1.23462	1.84322	0.163692	0	0.980282	3.80396	0.43004	0.807203	1.16196	2.55268	2.77623	0.469679	1.03461	0.644013	0.0211369	0.905479	0.298769	0.054039	0.113857	1.44867	0.0598034
63	1.39438	0	5.0049	3.59796	1.0441	0.0889396	0.0256092	0.232126	0.179109	2.59477	1.13726	1.20157	4.38223	0.223527	2.39448	2.98568	0.111827	0	0.427716	0.140136	0	5.82937	0	2.04441	1.42396	0.847652	1.27133	0	0.971479	2.02176	0.0640218	0.00366236	1.08948	8.43859	0.456213	0.656346	0.714886	1.14828	2.15635	0.404391	0.892319	1.13992	0.0490324	0.593001	0.429604	0	0.465546	2.00953	0.23069
64	0.521672	0	3.87302	3.56903	1.25068	0.906048	0.189357	0	0	3.17852	1.19996	1.91733	3.36936	0	2.00344	4.06519	0.0878861	0	0.36327	0.246838	0	5.67802	0.458861	2.27609	1.11167	0.570196	0.714406	0.083536	0.862726	2.73411	0.16479	0.976422	1.2898	7.84109	0.642355	0.883859	0.570332	1.7528	1.97042	0.60025	1.13499	0.967949	0	0.462794	0.453818	0.0411933	0.20581	0.823296	0.0816301
65	2.1116	0	6.27033	3.17943	1.18731	0.4058	0	0	0	1.78501	1.02979	1.73686	4.80347	0.0924709	1.94085	3.32452	0.0396867	0.0646204	0	0.0463014	0	9.6447	0.00311496	2.31386	1.52818	0.883727	0.566369	0.182888	0.139741	3.89637	0	0.762073	1.48758	8.54834	0.550569	0.0936786	0	1.4496	1.48452	0.245511	0.428236	0.336684	0	0	0.0721123	0	0	0.596734	0.423937
66	4.28078	0	6.72362	3.37777	1.07348	0.322605	0.0905263	0.0982707	0.396749	2.37676	0.928007	1.70786	5.62526	0.135363	1.68309	3.68332	0.0234882	0	0.156997	0.259269	0	7.34026	0	1.61721	1.05929	0.89931	1.53532	0	0.814949	1.85141	0.260788	0.238172	1.27567	8.26367	0.468978	0.364938	0.865221	1.20257	1.18947	0.0673273	0.616371	0.714351	0	0.180647	0.108724	0	0	0.477011	0.285498
67	0	1.57502	6.26626	1.59824	0	1.71417	0	0	2.03212	0	0.805588	2.02884	10.3699	0	0.705825	3.20735	0	0	0	0	2.29532	1.61341	0.352393	3.26165	3.12525	0	1.91785	0	5.30282	2.30451	0.0578396	0	0	7.25556	0.98358	0.41226	0	0	1.46403	0	1.12677	1.11573	0	0.737804	0	0	0.367118	0.365939	0
68	6.68986	0	9.43704	4.64944	1.28661	0.48965	0.909411	0.543753	0	1.07043	1.23036	1.67946	5.58529	0	1.45512	4.83986	0.159415	0.318466	0	0.296609	0	2.97702	0.828267	3.04723	1.69172	0.141985	1.51537	0.279884	1.89584	1.55269	0.446329	0.708315	1.09668	4.92811	0	0	1.15648	0.635785	0.641153	0.484905	0	0.480904	0	0	0.119779	0.11971	0.119641	0.835577	0.119096
69	7.83633	0	7.05332	3.67433	1.03771	0.26341	0.209758	0.296749	0.341153	2.26965	0.710128	1.18147	5.3495	0.459279	1.53348	2.54833	0.0672124	0.00861797	0.341632	0.0689038	0	9.51945	0.255817	1.85558	1.5242	0.916251	1.05503	0.137695	0.713619	2.74996	0	0.0480711	0.601978	6.55311	0.331445	0.300789	1.00772	0.277034	0.0769978	0.0726619	0.0751148	0.292505	0	0	0	0	0.0224254	0.374093	0.373496
70	6.38121	0	9.64593	4.5186	1.33021	0.138176	0	0.350618	0	1.00229	0.766976	2.21107	5.30708	0.471145	1.40043	3.56978	0.0778379	0.0580198	0.196887	0.551628	0.230333	8.46545	0	1.90633	1.06862	0.460593	0.677553	0.052864	0.275649	2.0595	0.149575	0.290737	0.996478	3.63097	0.275117	0.248149	0	0.437908	1.21624	0.00831663	0.0782677	0.225106	0	0	0.130209	0	0.0945294	0.231068	0.612631
71	0	0	9.19904	4.02472	1.20926	0.539103	0.0971137	0.00464932	0.878546	1.85217	0.72939	1.76692	8.66718	0.174713	2.78488	4.58844	0.145267	0	0	0.50508	0	6.6126	0	2.38939	0.667607	0.220245	0	0.213392	0.488599	1.04339	0	0.148723	0.539118	2.36919	0.182944	0.182837	0	0.485844	0.308666	0	0	0.0453019	0	0.135866	0	0	0	0.277243	0.25257
72	2.32689	0.816934	6.78498	4.34256	0.864324	0.380092	0.0818006	0.0538934	0.385587	0.85703	0.505792	2.11456	3.32256	0.0441608	0.83957	2.58525	0.0297041	0	0.138332	0.135207	0	6.39317	0	0.905767	1.18662	0.465781	0.275281	0.0645695	0.33836	1.44256	0.0737482	0	0.524425	1.12536	0.0623162	0.0525111	0.0285787	0.150309	0.427758	0.0261017	0.0260985	0.208672	0	0.106688	0.0615531	0	0.115851	1.55458	1.24239
73	5.4416	0	6.34145	3.20259	1.41821	0.100209	0.0211262	0.237709	0.443953	1.4541	0.408531	2.92723	11.2966	0.463519	2.66351	3.04441	0.0604869	0.0196922	0.581227	0.0354511	0	2.88855	0	2.43731	1.42573	1.02766	1.82815	0.0789174	1.15128	2.60722	0.193577	0.0882015	0.739402	2.68492	0.151428	0.191616	0.413446	0.359037	0.798678	0.101927	0.0509497	0.0362695	0	0.0724945	0.025451	0	0.115438	0.248794	0.304152
74	1.90964	0	8.23354	5.79568	1.17841	0.498887	0.0490408	0.294898	0	1.41913	0.420411	1.57461	5.22395	0.262464	1.64196	2.74057	0	0	0.167981	0	0	8.88525	0.059039	1.61412	1.5545	0.496519	1.017	0.08876	0.500583	1.762	0.0797838	0.073539	0.640227	2.70212	0.128953	0.0174619	0.596264	0.390659	0.374726	0	0.0439966	0.20855	0.0146525	0.023205	0.0292826	0.0179484	0.0151203	0.722198	0.494718
75	4.22352	0	7.5609	3.95968	1.16831	0.486472	0	0	0.486842	1.23008	0.682575	1.1853	5.02827	0.390811	1.5054	3.36565	0.0678664	0.0173885	0.277838	0	0	7.29358	0	1.75738	1.00889	0.565758	1.07206	0.0843592	0.567121	1.28389	0	0.140358	0.90831	3.04613	0.079821	0.000615504	0.186035	0.148	0.555523	0.0442639	0.0663814	0.110597	0	0	0.0333058	0	0.210706	1.19865	0.131168
76	4.24394	1.47036	6.17295	3.89328	1.16656	0.370324	0.108504	0.205123	0.10049	1.46445	0.456717	1.51892	3.97663	0.398728	1.40329	2.20529	0.0294386	0.0421254	0.365314	0.228948	0	5.98651	0.00820883	1.90837	1.28091	0.416935	0.941389	0	0.415268	1.45652	0	0	0.461825	3.14692	0.17406	0.187424	0	0.305516	0.420696	0.046436	0	0.108223	0	0.468738	0.0693657	0.0421372	0.28343	2.56444	0.280318
77	5.07171	0.638292	5.92381	3.00409	1.0677	0.492043	0.135579	0	0	1.80623	0.649441	1.92026	6.23918	0.350105	2.48598	2.87074	0.0624437	0.0633983	0.0916138	0.176135	0	4.03742	0.0847785	0.833178	1.34325	0.89176	1.39067	0.0530802	0.864748	1.84965	0.121192	0	0.934564	2.66574	0.463791	0.289217	0.42021	0.453431	0.610511	0.00614572	0.014798	0.222862	0	0	0.19526	0	0.313328	1.86649	0.463519
78	4.81988	0	4.79082	3.04192	1.26137	0.34247	0.0731562	0	0.0435843	1.22997	0.579145	2.97812	10.1767	0.532707	3.0317	3.90597	0.0384491	0	0.25464	0.0850543	0	3.29802	0	2.31359	2.44567	0.925813	1.18617	0	0.876658	2.13871	0.0845629	0.121313	0.769433	3.05202	0.225362	0.233515	0	0.545051	1.04198	0.0793931	0.0555617	0.220956	0.011695	0.117799	0.0363209	0	0.249739	1.79557	0.213263
79	3.76873	0	4.45119	2.83501	1.3414	0.303161	0.0786843	0.052603	0	1.43705	0.534592	3.65914	12.4718	0.486373	3.2873	4.98884	0.0688848	0.0385733	0.235049	0.0764393	0	1.95748	0	2.24419	2.64172	1.01012	1.45505	0.0409295	0.894216	2.12568	0.0948284	0	0.874656	3.83086	0.298449	0.233683	0.507978	0.642768	1.03691	0.0421115	0.0726136	0.140136	0	0	0	0	0	0.502227	0.128503
80	3.55274	0	3.76295	2.48813	1.30499	0.160593	0.0551162	0.0632782	0.0784663	1.18623	0.467587	3.6528	12.6407	0.523628	3.25958	5.00846	0.0951248	0.0244274	0.159414	0.0757779	0	1.15828	0	1.71351	2.40982	1.05598	1.44256	0.0932288	0.970696	2.1479	0.11591	0.0970088	0.917656	3.43633	0.34802	0.22467	0	0.565188	1.15623	0.0510794	0.0717244	0.0539178	0	0	0	0	0	0.111675	0.0710797
81	3.39084	0	3.78197	2.36914	1.15832	0.189021	0.0197584	0.042651	0	1.17809	0.442709	3.37231	10.7521	0.474248	3.11072	4.45162	0.089765	0.0286395	0.128317	0.0661529	0	1.03546	0	1.68871	2.28081	0.960044	1.52384	0.0626341	0.907022	1.90517	0.0972	0.0641965	0.808263	3.20314	0.317629	0.243793	0.318011	0.695327	1.26743	0.0557834	0.0791751	0.0584468	0.00607472	0	0.00476679	0.0105111	0	0.123608	0.090332
82	3.1123	0	3.47105	2.25967	1.18887	0.139395	0.0342447	0.0352318	0.00383269	0.991946	0.385098	2.87017	9.82648	0.420174	2.84899	4.11797	0.0655043	0	0.215163	0.0109949	0	1.14767	0	1.84666	2.35578	0.919122	1.34724	0.0533902	0.819343	1.84006	0.0792295	0.0970512	0.902238	3.02678	0.278058	0.25183	0.300424	0.771275	1.34619	0.0627227	0.059251	0.0461089	0	0	0.0455992	0	0	0.152112	0.0732149
83	9.48283	5.25335	0	0.245324	1.01904	2.01385	0.498506	0	0	0.0319504	0	2.90554	5.62203	0	0.453917	3.51219	0	0.432265	0	0	0	0.254558	0	1.13541	0.747794	0.775963	1.51211	0	0.731868	1.84085	0	1.10804	0.367206	1.61047	0	0	0	0.668954	1.35656	0	0	0	0	0	0.346166	0	0	0.226616	0.339678
84	3.23869	2.22639	4.46931	0	0.250812	0	0	0.249959	0.737208	0.482815	0	2.1759	10.143	0.445677	2.40025	2.47646	0	0	0.21329	0	1.11597	0	0.345878	1.64765	2.73261	0.192844	1.49609	0	0.683032	2.62241	0	0.143688	0.696215	1.38125	0	0.540887	0.893265	0.87717	0.875675	0.348814	0.174097	0.521055	0	0	0	0	0	1.18734	0
85	9.71405	0	3.5321	1.70874	1.84298	0.390442	0	0	0.323564	0.767714	0	2.33617	8.95882	0.671115	1.8956	3.79214	0.174637	0.174445	0.023584	0.308603	0	2.63615	0	0.138445	0.485985	0.302581	2.02601	0	0.664991	1.05969	0	0.13484	0.133481	1.87017	0.281179	0.420838	0.826395	0.714217	1.81651	0	0	0.226323	0.134467	0	0.13424	0	0.538639	1.67485	0
86	0	4.55631	0.63358	4.29321	0.540155	0	0.268546	0	0	1.9575	0.261351	3.81278	8.15847	0	3.25154	3.69753	0.4537	0.226386	1.27043	1.03401	0	0.0668903	0.954574	2.9462	1.26582	0.580832	1.71238	0.189626	0	1.6328	0.185801	0	0.498031	1.55608	0.634793	0.356618	0	0	2.27044	0	0.173369	0	0	0	0	0.344755	0.26989	1.02828	0.256068
87	0	0	4.29655	2.52227	0	0.615768	0	0.307119	2.19985	0.521732	0.598857	3.25957	8.59124	0.834266	2.37697	4.74628	0.265729	0.265348	0.570685	0	0	0.724965	0	0.836883	1.3807	0.929055	2.55118	0	1.48142	1.35754	0	0.116089	0.558488	2.95445	0	0	0	0.20827	1.57794	0	0	0.209549	0	0.199998	0	0	0.19284	0.502339	0
88	0	0	0	1.30229	0.856623	0.485683	0.242364	0	0.242047	0	0.237085	4.09233	6.81224	0.222812	3.61057	2.54455	0.212817	0	0.286126	0.284607	0	4.31651	0.172244	0.847301	3.20039	1.29209	1.78244	0.362123	1.3853	1.81501	0.352803	0.212439	0.945454	0.670653	0.675964	0.505358	0.237339	1.61822	4.3504	0	0	0.31822	0	0	0.0183676	0	1.25989	0.71788	0
89	0	0	2.2144	2.22698	1.14602	0.445581	0.0991415	0	1.56147	1.05889	0.432492	2.04141	9.22342	0.536591	1.04236	4.82612	0.127424	0	0.44526	0	0.806017	0	0	0	0	0.62489	1.51612	0	0.939608	2.62402	0	0	0.990151	3.42173	0.352772	0.863371	0.468745	1.18277	3.18244	0.0973134	0.388719	0.290979	0	0	0.0353416	0.166622	0	0.990472	0.163699
90	0	3.02978	1.74788	2.03557	1.42071	0	0.201593	0.201322	0.741679	0.222521	0.349314	2.28641	5.32606	0.922365	2.44887	3.65468	0	0	0	0.0541727	0.259186	2.91408	0	3.62064	2.35137	0.908397	1.58399	0	0.608408	1.76684	0.0769515	0.437619	1.09004	4.92697	0.413855	0.27527	1.19697	2.21681	4.26976	0	0.254905	0.127291	0	0	0.0933201	0	0	0	0.0492931
91	4.05098	0	3.57236	2.32124	1.2618	0	0	0	0	0.772753	0.493978	2.42189	6.76711	0.578231	2.87506	4.17967	0.10962	0.292352	1.01606	0.538524	0	1.86143	0	0.927681	0.833253	0.353509	0.679146	0.156133	1.03827	1.46111	0	0.226244	1.39452	2.61389	0.71135	0.265983	1.52471	2.85096	3.56147	0.0828564	0	0.123195	0.082653	0	0.204693	0	0	0	0.201946
92	2.67373	0	2.76133	1.92624	0.742667	0	0.0751453	0	0.214648	0.39621	0.0600652	1.75589	9.1067	0.168458	3.50877	2.93068	0.0646688	0	0.0512527	0	0	2.64691	0	2.7096	1.76822	1.00194	1.20668	0.223529	0.74999	1.75977	0.250603	0.201846	1.78159	4.15154	0.659615	0.332984	2.33892	2.61841	3.09111	0.0941997	0.0470796	0	0	0	0.0124504	0	0	0.330841	0.134133
93	0	0	0.4632	0	0.832517	0.0445012	0.103557	0	0.282783	0.83646	0.182512	3.06687	7.28089	0.609913	2.17925	4.5554	0	0.628994	0.0915039	0.388026	0	2.34725	0	1.78915	2.03696	0.731118	1.84316	0	0.597456	2.16123	0.120097	0	2.63797	3.14501	0.179892	0.531185	1.99575	0.910792	2.99252	0	0.132982	0.530951	0	0.0950348	0	0.427049	0	0.864712	0.322543
94	2.50357	0	1.06773	0	0.74873	0.745256	0	0	0.81585	0.703072	0.120799	2.24679	7.14745	0.189416	2.6373	3.31393	0	0.0672749	0.0942434	0.0142471	0	2.27766	0	2.66658	1.48898	1.13836	1.408	0.0929681	1.16859	1.87779	0	0.319293	1.8025	3.36381	0.848852	0.42275	2.14622	0.835224	2.44764	0	0	0	0.0796837	0	0	0.065552	0	0.231355	0.173542
95	7.58043	0.434173	1.0249	0.633704	1.01532	0.145164	0.144703	0.14349	0.573931	0.422412	0.140365	2.63652	8.44233	0	1.73108	3.06795	0	0	0	0.611208	1.47332	1.56581	0	2.56673	2.22876	0.510917	0.864782	0.314721	1.47079	1.54598	0	0.333187	1.28204	2.78681	0.1374	0.352383	0	2.01211	2.63389	0	0.177318	0	0.176971	0.265786	0	0.205388	0	0	0
96	1.07793	0	3.21995	2.0429	0.796819	0.310498	0.0752787	0.0794593	0.795453	1.23667	0.309866	2.06806	5.68159	0.427885	2.31753	3.13772	0.0695198	0	0.680521	0.0127736	0.0927342	2.90796	0.340101	2.35006	1.44608	0.589006	0.526172	0	0.812255	1.32779	0.0695737	0.427302	1.85105	3.79213	0.413864	0.465935	0.0779625	1.66694	1.26213	0.153287	0.153128	0.148709	0	0.139259	0.0783096	0.0596452	0.0271834	0	0
97	0	0	3.32371	2.1051	0.750698	0.585038	0	0.135842	1.19278	0.367215	0	1.38512	6.89127	0.547979	2.59912	4.03388	0	0.260219	0	0.337168	0.353114	0	0	2.84319	0.631027	0.813112	0	0.317996	1.03454	1.83474	0.196084	0.33464	1.70167	2.03623	0.226948	0	1.05743	1.17256	1.64649	0.398954	0.0995977	0.205641	0.0992048	0.0435213	0	0.0370657	0.317522	0	0.385205
98	2.73726	0	2.89039	0.700448	0.642067	0.0273116	0.0678941	0	0.481691	0	0.39838	1.35355	5.07811	0.756037	1.41416	3.75901	0	0	0	0	0	2.36483	0	1.27192	2.2222	0.552105	1.28719	0.0837253	0.373767	1.22465	0.180562	0.0560164	2.04695	2.70676	0.262169	0.239144	0.0446893	1.83283	1.81988	0.21563	0.107701	0.114978	0	0.449912	0.0369261	0	0	0	0.0784049
99	6.14021	0	4.25169	0.446965	0.579266	0.429849	0	0.291043	0.802481	0.836567	0.142051	2.1129	6.714	0.13211	1.57906	2.95635	0	0	0	0.0791713	0	3.49332	0	2.4667	2.47212	0.737307	0	0	0.773552	1.23582	0	0	1.02984	3.00507	0.26431	0.586974	0	1.43794	2.3647	0.0924633	0.0923995	0.243881	0	0.477166	0.389345	0.0243065	0.153175	1.01423	0.251218
100	4.63607	0	2.40002	0	0.711721	0.0800021	0.000840594	0	0.472067	0.847445	0	1.75242	8.13967	0.357227	2.52218	3.52893	0.0681554	0.0601121	0	0.186875	0	1.8593	0	1.7853	2.04787	0.554402	1.13523	0.10844	1.43503	1.81246	0.0819294	0	1.82458	3.47281	0.654228	0	1.50555	1.32706	1.84732	0.0504107	0.151133	0.33812	0	0	0	0.153727	0	0.539171	0.285908
101	8.44086	0	3.12538	0.239249	1.16915	0.166241	0	0	0	0	0.325451	1.59348	6.90985	0.737988	2.76955	3.20569	0.142456	0.284486	0.119786	0	0	1.00687	0	1.9625	0.309025	0.748084	0.187046	0	1.34959	1.54397	0.119903	0.520401	1.90016	2.11342	1.08009	0.0238805	0.225599	1.34953	1.01489	0.210007	0	0.28419	0	0	0	0	0	0.352079	0
102	3.94116	0	1.63916	1.7251	0.580281	0.187252	0	0.192278	0.155361	0.729942	0	1.29173	6.28373	0.351423	2.19902	4.42402	0.138235	0.164235	0.300879	0.0823269	0	2.11035	0	2.67939	1.74031	0.851971	1.79454	0.106857	0.115253	1.57821	0.135957	0	1.41463	4.25954	0.213339	0.501449	0.403437	2.11083	1.309	0	0.118426	0.548516	0	0.217403	0.0747131	0	0	0.0491165	0.907974
103	3.49644	0	3.35428	2.94457	0.252476	0.488656	0.243691	0.243267	0.0371059	0.492636	0	2.59486	5.01683	0	3.52775	4.68908	0	0	0	0	0.743872	2.28281	0	1.50097	1.36519	0.525798	0	0.362225	1.74273	0.422584	0	0	0.47136	2.04383	0.49911	0.662723	0	0.690378	2.55423	0	0	0.124901	0	0	0	0.282037	0.773113	1.21645	0.422236
104	5.56576	0	2.31792	0	0.595528	0.74205	0	0	0	0	0.578063	1.42869	5.41986	0	1.47676	3.50241	0	0	0.105963	0.470289	0	2.52249	0	1.14481	1.71908	0.446997	0.905628	0	0.389116	0.895786	0.3177	0.614396	1.95954	2.7882	0.167755	0.622834	0.0807454	0.783809	2.83768	0.0983137	0.196436	0	0	0	0.172795	0	0.244309	0.191779	0
105	2.12728	0	4.86345	0	1.2435	0.49456	0	0.246675	0.102368	1.18515	0.482747	2.82903	6.19955	1.12701	4.10266	1.7282	0.640039	0	0.581153	1.20717	2.33643	5.21239	0	1.00737	1.85096	0.74033	0.757417	0.363944	0.736561	1.53464	0.177185	0.882835	2.27159	0.247328	0.260891	0.166483	0.244068	0.778127	2.81171	0.317118	0.474436	0	0	0.012528	0.00620631	0.156029	0	0	0.0819964
106	0	0	0.44353	2.35235	0.420679	0.838179	0.417512	0	0	0.278365	0	0.75213	6.77267	0	3.25568	4.25607	0	0	0.166864	0	0.200707	0	0.938918	1.27667	0	0.651187	0	0	1.18388	0.445641	0	0	1.87646	2.91444	0.295259	0	0.88196	1.06228	2.29491	0	0	1.13569	0	0.460234	0.562089	0	0	2.78383	0.54019
107	0	0	4.00474	2.85673	1.21429	0.0312559	0.34336	0.171368	0	0.86199	0.00611568	2.66252	6.84707	0.150133	4.37074	3.32612	0	0.131793	0.563769	0.403015	0.328142	3.43963	0	2.49552	2.93938	1.0925	0.635969	0	0.710731	0.771076	0.23676	0	0.683092	1.86028	0	0	2.05527	0	2.19688	0.107292	0	0.0803139	0	0	0.0537552	0	0	0.452657	0.026797
108	0.281657	0	5.38498	1.5158	0.635005	0.147453	0.146976	0	0	0	0.476993	2.16282	5.57587	0.424531	1.03025	2.07953	0.14315	0	0.240081	0.357493	0	1.51317	0	0.898942	2.77381	0.880639	0.756008	0	0.645823	0.785059	0	0	1.35201	0.87165	0.691175	0.459062	0.681747	1.48188	1.99363	0.108334	0	0.296399	0	0	0.294516	0	0	0	0
109	2.98674	0	1.0908	0	0.771196	0.511998	0	0.510306	0.179706	1.45443	0.496359	2.17133	7.83277	0.922977	3.66177	3.73302	0	0.215446	0	0	0	0	0	3.01974	0	0.395814	0.974306	0	0.141687	1.02686	0	0.107116	0.400692	3.26853	0	0.717156	1.13736	0.247807	0.426535	0.172189	0.171998	0.514844	0	0.247733	0.293297	0	0.6839	1.4911	0.4433
110	0.192721	0	2.99975	0.141002	0.568165	0.411394	0.0589267	0.0728915	0	0.49166	0.135694	3.14994	7.80666	0.371831	3.07283	4.08862	0.10965	0.0620441	0.45405	0.371543	1.32522	1.5408	0.30679	1.75528	1.4186	0.871392	0.76004	0	0.883615	1.50417	0.332907	0.262658	0.674194	1.07284	0.295988	0.706951	0.595212	0.471054	1.67759	0	0.141814	0.370758	0	0	0.402051	0.0967493	0	0	0.236772
111	2.09867	0	0	0	0.314629	0.635455	0	0	0	0	0.938307	3.07712	7.07484	0.288732	3.64341	4.4249	0.535776	0	0	0.798683	0	0.774643	0.845526	0.41802	2.49465	0.954194	2.44449	0	0	1.82998	0.227188	0	1.69424	4.71911	0.152633	0	1.85764	0.641328	1.1035	0.407277	0	0.276434	0	0	0.402909	0.737753	0	1.09089	0
112	0	0	4.05022	1.11404	0.0627521	0.0624458	0.387955	0.447027	1.43293	1.23289	0	1.16296	12.0742	0.337838	1.35957	3.64758	0	0	0.00764764	0.649952	0.368578	0	0	1.84491	1.79659	0.583478	1.73093	0	1.13689	2.77995	0.276587	1.34841	0	0.875297	0	0.248334	0	1.51984	1.50216	0.252722	0.504141	0.502411	0	0.963449	0	0.247595	0	0.869259	0
113	4.0214	0	0.802497	1.49678	0.382393	0.156095	0	0	0.361	0.749229	0.201424	1.74177	8.65798	0	3.7816	4.84945	0.156374	0	0	0.233413	0	0.238539	0	1.27426	1.0023	0.388597	0.947088	0.13432	0.367102	1.48647	0.186171	0.332293	0.589274	3.66262	0.242857	0.495805	0	0.474166	1.27618	0.0469605	0	0.0050779	0	0.372799	0.226915	0	0	0.286428	0.436947
114	1.68244	3.10573	3.8851	2.05156	0.794689	0.526835	0	0	0	1.10069	0.511979	1.32762	6.12863	1.18844	1.18763	2.79365	0.226291	0.00507072	0	0.454153	0	2.8142	1.0423	1.4313	3.18183	0.786742	0.718751	0	1.13926	1.06206	0	0.155782	2.01434	4.33438	0.147379	0.146706	0.308796	1.62118	1.15617	0	0.164247	0.654708	0	0.102371	0	0	1.89763	0.690978	0.435208
115	3.5183	0	3.10594	0.493218	1.00551	0	0.20029	0.0301573	0	0.122204	0	0.984218	7.1274	0.206091	2.63219	3.83696	0.352823	0	0	0.384282	0	1.53171	0.0480477	1.24473	1.38531	0.790618	0.961737	0.00460362	0.0183197	2.6177	0.00369381	0	1.36102	1.90802	0.576414	0.283446	0	0	1.23671	0.274382	0.273876	0.130332	0	0.804553	0	0	1.04357	0	0
116	1.18354	0	3.83117	1.29163	0.0679867	0.507225	0	0.0695825	0.407089	0.413003	0.353991	1.33938	6.48693	0.39047	4.07132	4.24579	0	0	0.0971464	0	0.0708854	0.808085	0	1.9978	1.76535	0.54975	0.0898484	0	0.491365	1.00748	0.303975	0	0.396793	1.89351	0	0.388308	0	1.04816	2.13478	0.146476	0.0366658	0.0612597	0.097194	0.554596	0	0	0	0	0.373614
117	7.2536	0	0	0.786547	1.25729	0.00713935	0	0	0	0.159064	0.00552197	2.41741	6.22646	0.506715	3.47191	4.4219	0	0	0.580059	0.563479	0	1.85307	0.238751	2.41646	1.47993	0.610154	0.886858	0	0.664973	0.686602	0.0828829	0	0.78708	1.10208	0.3434	0.283681	1.21782	1.70017	0.674856	0.0900473	0.359625	0	0	0	0.625228	0.0275299	0	0.941394	0.325591
118	7.43545	0	3.14923	0	0.695277	0	0.1383	0	0	0.541229	0.406512	2.41212	6.56521	0	2.56827	1.51921	0.121446	0.363739	0	0.107542	0.451118	0.908853	0.0458364	1.26088	1.99381	0.107465	0.834173	0.212072	1.54621	1.05673	0.170652	0	1.37451	2.86891	0.367413	0.0557544	0	0.506421	1.74144	0.279261	0	0.328971	0.0926193	0	0.438922	0.45849	0.490382	0.641174	0.664
119	7.11038	0	1.17148	1.36505	0.604795	0.17287	0.012665	0	1.85304	1.33895	0.425638	0.864574	5.93347	0.404193	3.32479	3.336	0.25382	0	0.375875	0.23662	0	0.378745	0.214709	1.1374	1.08062	0.684328	0	0	0.181282	0.749826	0	0.196812	0.824559	0.286924	0.190611	0.733317	0.0433581	0.627197	0.552412	0.100472	0	0	0	0	0.199141	0.184316	0.179251	0	0.275817
120	9.23072	0	0	3.38338	0.385913	0.0230676	0	0	1.15738	0	0	2.43008	5.33217	0.969329	1.27369	3.1056	0	0.307547	0	0	1.43003	0	0	0.808931	0.787944	0.559113	0.191392	0.274806	0.528702	0.503802	0.539232	0	1.57194	3.22459	0.253558	0	0	0.126137	2.62679	0	0.241447	0.444153	0	0.838759	0.393359	0.701991	0	0.729442	0.642461
121	0	0	1.95397	0	0.962052	0	0	0	0	0.948259	0	0	7.35087	0.890789	3.50435	4.25379	0	0	0.834587	0.829355	2.15336	1.58827	0.605047	1.17744	2.57371	0	2.82966	0	0.698058	0	0.690767	1.37081	2.69972	0	0	0	0	1.89428	1.04335	0	0	0.616698	0	0	1.22483	0.608192	0	0.178441	0.591866
122	4.09282	1.3652	0	3.15307	0.496773	0.494976	0	0	0	0	0.974102	1.92765	6.47939	0.452432	1.24045	2.15431	0	0	0.86621	0.384725	0	0	0	1.12069	1.01115	0	1.06687	0.762457	0.708756	2.98346	0.368401	0	1.03549	4.35187	0	0	0	1.22301	0.672536	0	0.335033	0	0	0	0	0.331784	0	0.280262	0.323166
123	0	2.79342	1.20644	0	0	1.28922	0	0.639335	1.89736	1.24807	0	0	7.14681	0.579348	2.2892	2.04861	0	0	0.450056	0	0.978866	0.545763	0.312135	0.809455	1.28144	1.95534	2.39923	0.474011	0.342224	0.337769	0	0.927417	0	2.46301	0	0	1.02402	1.70646	1.26376	0.418245	0	0	0	2.47863	0	0.406648	1.05531	0	0
124	2.528	0	2.56545	0	1.597	0	0	0	1.5781	1.55963	0	1.5416	4.52069	0	7.20974	2.77818	0	0	1.36768	0	0.747268	0	0	5.78264	1.22902	0	1.2178	0	2.40272	2.3602	0	0	1.15453	0	1.13488	1.1253	0	0	1.09752	0	0	1.08856	0	1.07974	0	0	0	0.434889	1.05414
125	0	3.32375	0	1.69267	1.67376	0	0	0	1.65526	0	0	0	4.8588	0	8.43696	4.3847	0	0	0	0	4.22	0	0	1.36805	0	1.35566	0	0	0	0	0	0	0.550212	3.58862	0	0	0	0	1.64811	0	0	0	0	0	0	0	0	2.78444	0
126	9.29284	0.618457	3.58495	0	0	0.815533	0	0	0.890926	0.0263317	0.025977	0.776565	3.05432	0.750935	2.20419	2.88031	0	0	0.667253	2.77492	0	3.12194	0	1.83242	1.55209	0	0.44527	0	0	3.50077	0.573131	0.570258	0	5.78797	1.0534	1.04374	0.634445	2.22963	0	0.491432	0	0	0	0	0	0.485145	0	0	0.944124
127	23.6099	4.85294	2.77767	0	0	0	0	0	0	0	0	0.387548	8.2427	0	3.65983	0.148859	0	0	0	0	0	8.08748	0	0	0	1.41756	0	0	0	1.39247	0	0	0	0	2.53803	0	2.45871	1.06194	4.56199	0	0	0	0	1.10033	2.15553	0	1.05602	0.770044	0
128	0	6.77502	5.00623	2.41633	2.11448	0	0	0	2.06473	2.01725	0	0	5.7876	0	5.42936	0	0	0	1.73761	0	1.70387	4.61563	3.07914	5.85196	0	0	0	1.38186	2.70011	0	0	0	1.31953	0	0	0	3.73446	1.21032	1.19385	0	0	1.17783	0	0	1.16222	0	0	0	0
129	48.6801	1.86793	6.50272	0	3.02255	0	0	0	2.88817	0	0	0	5.41755	0	0	0	0	0	0	5.00039	2.36292	0.543711	0	0.479507	0.426054	0	0	0	0	0	0	0	0	0	1.73272	0	1.68771	4.81502	0	0	0	0	0	0	3.02255	0	0	0	0
130	3.25315	3.69078	0	0	0	0	0	0	0	0	0	0	0	0	0	4.44001	0	0	0	0	0	4.25874	4.09169	0	10.9917	0	0	0	0	0	0	0	0	0	0	0	3.42078	0	3.31217	0	0	0	0	0	0	0	0	0	3.21023
131	10.2953	0	2.23848	0	0	0	0	0	2.19814	0	0	0	8.27389	0	5.8568	3.75394	0	0	0	0	0	2.47306	0	0.632091	2.23848	1.61583	0	0	1.5947	0	0	3.1282	1.53452	0	1.49687	0	4.38346	1.42684	2.80457	0	0	1.37847	0	0	0	0	1.36307	1.51204	1.27743
132	10.8557	0	0	0	0	0	0	0	0	0	0	0	0	0	0	0	0	0	0	0	0	9.57538	0	0	0	0	0	0	0	0	0	0	0	0	0	0	0	0	8.56547	0	0	0	0	0	0	0	2.81982	0	0
[truncated: 83 more columns]

## Sheet: 5F, 1xBio-Gln111 10 mM Dif
TL	NT1	NT2	NT3	NT4	NT5	NT6	NT7	NT8	NT9	NT10	NT11	NT12	NT13	NT14	NT15	NT16	NT17	NT18	NT19	NT20	NT21	NT22	NT23	NT24	NT25	NT26	NT27	NT28	NT29	NT30	NT31	NT32	NT33	NT34	NT35	NT36	NT37	NT38	NT39	NT40	NT41	NT42	NT43	NT44	NT45	NT46	NT47	NT48	NT49
20	-6.07964	-0.566702	6.17096	5.78088	0	0	-0.545046	0	6.45382	0	0	0	-0.54183	0	0	-10.6724	0	0	0	0
21	-5.32792	0	4.75525	3.40839	-1.09146	0.0383131	0	0.534488	0	-0.362269	0	-0.724075	-1.40586	-0.360731	1.06382	-1.05776	0.529822	0	0	0	0
22	-6.4114	0	9.48094	-0.608076	-0.124512	0.48037	-0.124195	0.958866	-0.560362	-0.0349955	0	-0.0224995	-0.74648	-0.121041	-0.184285	1.33729	0.224561	-3.54418	0	0	0	0
23	0.141007	-2.96762	3.37805	-0.152692	0.00611926	-0.367372	-0.0204011	-0.138529	0.453449	0	0.143317	-0.306459	-0.00702988	0.142388	-0.483304	-0.0157515	-0.067094	0	0.261924	0	0	0	0
24	2.68755	0	-0.0842627	-0.876768	0.0672889	-0.0976018	0.058573	-0.146772	1.37239	-0.201729	0.114528	-0.763661	-0.59009	0.227221	-0.428054	-1.71846	0.0410995	0	0.338762	0	0	0	0	0
25	0	5.11943	-0.406024	3.20558	-0.242502	-1.10669	0	0	0	1.54315	0.222278	-3.03097	0.389576	0	-2.82892	-1.91981	0	0	-0.727755	-0.21733	0	0	0	0	0
26	6.29231	0	5.23669	-2.88296	-0.11389	-0.666949	0	0	0	-0.186277	-0.211129	-0.359611	0.057026	-0.205173	0.0866815	-0.55633	0	0	0.0144899	-0.600202	0	-5.90468	0	0	0	0
27	4.31906	0	0.94368	-0.383483	-0.649908	0	0.123083	-0.26882	0.534543	-0.173262	-0.135667	-0.955435	-1.07003	0.0386624	-1.05357	-0.589852	-0.12898	-0.0626305	0.127624	-0.156854	0	-0.362855	-0.0953123	0	0	0	0
28	-2.26039	0	0.0788833	1.43874	-1.27115	0.189782	-0.0996942	-0.277785	1.08419	2.0673	0.212498	0.552077	-4.62613	-0.318886	0.311205	-0.566867	0.377152	0	-0.0878158	0.466097	3.23478	-1.53344	1.53462	0.301607	0	-0.806761	0	0
29	-2.48888	0	6.88078	-0.364034	-0.287124	-1.01936	0.541888	0.796964	-2.49137	0.531733	-0.274755	-2.73981	-1.37003	0	0	-0.691884	0.510942	0	3.55708	-0.52037	0	-1.1537	0	0	0.58194	0	0	0	0
30	-1.52964	0	2.46498	-0.782568	-0.396644	0.470054	-0.277758	0.138525	1.64149	-0.226656	0.021078	-0.3258	-0.422553	0	0.595791	0.393789	0.0145254	0.0145203	-0.030081	-0.0660843	-0.0316038	-1.57465	-0.226454	0.329589	0	-0.193843	0	0	0	0
31	-6.74278	-2.11736	2.79303	-3.25496	-0.606186	-1.50997	0	0	4.27041	-1.41787	0	-1.53159	-1.88055	-0.286263	0	4.82354	0	-0.284307	1.28295	0	-0.513549	1.26485	-0.280745	0	2.51905	-0.279935	3.75224	0	0	0	0
32	-7.19003	8.01068	6.33472	-1.16577	0.363916	-0.105319	-0.294092	0	0.979504	-0.43624	0.648778	-1.24774	0.407639	-0.284475	-1.71826	-3.56373	0	0	0	-0.278085	0	-1.65493	0	-0.824288	0.0789154	0	0	1.93881	0	0	0	0
33	1.66776	-0.167263	1.6499	-2.4048	-0.109659	0.317041	-0.338177	0	0.905137	0.0062834	-1.10591	-0.857927	-0.518558	-0.107461	0.467161	0.732834	-0.106408	-0.106366	-0.863963	0.0472643	0	0.736445	-0.039565	0.576101	0.392837	0.286749	0.183597	-0.205448	-1.03761	0	0	0	0
34	5.56209	3.19131	-3.35682	-0.29187	-0.0280944	-0.0563279	-0.158888	-0.344939	1.29525	-0.699112	0.289176	-0.270593	-0.832684	0	-2.25466	-1.23879	-0.0752311	-0.138055	-0.486507	-0.0292017	0.760831	-0.804832	0.0815184	-0.094486	-0.0674445	0.0301631	0	0.030144	-0.0119453	0	0	0	0	0
35	1.69928	2.10847	-4.47318	2.61269	0.289306	0.198289	0.268202	0.063827	1.15472	0.796467	-0.283386	-1.49508	-0.0481567	0.161684	-0.345699	0.492093	0.0317654	0	-0.691761	-0.0949071	0.763249	-1.19238	0.307008	0.20047	0.0252551	0	0.0749459	0.091497	-0.478251	-0.165662	-2.07076	0	0	0	0
36	0.0653151	0	0.682069	2.61913	-0.958502	0.250411	0.14506	0.0668193	0	-0.845481	0.199908	-0.630923	-1.13202	-0.554266	1.19754	-0.486919	-0.173616	-0.301015	0.150663	0.330096	0.111823	-0.217992	0	-0.425617	0.299198	-0.193563	0.0529398	-0.140516	-0.136962	0	0.0264216	0	0	0	0	0
37	-0.410407	2.22119	1.93573	0.784754	-0.235698	-0.294962	-0.0715313	0	0.474488	0.42025	0.0667017	-0.73509	-1.75522	-0.195629	-0.50115	0.629099	0	0.0269726	-0.973984	-0.510437	0	-1.02837	0.19486	-0.717281	-0.0428351	0.0358051	0.0715927	0	-0.00367597	0.125978	0.107154	0.191135	0.190559	0	0	0	0
38	-2.44746	0	1.26845	3.7348	0.215856	0.184048	-0.17207	-0.166418	0	0.114015	0.071738	-0.934667	0.103016	-0.0237567	0.115806	0.319555	-0.00728268	0	-0.138542	-0.320397	0	-0.507606	0	0.298805	-0.315262	-0.07125	-0.0882227	0	-0.107886	-0.0802701	-0.0799255	-0.45782	-0.0522025	-0.455042	0	0	0	0
39	-0.559762	3.3947	1.2989	3.12118	-0.335661	-0.6243	0.132433	0	0.531519	-1.10711	0.200993	-0.761115	-1.11238	-0.353363	-0.576138	1.03333	0.047307	0	-0.416661	0.323346	0.202153	-1.74528	-0.362722	-0.981902	0	0.0362103	-0.177188	0.0455407	-0.0897959	-0.358914	0.0454385	0.0105905	0.0486947	-0.81272	-0.0973244	0	0	0	0
40	6.66824	0	-0.293918	2.03789	-0.130404	-0.264339	0	0	0.149707	-0.832658	-0.0294608	-0.724979	-2.88037	0.0646373	0.174172	-1.03985	-0.121478	0.0712616	0.0856144	-0.303827	0	-1.81404	0	-0.151412	-0.676745	-0.0605795	0.159191	0.0239972	-0.277611	0.0871165	0.05292	-9.67619e-05	-0.166239	0	0.0527908	0.14047	0	0	0	0
41	5.9631	0	0.123906	3.34124	-0.138317	-0.235755	0	0	0.0635361	-0.591671	-0.206241	-2.39842	-3.34826	0.266296	-0.173101	0.932822	0.0589235	0.013598	-0.924918	-0.0537637	0	-1.09682	0	0.0264985	-0.374158	0.0329005	-0.138346	0.0565321	0.0656165	-0.0933804	-0.0275068	0.0280209	-0.0668353	-0.130415	-0.0894358	0.0107818	-0.89643	0	0	0	0
42	6.53243	4.49984	-3.45143	4.15512	-1.04063	0.0894537	-0.435918	0	0.106004	-1.38799	0.333727	-1.45035	-4.5113	0.0148975	-1.14031	-1.34192	0.133631	0	0	-0.640555	-1.34436	0.981434	0	-0.208089	-0.024722	-0.0033066	0.172109	0	0.0452294	0.0857048	0.0429278	-0.000207879	-0.0544589	0.010043	0.342692	-0.0544652	0.139624	-0.594846	0	0	0	0
43	9.58213	0.94066	-0.0354265	0.157137	0.20263	-0.151348	-0.326632	0	0.0136829	0.188981	-0.131266	-1.87991	-2.91959	-0.231524	-0.144569	-0.41718	-0.0165014	-0.0139769	-0.556742	-0.39945	0.344096	-1.09069	0.161319	-0.934811	-0.826696	-0.620965	-0.178892	-0.0571358	-0.387241	-0.313283	0.0445828	-0.217336	0.0296865	0.00696574	0.00173979	0.0440411	0.0513123	0.0821895	0	0	0	0	0
44	3.45894	1.01934	-0.873568	2.77902	-0.616747	-0.0482664	-0.0672499	0	1.35605	-1.19333	-0.457359	-1.57616	-2.10095	0.0905623	-0.922224	-0.542155	-0.0345154	-0.137521	-1.24702	-0.374166	0.227518	0.011667	-0.104418	0.653841	-0.0770164	-0.281523	-0.564748	0.00058714	-0.15851	0.131756	0.0286381	0.195394	0.0432033	0	0.0431959	0	0.151923	0.19479	0.40954	0.32361	0.257867	0	0	0
45	4.84993	0.0378698	1.54719	3.35232	-0.274882	0.206418	-0.196852	-0.537165	0.414894	0.135342	0.110197	-1.06011	-3.55392	0.0899064	0.702684	-1.38096	-0.061974	0	0	0.0370062	0	-1.09848	-0.176964	-0.54819	-0.478012	-0.438603	-0.715125	-0.0733774	-0.229218	-0.59586	-0.0260922	-0.117439	-0.189518	-0.314972	0.0238707	0.00778816	0.236589	0.302722	-0.0213178	0.0342948	0	0	0	0	0
46	0.325001	0	-0.202315	2.86675	-0.00759107	-0.0306481	-0.239197	0.236643	0	-0.089784	-0.210903	-0.602625	-2.41294	-0.220744	0.481907	1.07488	0.0143004	0	0.116265	0.135334	0	1.17288	-0.27761	0.990894	-1.07148	-0.372366	-0.54327	-0.120478	-0.982667	-1.05009	0.129255	0.0817737	-0.109293	0.0621892	0.0639369	0.082316	0.0521962	-0.0561675	0.230809	0.0448781	0	0.437956	0	0	0	0
47	-1.84626	-0.704003	1.28113	1.68583	0.248804	-0.122978	-0.157324	-0.178115	0.67005	-0.00369891	0	-0.372541	-0.68338	0.200309	1.34046	1.77609	0.0997489	0	0.129547	0.173584	0	0.498867	0.197437	-1.17796	0.466188	-0.042159	0.487169	-0.361684	-1.4049	-2.58869	0.389437	-0.387042	-0.173515	0.355437	-0.164038	-0.0468449	0	0.0319299	0.220502	0.110336	0.146966	-0.0946972	0	0	0	0	0
48	-3.27726	0	1.43852	2.90278	0.578245	0.165771	-0.128361	-0.146593	0.251467	-0.391784	-0.159497	-1.23039	0.127431	0.0421258	1.44519	0.77629	-0.000970615	0	0.22484	-0.0207468	0	1.19886	0.0273336	0.308984	0.828713	0.0443366	0.450546	0.115834	-1.35505	-2.95646	-0.164136	-0.0482202	0.0164918	-0.708482	-0.174963	-0.337026	0.37466	0.174331	0.103422	0.00831388	0	0.0504454	0.00357588	-0.634093	0.0755164	0	0	0
49	0.203939	0.534693	-1.19369	3.40186	0.253561	-0.0309815	0	0	0	-0.920375	-0.139932	0.197441	0.643619	0.407178	1.3597	0.457946	0.00605573	0	0.576163	-0.485622	0	-3.95461	0.0751199	0.703871	1.70897	0.166983	0.301517	0.0173348	-0.98165	-2.15763	0.0863832	0.199439	-0.271296	-1.46029	-0.0445296	0.184613	-0.00675792	0.172556	0.347189	0.000659099	0.10352	0.0402462	-0.0537187	-0.110728	-0.338757	0	0	0	0
50	1.75643	0	-1.85638	1.85651	-0.12057	0.074738	-0.0442126	0	0.387529	-0.196525	-0.139781	-0.598046	-1.2225	0.390306	0.538364	0.198764	-0.170815	0	0.353811	0.277634	0	0.150734	0	0.997035	0.714255	0.227955	0.77554	-0.117067	-0.593291	-2.36852	-0.114687	0.053191	0.098548	-0.995911	-0.403543	0.064561	-0.0915277	-0.462883	0.0376279	0	0.0677795	0.066057	0.0416232	0.29292	0.0743565	0	0	0	0
51	1.32427	0	-1.07761	1.68923	0.375329	0.279685	-0.324504	0.00209802	0.146562	-0.40014	0.225149	-1.34785	-1.73482	0.367302	1.2728	2.37365	-0.198179	0	-0.521837	0.315232	0	0.40908	0	1.32014	0.73979	0.0458179	-0.426774	0.0570011	-0.913243	-1.92897	-0.302343	-0.442496	-0.261507	-0.999616	-0.432583	0.11582	0.0183971	-0.0542896	0.134194	-0.0287946	-0.0141422	0.0248481	0	-0.107578	0.140683	0.0412091	0.0897763	0.00921568	0
52	1.97594	0	-4.30928	2.47626	-0.00276651	-0.154732	0.0301786	-0.120943	0	0.62416	-0.192188	0.291782	-0.777973	0.110043	1.30704	2.95415	-0.0734485	-0.000645128	-0.710773	0	0	-0.481453	0	0.0959606	1.32892	0.724688	1.30406	-0.018707	-0.295979	-1.7323	-0.0542906	0	0.3152	-2.78168	-0.521111	0.108788	-0.0428169	-0.696007	-0.743278	-0.437282	0.00878769	0.190345	0	0.244245	0.0278663	-0.00973414	0.0389866	0	0
53	1.70814	0	-2.8869	1.76178	0.11828	0.180263	-0.113179	0.0527939	0.293213	-0.721522	0.127019	-0.776604	1.57951	0.191382	0.630886	1.16571	0.0191876	0	-0.200332	0.173477	0	-1.11359	0	0.448444	1.05038	-0.0233782	0.518075	0.0118503	0.960837	-0.0897978	0.0358338	0.395718	0.231648	-1.97473	-0.475127	-0.150637	-0.626932	-1.63992	-0.775083	-0.0532274	-0.185749	-0.138814	0.00257475	0.227534	0.0894863	0	0.0569812	0.0139051	0.0665002
54	0.054622	0	-1.80291	1.94648	0.330966	0.00645462	-0.0107929	0	0	0.134088	0.00212063	-0.162837	0.345332	0.201292	0.529109	1.41249	0.0415562	0	-0.109562	0	0	-2.17307	0	0.546961	1.04717	0.130983	0.610055	0.140007	0.626163	-0.248064	0.0289921	-0.0176244	0.198164	-1.80888	-0.142547	0.0704811	0.0884632	-1.0124	-0.771649	-0.0728373	-0.333215	-0.128755	0	0.0911888	0.00834922	0.00571262	0.0696795	0.0732723	0.0221101
55	5.44867	3.22718	-0.820364	1.37423	0.471966	0.338215	-0.0464085	0	0.45668	-0.259607	0.00291933	-1.18827	-1.23184	-0.641857	-0.164137	0.476756	0.00582228	0	-0.331477	0.110145	0	-2.67176	0	-0.368709	0.141542	-0.32719	0.133166	0.109202	1.21407	0.648851	0.366522	-0.190324	0.156865	-2.66735	-0.265724	0.339811	-0.520438	-1.25362	-1.92535	-0.209967	-0.50691	0.358133	0	-0.308493	-0.0432306	0.059345	0.0162723	0.296125	0.0635822
56	-6.36402	0	-0.918494	1.82016	0.31411	-0.120427	0	0	-0.492558	-0.692438	-0.208493	0.54002	1.66561	0.499723	1.17163	0.655548	0.0307618	0	0.175818	-0.596573	0	-2.04621	0	1.82681	0.986838	0.510031	1.05185	-0.162132	0.820821	1.00415	0.246873	0.45697	0.652736	-0.467246	-0.0744518	0.0574226	0.323217	-0.393288	-1.31547	-0.109682	-0.735268	-0.288225	-0.00411616	-0.0921103	-0.0700268	0	0.0114443	0.1591	0.0548036
57	1.06088	0	-4.73527	0.962991	0.367792	-0.207682	0.0722463	0.0388257	0	-1.4106	0.200132	0.104615	-0.211593	0.416551	1.99393	0.871463	0.0569777	0	0.13895	0.0555274	0	-4.69651	0	-0.719844	-0.414467	0.653772	-0.0403184	0.0153861	0.641653	1.80836	-0.0538439	0.45372	0.39034	1.85645	0.447869	0.504234	0.0528034	0.373582	-0.440373	-0.249764	0.0233487	-0.0477811	0.0218554	-0.369123	-0.191321	0	0.0434645	0.0384885	0.00685721
58	1.57106	0	-4.27214	1.58194	0.740148	0.0195721	-0.130487	-0.543316	0	-1.73775	-1.15007	1.02451	2.33954	0.050311	0.362356	2.4767	-0.0866937	0	-0.780317	0.11179	0	-9.0548	0.00722257	2.23265	0.950023	0.133458	1.40443	0.124738	1.63378	0.371334	0.392719	0.433904	2.20242	-0.308611	0.0548914	-0.295823	0.839214	0.178536	0.147326	-0.131626	-0.221756	-0.714614	-0.050353	-1.94729	-0.0394359	0.0552919	-0.0433596	0.147042	0.00476004
59	-0.367104	0	-3.79065	0.947257	-0.042958	-0.0565432	-0.199829	-0.00271326	0	-1.25661	-0.624282	0.909308	3.81533	0.231262	0.97625	1.32678	-0.0830804	0	-0.0983194	-0.416485	0	-15.8775	0	1.88323	2.11664	0.688283	0.890605	0.0421717	1.07848	0.767986	-0.326563	0.509845	1.31494	-1.40339	0.352279	0.732992	1.66397	1.90507	2.42287	-0.0773325	-0.0429939	0.390585	-0.0134849	0.237308	-0.241701	0	-0.168159	-0.216482	-0.0622312
60	1.05284	0	-2.69662	2.10245	-0.418439	0.0333897	-0.0108004	-0.137524	0.162137	-0.344514	0.142139	-0.0697075	0.413798	-0.0423965	0.788106	0.949104	-0.0331735	0	-0.112825	-0.0103439	0	-7.96623	-0.0384476	0.162324	0.989136	0.559838	0.570648	-0.07056	0.733878	0.831078	0.260558	0.0310123	0.812316	-1.07088	0.247042	0.893816	0.566424	1.78431	1.71503	-0.0289487	-0.0949894	-0.22794	0.034581	-1.11883	-0.196815	0.0186288	0.0187292	-0.81403	-0.0663203
61	-1.09382	1.12538	-2.18381	1.65855	-0.341406	0.0412576	-0.104987	0	-0.0310111	0.360293	0.118377	0.0903154	1.41184	0.185661	1.12774	0.294006	0	0	0.0214547	0	0	-9.38889	0	0.520956	-0.2728	0.404209	-0.0139396	0.217616	0.219618	-0.224617	0.399586	0.197281	0.924837	0.323475	0.24854	0.21589	1.28143	0.811399	1.80075	-0.000480347	0.201191	0.0705544	0.0454364	0.365443	0.0536774	-0.0557357	0.0229753	-0.756491	0.000692273
62	1.10893	0	-5.8634	1.93152	0.0264987	-0.217803	-0.264088	-0.0426415	0.166774	0.429276	0.109633	0.0379253	-0.0695024	0.138691	0.384822	0.854298	0	0	-0.128789	0.0404569	0	-9.17179	0	0.915077	0.414117	0.54251	0.614415	0.0289015	0.639888	-0.200986	0.226676	0.21706	0.82739	0.372669	0.203227	0.568663	0.68769	1.17886	1.91251	0.477634	-0.082062	0.491555	0.0632258	0.426267	0.139974	0.0212543	0.125354	0.160751	-0.194293
63	0.784536	0	-0.938011	2.04481	0.0217408	0.148765	-0.250326	-0.319845	0.0692067	-0.540264	-0.0852567	-0.977328	-2.52263	-0.40113	-0.612253	-1.85011	-0.09127	0	-0.041703	0	0	1.10741	0.17508	0.208523	-0.599596	-0.111517	0.438949	0.0140889	-0.883711	0.300723	-0.00492229	0.341001	0.892703	0.676112	0.444538	0.0711318	-0.339682	0.840502	0.601872	0.1459	-0.181399	0.231444	0	-0.373837	-0.0027381	0.0147984	-0.0662836	1.67659	0.123964
64	-1.27914	0.557217	-0.387651	-0.965123	-0.598682	0.502048	0.186442	0.515686	0.49684	0.472486	-0.00710664	0.95069	-1.08457	-0.191154	0.395671	1.39855	-0.0124659	0	0.19985	0.157753	0	-5.43047	0.642491	1.02911	0.344345	0.580221	0.436679	-0.316786	0.196605	-0.809134	0.321482	0	-0.771886	-3.50151	-0.413126	-0.0524277	1.19121	0.423415	1.77002	0.410696	0.778778	1.04354	-0.0517207	0.3886	-0.163423	0.116876	0.331973	1.08728	-0.105411
65	-0.506618	0	-2.26602	4.93972	-0.183	-0.139172	-0.034457	-0.132374	0.240512	-0.274852	0.0615838	-0.524588	-2.12091	0.242606	-0.541849	-0.993458	0.0147356	0	0.274532	0	0	1.18939	-0.40337	-0.131202	0.559989	-0.120955	-0.210534	-0.0188751	-0.0961589	-0.632422	0.369629	0.313248	0.822668	0.294458	-0.034612	-0.431212	-0.369385	-0.0273512	0.221549	0.197211	0.0805631	0.0741712	0	0.21032	0.115716	0.065639	-0.101442	0.769714	0.150778
66	-2.38699	0	1.06536	5.49689	0.0561513	-0.379949	-0.0805515	0	-0.953659	-0.103706	-0.102148	-1.08569	-3.98126	-0.153358	-1.45653	-1.53308	-0.0131143	0	-0.414529	-0.796758	0	3.95609	0.0460966	-0.156117	-0.664544	-0.111457	-0.179904	0	-0.585304	-0.871215	0.321356	0.509249	1.3621	2.50357	-0.161394	0.266251	0.174558	-0.761598	0.151111	0.0339618	-0.362408	0.118665	-0.0414189	0.0982371	0.113513	-0.0759141	0.108093	0.32741	0.410986
67	13.856	-8.01551	5.76784	3.17527	-2.84752	-0.487205	0	-0.703239	-2.10047	0.793092	0.887588	0.781166	2.73651	0	0.360035	-1.63706	0	0.726541	-0.828133	0.723164	0	-12.3521	0	-0.607986	0	-0.56	-1.25591	-0.991988	0	0.272696	0	2.54442	-4.59449	1.69904	-1.80181	1.74778	0.455987	0	0	0	0	-0.429522	0	1.1092	0	-0.427793	-0.42722	1.10136	-0.302676
68	12.694	0	1.221	4.21167	-0.119286	-1.37546	0.127033	0.291782	-0.363116	-0.469266	-0.958677	-0.109025	-2.24849	0	-1.70528	-2.75414	0.0756323	-0.0929607	0.556207	0.198495	1.66189	-8.34119	-0.362317	1.11149	0.689737	0.0540686	0.778491	-0.42944	-2.15577	1.15042	0.250513	-0.866972	1.59184	-0.915635	0.772051	0.0435362	-0.179371	0.570309	0.710484	0	-0.390367	-0.152045	0	-0.537498	-0.136451	0.0121719	0.195067	0.341027	0.0685174
69	2.28847	0	-1.96499	4.28624	0.472615	-0.353371	-0.0885077	0.0448445	-0.245399	-0.686798	-0.160366	-0.924314	-0.926892	0.0690386	0.103786	-0.515617	0.0097014	0	-0.424172	-0.15577	0	1.0214	0.432702	-0.712957	0.603638	-0.256637	-0.408803	0.109842	-1.14811	-1.91987	0.274154	-0.241557	2.10894	0.929856	-0.416529	-0.100886	0.376399	-0.18986	0.4307	0.0779072	0.0384237	-0.196715	-0.041799	0.021138	-0.00932903	0	0.0876569	0.0942339	0.0667947
70	3.35626	0.283585	-0.345377	1.4864	0.534226	-0.0918938	0.32455	-0.380441	-0.111326	0.32357	-0.372419	-0.0934897	-0.438885	-0.229435	-0.737793	0.305403	0.0526669	0	-0.0606513	0	0	-0.934286	0.81494	-1.1371	0.354915	0.177672	-0.607896	-0.222103	0.180878	-1.05743	0.238424	-0.126754	0.859559	0.0327127	0.0100955	0.260495	-0.476579	-0.311781	0.14443	0	0.00159195	0	-0.0257308	0.242456	0.0281129	0	0	0.151453	0.173353
71	-3.24683	0	0.0586494	2.88455	-0.238162	0.184962	0.322189	0.100983	1.25654	0.0286772	-0.0849586	0.724002	-0.617337	0.0795165	-0.211573	0.454862	0	-0.0598864	-0.163161	0	0	1.48802	0.160305	1.45119	1.18393	0.363149	-1.33992	-0.0595678	-0.0439254	-0.90098	-0.000149004	-0.291196	0.413912	-0.271517	0.187225	-0.0479292	0.0106735	0.474677	-0.248429	0.126911	0	0.126844	0	0.0633975	-0.0684164	0	0	-0.0229477	-0.0523283
72	-2.04079	0	0.448848	1.78543	-0.104436	0.114161	0	0	0.23066	-0.162295	-0.0173917	-0.497205	-0.410126	0.105504	-0.261027	-0.207101	-0.0344377	0	-0.425458	-0.399217	0	0.70452	-0.111486	-0.209342	-1.02158	-0.152829	-0.346046	0	-0.165236	-0.4693	0.0187767	-0.0245167	0.211799	-0.123372	0.059841	0.0450569	0.125925	-0.0607789	-0.0261752	0	-0.0267202	-0.00655203	0.0100659	0.0228934	-0.0847411	-0.0919361	0.0840938	0.0678153	0.306579
73	2.15781	0	-0.976658	0.553657	-0.173403	-0.161729	0	-0.194086	0	0.428521	-0.268326	-0.550022	-1.79959	0	0.134419	-1.10636	0.157762	-0.0372897	0.00183689	0.918742	0	-2.10852	0.570501	0.237979	1.70116	0.112852	-0.419292	0.0556885	0	-0.804152	-0.105092	0.546208	-0.359926	0.936818	-0.326509	0.0725039	-1.3846	-0.338721	0.21436	-0.0283939	0.0628091	-0.0828462	0.062768	0.0775218	-0.0292166	0.0625839	0	-0.157526	0.0205097
74	1.059	0	-1.51381	2.94294	-0.224811	-0.172489	0.0840226	-0.0280554	-0.363046	-0.00672203	-0.144804	-0.633885	-1.14388	-0.087166	0.285568	0.231183	-0.0643907	0	-0.573457	-0.213438	0	-0.609607	0.0436727	0.802597	0.743856	-0.450535	-0.288859	0	0.0880128	-0.46691	-0.10188	-0.129563	0.141452	-0.974069	0.00119738	-0.0608578	-0.0198135	0.0016954	0.178217	-0.0452176	-0.0779666	0.0699927	0	-0.394372	-0.0412539	0.0311907	0.0222046	0.223195	0.133444
75	1.46013	-0.673597	1.33267	3.53087	0.153247	-0.0111766	-0.0457411	0.0134179	0.5421	-0.0653679	0.026304	-0.407896	-1.42325	0.127268	0.201752	-0.360173	0.0170166	0	0.159389	0	0	-0.475654	0.289751	0.819463	0.453426	0.00494992	0.411274	-0.159825	0.0925801	-0.837262	-0.0279353	0.165239	-0.0539779	-0.286524	-0.0887514	-0.144901	-0.0630196	-0.0407881	-0.200449	0	0	0.0897241	-0.0272325	0.0582375	-0.0120652	0.0116876	0	0.177489	-0.0521468
76	2.2334	1.05418	-1.27171	1.75514	0.0138848	0.162812	-0.0811225	-0.219987	0.057139	-0.884762	0.0589325	-0.332175	-0.79965	-0.09688	-0.407083	0.394741	0.017084	0	0	0	0.286354	-0.147294	0	-0.502842	0.43964	0.0929897	0.011146	0.081206	-0.212267	-0.0620316	0.0840491	0.505448	-0.0102833	-1.66148	-0.0243482	0.0172459	0.246469	-0.0520775	-0.244532	0	0	0.130693	0	-0.0276104	0.0102231	0	0	-0.415017	0.308304
77	-2.3968	-0.0962462	0.245618	2.0804	-0.0344494	-0.0130791	-0.0343873	0	-0.492113	0.067466	-0.109487	-0.32777	-1.91706	-0.170114	-0.213763	-0.666785	-0.0273258	0	0.23725	0.135314	0	-0.40848	0	-0.331123	0.239617	-0.0810008	-0.44047	0	0.200469	0.183376	0.134782	0.0439301	-0.000784968	-2.13427	-0.119134	-0.0773324	-0.0817908	0	-0.110782	0	0.0143841	0.0246295	-0.0222077	0.0341583	0.0725485	0.0279396	-0.00983436	-0.663347	0.209637
78	0.331723	0	-0.393133	2.91283	-0.0659175	-0.000692898	0.0108898	-0.168947	0	-0.198017	0.0222606	-0.751819	-0.976069	0	-0.575616	0.00894842	-0.0164362	-0.00369578	-0.454764	0.0301112	0	-1.19738	0.105422	0.113481	-0.255322	0.0730897	0.229144	0	-0.0147312	-0.0125585	-0.0450926	0.0189242	0.143803	-0.604416	0.0104589	0.0109738	-0.0464157	-0.156581	0.0552996	0.00272414	0.0071722	-0.0164175	-0.0181446	-0.077868	-0.0493013	0.0240633	0	-0.693479	-0.197034
79	-0.91159	0	0.837824	0.828915	0.13573	-0.244638	0.0398566	-0.16474	0.0187335	-0.356557	-0.026057	-0.814413	-2.0146	-0.102552	-0.641196	-0.92656	-0.0162986	0	-0.107197	-0.166583	0	0.183987	-0.206836	0.277164	-0.026383	0.0716371	0.0030446	-0.0723406	-0.160347	-0.109178	0.0376822	0.0381637	0.189892	-1.13818	0.000293813	0.0553412	0.0942935	0.201831	0.129066	0.0155404	-0.0304741	-0.0361009	0	0	0.0027066	-0.033311	0	-0.766315	-0.107086
80	-1.97441	0	0.0859797	0.700577	-0.333991	-0.143683	0.0888792	0	0.345714	-0.0358814	0.0105689	-2.10043	-7.32231	-0.33309	-0.171846	-0.842126	-0.0698841	0	0.786845	0.00332462	0	1.98684	0	1.28344	1.19555	0.158499	0.121568	-0.0135394	-0.225015	-0.345895	0.0464233	0.0778153	0.132569	-0.0511736	0.0347242	0.167987	0.133766	0.00223874	0.0879493	0.0268451	-0.0132541	-0.0702822	0	0	0.0293044	0	0	-0.354443	0.0627185
81	0.935527	0	0.392155	2.2164	-0.0643948	0.0769282	0.0820814	0	0.0586578	-0.057152	-0.133737	-1.36569	-3.99019	-0.0124764	-0.519509	-0.866149	-0.103142	0	0.648987	-0.235724	0	1.09811	-0.0528267	0.917369	0.972532	0.154667	0.439667	0	-0.0299926	-0.378043	-0.00205333	0.0844386	0.0257259	-1.12916	0.0734322	0.0236156	0.406668	0.0643757	-0.345075	0.0574554	-0.0408207	0.0587499	0	0	0.0150224	0	0	0.224391	-0.0159165
82	-0.505801	0	0.86796	1.67159	0.0980636	0.264445	0.0221164	0	0.123376	-0.616344	-0.112684	-1.55738	-4.35635	-0.272528	-1.15832	-1.41484	0.00859653	0	0.274136	0.039438	0	1.61432	0.14727	1.05654	1.15024	-0.0278719	-0.0744626	-0.0467917	-0.405386	-0.342358	-0.00999828	-0.152583	0.118711	-0.628071	0.0292666	0.122793	0.257891	0.0944606	-0.329023	0.013034	0.0125169	-0.0844142	-0.0236715	-0.0911053	-0.125185	0	0	0.148944	0.0173093
83	3.54117	-1.7783	-3.14899	2.06062	0.511516	0	0.1891	-0.216905	0.239299	-0.508905	-0.658887	-0.507707	-2.02628	0	-0.778197	0.442262	0	0	0.18983	0.127766	0	-3.17355	0	0.531094	-0.0247929	0.218164	-0.519009	-0.198757	-0.437906	0.113412	0.00256184	0.235045	0.168678	-1.37283	0.131421	0.073875	-0.122266	0.0557461	0.0731018	-0.162634	0	0	0	0.36202	0	0.0720316	0	-0.117262	0.19202
84	-3.78701	0	1.01563	4.13069	-0.108272	-0.00137414	0.0987445	0	0.265714	0.236363	-0.0276571	-0.331787	0.165974	-0.110891	0.36439	-0.343917	-0.0665679	0	0.362628	0	0	1.70378	0.133166	0.0799562	-0.163533	-0.0163894	0	-0.164725	0	0.0648811	0.0759046	-0.0575443	0.137301	0.320131	0.226936	-0.0753985	-0.281418	-0.0581865	-0.149851	0.0649482	0	-0.0476942	0.129803	-0.214384	-0.308952	0	0	-1.08006	0.296727
85	-3.94448	0	1.3334	1.38467	-0.258277	-0.0571812	0.0427105	-0.110172	-0.321162	-0.121021	0.20971	0.211109	-1.10034	0.142972	-0.107763	-0.885138	-0.115684	0.119079	0.128281	0.0950581	0	-1.69729	0	0.50542	0.0917312	-0.106332	-0.346823	0	-0.907125	-0.294134	0.0903398	-0.124334	-0.0452368	-0.837088	-0.273023	-0.0555493	0.221154	0	0.412138	0.0645781	0	0.0462889	-0.0430643	0.390833	-0.0247132	0	0	-1.41754	-0.0252764
86	-7.59382	0	0.209298	-0.321201	0.0379174	0.149124	0.031469	0	0.192806	-0.281319	-0.0336455	-0.0621591	-1.39847	-0.311344	-0.160037	0.451418	0	0	0.152832	0.330306	0.188592	-0.031906	0	1.06337	2.10707	-0.56878	0	0.00244197	0.044886	-0.053062	-0.125674	0	-0.357966	-3.39162	0.0403856	0	-0.528026	0.00958049	-0.124122	0	-0.0458589	0.121163	0	0.00513314	-0.0457266	-0.0202827	0	-1.2802	-0.321853
87	8.73767	3.08677	-0.707135	-0.537033	0.367602	0.0830484	-0.0517546	0.175027	0.703254	0.0110575	-0.110238	-0.507785	-0.000861073	0.314653	0.302539	-0.285615	-0.052587	0	0.308883	0.0357379	0	0.291103	0	0.799176	0	-0.472013	-0.825639	0	-0.204506	-0.376303	0	-0.187023	-0.181349	2.90421	0.176556	0	0	0	0.0229576	0	-0.0809524	-0.0350328	0	0	0.109147	0.125778	0	-1.63924	-0.148971
88	9.5939	0.213953	-1.56455	-1.35619	-0.549675	0.0303952	0.180147	-0.0253911	-0.0970974	0.0245609	-0.18137	-0.333807	-0.403365	-0.27621	0.689814	-0.146044	0	-0.0231496	-0.305013	0	0	-6.45339	0.490571	0.463841	0.105584	0.165892	-0.366921	0.239494	-0.633304	-0.374977	0.22798	0.0783227	0.129747	-3.21477	-0.0320012	-0.0630465	-0.656867	-0.160317	-0.201199	0	0	-0.00537569	0	0.308444	-0.201886	0	0	-3.97672	0.477413
89	2.39847	0	-1.75206	2.08027	-1.45992	0.0574804	0	0.164359	0.585031	0	-0.0104826	0.306976	-2.05602	0.18483	-0.191858	-1.66556	-0.0942021	-0.127878	0.0845818	0.203498	0	-2.73551	0	-0.203209	2.06329	-0.718293	-0.173598	-0.0710432	0.0748914	-1.549	0.0889953	-0.368261	0.24733	-0.34123	-0.0703912	0.0800236	-0.841985	0.0154421	-0.534977	0	-0.0697772	0	0	-0.128014	0.0363253	0	0.145713	-2.08244	0.257243
90	4.487	0	-1.81686	0.190744	-0.00332862	1.21113	-0.235079	0	-0.075358	0.447695	0.0160088	-0.209976	0.242891	0.0799541	-1.10876	0.182508	0.214568	0.214256	0.437016	0.231196	0.961875	-8.11387	1.32449	0.445122	0	-0.207158	-0.426891	0.0554057	-0.163083	-1.99949	0.542669	-0.31063	0.803051	-2.58775	0.15901	-0.0228331	0.0952284	0.0504097	-0.800044	0	0.166967	0	0	0.277003	0.185538	-0.417405	0	-3.20393	-0.689151
91	6.54205	0	-0.30073	-0.166303	-0.45794	0.116943	0.257191	0.11698	0.419303	-0.156743	0.0217799	0.286928	-1.54364	0.121275	-0.933869	-0.245177	0	0	0	-0.0178506	0	-5.21603	0.199147	0.374479	0.507815	-0.461202	-0.505705	0.086415	0.258226	-0.856092	0.28517	0	0.149858	-2.48183	-0.0795578	0.0714495	-0.961097	-0.73856	-0.132708	0	-0.0473772	-0.173977	0	0.459409	0.038833	0	0.0125685	-4.68446	-0.142644
92	6.0082	0	-0.78207	0.324831	0.349119	-0.0327008	-0.00434603	-0.0108507	-0.378551	0.143006	0.061617	-0.148367	-0.301964	-0.0826079	-0.299178	0.0682722	-0.00110933	-0.00554071	0	-0.388923	0	-4.59016	0.413454	0.534613	0.0429315	-0.0306032	0.215133	-0.0865626	0.358912	0.338881	-0.0221592	0.328266	0.467349	0.110664	-0.167343	0.165071	-0.343418	-0.0876312	-0.268452	0.000869991	-0.0680809	-0.00773304	-0.0273164	-0.163426	0.0850598	0	0	-2.30437	-0.49803
93	-7.18168	0	1.26434	2.67469	0.5572	0.0461782	-0.152593	0	0.0519126	0.498221	-0.0696723	-0.392975	-0.118352	0.0246497	-0.374777	-0.44002	-0.0473853	0	-0.361438	0	0	-0.523869	0	-0.488353	0.82652	-0.0110949	0.23052	-0.179802	-0.294041	-0.535103	0.0873439	0.124282	0.141211	-0.246469	-0.374539	0.239047	0.214027	0.509658	-0.157932	-0.069447	0.058929	-0.0721848	-0.0411448	0	0.216297	0	0	-1.30715	-0.0330317
94	0.899998	0	-1.9109	0.8708	-0.413662	0.367219	-0.0509951	0	-0.604984	-0.391117	0.161953	0.716623	-0.968358	0.159642	-0.0466299	-0.0101323	0	0	0.267907	-0.0679439	0	-1.46987	0	0.892527	0.352114	-0.0146927	-0.48023	0.0218535	0.28827	-0.507627	0.408464	-0.204714	0.900193	-0.462721	0.292885	0.0264302	0.520409	0.378257	0.367708	-0.00583728	-0.0359331	0.100157	0	0.0328959	-0.271231	0	0	-1.96502	0.405776
95	-1.40385	0	-1.44315	0.248501	0.576046	-0.33617	-0.00460918	0	-0.563276	-0.56185	-0.0906946	0.424874	-1.13636	0.190039	0.0230091	-0.114204	-0.0208699	0	-0.128958	-0.155962	0	-1.8467	0.0112911	0.144476	0.869059	0.532318	-0.0454888	0.0921056	-0.240789	-0.909739	0.148507	-0.453366	1.19085	0.305103	0.107635	0.0934496	-1.32775	0.606826	-0.375862	0.0217623	0.06623	0	0.0588281	-0.304088	-0.0269116	0.00534738	0	0.147364	-0.182699
96	0.990171	0	0.258043	0.77612	0.263002	-0.162824	0	0	-0.27872	-0.943468	-0.125243	-0.0691175	-1.30104	-0.00730287	0.0524596	-0.381966	0	-0.0579989	-0.202255	0.000926154	0	-2.16692	0.120819	-0.174515	0.491724	-0.0281379	0.267396	-0.0810288	0.0544862	-0.452871	0.351562	0.054695	0.347836	-0.818826	0.165741	0.245413	0.0632071	0.148316	0.249421	-0.0347041	0.0504745	-0.110705	0.00537938	0.338638	-0.0605854	0	0	-1.35345	-0.34637
97	1.42769	0	0.33653	1.94172	-0.499552	0.0137895	0.0600005	0.0499113	-0.133666	-0.834922	-0.0413041	-0.349691	-0.955431	0.121897	-1.04163	-0.437722	0	0	-0.216816	0.431279	0	-3.26766	0.21335	-0.0512946	0	0.0969262	-0.115072	0.0711786	-0.0197667	-0.152271	-0.113952	0.0786	0.204379	-0.944645	-0.218798	0.175152	-0.198756	0.266857	0.207619	0.0554595	0.0291566	-0.169875	0	-0.639271	-0.148103	0	0	-4.84002	-0.667519
98	3.0286	0	-0.616349	1.35124	-0.244667	-0.336672	0.0181607	-0.199019	0.020016	0.255273	0.0180991	-0.038824	-0.838608	0.101122	0.236241	-0.432936	-0.00328557	0	0.0232652	0.334289	0	-3.35698	0.11438	-0.193522	0.829446	-0.167673	-0.404388	0.029405	-0.106138	-0.337602	0.129273	-0.103314	0.403209	-0.959778	0.10427	0.121639	-0.296143	-0.227476	-0.00847539	0.00516376	-0.00629075	-0.193927	-0.0364933	0.522409	-0.0124442	-0.0114467	0	-2.86007	0.105779
99	-1.20346	0	-1.68711	2.80053	0.0578669	-0.078702	-0.0125602	-0.0560927	0	0.331102	0.111967	-0.073934	-1.15428	0.0371782	-0.322117	0.0499757	0.0390902	0	0.0711168	-0.276306	0	-2.04444	0.0961545	0.774267	0	0.0480132	-0.622781	-0.0544528	0.109667	0.103515	0.256465	-0.130742	0.0920809	1.0571	0.0755609	-0.00382228	-0.297234	-0.422248	0.0338317	0.088949	0.00879716	-0.191325	0	0.36062	0.326829	0	0	-4.14345	-0.153858
100	3.18157	0	-2.70045	2.78553	-0.0192123	0.0758689	0.0676923	-0.0460105	0	0.0679956	-0.107379	-0.117471	0.00121938	-0.00986482	-0.545185	0.367539	0.0650009	0	-0.179851	0.0698502	0	-4.5922	0.0739109	0.220656	0.643107	-0.239577	0.0192969	-0.0257966	-0.0993561	0.153209	0.299817	-0.277509	0.367859	-1.36537	0.075561	0.0438999	-0.117011	0.0319449	-0.231329	-0.0346079	0.0513214	-0.143703	0.00913099	0.223732	-0.00723663	0	0	-4.27345	-0.299269
101	-3.56683	0	2.26003	1.47105	-0.104883	-0.0548718	-0.0759712	-0.0654726	0.308999	0.302221	0.0195838	-0.193198	0.0566703	-0.0667182	-0.781653	-1.39969	0	-0.0665079	0.0845561	0.412163	0	-1.25917	0.103585	0.876317	-0.297928	-0.198431	0.315443	0.223649	-0.533661	-0.05549	-0.194228	0.408206	-0.00149551	-1.02562	-0.344561	0.0425421	-0.294367	-0.424447	0.162808	0.0449738	0.0109764	-0.199727	-0.0864333	0.326818	0.183748	0	0	-3.23042	-0.442748
102	5.71366	0.243459	-1.58454	1.12953	0.247004	-0.0569433	0	0	-0.120071	0.118642	0.17633	0.255897	-0.312914	0	0.197392	-0.372809	0	0	-0.708423	0	0	-4.44594	-0.0427573	0.951815	0	-0.296362	-0.859634	-0.0927867	-0.330912	-0.499065	-0.0345394	-0.460773	0.697599	-0.758684	-0.160752	-0.0879453	0.337573	-0.971859	0.399617	-0.0519389	0.111496	-0.233519	0	0	-0.0626514	0	0	-5.68816	-0.553937
103	-0.999965	0	-2.22629	0.79339	0.813264	-0.126417	0	0.0084622	-0.341678	0.251659	0.286813	-0.274556	-2.87057	0.0482758	0.887349	-0.13357	0.136983	-0.0154107	0.126407	0.565888	0	-3.74866	-0.245802	0.507922	-0.816278	0.0145509	-0.913398	0	-0.0710692	-1.87559	0.365019	0.115038	-0.69353	1.70248	-0.229201	0.38902	0.239569	-0.00900116	-0.592083	0.0258575	-0.0162936	0.106699	0	0.522538	0.309572	0	0	-3.10187	-0.168903
104	0.849639	0	-1.8197	0.827258	-0.00931794	0.0989334	-0.116661	0.013897	0	-0.0247129	-0.0489579	0.564915	-1.33922	-0.00462671	-0.798414	0.246387	0	0.00872358	0.0848266	0.376404	0	-2.94451	0.146696	0.104258	1.37727	0.0291711	-0.284207	0	-0.168432	-1.06917	0.0583004	0.247069	0.446545	-1.62176	-0.0814475	0.143107	-0.168911	0.120051	-0.19398	-0.130997	0.0534307	-0.248016	-0.0211406	0.111092	0.3431	0	0	-5.84642	-0.118931
105	6.00965	-0.288083	-2.07166	3.3645	-0.517067	0.279381	-0.366835	0.0186755	-1.31151	0	-0.134596	0.408855	-0.199216	0.181288	0.301665	-0.833733	-0.0808184	0.0287241	0.797307	0.15484	0	-5.0303	0.0263997	1.17445	0.0687544	-0.440533	-0.232415	-0.0437954	-0.231653	-0.41068	0.305346	0.456168	-0.0692366	-1.83164	0.164476	0.283966	-1.13471	-0.910138	-0.23045	-0.0586252	0.139994	-0.223345	0.0867484	0.403965	-0.332692	0.197244	0	-4.48812	0.178848
106	3.14326	4.23806	3.935	4.58877	-0.520635	0.554748	0.489465	-0.162693	0.793404	0.359972	-0.0799314	-1.43231	-2.60492	-0.462104	-1.02669	-0.87266	0	0.0563407	0.0290631	0	-0.228029	-3.66022	0	-1.66233	0	-0.727907	0.6114	0.0901721	1.21705	-0.6579	0.199578	-0.559191	-1.03091	-1.21762	0.300404	-0.553662	0.257419	-0.282446	-1.23053	0	0	-0.43158	0	-0.32147	0	0	0	-3.23257	-0.431611
107	0.511354	0	1.89361	0.446897	0.550183	0.0436742	0.132569	0	0	-0.159284	0.0558455	0.216974	0.917761	-0.0697215	-0.777569	-0.173849	-0.00807826	0	0.00364176	0.0599512	0	-5.66827	-0.204503	-0.707598	0.8421	-0.359022	-0.674498	-0.0531787	-0.789677	-0.198089	-0.188226	-0.17544	0.411598	-1.71516	0.202135	-0.0217592	0.416289	0.210946	-0.69346	0.0556549	0.1315	-0.37666	0	0.0959173	0.0916135	0	0	-4.87963	0.0676744
108	-2.76698	0	1.69311	0.445931	0.870121	0.162129	0	-0.181827	0.0271239	-0.168639	0.114274	0.233351	-0.396136	0.259593	0.191645	-0.374943	-0.0566903	0	0.515459	-0.237472	0.207589	-5.83002	0.45853	-1.34673	2.50213	-0.529474	-0.333056	-0.0425785	-0.29653	0.295497	0.222316	0	-0.196248	1.86285	-0.0712348	0.180424	-0.644234	-0.508268	0.51613	-0.0346701	-0.191085	0.0255668	-0.0381521	0	0.0514176	0.346707	-0.00176652	-3.25429	0.228494
109	4.89382	0	-0.287683	-1.42798	0.141651	0.481323	0.354986	0.202529	0.788398	0.0185507	0	1.20789	-0.362174	0.219433	0.523413	0.879096	0	0.211762	0	-0.0199384	0	-6.73817	0.70399	-1.01046	0.113951	-0.0616787	-0.185472	0	0	-0.36606	0.711628	-0.162203	0.631292	1.08102	-0.396509	0.172962	0.27539	-0.147667	0.725134	-0.0739513	0	-0.0480298	0.258857	0	0.330023	-0.0408688	0.141069	-3.7624	1.21289
110	2.86391	0	0.0921393	1.49345	0.22447	0.183709	0	0	0.320983	0.0222889	-0.0710889	-0.112782	-0.714944	0.185224	-0.294398	-0.532882	-0.0802743	-0.100888	0.130735	0.004487	0	-5.80539	0.0935414	0.13009	0.172357	0.15705	0.0568415	0	-0.269083	-0.0838195	0.0190444	0.0244675	0.0212528	-0.547413	-0.00361998	0.0567928	-0.301242	-0.135858	-0.238911	0.00305826	0.06174	-0.240999	0	-0.0501774	0.164033	0	0	-3.77799	-0.212915
111	0	0	-0.311953	1.88982	0.777682	-0.211737	0.021594	-0.0187095	-1.17157	-0.400774	0.788988	-0.95922	-0.0191028	0.217238	-0.437035	0.770753	-0.229222	-0.00419464	0.266248	-0.00881109	0	-7.19687	0.284404	0.868887	0	0.175599	0.869481	0.00506611	-0.387056	-0.841081	0.0789932	0.136336	0.201133	-1.70228	0.174875	0.208305	0.950915	0.198042	-0.541588	0	0	0.0766297	0.0843896	0.535066	0.162221	-0.141225	0	-2.01223	0.703245
112	-1.68771	1.08977	-3.58189	-0.606524	0.701251	0.104775	0	-0.00904249	0.0863193	0.173525	0.0457991	0.60582	1.86674	0.472926	0.843113	-0.435512	-0.128047	0.289317	0	0.161363	0	-5.94922	0.258303	1.86536	0	-0.187285	0.545791	0.440348	-1.04274	0.67665	0.245734	-0.0856574	0.707435	-1.92525	-0.0963827	0.252708	0	-0.100834	-0.207899	-0.09513	0	0.263551	0	0	-0.32996	-0.138403	0	-2.15976	0.558078
113	-3.14049	0	-0.34563	-0.392019	0.168354	-0.0590357	0.374995	0.0213807	-0.427181	0.0185483	0.22112	-0.0332072	0.121137	-0.105267	0.268878	-1.14902	-0.00259957	0.0369701	-0.063463	-0.420951	0	-1.3221	0	0.468325	0	-0.106107	-0.252677	0.00501823	-0.0577509	-0.632173	0.303731	-0.211504	0.278094	-0.496024	-0.0975019	0.0463945	-0.119058	-0.0656642	-0.646774	-0.00843588	-0.0464038	0	-0.0221776	0.183775	-0.0801716	0	0.247325	-3.70855	0.412042
114	-4.95617	0	1.55082	0.312577	0.556862	-0.0508189	0.332272	0.221088	0	0	-0.0548808	-0.072667	-0.325339	0	-0.214564	0.15268	-0.19561	0	-0.271328	0.533049	0	-1.80221	-1.03585	-0.194314	0.946238	0.230788	-0.698744	0.0905689	0.511265	-1.00851	-0.0707951	0.400312	0.550119	-1.84987	0.108755	0.220282	-0.350631	0.347226	0.219867	0.0273668	-0.0712372	-0.0508268	-0.0709545	0.750594	-0.171413	0	0	-3.95334	0.0950202
115	5.21052	0	-0.15493	1.36216	-0.206097	-0.11037	0	0.00402702	-0.444404	0.195534	-0.00639083	-0.267352	-0.236532	-0.016636	-0.0821183	0.918205	0	0.0487358	-0.0551793	-0.353497	0.473038	-4.53824	0.748213	1.04212	0.0643898	-0.469492	-0.757758	0	-0.103827	-0.466941	0.198662	-0.22987	0.587293	-0.525827	-0.0830128	0.015453	0.393745	0.00864553	-0.20575	-0.147509	0.0489188	-0.122271	0	0.018328	0.0165059	0	0	-3.19129	-0.345833
116	1.21464	0	-0.319245	1.01556	0.251276	0.0739204	-0.03632	-0.0397637	0.0331195	0.0960497	-0.0387333	-0.445709	1.00354	0.0511076	0.314707	-0.422184	0.102662	0.0187028	-0.414334	-0.0377548	0	-5.49525	-0.120625	1.14772	0.871512	0.100382	-0.442496	-0.0802785	0.0643011	-0.155782	0.205848	0.138194	0.0181653	-0.549969	-0.0133923	0.114269	-0.575504	-0.0228915	-0.358127	-0.0952088	-0.0137293	0.00873234	0	0.281125	-0.288513	0	0	-4.37421	-0.391015
117	1.68481	0	-1.50474	1.15844	0.450074	0	0.131779	-0.0699207	0.102158	0.153991	0.077696	-0.0254992	-1.29455	-0.068135	-0.108149	0.625518	0.0875602	0	-0.158487	0.128631	0	-4.28578	0.343231	0.279452	0.40742	0.374565	-0.171491	0	0.378158	0.0954472	0.377893	-0.122164	-0.456663	-0.470739	-0.22993	-0.067435	0.167704	0.288017	-0.333282	0	-0.0680862	-0.309894	-0.0352687	-0.0457885	-0.252858	0	0	-2.45526	0.117618
118	-2.77143	0	-1.30488	1.63498	0.596019	0.119302	-0.104334	0.0237612	0	0.0855244	0.0650594	-0.512482	-0.757667	0.0100404	0.0698464	-0.360207	0.00303353	0	0.110554	-0.109074	0	-5.13798	0.657161	0.425039	0.191588	0.175108	0.436922	0	0.014547	0.474455	0.141068	-0.100142	0.657791	0.560995	-0.0276628	0.0610744	-0.0585753	0.0314456	-0.345658	0.0881666	-0.0197383	-0.0546215	0.0152871	0.0396644	0.00295855	0.0253869	0	-3.43311	0.0915832
119	-0.561253	0	-1.61115	2.22066	-0.12181	-0.0914452	-0.123546	0	-0.113598	0.0222034	0.0201899	-0.335366	-0.387238	0.0574976	-0.0282854	-0.220468	0.0493516	0	0.0225167	-0.285904	0	-3.65674	-0.0393173	0.168582	0.444998	0.00372698	-0.218671	0	0.102261	-0.265562	0.000806784	0.0153914	0.213569	-0.545711	-0.0203877	-0.0456175	-0.479162	0.0631723	-0.222168	-0.10281	-0.041777	-0.0169498	0	-0.00958939	-0.00459709	0	0	-2.73868	-0.0620599
120	0.732634	0	-1.96784	1.85153	0.275467	0.0462376	-0.133068	0	0	-0.425421	0.264008	-1.43871	-0.470303	0.0217052	-1.60483	-1.09901	-0.0969937	0	0.0331855	0	0	-1.08733	0	0.307294	-0.00559242	0.249534	0.661427	0	0.257282	-1.15147	-0.0206507	0.413455	0.361428	-0.364907	0.447031	-0.143208	0.792553	-0.897222	-0.245577	-0.119843	0	0.0213182	0	-0.241305	-0.259904	0	0	-4.59908	0.0956497
121	0.617605	0	-2.82764	2.46448	0.490326	-0.0143668	0.135089	0	0	-0.230508	0	0.278056	-3.00622	0.013086	-0.859914	-0.525171	0	0	-0.00279608	0.0679644	0.356315	-3.8644	-0.0600415	0.564385	0.249769	0.39385	-0.0777317	0	0.158854	0.117101	0.106103	0.0728685	-0.422653	-0.714941	-0.294215	-0.299788	0.707181	0.212286	0.472014	-0.227958	-0.165177	-0.146451	0	0	-0.327675	0	0	-0.64043	-0.142026
122	0.302235	0	-3.94914	-2.38089	0.219111	0.0541159	-0.258394	-0.395238	0	0.670297	0.0782057	0.37146	-1.41206	0	0.537654	0.206219	-0.123208	0	-0.784081	-0.00966848	0	-3.5493	0.00561717	-0.216085	0.253478	-0.653588	-0.905768	0.0719822	-0.251088	-0.0619893	0.0362999	0.46481	0.547701	-3.07291	-0.384328	-0.17744	0.309667	-0.826146	-0.343926	0.0776419	-0.173377	0	0.0194553	-0.185386	0.129563	0	0	-2.57477	-0.556065
123	4.05627	0	-4.81909	3.12138	0.0786192	-0.499877	0	0	-0.619964	-0.691719	0.0807054	0.117769	-1.30044	-0.232101	-1.33256	-1.23516	-0.228885	0	0	0.24395	-0.0371772	-2.53825	-1.07183	0.375833	0.954365	-0.544659	0.0632269	0	0.277616	-0.683977	0.148321	-0.310001	-0.496305	-1.46952	0.0500536	0.135139	0	0.11841	-0.80872	0.0497859	0	-0.485279	0	0.356437	-0.165331	0	-0.287569	-3.6307	-0.943784
124	3.4275	0.816973	-3.87726	4.56011	-0.878233	-0.365335	0	0	-2.67746	0	-0.318457	-1.25331	-0.337503	-0.283132	0.291842	-0.214061	0	0	-0.188784	0.158122	0	-3.59022	0.185239	0.418114	0.583428	0.157521	-0.902158	-0.333412	0.847518	-0.889865	0.0785369	-0.456799	1.28548	-2.78814	0.420968	0	-0.790657	0.393886	-0.760871	0	0.102108	0.339496	-0.287167	-1.36943	0.293512	-0.169379	0	-2.50735	0.187357
125	0	1.59819	-2.91231	2.17831	0.237927	0	0	0	0.0744812	0	0	-0.134131	2.20722	-0.973825	-0.199525	-0.602961	0	0	0.0297212	-0.0560826	-1.11048	-3.58816	0	1.64851	0	0.271521	-1.79652	0.317694	-1.72976	1.20809	0.82747	0.00317247	0.122401	-1.69778	-0.0178888	-0.92954	-0.102469	-0.204103	-0.338351	0	0.282234	-0.300446	0	0	-1.48721	0	-0.0708462	-4.82974	-0.441194
126	-5.01467	0	1.09126	0.181741	-0.410672	0.145269	-0.437532	0	-0.0856147	0	0.125255	-0.637628	1.97122	0	1.27812	1.55357	0	0.236344	-0.0411078	-0.0305349	-0.906068	-3.58253	0	0.0179296	-1.11788	0.159871	-0.609969	0.448923	0	0.463757	-0.33417	0.798202	0.440696	-2.93568	-0.793454	0.059991	-0.503222	0.371356	-0.391733	0	0	0.241928	-0.144613	0	-0.296986	0.152682	0	-2.43923	0.224195
127	3.57494	2.21275	-1.62954	1.55791	0.934478	0.0964674	0	0.470811	0	0	0	-0.324711	-2.03376	0	-0.369311	2.85563	0.441897	0	-0.667953	0	0.351171	-6.19829	0	0.863418	0	0.0582159	-0.973199	0	0	-0.324694	0.776949	-0.373778	2.76736	-3.07169	-0.966965	-0.923426	-0.688993	0	-1.82159	0	0	0.770844	0	0.90728	0.707222	0	0.231572	2.15989	-0.38011
128	-5.67401	-0.165279	4.72375	0.919777	0.549124	0	0	0	0	1.05992	0	0.0529634	-1.47068	-0.74909	-2.33716	1.77248	0.0467632	0.0466592	0.355511	-0.719841	0	0.521316	-0.676719	-3.57289	-1.08254	-0.237247	-2.31583	0.319776	-1.24024	-1.51618	-0.544195	-0.0789736	1.98762	-1.30888	0.263122	0.0450233	0	-0.274029	1.04178	0	-0.121512	-0.500522	0	-0.123436	-0.796301	-0.35685	0	1.4107	-1.18376
129	0	0	2.46233	-5.47686	0.435494	-0.385097	-0.863677	-0.858581	0.487312	0.00378131	0	-0.678929	0.431712	0.0220031	0.838191	-0.00331893	0.135201	0	0.31007	-1.40289	0.284314	-6.19945	0	-0.0630717	0	0.95096	-1.75771	0	0.260672	-0.801992	0.0164087	0.81073	-0.747277	4.13628	-1.09039	0.217548	1.7254	0	0.0121578	0	0	-0.592787	0	-0.153436	-0.858711	0	-0.478177	-6.05542	-0.670298
130	-1.899	-3.29746	-3.20956	0.878719	-0.147198	0.63221	0	0	-0.750413	0.618628	0	1.50567	0.511976	0	-2.30044	-3.38091	0	0	-1.10826	0	0	2.13216	-0.535717	0.315669	-2.82045	0.48673	-0.0817116	0.0663334	0.117116	-0.953112	0.313886	0.353704	-3.28141	-3.26244	0.0246013	0.886674	1.72823	0	-0.196	0	0	0.284007	0	0	-0.793014	-0.788522	-2.75565	2.80572	-0.114903
131	-0.19346	0	5.8687	2.20042	0.403195	-1.20788	0.0616718	0.00319396	0.0299731	-1.9426	0.0383962	-0.170749	-0.161614	-0.37865	0.809872	-0.386479	0	0	0.135373	0.0226879	-3.60278	-2.97477	-0.278757	0.648979	0.283805	-0.427334	-1.50117	-0.935211	0.192803	-0.15604	0.240351	-0.409316	0.61192	0.935891	-0.773508	-0.29665	0.157714	-1.18432	-0.494128	0	0.0370868	0	0	0.0342949	-1.54867	0	0	-2.74622	0.681457
132	7.72554	0	-10.074	1.91011	0.628746	0.246521	-2.03299	0	0	0.566382	0.108129	0.431549	1.04563	0.294976	-1.48104	-0.861443	0.142239	0	0.361631	0.373747	0	-8.42609	0.443087	0	0.739564	0.358449	-1.70013	0	0.414242	-4.81231	0	0.495514	0.407194	3.1163	0.0247182	-1.60099	-0.790857	0	0	0	0.160076	-1.4608	0	0.279443	0	0	0	-1.64662	-0.869219
133
134
135
136
137
138
139
140
141
142
143
144
145
[truncated: 96 more columns]

## Sheet: 5G, 1xBio-Gln111 0 mM Dif
TL	NT1	NT2	NT3	NT4	NT5	NT6	NT7	NT8	NT9	NT10	NT11	NT12	NT13	NT14	NT15	NT16	NT17	NT18	NT19	NT20	NT21	NT22	NT23	NT24	NT25	NT26	NT27	NT28	NT29	NT30	NT31	NT32	NT33	NT34	NT35	NT36	NT37	NT38	NT39	NT40	NT41	NT42	NT43	NT44	NT45	NT46	NT47	NT48	NT49
20	12.7707	-2.63486	-5.33972	-5.12188	-2.01484	0.487737	0	-0.995678	1.46635	0	0	1.44525	-0.968584	0	-1.92409	2.82958	0	0	0	0
21	-17.4491	3.34986	11.0412	1.47913	0	0	0	0	0.288454	0.275621	0	-0.300835	0.208118	0	0.422969	0.684541	0	0	0	0	0
22	-9.19269	0	0.654147	-0.764582	-0.159536	0	0	0	0	0.147578	0.63708	-1.25632	1.4276	1.40902	4.02803	3.00485	0.752314	-0.687494	0	0	0	0
23	-6.31068	1.45907	2.34082	0.859868	-0.342849	0.273291	-0.183992	-0.0677238	-0.516466	0.355888	0.120112	0.286991	-0.0785475	0.115653	1.2659	-0.78421	-0.0742013	0.149868	1.20252	-0.0713166	0	0	0
24	-5.45721	0.891787	-3.86686	-0.705659	-0.175407	-0.348139	-0.0434373	-0.0782963	-0.338333	-0.421375	-0.0915116	-1.56082	-2.64984	-0.0868132	-0.197378	-2.26578	-0.0419945	-0.00358035	-0.0229391	0.399305	17.0643	0	0	0
25	-3.8624	-0.499207	-1.36278	1.66976	-0.626477	1.77272	0	-0.208477	0	-1.288	-0.206409	-1.83585	0.114104	-0.395741	0.779796	2.07891	0	0.0834483	0.457633	-0.399685	3.72865	0	0	0	0
26	2.41841	0	3.14526	-1.64613	-0.459107	-0.0898882	0.114625	0.22584	-1.0216	0.172741	-0.552732	0.386503	-2.4317	0	-1.06664	-0.832167	-0.265208	-0.264938	0.287955	1.10885	2.86759	-2.09766	0	0	0	0
27	-0.234327	0	0.65988	0.946283	0.147517	0.235054	-0.0135329	-0.00507206	0	-0.394111	-0.125556	-1.17037	-2.64584	-0.106908	0.136836	-0.53271	-0.0432516	-0.0339366	0.319667	0.725196	0.74004	1.106	0.289143	0	0	0	0
28	0	-6.29374	-2.65482	1.20412	-0.289033	0	-0.193188	-0.193009	1.19154	-1.01415	-0.370734	-1.4503	-2.69775	0.373467	2.5803	0.883992	0	0	-0.176645	-0.176495	-0.752226	0.856705	0.525223	-0.348415	2.63436	6.36081	0	0
29	-11.9878	1.0605	3.61628	-1.38017	-0.640799	-1.59247	0	0.550785	4.5533	0.83383	-0.154203	1.76627	-2.83216	0.512018	-0.677023	-0.563635	-0.147411	0	0.172474	0	1.68326	2.73523	0.833669	0.197263	1.46082	0	0	0	0
30	12.9576	0.878823	-4.91832	-1.59947	-1.08329	-0.540803	0.25282	0.0498366	-2.13362	0.10377	-0.090345	-0.746736	-4.41996	-0.321282	-0.34812	-0.349788	0.343661	-0.0375738	0.200829	0.127352	0.943801	1.11131	0.0877801	-0.0165689	-0.69372	0.242034	0	0	0	0
31	4.96877	6.25062	-4.22574	-1.78191	0.870288	-0.277308	-0.189815	0.48324	-0.631564	0.339949	-1.11368	-2.74843	-2.32925	0	-1.14287	2.12864	0	0.806099	-0.252211	-0.0774901	-0.40313	-0.543378	-0.171321	0	0.721854	-0.170605	-0.51075	0	0	0	0
32	-2.50833	-7.8777	2.03626	-1.83528	0.936052	-0.642764	-0.213844	-0.213639	-0.401138	-2.5143	1.11761	-0.884256	3.3461	0	0.761857	-0.916704	0	0	0.840407	0.835977	0	-1.56581	0.829309	0	0.758297	0	0	1.79805	6.31384	0	0	0
33	-3.72709	3.79101	1.9404	-2.64478	-0.310656	0.230226	0.143008	0.388361	2.18267	0.408084	-0.784269	-1.73023	-1.27497	-0.127877	-1.89877	-1.77908	0.255797	0	-0.0568692	0	1.67241	3.19026	0	-0.36604	1.42244	0	0	0	-0.924025	0	0	0	0
34	8.68009	2.43609	-3.10941	0.235153	-0.324004	0.208818	-0.387175	0	0.542504	-0.871045	-0.084897	-1.48581	-2.28688	-0.0403883	-0.996896	-2.78668	0.089015	0.0902856	0.405671	0.144349	-1.95726	1.97081	-0.0842851	-0.346121	0.478357	-0.132548	-0.195155	-0.0579014	-0.304706	0.170019	0	0	0	0
35	-4.55886	0.799281	-0.102272	-1.06668	-0.70966	0.117887	0.0457744	0.0152638	0	-1.27523	-0.297323	0.0347966	-1.66604	-0.013683	-0.180982	-1.48613	0.14614	-0.0581934	-0.177476	-0.107214	-0.373716	-1.18175	0.161358	-0.349859	-0.151185	-0.0730657	0.233966	0	0.187303	0.1562	11.9313	0	0	0	0
36	-3.39272	2.04752	1.39708	-0.509223	-0.28502	0.279913	0.087035	0.106385	0	-0.542103	-0.113659	-0.35971	1.15352	-0.0221593	-0.126894	-0.134321	0	0	0.657934	0.162211	0.648522	-0.454418	-0.196318	-0.367434	-0.299712	0.0791189	0	0	0.0749412	0.109502	0	0	0	0	0	0
37	-1.89952	2.47966	0.521398	1.73112	0.269622	0	-0.0996167	0.06448	0.257794	-0.788238	-0.0101239	0.220837	-1.65696	-0.0697632	-1.90396	0.0833164	-0.117412	-0.0505206	-0.748821	-0.0445913	0	1.41209	-0.297632	0.164028	-0.456055	-0.112252	0.117865	-0.074803	0.303856	0.0321706	0.101091	0.0837994	0.487134	0	0	0	0
38	-2.35936	2.05005	2.93949	0.94161	-0.492263	-0.150073	-0.224797	-0.135299	-0.0743747	-0.589634	-0.233849	-1.26695	-1.13031	-0.306377	-0.304197	0.188861	0.0725583	0.0465686	-0.36854	0	0	0.68962	-0.0477815	-0.0020048	-0.299892	0.00818562	0.00196884	-0.0303144	0.124684	0.366241	0	0.0185083	0.333826	0.233837	0	0	0	0
39	-0.444441	1.59722	1.01973	-0.938335	0.641148	0.250287	0.287072	0.0351278	0.439206	0.493042	-0.269325	-0.970822	-2.04085	-0.181905	-0.332837	0.73111	0.0259493	0.0259185	-0.185991	-0.276235	0	-0.580703	0	-0.410324	-0.349972	0	0.124533	-0.227953	0.149384	0.213366	0.0626901	0.234218	0.0246933	0.210261	0.644729	0	0	0	0
40	-0.717378	0	2.89788	3.296	-0.176001	0.189112	-0.118587	0	0	0.113134	-0.105804	-1.63565	-1.1992	0.320361	-1.58935	-2.75585	-0.155355	0.273833	0.195849	-0.301017	0.653052	0.416895	0	0.124021	-0.645652	-0.0925821	0.120728	0	0.374239	-0.120444	-0.0348077	-0.216241	0.0662262	0.076635	0	0.745968	0	0	0	0
41	2.73593	0.682806	1.14272	1.40657	-0.257569	0.0385525	-0.120619	-0.108636	-0.319421	-1.24327	-0.0769584	-2.03293	-1.90948	-0.336112	0.055229	-0.209268	-0.055425	-0.053614	0.259518	0.0885287	0	1.23508	-0.149911	-0.610208	-0.061598	0.0769777	0.0613057	-0.052352	0.312178	-0.0652578	-0.0309043	-0.0194637	0.0631654	-0.0130911	0.0754818	0.0151935	0.24982	-0.77298	0	0	0
42	6.60371	0.0979646	-0.778884	1.84303	-1.2834	0.0486931	-0.0508901	-0.439286	0	-2.29017	-0.911316	-2.82661	2.07359	-0.124479	-0.157065	-1.59604	0.0960095	-0.461122	-0.377404	-0.575211	0	1.91813	0.239225	-0.465301	-0.0618739	-0.263232	0	0	0.27891	-0.416235	-0.335984	0	-0.223852	0.132347	0	0	0.185435	0.121305	0	0	0	0
43	-1.71883	0	0.0241295	3.65566	0.71341	0.151816	-0.150171	0	-0.267616	-1.66848	-0.0194237	-0.537408	0.0652781	-0.320099	0.105675	1.05223	0.0284406	-0.108683	-0.00272117	0.40021	0.382806	-0.00724862	-0.234192	-0.407106	-0.567883	-0.128487	-0.295152	-0.0293019	0.236656	-0.570938	0.0295673	-0.157632	0.191446	0.130718	-0.0314881	0.0294439	-0.0617973	0.087168	0	0	0	0	0
44	-8.65182	0	2.79923	2.25227	0.0365144	0.32882	-0.0814016	0	1.32634	0.654029	0.190128	0.00345545	-0.983451	-0.229133	-1.60899	0.246175	-0.0609217	0.0767047	-0.0458135	0.471398	0	1.36094	0.00486592	0.245471	0.537885	-0.0903266	0.173072	0.0206944	-0.222735	-0.274121	-0.0711547	0.0175625	0.190531	-0.0601665	0	0.0703573	-0.191301	0.632042	0.329453	0.3774	0.225994	0	0	0
45	-1.34749	0.266858	0.356707	2.87691	-0.120584	0	0	0	0	-0.574556	-0.1216	-0.0546194	-0.492128	0.157988	-0.540306	-1.26055	0.081691	0	0.0736191	0.122998	-0.389973	1.63898	-0.309487	0.00101595	-1.05431	-0.0864508	-0.515794	0.0840901	0.518829	-0.427511	-0.205732	0.105066	0.11495	0.0816322	0.0718263	-0.0603644	0.0095456	0.207164	0.462303	0.135415	0.193865	0	0	0	0
46	3.93711	1.96754	-1.29573	0.759512	-0.581049	-0.202733	-0.00592452	0	-0.624294	-0.0397941	-0.061799	-0.406106	-0.0283796	0.31076	-0.364116	-0.967535	0	-0.0340298	-0.522146	0.195235	0	-0.365009	0	-0.120772	-1.70047	-0.30486	-0.214788	0.189688	-0.57253	-1.7457	-0.0924182	-0.1799	0.0782125	0.171632	0.0468791	-0.0107668	-0.0856658	-0.0435951	0.796661	0.407289	0.0515003	1.146	0.512093	0	0	0
47	-0.612503	0	-4.03198	0.470928	-0.563108	0	0.0738718	0	0.227484	-0.550074	-0.0850579	0.288833	2.41194	-0.206379	1.63291	0.297296	-0.110404	0	0.801505	-0.719049	0	0.386732	0	0.551582	0.580961	0.0588291	-0.533375	0.149909	-1.1343	-0.35988	-0.101459	0.326824	-0.0596874	0.256456	-0.109455	-0.0656248	-0.207444	0.111378	0.840463	0.111533	0.0579561	0.00901435	-0.196618	0	0	0	0
48	-0.937653	0	-1.87083	-0.136216	0.321431	0.0240945	0.108006	-0.115836	-0.100501	-0.224808	-0.368072	0.872106	2.35036	0.150057	0.953	-0.148485	0.0142053	-0.0346249	0.455769	0.23732	0	-1.17899	0	-0.45267	-0.75973	0.0327403	0.543748	0.115191	0.216561	-0.723202	-0.100814	-0.0980396	0.200726	-0.413328	-0.208736	-0.0185809	0.288531	-0.0547911	0.150014	0.0412226	0.014613	0.0664031	0.00893528	0.835422	-0.0545477	0	0	0
49	-4.28583	0.323828	-0.189676	0.658187	0.378079	0.121743	0.0225987	0.103457	0.397688	-0.710704	0.001293	0.267897	1.64821	-0.0525463	1.47424	1.33473	-0.0106028	0	0.198528	0.123192	0	-3.57944	0	0.47157	-0.308333	0.655281	-0.017327	-0.101469	0.251188	-1.25389	-0.0415613	0.306479	-0.0704141	-1.20878	-0.129942	0.15407	0.0248369	0.226672	0.180075	0.0596433	-0.117106	0.137251	0.178646	0.723225	1.65501	0	0	0	0
50	0	0	-0.586311	0.199969	-0.126355	-0.270582	-0.0976712	0.00791865	0	-0.717937	-0.503099	0.0419543	0.106647	0.311939	0.79107	-0.131246	-0.117851	0	-0.640293	0.126135	0	0.768915	0	0.26281	0.331459	0.329185	-0.294191	0.00974298	-0.627541	0.19675	-0.14914	-0.0454189	0.293962	-0.45694	0.06549	-0.261503	-0.11874	0.119787	0.409536	0.053812	0.0343903	0.064442	0	0.54393	0.0749755	0	0	0	0
51	-0.193641	0	0.170168	0.412881	0.558731	0.146388	-0.235712	0	0.0653063	-1.45656	-0.350166	-0.160756	0.745981	0.22204	0.715735	0.0173571	-0.00430485	0.0298103	0.4297	0.0561576	0	0.386061	0	-0.113872	-0.773837	0.459235	0.39086	-0.00165745	0.297989	-1.0425	-0.01281	-0.343233	-0.222766	-0.659644	-0.301955	0.0551703	-0.204727	0.0393205	0.160068	0.0469552	0.0169448	0.0547358	0.0382731	0.485949	0.0121238	0	-0.056712	0.120905	0
52	-0.646417	0	-0.829576	0.434924	0.220023	-4.87575e-05	0	-0.0463656	-0.11551	-1.25411	-0.195714	0.268961	1.97793	0.521384	2.08069	-0.381844	0.0958335	-0.00684502	-0.0834661	-0.0579483	-0.225335	0.0479656	-0.0547487	-0.266489	1.48568	0.585089	0.598475	0.213436	1.04904	-0.722653	0.0222087	-0.753555	-0.244316	-1.01616	-0.427755	-0.0973954	-0.938043	-0.865876	-1.33023	0.156122	-0.0736854	0.197418	0	0.417861	0.210003	0.0666349	0.0562027	-0.0718011	0
53	-3.46737	0	-1.07443	0.438617	0.25141	0.298483	-0.0307828	0	0	-0.710397	-0.0405874	0.594855	2.10203	-0.115773	1.18083	1.35774	-0.069174	-0.0728289	0.320527	0.320966	0	-0.859082	0	-0.154172	0.53636	0.319802	0.637017	0.0446721	1.18066	0.942313	0.185167	-0.0811849	0.247566	-1.13034	-0.0468881	-0.188627	-1.45532	-1.07059	-0.996772	-0.00877733	-0.0234011	-0.0873673	0	0.355134	0.0466034	0.0027692	0.118022	0.18427	0.0552106
54	-1.60933	0	-0.85094	-0.5328	-0.207996	0.00388313	-0.0639419	0.0602635	0	-0.422638	-0.185343	-0.291852	0.886092	0.0228147	0.62381	0.448542	-0.0480556	-0.0380362	-0.00751383	0.327537	0	-0.309575	0	-0.164218	0.653126	0.24522	0.78636	-0.0526452	1.48248	1.2076	0.126712	-0.117056	0.0955699	-0.877271	-0.00746572	0.113239	-0.227906	-0.506778	-0.90303	-0.0541603	-0.0925408	0.00564159	0.0146267	0.0906666	0.0347567	0.0159695	0.0746712	0.088056	0.0166305
55	0	0	-1.5381	-0.0837571	-0.139721	-0.00163942	-0.139141	0	-0.540732	-0.453542	-0.448161	0.131029	0.148072	-0.0198664	-0.127036	0.187494	0	0.0399198	0.412475	0.153888	0	-2.43885	0	-1.85945	-0.387444	0.304575	0.155822	-0.0908671	1.62193	0.719051	-0.122567	0.0876177	-0.957048	-2.42665	0.157597	-0.358307	-1.44133	-1.00556	-2.39497	-0.360668	-0.364743	-0.152959	0.0493045	0.239705	-0.132593	0.00749748	-0.0265062	0.129885	0.0339387
56	-4.04723	0	-1.00347	-0.156537	0.679806	-0.287835	-0.164191	0.083785	0	-0.654658	-0.467192	-0.0708341	1.15702	-0.106386	0.621651	0.0191021	-0.00801623	0	0.311741	0.339321	0	-0.101365	0	-0.376101	-0.545854	0.524121	0.460505	-0.0976965	1.81275	2.46351	0.169568	0.0771764	0.086481	0.678407	0.215433	0.1162	0.144396	-0.00773351	-0.907183	-0.323614	-0.445598	-0.254876	-0.038243	-0.188194	-0.0393181	-0.0207595	0.0845118	0.123085	0.072198
57	-1.80263	0.387891	-2.96485	-0.963782	-0.288644	0	0.0747344	-0.451684	0	-0.957852	-0.783824	0.473291	1.14318	-0.233769	0.818552	0.433065	-0.0604901	-0.0266217	0.0470564	0.473314	0	-2.19995	0	-1.53827	0.32821	0.0725825	0.890082	-0.0490425	1.43834	2.13053	0.335695	0.360619	0.62086	0.818225	0.215951	0.570944	-0.192103	0.000830553	0.21588	0.0806964	0.116806	0.166938	-0.0212972	0.109661	-0.172947	-0.0629629	-0.0555543	0.114662	0.0462366
58	-5.27195	1.11678	-0.955577	-1.79505	-0.111829	-0.535248	-0.0287105	-0.198536	-0.064053	-3.85508	-1.42507	1.03326	4.1664	0.179361	1.49228	0.114755	-0.00083473	0	-0.193762	0	0	-2.65025	0	-0.807933	0.741647	0.688929	0.640877	0.196089	2.82537	2.12605	0.0849909	-0.765194	1.53735	0.824031	0.343684	0.44279	0.458351	0.199712	-0.00418093	-0.128921	-0.0347692	-0.338355	0.000823447	-0.472656	-0.111305	-0.0349498	0.128388	-0.205416	0.0261208
59	-5.41916	0	-1.4822	-0.568312	0.0447691	-0.349165	-0.0181918	-0.051811	0	-2.66216	-0.980214	0.453751	3.17138	0.0865571	0.483581	-0.0445157	-0.0680024	-0.0700035	0.287635	0.20304	0	-1.41106	0	-0.626368	0.226926	0.662334	0.448718	-0.0758368	1.43617	2.6199	0.0280509	-0.103288	1.28818	1.5984	0.229349	0.599033	1.21475	0.682547	-0.618556	-0.160784	-0.138933	-0.515536	-0.00263671	-0.165377	-0.0220442	-0.0121757	-0.127062	-0.509017	-0.0467799
60	-4.2322	0	-1.54822	-1.09166	0.25863	-0.13912	-0.0465451	-0.105491	-0.248139	-1.47693	-0.29772	0.617874	3.89461	0.133987	0.293952	0.207768	-0.0231125	0	0.057648	0.286217	-0.13095	-2.21572	-0.123985	-0.152874	0.13824	0.484428	0.547986	-0.05709	1.42511	1.90251	0.0641784	0.107671	0.965286	2.49544	0.323098	0.52128	0.589344	1.10261	1.05611	-0.2265	-0.326827	-0.73191	-0.0214445	-1.98749	-0.145152	-0.0459902	-0.0742092	-1.93698	-0.249428
61	-3.59606	0.0700677	-2.28242	-0.883133	0.315279	-0.042589	-0.0470726	-0.0746018	0.281459	-0.987413	-0.458842	0.594287	2.75433	0.105628	0.688977	-0.929725	-0.131888	-0.115926	0.145629	0.271296	0	-2.63131	0	-0.528174	-0.264844	0.319061	0.24619	-0.0101967	0.59996	1.41935	0.103313	-0.13929	0.660295	0.33425	0.14745	0.546591	0.587625	1.01677	0.14823	-0.0881383	-0.0334341	-0.218301	0.0152739	0.34919	0.115339	0.00850925	0.0344085	-0.579193	-0.0723893
62	-3.99238	0.416023	-2.08492	-1.137	-0.247566	-0.199934	-0.0107089	-0.0739065	0	-1.90076	-0.49817	0.535637	2.80776	0.118445	0.253016	-0.212486	0.00583671	0	0.202079	0.308862	0	-2.53796	0	-0.679811	0.238167	0.405077	0.444547	0.0217443	0.725593	1.89915	0.0634434	0.290102	0.495368	1.07668	0.34501	0.681566	0.908313	0.498202	1.00651	-0.0200494	-0.338489	0.256197	-4.99669e-05	0.171133	0.065717	-0.054039	-0.0272564	-1.03384	0.0255669
63	-0.761474	0	-1.26505	-1.2219	0.196566	0.00221697	-0.0256092	-0.191025	-0.0814861	-0.573186	0.34793	0.121798	1.43168	0.0510552	-0.35714	-0.365778	-0.0581426	0	-0.167456	0.0285699	0	-2.97229	0	-0.553795	0.063063	0.247042	-0.00752214	0	0.603502	1.11936	0.178016	0.0899197	0.611188	-1.12039	0.32917	0.306785	0.774421	1.88703	0.981697	0.0431336	-0.136338	0.320153	-0.000807028	0.289402	0.101891	0.0231904	-0.160621	-0.626982	-0.0944571
64	-0.0372003	0.565056	-0.938447	-1.67539	-0.43776	-0.700936	-0.189357	0.118545	0.24348	-1.51784	-0.0926214	0.353759	4.0677	0.303273	0.961368	0.493444	-0.000804528	0.0478389	-0.181746	0.192135	0	-3.8625	-0.458861	-0.397863	0.836409	0.3374	1.18162	-0.083536	0.967116	-0.159829	-2.2491e-05	-0.946769	0.0608121	-2.08819	-0.000633954	0.0475003	1.1021	1.30628	2.26795	-0.129934	-0.442125	-0.0887685	0.0326123	0.180943	-0.00362585	-0.0267834	-0.08237	-0.286701	0.0491174
65	-2.1116	0.732719	-1.80828	-0.47734	0.214396	-0.226789	0	0	0.164754	0.474669	0.322374	-0.275853	1.3996	0.0738673	0.40105	0.730691	-0.0127521	-0.0646204	0.371584	0.307263	0	-5.78577	-0.00311496	-0.183189	0.770412	0.466433	0.973877	-0.00207089	1.62766	-0.871039	0.119171	-0.552484	0.0904216	-2.75769	0.00904543	0.68129	1.37779	0.996001	1.07897	0.215091	0.18787	0.564944	0.020574	0.464773	0.22086	0.0609611	0.107869	0.28269	-0.0932672
66	-1.83649	0.546274	-1.21572	-0.021024	0.238497	-0.318849	-0.0836377	-0.0982707	-0.396749	-0.313396	0.684663	-0.692368	-1.16022	-0.0519692	0.284874	-0.887412	0.0500206	0	0.0799535	0.173925	0	-1.68159	0	0.520197	0.580878	0.019324	-0.24172	0	0.299989	0.962931	0.0419744	-0.104093	0.543225	-0.858931	0.125522	0.404582	0.378766	0.838212	1.12872	0.304051	0.0885879	0.0273498	0.00142595	0.209649	0.190219	0.0656372	0.101271	0.548397	0.318067
67	0	-1.57502	-0.978117	4.54715	0	-1.71417	0	0	-2.03212	2.51286	-0.805588	2.90784	-2.28724	0	0.456103	-1.50012	0	0	0	1.12434	-2.29532	3.99157	-0.352393	-1.00132	-3.12525	0	-0.940968	0.972331	-4.88098	-2.30451	0.875337	0	0	-3.75499	-0.98358	-0.41226	6.72352	0.696063	0.140326	0	-0.329191	-1.11573	0	-0.737804	0	0.791518	-0.367118	1.20815	0
68	-6.3752	0.816986	-4.35563	-3.08598	0.832675	-0.419922	-0.775034	-0.337712	1.47856	0.565142	0.257224	1.84063	2.77355	0.621192	0.661124	1.97965	-0.056937	-0.318466	0.999097	1.42597	0	1.52466	-0.828267	-1.00396	-1.69172	0.5202	-0.935141	-0.279884	-1.09918	-0.86332	-0.112194	-0.26878	0.0365712	-0.965168	0.746504	0.00828159	0.715742	0.897996	0.222495	-0.129357	0.212896	0.0136275	0.141241	0.348593	0.371473	0.0204225	0.0879499	-0.422392	0.366336
69	-7.83633	0.751072	0.152348	2.45093	0.652601	0.139343	-0.209758	-0.296749	0.323691	-1.25081	0.0772864	-0.308914	-2.75583	-0.217393	-0.123352	-0.182603	-0.0672124	-0.00861797	-0.00617019	0.13565	0	2.31798	-0.255817	-0.564324	0.0489683	-0.455492	-0.418162	-0.137695	0.829448	-0.0385037	0.178085	0.460008	1.27062	-0.0470414	-0.119547	0.0247204	-0.376192	0.367594	1.08159	0.0920363	0.0568704	0.262071	0.0233624	0.349306	0.0444165	0.0444016	0.0516454	0.35917	0.21673
70	-6.38121	2.6475	-0.628874	0.385269	0.560281	0.0511736	0.321701	-0.350618	0.514553	2.41888	0.83501	-0.848665	-1.06545	-0.457608	-0.288966	-0.259432	0.270849	-0.0580198	-0.196887	-0.274695	-0.230333	-0.952555	0	-0.367093	-0.581464	-0.0886393	0.399866	-0.0210222	0.91538	-0.261883	0.220541	-0.143601	0.10288	0.756737	0.00867457	0.167262	0.235444	0.392999	-0.230509	0.292189	0.0191737	0.284806	0	0.314418	-0.0178954	0.048453	-0.0945294	0.079322	0.284573
71	3.03795	1.01505	-0.488406	0.0767948	-0.125691	-0.539103	0.118416	-0.00464932	-0.878546	-0.583335	-0.165009	-0.0183671	-5.08783	0.0327829	-1.58186	-2.34281	0.0869665	0	0.300711	-0.141187	0	0.842687	0	-0.421342	0.697304	0.323914	0.790919	-0.213392	-0.0273469	-0.414118	0.23234	0.136726	-0.0504205	0.194818	0.0179283	-0.182837	0.341873	-0.0615845	0.807702	0.259552	0.0864588	0.15215	0	-0.123779	0	0.0245947	0.675866	1.51639	1.45336
72	-0.32521	0.418924	-0.111466	-0.258395	0.58006	-0.173074	-0.0644664	-0.0538934	-0.27558	0.0687165	0.174467	-1.17783	-0.896711	0.059774	0.41662	-1.30668	0.0442824	0.0113491	0.0361879	-0.101812	0	-0.578537	0.00580246	0.0350133	-0.573991	-0.166146	0.156022	-0.0453836	-0.11261	-0.614132	0.022528	0.0812873	-0.2063	0.311414	-0.000287663	0.0272433	0.237051	0.0790566	-0.216632	-0.0144182	-0.0231784	-0.0565395	0	-0.0224662	0.0316674	0	-0.115851	0.407771	0.724989
73	-5.4416	2.20045	0.857281	1.08452	0.650948	0.30178	0.0638823	-0.0315309	0.905116	-0.626099	-0.220474	-1.32659	-4.73653	0.0279501	-1.20184	-0.414217	0.0229755	0.0131391	-0.581227	0.398472	0.401093	1.16436	0.0785268	-0.78997	0.630588	-0.0413109	-0.274305	0.129395	-0.796062	-0.944153	-0.051641	0.0602075	0.499546	-0.105617	0.0499889	-0.0553435	0.127572	0.311237	-0.00070826	0.0304592	0.0813628	0.294189	0	-0.0724945	-0.025451	0	-0.115438	1.45991	0.674413
74	0.195411	1.31973	0.219702	-1.0873	0.262618	-0.122271	0.0366733	-0.205919	0	-0.267918	0.136282	-0.744692	-2.33657	-0.172943	-0.653679	-1.39326	0	0	0.147518	0.151884	0	0.0786572	0.0504432	-0.55577	-0.719798	0.107289	-0.149014	-0.0830348	-0.0566709	-0.4966	0.124803	0.107189	0.234896	0.0325807	0.0632018	0.108476	-0.0167613	-0.0492982	-0.0453474	0.00670157	0.00848829	0.00614929	-0.00741337	0.0406023	0.0155116	-0.0179484	-0.0151203	0.575658	0.602879
75	-1.05923	1.78042	0.326622	1.10889	0.0719321	-0.472353	0.144548	0	-0.18595	-0.0704479	-0.130638	-0.559198	-2.62919	-0.148675	0.0622645	-1.88179	-0.0575825	-0.0173885	-0.277838	0.299329	0	1.01139	0.053528	-0.621765	-0.101595	-0.0422042	-0.605412	-0.0843592	-0.0357744	-0.218768	0.0836887	0.139036	-0.117405	-0.888496	-0.038174	0.0487026	0.116773	0.203565	0.171065	-0.0107721	-0.0663814	-0.0211673	0.00748971	0.204418	-0.0333058	0	-0.0838433	-0.30447	0.358955
76	-0.443795	-0.0158007	0.724901	-0.0273457	0.0881369	-0.197471	-0.0707702	-0.170184	0.025045	-0.664544	-0.00418087	-0.909329	-0.835909	-0.292618	-0.329073	-0.640551	0.0493171	-0.0421254	-0.348603	0.283699	0	1.6448	-0.00820883	-0.500141	-0.652111	0.0450884	-0.0452658	0.134778	-0.0355369	-0.33114	0.242495	0.187145	-0.0215727	-0.957494	-0.163558	-0.0239894	0.310451	0.112447	-0.0408767	-0.046436	0.0223517	0.0532136	0	-0.175905	0.00748013	-0.0393912	0.0137521	-0.405696	0.409295
77	-3.50537	-0.53457	0.106554	0.437192	0.155009	-0.429895	-0.135579	0	0	-0.836782	-0.149671	-1.07938	-2.95338	-0.232469	-1.25248	-1.24427	0.0128626	-0.0633983	0.130815	-0.176135	0	2.66104	-0.0847785	0.0797954	-0.556402	-0.360318	-0.605597	-0.0468351	-0.430832	-0.704241	0.00841075	0.180741	-0.10147	0.0500124	-0.328796	-0.0106259	-0.0398112	-0.17446	-0.283783	0.00367016	0.00585632	-0.0794624	0.00488695	0.225593	-0.0846245	0	-0.0246137	0.662894	0.0414816
78	-3.42455	0.302348	0.827885	-0.231784	-0.155532	-0.34247	-0.0588192	0	-0.0435843	-0.424094	-0.0931491	-1.87798	-5.71113	-0.377622	-1.29207	-1.62662	0.0213926	0	-0.0789258	0.0459873	0	2.12342	0	-0.955141	-1.18505	-0.225557	-0.466993	0.0409347	-0.244314	-0.652322	0.0744167	-0.0035131	0.211628	-0.312725	-0.0897366	-0.110648	0.424733	-0.0675596	-0.381207	-0.0351033	0.0123184	-0.0625552	-0.011695	-0.0694108	0.0505548	0	-0.169276	-0.124121	0.458479
79	-3.76873	0	-0.0543589	0.155473	0.276295	-0.248032	0.016901	-0.052603	0	-0.714781	-0.0425919	-0.670756	-1.09075	-0.00662483	0.109416	-1.13852	-0.00570173	-0.0385733	-0.0150329	-0.0414365	0	1.45373	0	-0.54976	-0.735252	-0.0838662	-0.443403	-0.0376535	-0.0719214	-0.434721	0.0683247	0.0417647	0.0206587	-0.503529	-0.0173515	0.00718905	0.279443	-0.0147665	-0.234472	-0.0080335	-0.00548732	-0.0780099	0	0	0	0	0	-0.0175805	0.0182395
80	-3.55274	0	0.201831	-0.0202884	0.322496	-0.0861663	-0.045785	-0.0632782	-0.0784663	-0.577723	-0.0759073	-0.480945	-0.068642	0.101856	0.268631	-0.516401	-0.0292559	-0.0244274	0.127727	-0.0462112	0	1.48462	0	0.225504	-0.5592	0.0320558	-0.287496	-0.0932288	-0.0902961	-0.13256	0.0576848	0.0244904	0.28632	0.102495	-0.0498721	0.0586048	1.00111	0.241356	0.0244318	0.0145934	0.00791775	-0.0521655	0	0	0.0252321	0	0	-0.111675	-0.0710797
81	-3.39084	0	0.540891	0.0445242	0.535992	-0.158049	0.0335161	-0.042651	0	-0.690554	-0.10414	-0.15928	1.08904	0.0666732	0.355086	-0.24476	-0.028437	-0.0286395	0.22876	0.170292	0	1.46961	0	0.314619	-0.278139	0.0965918	-0.34515	-0.0411793	0.0905898	0.0336543	0.122785	0.130529	0.411313	0.285442	-0.0374489	0.070405	0.812603	0.149227	0.0469549	-0.0169085	0.0197145	-0.0584468	-0.00607472	0	0.0194754	-0.0105111	0	-0.123608	-0.090332
82	-3.10313	0	0.699704	0.410941	0.564315	-0.123278	0.000171029	-0.0352318	-0.00383269	-0.442934	0.0391474	0.336715	0.875835	0.155218	0.488538	0.143571	0.00295032	0	0.0311795	-0.00814061	0	1.39361	0	-0.012088	-0.476856	0.141679	-0.301843	-0.0326887	0.0458965	0.122064	0.12992	0.0197209	0.312764	0.640049	0.0176405	0.0504807	0.696532	0.16163	-0.149282	0.00884522	0.0139559	-0.0361943	0	0.00144029	0.0153682	0	0	-0.152112	-0.0732149
83	-9.48283	-4.46932	0.229555	0.860991	-0.391314	-2.01385	-0.498506	0	0.394953	0.0541057	0.258546	-1.96879	-3.27371	0	0.133762	-1.84895	0.115891	-0.255869	0.0603274	0.0599345	0	0.443159	0.0572062	-1.04228	-0.747794	-0.775963	-1.2449	0	-0.257511	-1.16572	0	-0.594863	-0.216814	-0.612283	0.396858	0	0.380184	-0.27907	-1.23935	0	0	0	0	0	-0.249544	0	0	-0.0296667	-0.319659
84	-3.23869	-1.81305	-0.379075	3.57448	1.5194	0.25741	0.128049	-0.249959	-0.465746	-0.232253	0.644081	2.9848	0.357841	0.582307	-1.6054	2.45251	0	0	0.5093	0.413224	-1.11597	1.41131	-0.345878	-0.569495	-0.624103	1.54487	-0.581011	0.0317924	-0.0753085	-0.465469	0.0294786	-0.143688	-0.10515	1.33132	0.164489	-0.212278	-0.604987	-0.87717	0.00854287	-0.187932	-0.174097	-0.0391112	0	1.05728	0.159254	0	0	-1.18734	0.5223
85	-2.04778	1.61603	2.01955	-0.942359	-0.381062	-0.266058	0.120816	0.276102	0.243473	-0.327426	0.742284	-0.0997289	-0.670567	0.230701	1.4438	-0.444063	-0.153289	-0.174445	0.207236	-0.308603	0	0.512127	0.155544	0.973363	3.18637	0.677741	-1.02111	0	0.248019	0.380308	0.20763	-0.0984141	1.70901	0.978904	0.0745792	0.019682	0.178883	0.599296	-1.36905	0	0.166744	-0.114068	-0.134467	0	0.060526	0	-0.538639	-1.07336	0.202079
86	6.44425	-4.55631	5.65953	-0.728755	0.758608	0.666109	0.245831	0	0	-0.549557	0.742311	0.396211	2.25587	0.845918	0.353537	-0.808761	-0.234202	-0.226386	-1.27043	-1.03401	1.27774	1.31007	-0.954574	-0.043731	1.56856	0.0413763	-1.17671	-0.189626	0	1.11166	0.411875	0.136936	-0.498031	0.434154	-0.450482	0.562344	2.83836	0.327155	-1.51663	0.177613	-0.173369	0.0200106	0	0.570348	0.17649	-0.344755	-0.26989	-1.02828	-0.0810008
87	10.6928	0	-1.73537	2.77168	0	0.0703261	0	-0.307119	0.361174	-0.388568	0.985049	0.8998	-1.92664	0.237896	0.213961	-3.06936	-0.265729	-0.265348	-0.570685	0.550314	0	4.30402	0	-0.836883	0.176846	-0.929055	-0.610886	0	-0.172233	0.706032	0	-0.116089	-0.558488	-1.62679	0	0.808484	1.74408	2.2014	-1.06873	0.387904	0	-0.209549	0	0.610053	0.384715	0	-0.19284	0.72136	0.452195
88	3.05575	0	4.31449	0.293348	0.62557	-0.485683	-0.242364	0	-0.242047	1.70078	-0.110991	-3.01857	4.57417	0.217483	-0.304577	2.53657	-0.212817	0	-0.286126	0.278089	0.233657	-3.42753	-0.172244	0.401393	-2.11289	0.237855	-0.155839	0.0136488	0.160644	-0.879094	-0.352803	0.520205	-0.215747	2.45391	-0.322103	-0.505358	0.303353	0.221654	-2.91737	0.339984	0	-0.31822	0	0.0299851	-0.0183676	0	-1.25989	2.32989	0.0272208
89	8.9785	4.134	-0.955467	-1.29387	0.576293	0.514711	1.17238	0.522709	0.907347	0.171183	-0.432492	1.59809	-2.59225	-0.088423	1.66087	-2.41112	-0.127424	0	-0.390347	0	-0.806017	4.03603	0	0	4.87041	1.68125	-1.51612	0	-0.939608	-1.63769	0.631202	0.0645076	-0.990151	0.43676	0.280478	-0.863371	0.278187	-0.244465	-0.534194	-0.0973134	-0.388719	0.000827842	0	0.0335518	-0.0353416	-0.166622	0.0333373	-0.990472	-0.163699
90	0	-2.33258	6.98825	0.250568	0.390248	0	-0.201593	0.99539	1.46833	-0.222521	-0.349314	0.608921	2.52873	0.714743	-0.0978311	-1.2713	0	0	0.0873357	-0.0541727	-0.259186	-1.43217	1.67969	-1.89504	-1.55838	1.0131	-1.30802	0	0.0684015	0.154448	-0.0769515	-0.437619	0.345671	-1.07616	0.465172	0.162551	-0.58909	-1.27551	0.367954	0	-0.254905	0.288132	0	0	0.321093	0.413409	0	0.175693	-0.0492931
91	-4.05098	2.60331	3.89858	0.942387	1.40889	0	0	0.119367	0.966056	0.197453	-0.182055	0.440167	2.26917	-0.35611	0.42042	-0.488797	-0.0722426	-0.292352	0.142188	-0.494925	0	-0.241441	0	-0.0234342	1.39566	0.664909	-0.310173	-0.156133	0.110556	2.13165	0.204407	-0.226244	-0.204977	-0.241532	0.19397	0.4663	-0.398016	-1.05586	-0.567439	-0.0828564	0	0.312075	-0.082653	0.37825	-0.204693	0	0	0	0.225959
92	-2.67089	0	-0.630458	0.460873	0.869586	0.459575	0.00288841	0	0.421746	0.116606	0.374009	0.930754	-0.703711	0.62688	-0.865335	1.98552	0.0602607	0	-0.0512527	0	0.0910891	-1.04825	0	-1.24611	-0.18021	0.370033	0.509965	-0.223529	0.678641	0.819977	0.153219	0.108713	0.251242	0.331603	0.120869	0.572401	0.0280777	-0.416982	0.158018	0.228441	0.194541	0.0427277	0	0.59543	0.0414098	0	0	-0.140744	-0.0666114
93	0.0934427	0.432305	3.85406	1.43111	-0.0341708	0.227004	-0.103557	0.202241	0.150865	-0.205175	0.337329	0.130238	3.33627	-0.0910478	1.04723	-0.517907	0	-0.605806	0.35944	-0.388026	0	-0.516986	0	-0.0637325	-0.514466	0.258476	-1.19396	0.0966186	0.89046	0.86398	-0.0439112	0.0720437	-1.10376	2.5396	0.382139	-0.0271103	-0.397686	1.8256	0.0206467	0.0912246	0.23147	-0.238127	0.0453947	0.706228	0.10899	-0.427049	0	-0.864712	-0.170256
94	0.747151	0	3.52282	1.91408	0.759989	-0.276081	0	0.0331435	-0.313225	-0.0388629	0.242787	0.403083	1.47514	0.663714	0.421808	0.207479	0.251255	-0.0672749	0.523576	-0.00103832	0	0.485831	0.240952	-1.47677	-0.148416	0.279472	-0.327486	-0.0929681	-0.0569351	0.275374	0.301084	-0.319293	0.230508	1.81181	-0.328118	0.223086	-0.474219	1.9514	0.343045	0.190982	0.228902	0.0118409	-0.0796837	0.457629	0.0455006	-0.0502653	0	-0.231355	-0.173542
95	-5.07507	-0.434173	3.28791	1.78357	0.519755	0.163626	-0.144703	0.0361504	0.22193	0.357911	0.591863	-0.224626	-0.35446	0.952964	0.460504	-0.450413	0.0224124	0.0623392	0.00313235	-0.611208	-1.47332	0.410125	0	-1.11081	-0.201057	0.66126	0.26303	-0.314721	-0.240425	1.23048	0.452077	-0.320202	0.737248	1.92048	0.592167	0.605492	2.53244	0.263854	0.648433	0.0104693	0.16763	0.138804	-0.176971	-0.224005	0.157878	-0.187692	0	0	0.0707508
96	-1.07793	0.933719	0.213467	-0.110341	0.513754	-0.0160366	-0.0551361	-0.0794593	-0.549878	-0.574856	-0.089731	-0.15885	1.22882	-0.00301032	-0.0186803	0.041685	0.028669	0	-0.322031	0.0158068	-0.0927342	-0.999618	-0.244913	-1.31181	-0.342902	0.349656	0.458788	0.0615327	0.222865	0.778686	0.0568526	-0.239384	-0.237983	0.236738	0.0317465	-0.0538769	1.16949	-0.0495447	0.974919	-0.0113231	0.0594932	-0.0668961	0	0.0974199	0.0975231	-0.0596452	-0.0271834	0	0
97	0	0	-2.08418	-1.27847	0.615829	-0.16324	0.0266807	-0.135842	-1.19278	-0.0983183	0.260269	0.626591	-0.0977191	0.583914	0.0404776	-0.946372	0.284596	-0.239733	0.223826	-0.145749	-0.353114	1.2375	0.232078	-1.45154	0.108806	0.218765	0.456444	-0.317996	-0.089992	-0.563978	-0.0134258	0.0381733	-0.0896186	1.10685	0.308313	0.587295	0.0893756	0.29455	-0.376933	-0.241049	0.202392	-0.136352	-0.0992048	0.6663	0	-0.027078	-0.317522	0	-0.385205
98	-2.73726	0	0.325929	0.717445	1.07904	-0.0273116	0.15615	0.0603998	-0.481691	0.643445	-0.055465	1.28403	2.91091	0.0148853	1.51112	-0.255554	0.0934049	0	0	0	0	0.287356	0	0.60368	-0.901041	0.286366	-0.0720788	-0.0340108	1.0638	1.19376	0.235775	-0.0405412	0.16957	2.62946	0.287533	0.475013	1.17174	0.0413563	-0.437197	-0.0917682	0.0625877	0.226999	0	0.363213	0.0529831	0	0.110971	0	0.0215355
99	-5.57777	0	-1.49287	0.750776	0.471411	-0.256031	0.142224	-0.149259	-0.802481	-0.593884	0.0975991	-0.336026	1.69132	0.307391	0.497881	0.0233345	0.0570415	0	0.504619	-0.0791713	0	-2.26741	0	-1.44109	0.228621	-0.00252543	0.751856	0	0.435901	1.36721	0.10201	0.20311	0.627511	2.49359	0.43177	0.0591011	1.54845	-0.0964853	-0.172072	0.0390998	0.257925	0.0116216	0.0436465	-0.059199	-0.389345	-0.0243065	-0.153175	-0.740272	-0.204936
100	-4.63607	0	0.983419	2.13808	0.370479	0.0101168	-0.000840594	0.0631602	-0.346912	-0.202659	0.181678	1.22495	1.38865	-0.175984	0.0172995	0.939859	0.0138772	-0.0496371	0.37711	-0.186875	0	0.0601096	0.214504	0.34744	0.27336	0.292413	-0.0100102	-0.10844	-0.35462	0.24325	0.211893	0.303805	0.12175	2.10511	0.0345319	0.662015	-0.862462	0.0142197	0.10343	0.264059	0.00589697	-0.312818	0.0626864	0	0	-0.153727	0.149498	-0.371383	-0.213539
101	-8.44086	0.804158	0.596212	1.55701	-0.149662	-0.102644	0.181819	0.740326	0	1.01197	-0.0258339	-0.176296	1.97989	-0.120355	-0.433533	0.121209	-0.101471	-0.284486	0.234624	0.162827	0	-0.212551	0	-0.567843	1.72919	-0.0720213	0.718968	0	0.569306	0.189435	0.0475932	-0.345649	0.0971716	2.62383	-1.02191	0.78888	1.15397	-0.00253543	0.336087	-0.184022	0.344226	-0.28419	0	0	0	0	0	0.252461	0
102	-3.94116	0	-0.134651	0.398952	0.157018	0.479973	0	-0.192278	1.74133	0.266462	0.353643	1.34325	4.33192	0.208952	-0.403512	-1.96002	-0.138235	-0.164235	0.0532266	0.574179	0	0.634042	0.433049	-0.804128	0.650454	-0.337957	-0.854275	-0.066808	1.21114	1.13826	0.180246	0.151098	-0.499663	-0.270301	0.282744	-0.0330767	2.22068	-0.448658	0.363609	0.233113	0.114349	-0.157319	0	1.49642	-0.0747131	0.381717	0	-0.0491165	-0.907974
103	9.14806	2.65199	0.0936821	-0.110784	2.38634	-0.488656	-0.243691	-0.243267	1.00728	-0.492636	0.765021	-0.434606	1.70202	1.17082	-1.50728	-1.82505	0.221947	0	0	0	-0.743872	-1.34572	0.142438	-0.325592	0.364199	-0.261946	1.15709	-0.362225	-1.74273	-0.126385	0	0.447614	0.0335373	0.757362	-0.128711	-0.423826	0.381619	0.77899	-0.230501	0	0	-0.124901	0	0	0	-0.0130776	-0.773113	-1.21645	-0.422236
104	-5.56576	0	4.04205	0.722442	0.293898	-0.74205	0	0	0.920894	0.584252	-0.154085	-0.336982	1.09753	0.626938	2.48551	0.789431	0.45808	0	-0.0483933	-0.444555	0	-0.00680313	0	-0.0526975	-1.40634	0.3042	-0.578704	0.242887	0.113081	0.718076	0.136851	-0.614396	-0.693369	4.13252	0.504639	0.254453	0.496787	1.15539	-1.96589	0.0212728	0.161812	0.0705394	0.118906	1.36801	-0.172795	0	-0.244309	-0.191779	0.144654
105	3.1704	5.36651	-0.969707	0.118566	0.141813	-0.285222	0	-0.142528	-0.102368	-1.18515	0.19446	0.287542	-1.57696	-0.17241	-0.853535	1.72708	-0.640039	0	-0.581153	-1.05421	-2.33643	-3.93665	0	1.58143	0.973413	-0.465773	1.30978	-0.0348853	-0.736561	1.73883	0.24582	-0.667988	-0.578897	2.03788	-0.260891	0.572539	-0.0767813	0.977221	-1.0649	-0.080995	-0.474436	0.315197	0	-0.012528	-0.00620631	-0.156029	0	0.366159	1.10035
106	4.69801	0	3.38964	-2.35235	2.20032	-0.838179	-0.417512	0	0	0.44982	0	-0.75213	3.49663	1.12282	-0.302914	-2.65729	0	0	-0.166864	0.787773	0.144897	0	-0.938918	0.275325	5.44946	-0.246849	1.08513	0	-0.646439	0.494552	0	0.918348	0.194077	-2.29225	0.0801659	0	-0.408469	-0.466399	-0.255024	0	0	-1.02254	0	2.45644	-0.212448	0	0	-1.61299	-0.201133
107	8.53861	0.811035	-0.325239	-2.85673	0.648516	0.622906	-0.0768283	-0.171368	0	-0.134328	0.254721	0.399226	-0.080157	-0.0522851	-1.93936	0.377377	0	0.271151	1.02457	0.0744589	-0.328142	-1.86711	0.39545	-1.69872	-0.89404	-0.477708	0.198998	0	0.643183	1.01935	-0.23676	0.590153	0.484448	1.34984	0.37478	0.432154	-1.46154	1.10182	-0.834034	-0.107292	0	0.631433	0	0	-0.00155495	0	0	-0.452657	0.420523
108	4.91944	0	-0.73361	0.479348	0.725557	-0.147453	0.191287	0	0.656468	0.650672	-0.476993	0.281481	1.2038	-0.152507	0.864694	4.53762	-0.14315	0.062594	0.165634	-0.357493	0.636425	-1.51317	0	0.766062	0.758226	-0.778625	-0.149824	0.100058	-0.0879474	0.473843	0.350946	0.349419	-0.220255	2.64813	0.121101	0.0339014	0.150782	0.318039	-1.06997	-0.108334	0	-0.2201	0	1.19544	-0.294516	0.297145	0.365777	0	0.216792
109	-2.98674	0	4.88882	1.79757	0.248158	-0.0044309	0	-0.510306	1.30944	-0.727741	-0.00108787	-0.458487	0.22092	-0.922977	-0.526132	-2.07636	0	-0.215446	0.19832	0	0	4.61931	0	-2.83208	1.50857	0.19362	0.316341	0.805222	2.13243	2.97014	0	0.208005	-0.400692	-0.442082	0.148611	-0.201402	-1.13736	2.39956	0.419126	-0.0346184	-0.171998	0.244804	0	0.743278	0.311641	0	-0.6839	-1.24801	-0.4433
110	-0.192721	3.78974	0.244069	2.06415	0.256771	0.129063	0.0271842	-0.0728915	1.1666	0.303688	0.511945	-0.363989	0.0771683	-0.115932	-0.559591	-0.28041	0.0151311	-0.0620441	-0.45405	-0.371543	-1.32522	0.237656	-0.30679	-0.131702	1.26558	0.0583004	-0.540438	0.0996169	-0.307277	0.588138	-0.145192	-0.0341582	0.64222	1.82951	-0.251046	-0.569214	-0.30881	0.271885	-1.08994	0.178736	0.0367335	0.0988791	0	0.133017	-0.187509	-0.0745761	0	0.554007	-0.19548
111	3.46479	0	1.70161	2.64598	0.953834	-0.477315	0.0928304	0	0	1.20419	-0.938307	0.0759908	1.15398	-0.0204373	-2.05091	-1.1412	-0.535776	0	0.641278	-0.798683	0	0.83297	-0.845526	1.33279	-1.1081	0.215569	-1.97941	0.329974	0.94048	-0.632511	0.150459	0.377857	-0.629099	-2.53399	0.41164	0.357897	-0.492518	0.182097	0.648689	-0.113668	0	-0.276434	0	0.1369	-0.35976	-0.737753	0	-0.0916759	0.324009
112	0	3.85282	1.91935	-1.09382	0.374031	0.981472	-0.387955	-0.274213	-0.073607	0.106903	0.418771	1.32972	-0.214597	0.0457799	3.03512	0.364794	0	0	-0.00764764	-0.649952	-0.368578	3.00875	0	-1.47214	0.597911	0.169804	-0.333268	0	-0.761317	-2.77995	0.0438221	-1.34841	0	-0.714682	0.936606	0.0628039	0.574307	-0.659471	-0.351994	-0.252722	-0.206189	-0.338568	0	0.425261	0.524056	-0.247595	0	-0.869259	0.155005
113	-0.750998	0	1.10256	-1.18827	-0.382393	-0.156095	0.281412	0.213839	-0.0801362	0.184795	0.795586	1.03759	0.418711	0.236953	-0.216293	-1.31301	-0.156374	0	0	-0.233413	0	2.07644	0.272994	1.64363	2.9501	0.670373	-0.185935	-0.13432	0.240026	1.05171	0.157366	0.146453	1.32886	-0.884643	0.213789	-0.0991982	0.105795	1.28642	-0.0654496	-0.0469605	0.189711	0.126791	0.0944962	0.656623	0.274444	0	0	0.590579	-0.340377
114	-1.68244	-3.10573	-0.73733	-1.06005	-0.0733773	-0.401305	0.287404	0	0	0.876904	0.0508348	-0.779046	4.83989	-0.0376657	3.53114	1.1667	-0.126977	0.0940164	0	-0.454153	0	0.33223	-1.0423	-0.825518	-0.251085	-0.311191	-0.306318	0	-0.243844	0.702292	0.841762	0.420459	-0.102178	-0.984972	-0.147379	-0.0761638	-0.308796	-0.286995	-0.758657	0.451455	-0.164247	-0.654708	0.191222	-0.102371	0	0	-1.86255	-0.471019	-0.435208
115	-0.898553	1.25756	0.511991	3.29749	0.0604737	0.672173	-0.127952	-0.0301573	0.832621	0.601268	0.216509	1.76627	1.41507	0.236597	-0.54295	-1.18396	-0.299807	0.0299649	0.234003	-0.273176	0.366277	0.630016	-0.0480477	-0.188343	0.0702533	0.611427	-0.216176	0.225564	0.329438	-0.408952	0.668765	0.467122	-0.898091	-0.0258983	-0.218249	0.0361985	0.0860955	1.88539	-0.615333	0.237057	-0.273876	-0.0273595	0	-0.294109	0	0.100247	-1.04357	0	0.0668458
116	-1.18354	0.417756	0.480426	0.690432	1.19156	-0.0638928	0	0.241084	-0.296196	0.0796828	0.0619081	0.394551	1.4002	0.121672	-0.730591	-0.902805	0.23281	0.120603	0.271191	0.211768	-0.0708854	1.03964	0.575349	-0.389946	-0.472364	0.0306565	0.440505	0.15653	0.235681	0.831528	-0.103588	0	0.773833	1.53621	0.0565026	0.103371	0.710119	-0.216202	-0.992048	-0.121413	0.148092	0.148025	-0.097194	0.0412659	0.4326	0	0	0.549083	-0.280673
117	-7.2536	0	3.11765	0.763317	0.0524858	-0.00713935	0	0	0	-0.148119	0.461073	-0.0409624	1.80984	0.0857913	-0.853726	-1.08113	0	0	-0.297408	-0.326985	0	-1.16481	0.513735	-0.872704	0.467847	0.265045	0.135951	0.0198715	0.365718	1.87987	0.468594	0.157951	0.225748	-0.223614	-0.0212227	0.0880003	-1.21782	0.0356377	0.130678	0.350407	-0.249697	0.201786	0	0.798028	-0.625228	-0.0275299	0	-0.941394	-0.325591
118	-5.80493	0	-1.61277	1.35086	0.757138	0.0709561	0.0687055	0	0	0.40765	-0.0549113	0.0518258	1.55816	0.941306	0.0618086	1.71731	-0.0384633	-0.280859	0.353227	0.324373	-0.451118	0.214587	0.0232393	0.165542	-0.16684	0.918021	-0.159708	-0.212072	-0.613102	0.70101	-0.0849687	0.290759	-0.385124	-1.29337	-0.101969	0.572226	2.42392	1.21728	-0.506621	-0.0619984	0.0465885	-0.269103	-0.0461487	0.615942	-0.0486502	-0.43163	-0.490382	-0.641174	-0.664
119	-5.9109	0	1.57852	0.748761	0.492895	-0.0135612	0.0433063	0.00474995	-1.66865	-1.0168	-0.128563	1.24884	1.29366	0.445465	-0.5216	-0.166468	-0.207427	0	-0.375875	-0.00998877	0	0.951176	-0.214709	0.3893	0.469002	-0.0391734	0.727281	0.109026	0.774924	0.696024	0.251128	-0.0450676	0.141833	1.01515	-0.0534214	-0.257859	0.801458	0.0552008	0.272107	0.0175556	0.0972956	0.193308	0	0.939506	-0.171231	-0.184316	-0.179251	0	-0.218276
120	-9.23072	2.3848	2.34012	-2.4478	0.487443	-0.0223442	0	0.0671202	-0.909802	0.423158	0.0485002	-0.118129	0.958198	-0.569388	2.00155	0.610955	0	-0.300517	0.304374	0	-1.15363	0.288926	0	1.1273	0.161223	0.230259	0.504595	-0.274806	0.245285	0.875886	-0.278785	0.458587	-0.803891	0.296687	0.292657	0.229625	1.50488	0.99189	-1.03794	0	-0.241447	-0.294053	0.155182	-0.507653	0.0863939	-0.701991	0	-0.625881	-0.346353
121	2.13358	0	2.51865	0.896318	0.275536	0.0522906	0	0.335391	0.46665	-0.557844	0.341012	1.32134	-0.420572	-0.0971353	-1.20044	-1.1384	0.150292	0	-0.176329	-0.323697	-1.66102	-0.892518	-0.505383	0.323605	-1.37046	0.291854	-2.28671	0	-0.0628608	1.77457	0.0175667	-1.37081	-2.20255	1.40414	0.299173	0.381167	1.48252	-1.76046	-0.019129	0.244127	0.162307	-0.454764	0	0	-1.22483	-0.608192	0.557648	-0.0143688	-0.396391
122	-4.09282	-0.0568642	4.14696	-2.91083	0.213795	0.439598	0	0	0.145917	0	-0.664511	0.46565	0.457537	0.0922722	1.09783	0.327106	0.135649	0	-0.57587	-0.384725	0	1.85998	0	-0.712765	0.854193	0.0134063	-0.283412	-0.638932	-0.160568	-0.857526	-0.368401	0.288746	0.324033	-3.00303	0.648597	0.227831	0.298833	0.43288	-0.167552	0.0350236	-0.117099	0.434818	0	0.398695	0	-0.331784	0	-0.280262	-0.220228
123	1.41348	-2.79342	0.672357	0.873889	1.30189	-0.962343	0	-0.440554	-1.89736	-0.573033	0.247315	2.29599	-1.50688	-0.0987615	-0.257906	1.95953	0.130596	0	-0.216289	0.0223733	-0.978866	1.84792	0.0463908	1.05909	-0.176474	-1.00816	-1.86305	-0.432152	0.0392986	0.905429	0.246337	-0.927417	0.867584	-0.500609	0.036246	0.185934	-0.193266	-0.170773	0.74923	-0.355972	0	0.000363974	0	-2.47863	0.168629	-0.406648	-1.05531	0.0284965	0
124	2.30311	0	1.73214	0.47582	-1.03512	0	0	0.146883	-1.5781	-1.55963	0	0.526641	0.268498	0.776348	-4.79188	1.54555	0	0.24329	-1.26644	0	0.28813	0.25187	0	-5.17349	2.13014	0.416169	0.49328	0	-1.81003	-1.49735	0.0649507	0.39215	0.566426	1.26404	-0.533325	-0.526447	1.80545	1.77388	-0.270888	0.373796	0.186506	-0.829177	0	-0.477961	0	0	0	-0.162307	-0.666622
125	0	-0.984887	4.09834	-0.0474872	-0.0662872	0.637315	0	0.317458	-0.446178	1.04647	0.303738	1.28125	1.07714	0	-6.50156	-1.42507	0	0	0	0.292441	-4.22	2.37069	0.358419	1.06945	1.69206	-0.178847	0.367441	0	0.608593	1.28468	0.226511	1.26274	0.0298563	-0.493812	0.8519	1.05687	1.44505	0.931316	-1.14083	0.251985	0.600033	0	0	0	0	0.0495481	0	-2.78444	0.0494099
126	-5.77308	-0.618457	0.270559	1.78886	1.83986	1.00177	0	0	-0.890926	1.73338	0.198662	2.0994	3.47919	-0.213338	-1.83842	0.452289	0	0	0.368468	-1.74639	0.800086	-1.16428	0	-1.57762	-0.117445	0	-0.44527	2.31785	0.721039	-1.68903	-0.573131	-0.44592	1.46001	-5.3726	-0.622227	0.242297	-0.634445	-2.22963	0.634338	-0.491432	0	0	0	1.95544	0.800584	-0.485145	0	0	-0.550745
127	-23.6099	-4.85294	4.55594	3.58216	1.21372	0	0	0	1.85472	0	1.18447	0.246327	1.40807	0	-0.975587	3.00001	0	0	1.53109	0.451212	0	-5.69898	1.41655	0.379917	0.734106	-0.0796789	0	0	3.08601	-1.39247	0	0	1.75557	0	-2.53803	0	-1.8686	0.871704	-2.12448	0.803633	0.799277	0.794969	0	-0.436241	-2.15553	0	-0.273702	1.5523	0.76606
128	0.110792	-6.77502	-2.04312	0.869247	-1.23602	0	0.868971	0.28841	-0.0583301	-1.45867	0.27765	2.10271	-1.11021	0.260888	-3.58111	3.18509	0.247398	0.312271	-1.73761	0	-1.70387	-3.85338	-2.59763	-3.42526	3.48387	0.919871	0.240643	-1.11963	-2.70011	0.472333	0	0.138322	-0.927089	0.413596	0.248612	1.22344	-3.40509	-0.45697	-0.685187	0.195713	0.195428	-1.17783	0	0.980148	-0.556196	0	0	0.681416	0.403094
129	-48.6801	-1.86793	-5.51525	3.52396	-2.02814	0.396092	0	0	-0.82088	0.505812	0	2.84081	2.06859	0.0726422	2.62383	2.83905	0.283182	0	0.624738	-4.0413	-2.05677	2.06489	0.475335	1.9166	0.823185	0.296317	0	0.0441315	0.586349	1.64889	0.568731	0.563991	1.62825	1.49235	-1.46611	0.0658504	-0.750022	-4.79448	1.14934	0.222841	0.22254	0.250358	0	0	-3.02255	0.217846	0	0	0
130	-0.756119	-3.66192	6.47481	0	1.24816	0	0	0.41291	0	0.577061	0	1.6796	6.04481	0.13404	1.44803	-1.07623	0	0	0	0	0	-4.25874	-4.09169	1.37476	-8.40328	1.69384	0	0	1.44383	1.37398	0.657844	0	1.35236	1.07258	0	0.358094	-2.12901	1.74561	-2.40619	0	0.0324748	0.332146	0	0	0	0.589343	0	0.174502	-3.21023
131	-10.0869	0	1.44776	1.07407	1.20982	0.376704	0	0.0715079	-1.53775	0.489005	0.644644	2.52778	-1.4576	0.734741	-3.23122	0.217553	0.123751	0	0.0582384	0	0	-1.09758	0	0.885597	-0.658157	-1.12597	0.418841	0	-0.296614	1.46075	0.427773	-3.10748	-0.816417	1.06113	-1.2751	0.680001	-3.80596	-0.812695	-1.49951	0.112841	0.163336	-1.07534	0.0496897	0	0.059645	0	-1.36307	-0.986428	-1.114
132	-6.08632	2.36358	2.97103	3.59826	0.442682	0.366026	0.291323	0	0	0.354433	0.282025	1.46817	7.41665	0.567124	2.9321	1.68968	0.187947	0	0.100321	0.571107	0	-8.59832	0	1.11316	0.574433	0.346425	0	0	1.63175	0.385926	0.210922	0.00396128	1.57961	2.13403	0.640203	0.0749737	0.855479	1.079	-7.24083	0.151968	0	0.0661262	0	0	0	0	-2.44057	0	0.211636
133
134
135
136
137
138
139
140
141
142
143
144
145
[truncated: 96 more columns]
