# Supplementary material for: Distributed biotin–streptavidin transcription roadblocks for mapping cotranscriptional RNA folding
Source: Nucleic Acids Res. 2017 Apr 8;45(12):e109. doi: 10.1093/nar/gkx233 (PMC5499547; doi:10.1093/nar/gkx233)
Supplement: Supplementary Data [file gkx233_supp.zip › nar-00129-met-g-2017-File011.xlsx]

## Sheet: Overview
Source Data for Figure 6
Data for each figure element can be found in individual sheets.
Some figures contain data that has been truncated for presentation purposes; all data is included here.
To distinguish included data from truncated data, included data has been highlighted
Gln111 cotranscriptional SHAPE-Seq data from downloaded from the Small Read Archive (http://www.ncbi.nlm.nih.gov/sra) (Table S3)
Figure Element	Description
6A	wt B.cereus crcB Fluoride riboswitch, 1xBiotin template(Replicate1)/Gln111 Template (Replicate 1), cotranscriptionally probed, nt G13 reactivity traces
6B	wt B.cereus crcB Fluoride riboswitch, 1xBiotin template(Replicate1)/Gln111 Template (Replicate 1), cotranscriptionally probed, nt U54 reactivity traces

## Sheet: 6A, G13 Trace
Transcript Length	10 mM NaF		0 mM NaF
	1xBio	Gln111 Rep1	1xBio	Gln111 Rep1
20	0	0.54183	0	0.968584
21	0.532613	1.93848	1.55986	1.35174
22	0	0.74648	3.31085	1.88325
23	1.4057	1.41273	3.69129	3.76984
24	0.90001	1.4901	1.11321	3.76305
25	3.09578	2.7062	2.69183	2.57772
26	1.57424	1.51721	0.212193	2.64389
27	2.10028	3.17031	4.02214	6.66797
28	0	4.62613	0	2.69775
29	0	1.37003	0	2.83216
30	0	0.422553	0	4.41996
31	0.2191	2.09965	0	2.32925
32	1.93163	1.52399	5.4574	2.1113
33	2.45403	2.97259	0.921859	2.19683
34	2.48069	3.31337	2.38293	4.6698
35	1.50513	1.55329	1.64143	3.30747
36	3.15039	4.28241	4.62035	3.46682
37	2.38238	4.1376	3.04963	4.70659
38	3.23848	3.13546	4.97994	6.11024
39	2.28785	3.40022	2.75615	4.797
40	2.47207	5.35244	5.30608	6.50528
41	5.17548	8.52374	6.60649	8.51598
42	5.29532	9.80663	8.44705	6.37346
43	4.09741	7.017	4.97639	4.91112
44	5.45548	7.55643	5.18531	6.16876
45	5.43672	8.99064	6.11725	6.60938
46	5.36116	7.77409	5.13126	5.15964
47	8.14477	8.82815	8.35063	5.93869
48	8.73451	8.60708	9.81911	7.46875
49	8.76272	8.1191	9.47145	7.82324
50	9.88431	11.1068	12.2104	12.1038
51	9.84417	11.579	12.0911	11.3452
52	9.21591	9.99388	10.1684	8.19052
53	10.8178	9.23827	13.5769	11.4749
54	7.77643	7.4311	9.9771	9.091
55	7.77111	9.00295	8.48541	8.33734
56	8.50422	6.83861	10.8174	9.66039
57	7.52229	7.73388	8.8721	7.72892
58	7.14728	4.80775	9.56264	5.39623
59	6.65632	2.84099	7.80941	4.63803
60	5.68652	5.27272	8.29626	4.40165
61	3.6074	2.19557	5.81054	3.05621
62	3.8724	3.9419	6.61999	3.81222
63	1.43344	3.95607	5.81392	4.38223
64	3.55318	4.63775	7.43705	3.36936
65	1.29273	3.41364	6.20307	4.80347
66	1.23905	5.22031	4.46504	5.62526
67	5.34493	2.60842	8.08262	10.3699
68	3.17947	5.42796	8.35883	5.58529
69	1.06194	1.98883	2.59367	5.3495
70	2.11712	2.556	4.24163	5.30708
71	2.15721	2.77454	3.57934	8.66718
72	1.19514	1.60527	2.42584	3.32256
73	2.31415	4.11374	6.56008	11.2966
74	1.26994	2.41383	2.88738	5.22395
75	1.25941	2.68266	2.39908	5.02827
76	0.927375	1.72702	3.14072	3.97663
77	0.328172	2.24523	3.2858	6.23918
78	0.786286	1.76236	4.46553	10.1767
79	1.25078	3.26537	11.3811	12.4718
80	3.26257	10.5849	12.5721	12.6407
81	3.05219	7.04238	11.8411	10.7521
82	3.55112	7.90747	10.7023	9.82648
83	0.100582	2.12686	2.34832	5.62203
84	2.29765	2.13168	10.5008	10.143
85	0.929807	2.03015	8.28826	8.95882
86	0.786357	2.18482	10.4143	8.15847
87	2.25079	2.25165	6.66459	8.59124
88	1.21613	1.6195	11.3864	6.81224
89	0.294196	2.35021	6.63118	9.22342
90	1.37552	1.13263	7.85478	5.32606
91	1.09399	2.63764	9.03628	6.76711
92	1.78617	2.08813	8.40299	9.1067
93	2.59877	2.71713	10.6172	7.28089
94	1.72722	2.69558	8.62258	7.14745
95	1.37529	2.51165	8.08787	8.44233
96	1.31619	2.61723	6.91042	5.68159
97	1.79563	2.75107	6.79355	6.89127
98	1.50652	2.34513	7.98903	5.07811
99	0.908866	2.06315	8.40532	6.714
100	1.52011	1.51889	9.52832	8.13967
101	1.8457	1.78903	8.88974	6.90985
102	2.11945	2.43236	10.6156	6.28373
103	0.634722	3.5053	6.71885	5.01683
104	1.56524	2.90446	6.51739	5.41986
105	2.46828	2.66749	4.62258	6.19955
106	0.527329	3.13225	10.2693	6.77267
107	2.10956	1.1918	6.76691	6.84707
108	2.55541	2.95154	6.77967	5.57587
109	1.24264	1.60482	8.05369	7.83277
110	1.47148	2.18642	7.88383	7.80666
111	1.34813	1.36723	8.22882	7.07484
112	2.8253	0.958556	11.8596	12.0742
113	1.39478	1.27365	9.07669	8.65798
114	0.871946	1.19728	10.9685	6.12863
115	1.31731	1.55385	8.54247	7.1274
116	2.51842	1.51488	7.88713	6.48693
117	1.19546	2.49001	8.0363	6.22646
118	1.22129	1.97895	8.12337	6.56521
119	1.42	1.80724	7.22713	5.93347
120	1.64177	2.11207	6.29036	5.33217
121	2.10553	5.11176	6.9303	7.35087
122	1.47081	2.88287	6.93693	6.47939
123	0.751494	2.05194	5.63993	7.14681
124	1.34818	1.68568	4.78919	4.52069
125	2.64506	0.437845	5.93594	4.8588
126	3.25832	1.2871	6.5335	3.05432
127	0.741355	2.77512	9.65077	8.2427
128	1.44755	2.91823	4.67739	5.7876
129	1.85969	1.42798	7.48614	5.41755
130	0.511976	0	6.04481	0
131	1.31838	1.48	6.8163	8.27389
132	1.04563	0	7.41665	0
133	1.45277		6.69749
134	1.1598		6.96887
135	1.13931		6.68589
136	1.15801		7.10116
137	1.14721		6.41415
138	1.45314		5.04652
139	0.677494		7.21207
140	0.247878		5.30982
141	1.15204		7.07755
142	1.12802		6.47753
143	1.57805		6.08522
144	1.22465		7.72455
145	1.24401		7.24368

## Sheet: 6B, U54 Trace
Transcript Length	10 mM NaF		0 mM NaF
	1xBio	Gln111 Rep1	1xBio	Gln111 Rep1
20
21
22
23
24
25
26
27
28
29
30
31
32
33
34
35
36
37
38
39
40
41
42
43
44
45
46
47
48
49
50
51
52
53
54	0	0	0	0
55	0	0	0	0
56	0	0	0	0
57	0	0	0	0
58	0.0522082	0	0.435951	0
59	0.126434	0	0.215431	0
60	0.177106	0.197366	0.213809	0.131692
61	0.222663	0	0.123746	0.0169921
62	0.159656	0	0.205557	0.0628035
63	0.131243	0	0.081488	0.0107099
64	0.325972	0.382458	0.132016	0.322865
65	0.0853236	0.377582	0.152533	0.36973
66	0.263691	0.177898	0.265625	0.424562
67	2.14219	1.09897	0	0.363604
68	0.867911	2.46347	0.948872	1.06359
69	1.97024	3.54316	2.062	1.78616
70	2.92784	4.53039	3.30422	2.81753
71	5.74803	8.2311	5.6869	5.25424
72	11.8117	9.33451	10.3554	8.97451
73	6.62871	6.39873	4.24571	2.91607
74	8.1958	7.71635	7.61289	6.53987
75	10.1989	10.91	9.27967	7.86907
76	12.3037	10.7457	9.86252	8.09886
77	13.0481	10.1869	10.0429	6.36315
78	14.5514	13.3669	8.58632	3.5331
79	14.6268	13.8468	3.12667	1.26857
80	10.9743	9.8112	1.00157	1.06512
81	11.5588	14.3888	1.06734	1.37426
82	11.564	13.2982	1.00042	1.50936
83	9.23317	18.7721	1.09661	4.75041
84	14.5622	19.807	4.33334	3.12373
85	14.526	13.1107	1.3939	2.465
86	13.7059	10.9954	0	0.919856
87	9.15727	13.5206	3.27821	2.11848
88	9.27441	3.35491	3.73836	4.75089
89	10.8147	3.44921	1.74628	3.36205
90	10.1442	3.35767	3.61225	0.0817253
91	11.6807	3.38202	1.9933	1.59922
92	6.08899	2.33524	1.84369	1.8141
93	4.0409	1.55555	1.80049	1.96927
94	2.61131	3.45975	1.53645	0.319285
95	1.56196	3.60559	0.782929	2.49721
96	2.07208	4.00991	0.930671	2.22383
97	1.69461	3.25429	0.989099	2.59549
98	2.38156	2.06339	1.99058	2.04781
99	1.94845	2.22294	1.66882	3.3593
100	1.57004	0.867081	0.488641	2.76693
101	2.27428	2.41627	0.790608	0.183355
102	2.39481	1.60344	1.58592	0.703227
103	1.86525	0.0928474	0.398315	3.59644
104	1.94508	1.05135	0	0
105	7.19575	3.37557	0.174177	2.74359
106	2.19719	1.58984	2.01144	0.978893
107	1.82456	0.368987	2.51325	2.08673
108	0.650368	0	1.68372	2.50574
109	4.24207	0	4.68532	2.15223
110	1.73137	1.33133	1.44467	0
111	1.63784	1.24882	0.94777	0
112	1.4451	0	0.41662	0
113	1.83815	0.582987	1.36041	2.96443
114	1.29654	2.0574	1.7022	1.04143
115	1.71995	1.3192	1.72778	0
116	3.28471	0.27657	0.484533	2.14459
117	2.00384	1.79097	0.341676	0.58549
118	1.60579	0.393221	1.34186	2.67947
119	1.26448	0.801965	1.13457	0
120	1.43159	0	0.502424	0
121	1.20178	0.965198	2.03353	7.09285
122	0.886134	0.792434	0.757798	0
123	0.845051	1.22258	1.49332	0
124	2.38989	0	1.18309	1.2482
125	2.27334	1.45427	2.97488	0.835872
126	1.12868	1.76073	0.268744	1.75119
127	3.43018	0	0	1.76668
128	0.654666	0	1.73477	6.27029
129	2.32891	2.78769	1.18949	0
130	0.519403	0	0.633551	0
131	1.90153	0	1.05409	0
132	2.35612	4.89011	0.232614	6.50722
133	1.92146		0.444241
134	1.5503		0.453185
135	1.6276		0.439275
136	1.43359		0.225306
137	1.26799		0.190781
138	1.54001		0
139	2.46775		0.687309
140	1.62704		0
141	1.95528		0.576518
142	0.78565		0.684376
143	1.14165		0.227065
144	1.25503		0
145	1.60815		0
