# Supplementary material for: Distributed biotin–streptavidin transcription roadblocks for mapping cotranscriptional RNA folding
Source: Nucleic Acids Res. 2017 Apr 8;45(12):e109. doi: 10.1093/nar/gkx233 (PMC5499547; doi:10.1093/nar/gkx233)
Supplement: Supplementary Data [file gkx233_supp.zip › nar-00129-met-g-2017-File012.xlsx]

## Sheet: Overview
Source Data for Figure S1
Data for each figure element can be found in individual sheets.
Some figures contain data that has been truncated for presentation purposes; all data is included here.
To distinguish included data from truncated data, included data has been highlighted
Gln111 cotranscriptional SHAPE-Seq data from downloaded from the Small Read Archive (http://www.ncbi.nlm.nih.gov/sra) (Table S3)
Figure Element	Description
S6A	wt B.cereus crcB Fluoride riboswitch, 1xBiotin template, cotranscriptionally probed, 10 mM NaF reactivity matrix (Replicates 2, 3 and 4)
S6B	wt B.cereus crcB Fluoride riboswitch, 1xBiotin template, cotranscriptionally probed, 0 mM NaF reactivity matrix (Replicates 2, 3, and 4)
S6C	wt B.cereus crcB Fluoride riboswitch, 1xBiotin template, cotranscriptionally probed, nts G13, A10, A22, and U54 reactivity traces (Replicates 1, 2, 3, 4)

## Sheet: S6A, 1xBio 10 mM Rep 2 Rhos
TL	NT1	NT2	NT3	NT4	NT5	NT6	NT7	NT8	NT9	NT10	NT11	NT12	NT13	NT14	NT15	NT16	NT17	NT18	NT19	NT20	NT21	NT22	NT23	NT24	NT25	NT26	NT27	NT28	NT29	NT30	NT31	NT32	NT33	NT34	NT35	NT36	NT37	NT38	NT39	NT40	NT41	NT42	NT43	NT44	NT45	NT46	NT47	NT48	NT49
20	6.42168	0	2.67002	0.439454	0.437898	0	0	1.30447	0	0.420054	0	0	2.07914	1.23092	0	4.99636	0	0	0	0
21	10.2143	0	0.423253	0.227558	0.784993	0.784103	0	0	2.73737	0.39017	0	0.77968	1.55673	0.388635	2.32722	0	0	0.386031	0	0	0
22	0	0	14.217	0	0.494903	0.494294	0.493689	0	0	0.977191	0	0.487707	1.94494	0	2.41804	0	0.472261	0	0	0	0	0
23	0	0	9.17732	0	0.50772	0	2.0226	0	3.2042	0	0	0	2.13417	0.244014	0	1.61646	0.481486	0.240603	2.17815	1.19328	0	0	0
24	3.63691	0	8.38155	5.25365	0.488897	0	0.0813716	0.0409865	0.969248	0	0	0.560364	1.83277	0	0.471279	1.57415	0.0788218	0.236369	0.393629	0	0	0	0	0
25	0	0	6.8224	6.1014	1.5913	1.58541	0	0	1.18596	1.53984	0	0.339527	0	0.607422	0	0	0	0.29957	1.83621	0.89062	2.20035	0	0	0	0
26	0	0	8.72071	0.427936	1.14042	2.6383	0	0.748038	5.04381	2.14246	0	0	0	0	0	1.40332	0.698328	0	0.696124	0.302824	1.65769	0.380047	0	0	0	0
27	0	0	9.12452	3.18176	0.925123	0	0	0.448629	0	0	0	1.00639	1.88825	0.200672	2.38089	3.42546	0	0.158851	0	0.601382	0.72897	2.91965	0.00944949	0	0	0	0
28	5.77648	4.11012	5.29695	0.812005	0.121699	0.364395	0	0.484223	2.55408	1.28528	0.116196	0	0	0.113269	0.564819	0.5233	0.11176	0	0.2944	0	2.08645	0.399109	0.107284	0.961467	0	1.9167	0	0
29	9.53027	2.83296	4.74579	1.70609	0.339396	0	0.168948	0.0615681	4.22631	0.86038	0.324002	0	0	0.158573	0	0.531033	0.391477	0.234502	0.44582	0.233072	0	1.58096	0.227974	0	0.400878	0	0	0	0
30	0	0	11.0587	3.12573	0.394488	1.46347	0.1511	0	4.79604	2.62962	0.0761163	0.289848	0	0	0	0.564057	0.0613809	0.42939	0.645624	0.54942	0	2.50883	0	0.908454	0.0510975	0.296681	0	0	0	0
31	3.08189	3.57008	7.28769	0	1.01115	1.00659	0	1.00207	2.32084	1.6431	0	0.653867	0.264934	0.323382	0	2.24419	0	0	0	0.636169	3.15394	2.18155	0	0	0.309488	0	0.30906	0	0	0	0
32	3.94756	3.44426	3.58349	3.26304	0.719108	0.716948	0	0	1.81428	1.75161	0.348784	2.77209	0	0	1.3662	2.3722	0	0	0.673466	0	0	1.32085	0.329076	0.98451	1.63188	0.325044	0	0	0.635591	0	0	0
33	0	0	6.92195	4.94716	0.947582	0.261106	0.470715	0.704801	2.47777	0.812688	0.575223	3.31643	0.987944	0	0.866141	0.41774	0.109596	0.10956	1.42094	0.54487	2.91891	2.59545	0.210125	0.209989	0.609111	0	0	0.104574	0.459624	0	0	0	0
34	10.5647	0	5.34892	3.48861	0.634624	0.398698	0.119644	0.340646	1.27353	1.17848	0.261389	1.51583	1.63435	0	0.240741	1.70874	0.0216142	0.205216	0.60635	0	1.50377	1.87863	0.11205	0.132415	0.230949	0.115698	0.205208	0	0.0641468	0.21508	0	0	0	0
35	10.732	0	6.09928	3.01224	0.730377	0.275937	0	0.0494904	1.10942	0.791273	0.142098	1.30152	2.96979	0.0275103	0.566192	2.55869	0.0299807	0.0873285	0.427133	0.033856	0.65036	2.08194	0	0.173572	0.750292	0.143193	0	0.0572159	0.103151	0.0961783	0	0	0	0	0
36	3.52636	0	8.70887	4.89283	1.02142	0.215769	0.0936054	0.0853906	0	0.168647	0.258099	1.62562	4.90108	0.223798	1.6307	2.77792	0.00875409	0	0.667872	0	1.73244	2.48148	0.0780876	0.339019	0.404928	0.0334085	0	0	0	0.0905487	0.0333367	0	0	0	0	0
37	7.01161	0	7.27316	4.03707	1.11562	0	0.182811	0	0.215721	0.697664	0.188831	1.46846	3.96951	0.209709	0	3.60393	0	0.0464231	0	0	0	4.52965	0	0.332165	1.05954	0.160566	0.0971831	0.0267325	0.230589	0.113634	0.0533325	0.22987	0.146222	0	0	0	0
38	9.01895	0	8.08005	4.16932	1.28534	0.0881459	0.0188833	0	0	0.0394497	0.193011	1.67156	3.8421	0.190436	1.82362	1.55707	0	0.0717071	0.265273	0	0	3.82664	0.24912	0.226646	0.597067	0.0965743	0.126049	0.0295486	0.163179	0.0681397	0.16207	0	0.140052	0	0	0	0	0
39	1.48672	0	9.71529	7.59135	1.85998	0	0.217531	0	0	0.877761	0.425576	3.19262	4.30174	0.179623	1.0708	2.55421	0.199455	0.099677	0	0	0	3.84557	0	0.666186	0.100164	0	0	0	0.237277	0	0.0947205	0	0.283751	0	0	0	0	0	0
40	5.9992	0	8.05124	6.54168	1.54401	0	0.161599	0.0357983	0	0.246587	0.448988	2.32751	5.38304	0.127163	1.23103	3.36483	0.12308	0	0	0	0.0280735	2.48843	0	0.20199	0.768464	0.139949	0.131605	0.0698948	0.231089	0	0.0464888	0	0.00661476	0.208873	0.0927819	0	0	0	0	0
41	3.10797	0	6.95442	4.62324	1.58022	0	0.0278647	0.187857	0	0.382005	0.220337	2.79608	7.70292	0	2.16454	4.51648	0.0953972	0.0568412	0.503779	0	0.500298	2.30702	0.120374	0.614606	1.03949	0.284219	0.25013	0.0344386	0.0871697	0.0524115	0.00510142	0.0515087	0.113683	0.00507773	0.0845818	0.0614295	0.468507	0	0	0	0
42	4.09742	0	7.50905	3.8129	1.23751	0	0	0.538776	0	0.476666	0	2.14906	6.64969	0.183353	2.39232	4.5318	0	0.0513862	0.240344	0.559129	0.507301	2.91022	0.133907	1.03433	0.737818	0.584606	0.0937087	0.0670505	0.126995	0.0598752	0.167253	0.233994	0.167024	0.17986	0.166777	0.166682	0.233195	0	0	0	0	0
43	6.83786	0	6.42093	3.83876	1.71715	0.348479	0	0.0176457	0	0.642351	0.19893	2.79519	5.7823	0.257384	1.89802	4.05921	0.0921189	0	0.548839	0.169576	0.0864533	1.9901	0	1.21008	1.53336	0.374087	0.661065	0	0.276791	0.123906	0.0996272	0.213729	0.0145684	0.0967002	0.00484004	0.00209346	0.445863	0.241977	0	0	0	0	0
44	1.0554	0	5.08622	4.7513	1.81489	0	0	0	0	0.780996	0.354398	3.62785	6.52018	0.328733	3.47731	3.90295	0.108805	0	0.0164019	0	1.85187	3.43395	0	1.05785	1.88773	0.74734	0.587572	0.168849	0.252363	0.236155	0.201113	0.0814238	0.0144033	0.114658	0.0668268	0.0334068	0.238172	0.456628	0.47887	0.265393	0	0	0	0
45	4.06544	0	5.3784	3.63909	1.7436	0.0852583	0	0.121186	0	0.278883	0.202842	2.54997	7.74585	0.147417	2.47436	4.4384	0.0909463	0.133855	0.551295	0.0426547	0.397069	3.0134	0.202411	1.35264	1.80238	0.80113	0.577444	0.0686475	0.696609	0.693729	0.0351724	0	0.0583308	0	0.0501048	0.115169	0.352645	0.354768	0.571032	0.0934695	0.0744057	0	0	0	0
46	1.93551	0	4.64816	3.13086	1.3534	0.214319	0.0976755	0.271857	0	0.346109	0.157496	1.9519	6.37652	0.310583	3.46319	3.80417	0.122596	0.0294879	0.658605	0	0.385307	3.76525	0.157825	2.58063	2.09877	0.948005	1.38111	0.0916155	0.986461	0.753255	0.182493	0.267255	0.0619777	0.167043	0.026584	0.0736603	0.426743	0.412397	0.818828	0.43406	0.255278	0.691992	0.161008	0	0	0
47	0	0	4.43143	2.94498	1.53877	0.42052	0	0.209289	0	0.565809	0.121069	1.79045	7.07486	0.554243	2.64477	3.7237	0.0445382	0.200405	1.23772	0.413559	0.566477	3.81058	0.496536	1.59402	2.71131	1.35547	2.04269	0.151877	2.02015	1.4032	0.0620273	0.256648	0.520666	0.150071	0.186425	0.0738116	0.174491	0.126389	0.945109	0.229046	0.0808362	0.126062	0	0	0	0	0
48	0	0	3.38604	1.98364	1.31953	0.151368	0.046933	0.0744955	0.0803721	0.447906	0.275628	2.44641	7.61558	0.362165	2.33096	3.79239	0.0677116	0.152565	0.924508	0.647904	0.666259	3.21343	0.256741	2.72289	2.7831	1.6619	2.16297	0.247461	1.29731	2.16321	0.289396	0.302419	0.313124	0.294263	0.160952	0.157534	0.504907	0.184768	0.460008	0.169051	0.0978806	0.406002	0.0526555	1.21075	0.114931	0	0	0
49	0	0	3.8674	2.13846	1.13794	0.160669	0.0786915	0.0903741	0.361631	0.559266	0.110345	2.0339	6.37887	0.288431	1.9592	3.18609	0.0967157	0.213712	0.551995	0.254465	1.01548	3.84931	0.184951	3.18513	3.6962	1.82532	2.37535	0.233101	1.42272	1.95574	0.230174	0.407945	0.461024	0.857108	0.183067	0.21461	0.741115	0.64533	0.516234	0.00701993	0.0601107	0.248705	0.0149758	0.577411	0.623731	0	0	0	0
50	0.856335	0	2.12617	1.18886	1.33699	0.0283099	0.0684565	0.0692535	0.149799	0.370026	0.273903	2.38769	8.99335	0.42015	2.74874	3.87232	0.090305	0.169405	0.82725	0.152816	0.5324	2.45156	0.128686	3.11861	3.20697	1.52987	3.34717	0.23891	2.32083	2.10141	0.216616	0.403818	0.279863	0.88683	0.284462	0.246476	0.207819	0.580955	0.52255	0.0505485	0.0433684	0.137326	0.0141993	0.90359	0.115003	0	0	0	0
51	0.471503	0.0818051	2.30757	1.14043	1.28874	0.12465	0.0235202	0	0.65204	0.628402	0.395202	2.13181	7.95718	0.365696	2.46557	4.50702	0.08216	0.0130367	0.663204	0.272827	0.560562	2.39975	0.1612	2.40292	3.09445	1.73251	3.00874	0.67064	2.15183	2.58197	0.0837425	0.4347	0.452687	1.3554	0.510862	0.0901201	0.575423	0.415005	1.23123	0.0940614	0.107197	0.122947	0	0.541105	0.33184	0.0299326	0.179932	0.106879	0
52	0	0	2.16223	0.968017	1.0049	0.115987	0.0860257	0	0.573602	0.536885	0.358767	2.45131	7.21807	0.230454	2.58835	3.95805	0.115434	0.0177205	1.03022	0.592847	0.925819	2.61005	0.00932802	2.70256	3.17794	1.6158	3.33251	0.391155	2.57602	3.07285	0.176325	0.243261	0.382767	1.56022	0.293153	0.35563	0.791742	0.836727	1.31405	0.473576	0.0202169	0.152965	0.0402938	0.419075	0.415888	0.0324648	0.0687336	0	0
53	1.27739	0	2.49882	1.77732	1.23944	0.177972	0	0.151493	0.310569	0.465644	0.270815	2.49913	7.68876	0.378202	2.65805	3.46795	0	0.128241	0.819624	0.443834	0.97671	1.57345	0.160879	2.32115	2.22841	1.15294	2.04021	0.354467	3.01463	2.75468	0.485518	0.587473	0.839774	2.3141	0.579062	0.633716	0.904864	1.03038	0.988381	0.0628045	0.152331	0.226199	0.012351	0.426041	0.139438	0.031068	0.20497	0.293466	0.209621
54	0.682825	0	2.64201	1.59366	1.11706	0.139259	0.101806	0.091408	0.210699	0.392048	0.194316	1.43273	5.38419	0.225624	1.63993	2.15238	0.0853994	0.145119	0.539624	0.466489	0.828338	3.03717	0.280807	2.34354	2.4743	1.54445	2.4565	0.303678	2.35326	4.08989	0.331518	0.568609	1.22055	4.36133	0.711698	1.04108	1.66729	1.77495	1.88215	0.1224	0.171237	0.295443	0.0239891	0.219259	0.0889099	0.0249153	0.112377	0.290805	0.0364037
55	0.986156	0	3.21642	1.46075	1.19809	0.276678	0.220866	0.232249	0.929434	0.265771	0.252561	1.4188	4.80285	0.0494678	1.34207	2.33303	0.0685333	0.0447407	1.47993	0.430437	0.423523	3.11602	0.549848	2.32436	2.98277	1.15262	2.73289	0.171763	2.23289	3.95862	0.134882	0.554582	1.18273	3.47351	0.325315	1.03589	1.13407	1.4038	2.76159	0.0443119	0.365401	0.204018	0.0476445	0.76631	0.094671	0	0.0945879	0.265896	0
56	2.94431	0	2.39718	1.56321	1.01022	0.186787	0.0558648	0.144597	0.353439	0.513505	0.365507	1.81998	5.47476	0.283675	1.91333	2.71595	0.0509785	0.169923	0.579454	0.260187	0.722288	2.5239	0.186285	2.08923	2.14223	1.28008	2.39141	0.206962	2.40887	4.36258	0.449507	0.556567	1.59113	4.72669	0.49527	0.596568	0.960327	1.06323	1.33335	0.375638	0.325778	0.39394	0.0241717	1.03123	0.232936	0.0158668	0.05195	0.32609	0.11111
57	0	0	3.09069	1.82675	1.1783	0.0910632	0.0369696	0.0170765	0.0274085	0.473481	0.302253	1.94546	4.99554	0.363229	1.81912	2.65075	0.0845424	0.165466	0.378207	0.297085	0.865978	2.31133	0.175961	1.63334	1.98328	1.55242	2.9307	0.373937	2.48228	4.86505	0.527223	0.855849	1.81547	5.7305	0.693257	0.799682	1.28651	1.472	2.1875	0.322598	0.438989	0.321468	0.0213711	0.51915	0.161327	0.0149726	0.104316	0.306086	0.0267584
58	0.396335	0	2.56011	1.3447	0.985901	0.227278	0.134335	0.0628523	0	0.502971	0.247995	2.08446	5.48902	0.176061	1.78935	2.82225	0.0509195	0.117708	0.561491	0.336106	0.67512	3.42758	0.125297	1.91866	2.88994	1.53151	2.56706	0.174025	2.39067	4.84077	0.29226	0.921173	1.73598	5.88711	0.794791	0.767624	1.29468	1.12384	1.57396	0.252493	0.111923	0.603432	0.0280144	0.875718	0.06028	0.0185156	0.183877	0.356593	0.00573324
59	0	0	2.27404	1.49717	0.949912	0	0.0760811	0.0246072	0.0878481	0.728473	0.497156	1.54015	4.85948	0.191492	1.74985	2.19294	0.0719346	0.120846	0.423303	0.419084	0.749046	3.52785	0.15308	2.50909	2.50102	1.73067	2.45134	0.237158	2.3358	4.49741	0.500177	0.610656	1.86544	5.26763	0.754409	1.05759	1.76855	2.20639	2.70648	0.217192	0.501226	0.891632	0.064228	0.82059	0.221032	0.0486918	0.182669	0.445832	0.0305598
60	1.03647	0	2.69825	1.44691	0.787836	0.0264708	0.0265573	0.081024	0.101099	0.510342	0.358161	1.33004	4.35377	0.146419	1.11631	1.26935	0.0504532	0.211022	0.384382	0.423233	0.422885	5.01344	0.144147	2.07403	2.11883	1.3018	1.98286	0.17177	1.87936	4.31155	0.344648	0.528554	1.67106	8.29776	0.772038	0.832308	1.4807	2.18767	2.57832	0.342895	0.756246	0.952698	0.069987	1.74065	0.205052	0.0480584	0.16207	0.684612	0.101923
61	2.36944	0	4.89051	2.21052	0.855049	0.105748	0	0	0.306746	0.589542	0.314385	0.962269	2.28707	0.139066	0.899567	1.09052	0.0672366	0.352498	0.431035	0.312364	1.24345	9.38326	0.274737	1.49326	3.0183	0.886165	1.32052	0.153171	0.939449	2.99692	0.567736	0.559628	1.83519	7.36532	0.649705	0.392663	1.28873	1.56636	2.10509	0.503991	0.350107	0.52725	0.079716	0.988529	0.251149	0.0423454	0.132232	0.943335	0.125384
62	1.69499	0	4.32433	2.24014	1.19007	0.236402	0.0116689	0.110363	0.163912	0.382869	0.420979	0.704147	2.38921	0.227334	0.863772	1.27219	0.0795715	0.107215	0.499317	0.366816	0.497458	11.1817	0.654906	1.7683	1.7715	1.05239	1.62177	0.18854	1.47956	3.58144	0.214821	0.323535	0.999719	5.25484	0.610039	0.828909	1.37279	1.94316	2.58381	0.450218	0.885894	0.677425	0.0981603	1.33391	0.5056	0	0.446232	1.04603	0.214515
63	1.45214	0	5.53362	3.80434	1.14751	0.110072	0.0938568	0	0.308892	0.451622	0.213838	0.589615	0.859307	0.127751	0.809544	1.1002	0.0357547	0.291619	0.327913	0.670925	0.924746	14.3169	0.137169	1.14523	1.02496	0.56288	1.05327	0.19162	0.618697	2.24639	0.305421	0.667428	1.68328	9.98097	0.421071	0.336862	0.502641	0.881874	0.686902	0.196674	0.538322	0.45881	0.0775442	0.947986	0.366343	0.0875391	0.495673	2.72031	0.301642
64	0.944762	0.962131	5.06947	3.95077	1.29404	0.357229	0.224797	0.17279	0.370625	0.661632	0.498838	0.554144	1.3148	0.0310419	1.30888	2.15133	0	0.0920499	0.365366	0.527048	1.73116	8.27527	0	1.77322	1.08685	0.686509	0.951936	0.242401	1.13438	1.8051	0.454927	0.538606	1.46906	9.15021	0.595016	0.355585	0.733536	2.23549	1.94368	0.308732	0.796858	0.576011	0.161834	0.913581	0.359096	0.127928	0.347001	2.06527	0.251098
65	4.86336	0	6.65099	4.74913	1.14696	0.0261423	0	0.0539581	0	0.468796	0.283988	0.395631	1.2166	0.180797	0.67234	1.34262	0.0640211	0.118221	0.223811	0.218899	1.08241	15.4569	0.210398	1.18183	1.18951	0.830973	1.49013	0.189707	0.332792	2.37574	0.272619	0.280853	1.571	9.07465	0.564749	0.541898	0.744477	0.799259	0.517744	0.0197846	0.179124	0.215951	0.0491969	0.205226	0.0927322	0.0939373	0.133124	1.23607	0.379995
66	0.631128	0	7.18093	4.19253	1.32649	0.0496282	0.0838345	0.0799313	0.140681	0.147015	0.188712	0.559677	1.01107	0.0287541	0.695752	1.12412	0.0287479	0.231639	0.314776	0.308059	0.976536	16.3327	0.288058	1.22615	0.783717	0.766966	1.18294	0.149763	0.52188	2.71638	0.334285	0.348004	1.77809	12.4215	0.531625	0.504343	0.450288	0.61969	0.646603	0.0823198	0.098303	0.175699	0.0222216	0.241891	0.142802	0.0900299	0.128833	1.09614	0.762207
67	0	0	5.84945	5.33375	0.586382	0	0.584745	0.583119	0	1.14553	0.570426	2.82908	6.09275	0	0	4.30028	0	0.531385	0.530041	1.84368	0	6.91594	1.50274	2.48087	0.932781	0.486948	1.18113	0	2.7902	4.62043	0	0.448409	0	1.50979	0.430013	0.318381	1.04172	0.983105	0	0	0	0	0	0.146376	0	0.409837	0.81728	1.62506	0
68	0	0	9.01142	5.46387	1.27983	0.920536	0.465438	0.289287	0	0.628211	0	1.71386	3.27907	0.177184	0.591623	2.51082	0.217588	0.21742	0.529741	0.266935	0.15819	10.283	0	1.42667	0.963519	1.04213	0.150723	0.049358	1.46471	2.5459	0	1.55134	1.61479	7.0635	0.305988	0.521056	0.454837	0.834421	0.862641	0.383277	0	0.0190911	0	1.07356	0	0.0863008	0.431106	0.0851298	0.119999
69	2.82502	0	7.65099	5.16029	1.6837	0	0.123429	0	0	0.350173	0	0.493959	1.30344	0	0.482803	1.11121	0.0264574	0.124412	0.380769	0.254795	1.06793	13.764	0.445233	1.16354	0.66106	0.679053	1.41073	0.250918	0.501083	2.91552	0.411826	0.534371	1.21109	7.78016	0.268754	0.143953	0.813986	0.766086	0.426792	0.231949	0.061819	0.210841	0.0154284	0.0791126	0.0387736	0.015895	0.177789	0.356522	0.299717
70	0.522276	0	8.10474	6.38988	1.22071	0	0.156972	0	0.558276	0	0.10984	0.70077	1.68216	0.0063904	0	0.7602	0.0744023	0	0.468661	0.10168	1.58066	12.525	0	1.08425	0.848372	0.497014	1.04026	0.151411	0.578863	3.10206	0.367946	0.444323	1.49903	6.93978	0.278733	0.204719	0.65678	0.324397	0.281391	0	0.0363786	0.314354	0	0.0995491	0	0.145027	0.168171	0.158143	0.455971
71	8.96284	0	6.42036	3.67839	2.30671	1.07824	0.0490111	0.274011	0.360195	0.0743484	0.250637	0.693053	1.70858	0	0.842806	1.13925	0.121333	0.497797	1.09388	0	1.24873	8.62935	0.0275938	0.870369	0	0.446012	1.07461	0.110815	0.442112	1.4635	0.328239	0.126158	0.853073	3.41711	0.194459	0.194185	0.0807583	0.320212	0.578898	0.106292	0.0531287	0	0.0531171	0	0.032977	0.0530356	0.277676	0.837311	0.453498
72	1.41358	0	5.91815	3.24137	1.08933	0.183458	0.0945821	0.00390495	0	0.169033	0.157828	0.299501	0.574877	0.0554912	0.430596	0.541241	0.0315756	0.157722	0.0953618	0.273829	0.254458	6.59312	0.252372	0.973822	1.67209	0.339184	0.431106	0.0937562	0.271745	0.882526	0.115549	0.308711	0.51354	1.92227	0.0829267	0.0269492	0.217377	0.0537525	0.0902282	0.0268262	0	0.0146642	0	0.179007	0.0434046	0.0722002	0.466386	0.639011	0.754258
73	5.58952	0	8.13731	4.20989	0.821535	0.198614	0.24745	0.06795	0	0.257659	0.311642	0.649967	1.15522	0.00510772	0	0.798153	0	0.0732614	0.254712	0.303528	0.694087	8.18111	0.389627	1.71457	1.63084	0.707747	1.13847	0.162157	0	1.44418	0	0.214017	0.689852	2.80033	0.210217	0	0.466371	0.366428	0.411777	0.0521722	0.0521598	0.0521474	0	0	0.104233	0.156256	0.772946	0.6075	0.611829
74	0.229749	0	8.65304	5.34423	1.35928	0.0233147	0	0.0692517	0	0.04937	0.127825	0.301932	0.987522	0.068729	0.378915	0.741132	0.0854818	0.219462	0.23765	0.395383	0.612072	10.6288	0.531725	0.792629	0.437834	0.514421	0.930868	0.121903	0.487198	1.23357	0.235149	0.363305	0.797328	3.79584	0.108968	0.0411979	0.448649	0.23566	0.306176	0.0133111	0.0279315	0.0737301	0.0279098	0.1233	0.073265	0.0405816	0.243426	0.518931	0.386876
75	2.37869	0	7.28358	4.41959	1.47427	0.0480273	0	0	0	0.265284	0.0362039	0.292383	1.27359	0	0.568263	0.619977	0.014963	0	0.30719	0.394501	1.26803	10.5131	0.453952	0.86406	1.06742	0.503862	0.822893	0	0.41995	1.59073	0.149168	0.338063	0.610416	2.82713	0.118478	0.0929948	0.30734	0.0357032	0.217451	0.0916643	0.013092	0.170129	0	0	0	0.164271	0.233999	0.519178	0.285625
76	1.18165	0	6.93121	3.77882	1.12828	0	0.0114816	0.0767167	0	0.254134	0.0206766	0.180185	1.0276	0.139731	0.349057	0.363019	0.091827	0.25537	0.263815	0.405706	0.594839	9.57334	0.341002	0.932102	0.217773	0.41422	0.698132	0.0972489	0.522473	1.2225	0.176577	0.374978	0.792475	3.14717	0.121832	0.0785468	0.159404	0.22054	0.132726	0.0143338	0.0286647	0.0701945	0	0.283248	0	0.142833	0.345388	0.338301	0.50574
77	0	0	6.0617	3.74787	0.980156	0.17667	0.135232	0	0	0.0426278	0.0434098	0.245756	0.399856	0.0248859	0.511223	0.54819	0.00853984	0.121753	0.230402	0.135912	0.734195	8.48248	0.110657	0.511316	0.672301	0.478974	0.833356	0.0604095	0.346579	1.23939	0.0781358	0.382133	0.648809	3.15936	0.0715553	0.0422926	0.326555	0.198211	0.113935	0.0032676	0.00547562	0.0995656	0	0.114067	0.0883413	0.150805	0.52072	0.707297	0.308406
78	0	0	5.15413	3.50428	0.921524	0.0309411	0.0556909	0	0.0472846	0.118356	0.0262922	0.361162	0.834086	0.0799711	0.412837	0.669256	0.0241459	0.150512	0.199599	0.151084	0.458177	8.16497	0.194059	0.614622	0.52806	0.443534	0.762608	0.0743789	0.482573	1.29668	0.12391	0.249625	0.378186	3.06198	0.0948442	0.0383614	0.202014	0.179368	0.198077	0	0.00279943	0.0772725	0.00783245	0.12678	0.00321018	0.120452	0.443525	0.707438	0.310202
79	1.10907	0	4.46597	2.78001	0.870359	0.121955	0.0393054	0	0.0490552	0.167783	0.0522839	0.470108	1.25286	0.0924055	0.534283	0.608331	0.0258598	0.212469	0.265084	0.208771	0.811251	7.7618	0.178795	0.735721	0.724085	0.419787	0.660254	0.0761727	0.435344	1.23106	0.155308	0.223455	0.488821	3.13959	0.13317	0.0961999	0.210215	0.120655	0.315801	0.00119703	0.00923297	0.0948545	0.0151285	0.198216	0.0567465	0.153618	0.450489	0.63222	0.266597
80	0	0	3.6573	2.51032	0.881544	0.106689	0.073091	0.149342	0.0485358	0.187008	0.134832	0.84144	2.50818	0.155615	1.24708	1.60079	0.0613765	0.248305	0.911632	0.428079	1.32107	5.77285	0.1939	1.55178	1.57118	0.726247	1.06174	0.123298	0.824464	1.92971	0.172346	0.339188	0.700009	3.83791	0.248485	0.235837	0.755851	0.535467	0.711708	0.0291153	0.051397	0.131203	0.025907	0.26375	0.0725041	0.322327	0.727753	0.882608	0.402591
81	0	0	4.54793	2.23214	1.02154	0.207312	0.0550501	0.132378	0.0409068	0.261174	0.0953694	0.768175	2.69249	0.051547	1.09186	1.04156	0.0601396	0.082565	0.671927	0.218528	0.803391	5.24159	0.268176	1.18039	1.40946	0.588198	0.93389	0.0833903	0.439095	1.53631	0.206307	0.240526	0.651629	3.03066	0.244498	0.121447	0.493582	0.397558	0.406407	0.0151361	0.076159	0.0989148	0.0190089	0.183681	0.0546337	0.251523	0.825901	0.930877	0.544579
82	0.66337	0	4.26862	2.32462	1.0827	0.0788997	0.112168	0.113433	0.240447	0.306443	0.198233	1.0618	2.67156	0.158133	0.82802	1.17119	0.0462371	0.216586	0.687877	0.313882	0.750671	5.13618	0.309667	0.970937	1.21328	0.630915	1.04303	0.0821287	0.588685	1.3046	0.0722197	0.243168	0.486815	3.13459	0.198039	0.126047	0.556955	0.404568	0.437355	0.0413766	0.048832	0.0904329	0.00564493	0.39185	0.0598332	0.281568	0.84123	0.987829	0.409178
83	0	0	4.99931	4.20855	0.864154	0.510199	0	0.160583	0	0.106289	0.0264346	0.843346	1.11951	0	0.512373	0.766855	0	0.307547	0.222911	0.0132431	0.764501	5.79509	0.206487	0.0422225	0.868612	0.500339	0.474446	0.0387222	0.115811	1.29282	0.205572	0.273675	0.582236	1.99786	0	0.134072	0	0.168146	0.135075	0	0	0.200033	0	0.532637	0.232043	0.264506	0.591665	2.04925	0.353335
84	0	0	5.14212	1.78104	0.833974	0	0.110593	0.0221139	0	0.311777	0.054611	0.603756	0.881571	0.107141	0.36209	0	0.0529274	0.0191871	0.0888064	0.353859	0.652098	5.28402	0.199447	0.128509	1.21713	0.0893743	0.81985	0.24279	0.473726	0.930963	0	0.171431	0.191059	1.86189	0.23506	0	0.307645	0.213252	0.259404	0.0466406	0	0.191179	0	0.334487	0.164305	0.18918	0.500836	1.03714	0.431459
85	0.0699898	0	5.64579	2.70804	0.693173	0.0972188	0.0213627	0.127363	0.18531	0.0947478	0.0930334	0.516049	1.63284	0	0.458024	0.186726	0.0313056	0	0.201159	0.213903	0.154246	7.45941	0.423535	0.965056	0.709298	0.496311	0.403468	0.121388	0.347395	1.63617	0.185887	0.172271	0.595879	3.2295	0.179364	0.0119927	0.388645	0.152924	0.102638	0.0454334	0	0.158409	0	0.346674	0.105055	0.138544	0.517803	1.39893	0.223359
86	0	0	5.3358	3.09993	1.49965	0.236141	0.0144336	0.289692	0.318681	0.0414293	0.25762	0.337641	0.958634	0.15958	0.353429	0.767944	0.0647048	0.403665	0.0194167	0.436883	0.118377	8.91993	0.389685	0.768098	1.63656	0.425502	0.999845	0.00171941	0.504015	1.78613	0.18773	0.289485	0.576185	3.36235	0.0815578	0.0992596	0.373091	0.296295	0.173263	0	0.0983927	0	0	0.397894	0.242831	0.173832	0.443263	1.44066	0.810687
87	0	0	8.12755	3.60993	1.15024	0.220936	0	0	0	0.508466	0	1.06288	1.99325	0	0.431787	1.41899	0	0.219249	0.156756	0.312331	0.525003	8.05962	0.688405	1.39739	0.775669	1.29661	0.0269453	0	0.162605	0.719963	0.294191	0	0.324183	1.48866	0.193593	0	0.222155	0.317844	0	0	0	0.220217	0	0.820224	0.571036	0.37978	0	3.14089	0.324547
88	4.50872	0	4.14564	3.47319	1.2989	0.214023	0.071051	0.559515	0	0	0.183631	0	1.08951	0.27004	0.0419081	0.528813	0.265706	0.176875	0.218024	0	0	7.33182	0.305043	1.1174	1.44494	0.740921	0.871216	0.0789495	0.365266	0.746084	0.156039	0.389384	0.22216	2.73303	0.0451202	0.303497	0.240598	0.314843	0.601179	0	0	0.0749772	0	0.247643	0.117518	0.265978	0.603342	1.85095	0.943378
89	0	0	5.90174	4.13474	2.45365	0.323137	0.160983	0.302926	0.0476225	0.433586	0.157491	0.865167	1.07994	0.194963	0	0.532769	0	0.191822	0.149597	0.0652691	0.436023	7.18476	0.313336	0.574694	2.05121	0.695037	1.03105	0.165293	0.771565	1.08997	0	0.32897	0.963576	4.38179	0.32733	0.0817419	1.0093	0.386314	0.0114717	0	0.0807404	0.0807051	0	0	0	0.161023	0.783333	1.74378	0.500446
90	5.56993	0	5.78009	0.0873179	1.44285	0	0.318458	0	0	1.09648	0	0	1.4561	0	0.142182	0.828704	0	0	0.901773	0.587513	0.930834	8.3016	0.15223	1.87388	0.858577	0.267896	1.24232	0.132495	0.174363	1.57695	0.130681	0	0.688175	6.08088	0	0	0.985959	0.857525	0.244125	0.121917	0	0	0.121722	0	0.362279	0.481705	0.98091	2.98843	0.830464
91	2.9954	0	4.40702	3.06029	1.21671	0.63209	0.157851	0.351542	0	0.495005	0.198847	0.979751	1.31146	0.0920519	0.146046	0.452069	0.0497303	0.113396	0.508451	0.434506	0.454084	6.61816	0.440859	1.10942	0.446652	0.483153	0.778799	0.178241	0.238708	1.16276	0.0191182	0.250707	0.617876	5.10186	0.0420263	0.251917	0.333944	0.63825	0.344862	0.0414386	0.0414275	0	0	0.174245	0.150467	0.135763	0.234246	1.84097	0.794659
92	2.80637	0	5.36403	2.87552	1.05673	0	0.00136879	0	0.00585516	0.0807075	0.103384	0.464744	1.41884	0.083686	0.418619	0.676885	0.114016	0.146899	0.308826	0.291166	0.413005	8.19876	0.343086	0.750575	0.743111	0.619718	0.950332	0.147603	0.417079	1.40043	0.098245	0.256156	0.831149	3.85796	0.133016	0.0598856	0.809415	0.737317	0.605481	0.00910736	0.0529348	0.150357	0.0264224	0.406481	0.171037	0.194663	0.689005	3.31425	0.518072
93	1.55061	0	6.01522	3.61632	1.0746	0.0574392	0	7.45321e-05	0	0.0759949	0.188104	0.224727	1.44369	0.0354685	0.637953	0.718647	0.0353632	0.140823	0.159105	0.383228	0.883627	9.24612	0.315074	0.921455	0.949632	0.611458	1.25921	0.0890655	0.590325	1.56305	0.00842448	0.347155	1.14399	3.93118	0.330869	0.154261	0.436467	0.650272	0.641461	0.0693237	0.0595326	0.192681	0	0.471841	0	0.13604	0.368671	3.2721	0.724192
94	0	0	5.56195	3.19605	1.30342	0	0	0	0	0.24413	0.108964	0.628784	1.42603	0.202777	0.80827	1.0886	0.0466917	0.117988	0.127602	0.332266	0.920826	9.03912	0.295121	0.999784	0.618126	0.588437	0.851448	0.0683027	0.435307	1.5181	0.148878	0.276424	1.21923	5.01834	0.195851	0.131926	0.423335	0.58747	0.712185	0.0400757	0.0766595	0.131011	0.00905646	0.23574	0.115139	0.277795	0.633775	3.82625	0.927978
95	2.77442	0	4.09933	3.38152	1.01334	0	0.143906	0	0	0.0445533	0	0.492228	2.06297	0.0721692	0.462579	0.73434	0.0704813	0.251453	0.302112	0.0676728	0.361915	9.20641	0.440339	0.999419	0.924842	0.7005	1.01697	0.195606	0.462054	1.40314	0.188528	0.2185	0.802247	4.86875	0.334625	0.120075	0.933858	0.59843	0.562915	0.0526666	0.0526361	0.34311	0.0365735	0.521461	0.212482	0.38265	0.601768	3.00193	0.541828
96	0	0	4.71978	2.97819	0.992103	0	0	0	0	0.112304	0.0613751	0.371037	1.39902	0.0193083	0.576603	0.783491	0.0698755	0.151594	0.197531	0.369763	0.391322	7.68036	0.27977	1.00661	0.717623	0.461873	0.766394	0.0730835	0.4667	1.38155	0.184182	0.27288	0.945851	5.26909	0.22857	0.159906	0.765716	0.555658	0.599986	0.0291001	0.0407429	0.0452866	0.0183139	0.29549	0.138204	0.386062	0.639832	2.87611	0.818343
97	1.84517	0	5.33389	3.08442	1.06828	0.0705865	0.0265657	0.0756742	0.133522	0.289323	0.158596	0.496607	1.47354	0.0738333	0.550201	0.75312	0	0.199516	0.0844007	0.332904	0.688278	7.78997	0.368919	1.10834	0.992611	0.474491	0.84186	0.0892324	0.44476	1.05833	0.152726	0.229074	1.15577	4.97359	0.185359	0.077723	0.601237	0.698576	0.566061	0.0589014	0.122897	0.117466	0.00800627	0.454906	0.214836	0.207681	0.474272	3.33263	0.687259
98	0	0	5.69697	3.61597	1.10708	0.0915225	0.0799268	0	0	0.104763	0.0935138	0.398365	1.67826	0.0411459	0.51191	0.69733	0.0245888	0.155093	0.187972	0.191592	0.456841	8.09842	0.235396	1.03148	0.868948	0.506554	0.774882	0.105558	0.442624	1.41207	0.214987	0.376755	1.2291	4.97186	0.203491	0.136092	0.509352	0.492996	0.613524	0.0379796	0.0733222	0.111862	0.0253799	0.582666	0.172871	0.286463	0.637043	3.32133	0.985459
99	0.668957	0	5.76066	2.65292	0.910045	0.06806	0.0366476	0	0	0.34994	0.144947	0.506699	1.65175	0.0517614	0.585974	0.754553	0.0220775	0.0781527	0.129845	0.260093	0.464913	7.01991	0.24317	0.830564	0.481282	0.514173	0.742542	0.0430569	0.554005	1.4443	0.232163	0.272226	0.997841	5.32172	0.241925	0.189957	0.595015	0.637793	0.613444	0.0783099	0.0292354	0.161878	0.0485972	0.505563	0.264674	0.350203	0.510685	3.34949	0.679394
100	0	0	4.63552	3.66694	1.04477	0.109498	0.0307173	0.0272063	0	0.215294	0.0261209	0.294838	1.52018	0.0943435	0.528083	0.734227	0.0417288	0.20279	0.0498321	0.140004	0.710012	8.0506	0.353768	1.02086	0.845495	0.535469	0.972701	0.144315	0.504163	1.41086	0.224248	0.217243	1.04781	5.17564	0.399782	0.13569	0.585603	0.704808	0.618446	0.0557746	0.00149771	0.062763	0.00874037	0.36233	0.266849	0.510218	0.563531	2.90296	0.875454
101	0.0131686	0	4.54661	3.38025	1.03655	0.0796707	0	0	0	0.117446	0	0.21389	1.23893	0.0496215	0.43347	1.03723	0.0731114	0	0.0844652	0.238994	0.474413	7.59203	0.393234	0.657872	0.827015	0.612888	0.829682	0.262391	0.400111	1.52039	0.0941623	0.35357	0.854022	4.29428	0.28523	0.142897	0.367098	0.641314	0.585942	0.0996334	0.0197341	0.221284	0	0.470068	0.431641	0.527468	0.826428	3.21483	0.597388
102	0	0	4.85471	2.44	1.20957	0	0	0.000314437	0	0.272184	0.114918	0.736337	1.11823	0	0.633492	0.857964	0.0706851	0.0610962	0	0.542141	0.656804	6.73051	0.232734	0.982092	1.07006	0.386749	0.953256	0.191509	0.658079	1.24543	0.127453	0.154651	1.03681	4.50016	0.292297	0.115137	0.808902	0.315436	0.314283	0.0279472	0.115276	0.111451	0.0575174	0.406164	0.250268	0.073513	0.743837	3.97939	0.868573
103	4.18263	0	5.71607	2.49055	1.48661	0.399397	0.00519674	0.137749	0	0.117083	0	0	1.26673	0.128503	0.170845	0.431869	0	0.0136296	0.139658	0.264582	0.35133	7.13042	0.410091	0.635721	1.55485	1.14226	0.64621	0.160897	0	1.11413	0.0522505	0.207617	0.735036	4.61099	0.55259	0.148138	0.499178	0.334344	0.488193	0.0993631	0.0496562	0.0888808	0.0495551	0.674693	0.331215	0.471754	0.102989	5.11176	1.4955
104	0	0	4.72396	2.96344	1.64747	0	0	0.0810337	0.00433488	0.386435	0.0154914	0.796236	1.45179	0	0.703612	0.614642	0.039121	0.196352	0.105276	0.208508	0.864554	7.3891	0.709747	0.720554	1.17168	0.463465	0.679618	0.110254	0.579661	0.588765	0.0741365	0.332429	1.5033	5.1827	0.356144	0.161648	0.464114	0.237355	0.700883	0.0327184	0.00117691	0	0	0.26601	0.322035	0.257244	0.513202	3.7651	0.65319
105	0	1.70618	3.7022	2.68966	1.16565	0	0.410414	0.0562667	0.0657028	0	0.195943	0.457733	1.62467	0	0.306038	0.841972	0.194288	0	0.437521	0	0.470336	8.65205	0.0962321	1.21738	1.26936	0.302915	1.63365	0.114385	0.499112	1.69154	0.199603	0.397551	1.00639	4.23965	0.377318	0.293834	0.113334	0.461465	0.299254	0.0530661	0.0530496	0.167913	0	0.353468	0.0461133	0.582284	0.533087	5.14579	1.35329
106	0	0	5.3142	2.80214	1.05075	0	0.0928946	0.0884667	0	0	0.279111	0.174279	1.46854	0.364548	0.995506	0	0	0	0.357211	0.531806	1.20245	7.64492	0	1.2477	1.40522	0.304277	1.39368	0.0697633	0.60482	0.193899	0.0683585	0.10582	0.904135	5.31161	0.225238	0	0.369812	0.878788	0.550586	0	0.0737584	0.105812	0	0.478257	0.176372	0.479591	0.592154	3.82649	0.645667
107	1.58115	0	4.81646	3.41674	0.737907	0.334182	0	0.398956	0	0.335065	0.196149	1.03856	1.41103	0.127434	0.183059	0.618144	0	0	0.120878	0.423707	0.89019	8.0351	0	0.416151	1.45977	0.486297	0.836246	0.109	0.424656	0.853236	0.310829	0.47002	0.821564	4.35339	0.308463	0.189911	0.449051	0.129228	0.0894945	0	0	0.431305	0	0	0.847579	0.191065	0.960463	3.90247	0.819609
108	2.69382	0.581219	4.33648	3.15721	0.647345	0	0.0750312	0	0	0.170786	0.13686	0.653508	1.6658	0	0.594911	1.2379	0	0	0.262591	0.215337	0.612012	6.8145	0.177026	0.727269	1.09485	0.268937	0.480708	0.105844	0.424456	1.73872	0.209712	0.0475897	1.13995	4.10632	0.0974686	0.191499	0.477546	0.62902	0.392025	0.197324	0	0.288149	0.0454729	0.451397	0.0818572	0.480371	0.481287	4.9598	1.16653
109	3.24052	0	4.3815	3.82442	0.480699	0	0.238798	0.475673	0	0.397611	0.110293	0.916532	0.411938	0.32578	0.416707	1.21106	0.106036	0.443748	0.231008	0	0	8.07471	0.419794	0.537603	0.743734	0.686068	0.791627	0.00668189	0.66199	1.79167	0.463006	0.370804	1.00813	3.77331	0.26577	0.176939	0.790041	0.869454	0.249127	0.0868806	0.0868341	0.162838	0	0	0.25269	0.508131	0.725529	4.5283	0.468591
110	0	0	5.01806	2.99061	0.985979	0.154948	0	0	0.0919778	0	0	0.346274	1.50227	0.0431895	0.604763	0.616328	0	0.0480834	0.219822	0.181695	0.496187	8.25081	0.392641	1.21459	0.658099	0.465461	0.604388	0.101727	0.250472	0.856561	0.224148	0.344908	1.01188	3.73118	0.193944	0.109757	0.440632	0.394383	0.398763	0.0777878	0.0285662	0.130234	0.0490347	0.515787	0.211012	0.574626	0.902221	4.24913	0.833798
111	1.55353	0	5.57926	3.30241	1.22836	0.418238	0.174717	0	0	0	0.12627	0.13293	1.53711	0.0514121	0.590898	1.17304	0	0.0399465	0.110528	0.167556	0.201656	7.56853	0.0101962	0.607228	1.37674	0.45493	0.754682	0.00580482	0.209625	1.00952	0.4107	0.316734	1.01072	3.70426	0.259006	0.129267	0.372012	0.736079	0.828082	0.0960107	0.0626614	0	0.0322701	0	0.535021	0.528005	0.362463	4.60811	0.874464
112	0	0	7.01357	3.02337	1.06764	0.349431	0.173947	0	0	0.351227	0.15831	0	1.64031	0	0.0404587	1.59528	0	0.0100526	0.38525	0.558235	0.551196	7.42855	0	1.06162	1.03985	0.136437	0.814105	0.20301	0.063244	0.729146	0.398824	0	0.724701	3.88026	0.253314	0.0639835	0.155008	0.438052	0.103831	0.0631238	0	0.430824	0	1.14324	0.364168	0.10352	1.35453	3.77894	0.810655
113	0	0	5.20229	2.7767	0.984272	0	0.170836	0.0487152	0	0.34856	0.170602	0.345783	1.43885	0	0.52857	1.1145	0.0490334	0	0	0	0.31425	9.35942	0.0729723	1.0566	2.00903	0.702281	0.691955	0.0279694	0.630265	1.4765	0.126595	0.372823	1.17037	4.40627	0.0591471	0.209861	0.53658	0.534522	0.273179	0.130959	0.00955321	0.106804	0	0.00790468	0.274009	0.491966	0.645951	4.33679	0.650498
114	0	0	6.2659	2.89826	0.959071	0	0.0831706	0.0187373	0.242245	0.443081	0	0.841845	1.21872	0.0690784	0.122293	1.041	0	0.230126	0.414147	0.521166	0.965811	7.59561	0.295567	0.813052	0.787193	0.603796	0.929706	0.184982	0.214337	1.26494	0.0978591	0.547353	1.82506	3.69504	0.254842	0.0457238	0.348796	0.554279	0.300285	0.08352	0.0417433	0.544003	0	0.839829	0.00482344	0.450029	0.772113	4.91846	0.993576
115	0.714478	0	6.04263	3.23894	1.10366	0.0505453	0.0833016	0	0.0126114	0.386005	0.205717	0.33383	1.40576	0.229252	0.509548	0.480496	0.0644006	0.112767	0.188701	0	0.236926	7.55916	0.274599	1.10811	0.0805766	0.479284	0.869172	0.0622215	0.329704	1.24789	0.225352	0.367129	0.818252	4.32087	0.188493	0.134653	0.140144	0.505458	0.0819434	0.0265798	0.0263778	0	0	0.296734	0.131895	0.441915	0.515569	3.99394	0.93253
116	0.247262	0	4.23731	2.74211	1.09037	0	0.12665	0.116194	0	0.34495	0.124459	0.461644	1.38447	0.0528009	0.384448	0.739121	0.0170818	0.186798	0.0221152	0.15708	0.172149	8.42585	0.0330845	0.843661	0.560756	0.622339	0.751733	0.188581	0.202363	1.26677	0.194909	0.205526	1.15018	4.098	0.201954	0.213811	0.725028	0.48923	0.499337	0.0256435	0.0220731	0.267644	0.0136632	0.389409	0.079502	0.768375	0.782643	4.52953	1.18568
117	0	0	4.51156	2.62548	1.08533	0.0173471	0.0115382	0.0353817	0	0.206396	0.0564282	0.352096	0.962965	0.0506287	0.734093	0.908523	0.0763089	0.273808	0.265438	0.421804	0.681923	7.79513	0.157867	1.24362	0.844741	0.505954	0.747316	0.0552541	0.237151	1.21293	0.144236	0.40707	1.12766	4.13912	0.275488	0.0723466	0.467825	0.591883	0.493432	0.0936391	0.0585073	0.0223166	0.058389	0.364138	0.14717	0.467954	0.706687	4.65967	0.758529
118	1.29756	0	4.83893	3.30001	0.908661	0	0.000730847	0.087036	0	0.25377	0.0997334	0.422326	1.47505	0.0969814	0.428805	0.863156	0.039406	0.198918	0.0871874	0.205754	0.385423	7.55411	0.315373	0.877971	0.994508	0.379956	0.7698	0.112296	0.338111	1.36467	0.253977	0.342025	0.964156	4.461	0.265256	0.0588033	0.446908	0.379095	0.190244	0.0489698	0.066639	0.134007	0.0216202	0.370997	0.136856	0.409194	0.71636	4.73534	0.68181
119	1.21098	0	4.40261	2.97692	0.998786	0	0.0173498	0	0	0.121945	0.0873805	0.359694	1.24926	0.0246569	0.454911	0.623894	0.0852065	0.155789	0.271326	0.171202	0.510928	8.17501	0.379478	0.868578	0.774041	0.627623	0.715559	0.117544	0.387604	1.14258	0.200822	0.280315	0.833873	3.8554	0.154288	0.121224	0.486904	0.390168	0.263475	0.094564	0.0257664	0.0651733	0.000390376	0.463883	0.0875335	0.284199	0.769926	4.58948	0.814554
120	0	0	3.84797	2.3735	0.953373	0	0.132901	0	0	0.43024	0.032171	0.0108881	1.45382	0	0.746819	0.374327	0.0681113	0.154956	0.188164	0.182413	0.617503	8.0199	0.429594	0.860444	1.08905	0.627891	0.921823	0.0102512	0.529574	1.32766	0	0.210209	1.09189	4.07694	0.373547	0.112338	0.346994	0.535992	0.355324	0.000988335	0.055199	0.167166	0.0540601	0.303168	0.129373	0.34243	0.123442	4.25945	0.36752
121	1.24619	0	5.44673	2.45123	0.840564	0.174762	0	0	0	0.270665	0	0	1.43136	0	0.427218	0.806615	0.0126351	0.250516	0.0321589	0.0763927	0.749387	7.95734	0.366142	0	0.933933	0.452761	0.807445	0	0.461536	1.14727	0.0930593	0.21531	0.691334	4.52973	0.38482	0.0448038	0.77664	0.259984	0.298709	0	0.073955	0.169604	0	0.0388928	0.169389	0.53736	1.09529	3.44241	0.675838
122	1.2281	0	4.8708	2.0963	0.855599	0.13515	0.0854151	0	0.0453508	0.031218	0.0502367	0.198304	1.24749	0	0.246683	0.6653	0.0326472	0.127911	0.277225	0.169898	0	7.55115	0.0515838	0.922077	0.886947	0.566531	0.540777	0.0146177	0.440287	1.55554	0.106782	0.476051	1.04243	3.27269	0.0915213	0.138465	0.504749	0.750471	0.194319	0.0328173	0.0530345	0.29565	0	0.165959	0.1984	0.55403	0.818084	4.34676	0.586822
123	0.797914	0	4.1768	3.13394	0.876597	0.0718769	0.0190522	0	0.0125873	0.190538	0.187021	0.362326	1.23314	0.03367	0.451548	0.574436	0	0.160253	0.155484	0.196173	0.61958	7.50799	0.267686	0.682657	0.99745	0.530151	0.659682	0.186361	0.297784	1.12429	0.314585	0.29771	1.07731	4.15812	0.280618	0.1243	0.429479	0.50518	0.224249	0.0452334	0.0611682	0	0	0.205858	0	0.416737	0.622513	3.97028	0.762259
124	5.75098	0	3.96194	2.45294	0.754436	0.0399176	0.124935	0	0	0.0901634	0.245473	0.311096	1.52363	0.0205556	0.0118512	1.09191	0	0.127928	0	0.596078	0	8.30276	0.171018	1.12442	0.340516	0.443484	0.822331	0.114409	0.554	0.931833	0.311596	0.179267	0.942527	3.74103	0.296153	0.246614	0.666888	0.490802	0.683073	0.238694	0	0.0585134	0	0.343666	0.154074	0.386227	0.952934	3.59155	0.621364
125	0	0	4.91918	2.14784	0.792868	0	0	0	0	0.0968783	0.0942665	0.390221	1.85276	0.0919458	0.667654	0.964439	0	0.0479905	0.0542848	0.0127264	0	7.8142	0.0857723	0.43219	1.03004	0.164998	0.852939	0	0.300331	0.856739	0	0	1.04483	3.23594	0.101461	0	0.617001	0.736479	0.439343	0	0.144815	0.554628	0.0841179	0	0.379171	0.000350751	1.07155	5.0717	1.02931
126	0	0	3.44624	2.98548	1.26465	0.340393	0.113306	0	0	0.16579	0.230889	0.476929	0.724285	0	0.304332	1.12143	0.107113	0.113891	0.433745	0.357378	0	7.61632	0.698972	0.407587	0.213355	0.966091	1.05446	0	0.757647	1.1224	0.559387	0.649735	0.641325	3.45011	0.0811301	0	0.121302	0.239946	0.158852	0.172226	0	0	0.0882295	0.187833	0	0	0.127627	4.83471	0.770209
127	0.0597177	0	5.06388	3.54237	1.49805	0.113261	0.18575	0.056223	0	0.111965	0	0.784833	1.04747	0.35885	0.0849285	0	0.177621	0	0.407029	0.0845498	0	7.90096	0.21973	0.864954	1.55064	0.626397	1.20088	0.30901	0.498377	2.05298	0.218646	0	1.26788	3.10685	0.755916	0.0286078	0	0	0	0	0	0.398788	0	0.72778	0	0	0.581109	4.45064	1.2009
128	8.80833	0	3.68404	1.76477	1.27885	0	0.0598995	0.0349857	0.0613376	0.114412	0.117614	0.0678845	0.306861	0.1162	0.145804	0.659904	0	0.166465	0.119327	0.072491	0	7.40571	0.32356	0.513162	1.51078	0.621893	0.687483	0.00540858	0.513391	1.12126	0.10532	0.262322	1.26348	4.08867	0.277258	0.228652	0.214669	0.506404	0	0.0890525	0.133466	0.228513	0.00212188	0.286248	0.234116	0.19465	0.183692	3.89917	0.743283
129	1.95716	0	5.47119	3.1919	1.01144	0	0	0	0.396057	0.170605	0.0434637	0.295468	0.76573	0	0.664398	0.469147	0	0.0911987	0.160288	0	0.453534	7.68308	0.661247	0.620645	1.01542	0.432816	0.127716	0.0259437	0.398939	0.554358	0.21608	0.247453	0.962564	3.76448	0.249437	0.134715	0.573807	0.51169	0.219103	0	0	0.0118044	0	0.850217	0.357849	0.419607	0.892462	4.09899	0.700066
130	5.33495	0	5.2576	3.34225	0.834709	0.153152	0	0.0809882	0.417875	0	0.340207	0.37345	1.14905	0.154445	0.44652	0.703228	0	0.271293	0.0134196	0.227106	0.959341	7.59933	0.355317	0.919286	1.09444	0.475354	0.722775	0.00838219	0.199823	1.01451	0.171899	0.461323	0.901914	4.01242	0.10974	0.00292357	0.339477	0.479791	0.216772	0.0524294	0.104801	0.00701801	0.156651	0.644647	0	0	0.722376	4.30799	1.00981
131	0.731989	0	5.03227	2.81869	1.00064	0.0545612	0.0255267	0	0	0.124341	0.128587	0.436944	1.1541	0.0326014	0.591317	0.804177	0.041364	0.162068	0.210919	0.199052	0.698844	8.1173	0.224678	0.849522	0.902926	0.515801	0.864498	0.0391419	0.320101	1.03198	0.26444	0.328226	1.02769	4.05402	0.22935	0.112914	0.393959	0.500062	0.357878	0.0129988	0.0394957	0.0917111	0.0211044	0.53907	0.245761	0.491488	0.841129	4.06109	0.874781
132	4.31647	0	5.22057	2.78107	1.00047	0	0.0746255	0.0575268	0	0.458219	0.282844	0.638537	1.44977	0.0865253	0.46995	0.587413	0	0.37125	0.531824	0.430799	0.618767	8.75997	0.235939	1.15582	1.24123	0.466575	0.748052	0.0564324	0.421626	0.761879	0.212243	0.321626	0.970023	3.38857	0.281658	0	0.896304	0.326507	0	0.0139484	0.100969	0.0987681	0.0433821	0.624399	0.108883	0.428861	0.509787	4.40319	0.643954
133	2.74458	0	4.29917	2.4231	0.987973	0.0765389	0.0484675	0.091226	0.107072	0.0674031	0.0178791	0.361135	0.734461	0.032945	0.386337	0.800941	0.0557016	0.112806	0.24366	0.270777	0.746195	8.51176	0.266633	0.725254	0.749865	0.423954	0.773826	0.0780202	0.404106	1.01772	0.122772	0.321939	0.861086	3.27486	0.17683	0.138583	0.346941	0.336166	0.104356	0.0174012	0.0318411	0.1619	0.0634663	0.457338	0.275651	0.343193	0.481922	3.55405	0.74254
134	1.18261	0	4.57122	2.59995	0.827529	0.00360145	0.010579	0	0	0.200098	0.11491	0.29852	1.05137	0.0730287	0.486873	0.685713	0.0232253	0.0834492	0.164492	0.185488	0.484242	8.11389	0.311165	0.796515	0.67549	0.415671	0.668102	0.064799	0.352078	0.991262	0.193533	0.321394	1.03037	3.52336	0.228105	0.103667	0.419671	0.460236	0.304424	0.0422809	0.036885	0.10563	0.023316	0.328265	0.154186	0.365163	0.680239	3.86045	0.710508
135	0.691344	0	4.34346	2.60485	0.871361	0.0185354	0.025432	0.00127645	0	0.189952	0.113723	0.304883	1.04689	0.0714441	0.48907	0.682982	0.0278086	0.0784413	0.183611	0.130692	0.565285	7.94954	0.275392	0.756398	0.726162	0.428341	0.599759	0.0751506	0.321466	1.01195	0.225698	0.276295	0.995029	3.62271	0.167895	0.137626	0.438738	0.481866	0.293586	0.0352886	0.0416023	0.103753	0.0172198	0.265338	0.183235	0.377969	0.641087	3.88221	0.694788
136	0.343891	0	4.57174	2.47123	0.826088	0	0.0419601	0	0	0.177917	0.0991367	0.409677	1.05222	0.0705723	0.434543	0.665663	0.0365405	0.123364	0.199773	0.247982	0.514474	8.07261	0.315414	0.724637	0.745783	0.424494	0.683763	0.0836596	0.335803	0.990489	0.197652	0.240137	0.997319	3.52595	0.18266	0.123753	0.446211	0.469933	0.353362	0.0478618	0.0408766	0.0639635	0.0150167	0.427267	0.210437	0.325999	0.554178	3.63196	0.689372
137	2.55073	0	4.74505	2.47037	0.937713	0.0329258	0	0	0	0.143117	0.0813513	0.298167	0.997826	0.0178543	0.259859	0.627274	0.0302606	0.115581	0.114163	0.19431	0.47893	7.46409	0.431884	0.728465	0.72546	0.346125	0.586538	0.0699697	0.376087	0.956278	0.257857	0.258401	1.11143	3.62601	0.260033	0.134182	0.484553	0.373291	0.322586	0.0515894	0.0529339	0.0901267	0.0139081	0.393048	0.041962	0.340957	0.416046	3.26871	0.435672
138	0	0	4.3504	2.19047	0.761559	0	0.0139132	0	0	0.382637	0.0376984	0.0394076	1.14925	0	0.50151	0.497184	0.179506	0.131267	0.160201	0.339622	0.6506	7.65104	0.26639	0.61288	1.00468	0.24419	0.907687	0.155901	0.171476	0.726734	0.136141	0.325985	1.05256	4.10226	0.171402	0.209753	0.317338	0.719786	0.52171	0.0695052	0.0322939	0.207867	0.0123138	0.19887	0.0805477	0.33007	0.8047	3.94033	0.406461
139	7.88565	0	2.83354	2.93207	0.287763	0	0.230361	0	0	0.478182	0.0387136	0.269813	1.56867	0.460222	0.911543	1.40056	0	0.357462	0.118887	1.04289	0.278902	8.45166	0.489163	1.39046	0.837506	0.363133	0.853274	0	0.177189	0.859876	0.17335	0.324259	0.675856	3.69427	0	0.0215157	0.566967	0.260966	0.240043	0.16305	0	0.17353	0.020422	1.04388	0.317793	0.355253	0.824491	3.09053	0.941499
140	0	0	4.85271	2.26799	0.912597	0.076449	0.0762021	0	0	0.611635	0	0	1.46117	0	0.705676	0.734836	0	0.483449	0.857821	0	0.0893092	6.85532	0.0612846	0.914344	0.261295	0.174695	0.274434	0.270658	0.00123191	1.91731	0.120497	0.40644	2.06878	3.44316	0.114977	0.344422	0.42477	0.73142	0	0	0	0.353532	0	0.959612	0.30002	0.485811	0.665885	3.32899	0.548939
141	2.27095	0	4.27162	2.37148	0.783091	0	0	0	0.416755	0.161953	0.139339	0.47907	1.09815	0.0881295	0.634427	0.547507	0.0604172	0.218855	0.182971	0	0.382272	7.48737	0.16748	0.498193	1.21724	0.995051	0.86513	0.26848	0.779035	1.08725	0	0.161308	0.943747	4.73866	0.406655	0.00975392	0.426105	0.734902	0.303329	0	0.049035	0.359695	0	0.49591	0.140456	0.131602	0.564977	4.00348	0.784764
142	1.87298	0	3.45154	1.08698	0.958303	0.39847	0	0	0.0011659	0.322126	0.0905097	0.312573	1.37063	0	0.265527	1.33576	0.112307	0.249291	0.186976	0	0	7.34938	0.0451567	1.09225	1.57536	0.228843	0.377639	0.153413	0.74154	1.00739	0.351816	0.557704	1.50232	3.02409	0.114218	0.0998168	0.408565	0.351737	0.121559	0.0703718	0.0703373	0.403925	0.139955	1.13827	0.00580872	0.279162	0.612263	3.7184	0.616392
143	0.429362	0	5.19501	3.2174	0.733552	0.075769	0	0.090331	0	0	0.0899609	0.320942	1.33354	0	0.826752	0.563922	0.0730411	0.36767	0.263222	0.46628	0.296175	8.60829	0.208368	1.08983	0.635433	0.429066	0.690022	0.0805656	0.583553	1.38011	0.208179	0.273443	0.601951	4.58944	0.113833	0.322611	0.989254	0.658773	0.363686	0.0224164	0.0291544	0.140107	0	0.369087	0.360111	0.378807	0.382152	3.09488	0.728316
144	0	0	4.98037	2.84802	0.630048	0.0238671	0.255502	0	0.456721	0.209701	0.200408	0.295494	1.45194	0.0704781	0.498398	0.461301	0.047698	0.0660445	0	0.151484	0.173663	8.72029	0.175967	1.13546	0.743155	0.214397	0.356322	0.082246	0.570354	0.569982	0.324229	0.535235	1.57464	3.21728	0.118297	0.305803	0.582538	0.642743	0.363786	0.0655505	0.0424287	0.138693	0	0.673556	0.0766224	0.552138	0.936465	3.98575	0.729007
145	0	0.220992	4.30992	2.25275	0.379777	0.0685921	0	0	0	0.0299541	0.1232	0	0.668058	0.156584	0.0159008	0.541716	0.0810408	0.0683581	0.352335	0	0.949891	7.74594	0.0938276	0.962769	0.934786	0.309323	0.575343	0.101894	0.365764	0.887628	0.0281136	0.0577371	0.903949	3.46054	0.418039	0.161268	0.0353248	0.757041	0.264769	0.052607	0	0.118101	0.196217	0.218212	0.488364	0.588997	0.932998	3.86974	0.585598
[truncated: 96 more columns]

## Sheet: S6A, 1xBio 10 mM Rep 3 Rhos
TL	NT1	NT2	NT3	NT4	NT5	NT6	NT7	NT8	NT9	NT10	NT11	NT12	NT13	NT14	NT15	NT16	NT17	NT18	NT19	NT20	NT21	NT22	NT23	NT24	NT25	NT26	NT27	NT28	NT29	NT30	NT31	NT32	NT33	NT34	NT35	NT36	NT37	NT38	NT39	NT40	NT41	NT42	NT43	NT44	NT45	NT46	NT47	NT48	NT49
20	0	0	0	1.29905	0	0	0	1.28613	0	0	0	0	4.87812	0	0	12.5367	0	0	0	0
21	0	0	13.2916	0.535208	0	0	0	0.928799	0	0	0	0.925894	0.724975	0	0.921571	3.672	0	0	0	0	0
22	0	0	16.2499	0	0	0	0	0.842021	0.831202	0	0	0	2.45276	0	0	0.829963	0	0.794196	0	0	0	0
23	0	0.428556	1.22482	2.55247	0.45272	0.272605	0.0924119	0.898267	7.17119	1.31297	0	0	0	0	0.499401	4.28248	0	0	3.81211	0	0	0	0
24	0	0	7.51435	5.80831	0	0	1.38985	0	0.745462	0.0923827	0.274394	0	2.45191	0.452822	0.721308	3.60607	0.44953	0	0.449258	0.0443376	0	0	0	0
25	0	0	6.3281	5.6201	0	0	0	0	4.31337	0	0	0	1.81955	0	1.81089	0	0	0	0	0.900087	4.2079	0	0	0	0
26	3.46036	5.92792	3.08784	1.17276	0	0	0	0.573091	2.20276	0	0	0	0	0	0	0.538252	0	0	1.06679	1.05409	2.07126	4.84489	0	0	0	0
27	0	0	6.5414	2.83567	0	0.758759	0.145169	0	0	0.0322855	0.432791	0.664689	2.02539	0	2.55129	2.76823	0.142246	0.284426	0.14218	1.24872	2.73864	3.68812	0	0	0	0	0
28	3.93117	7.62424	1.76975	0.314961	0.786655	0.391351	0	0.343711	1.71741	0	0	0	0	0	0.725578	0.527585	0	0.354531	0.353458	0	0.600359	3.09697	0	0	1.82698	3.6353	0	0
29	0	0	5.8214	0	0.489633	0.977042	0	0.974095	3.18507	2.17264	0.935978	0.748522	0	0	0.374683	0.272953	0	0	0.718573	1.77669	2.10812	4.77755	0.430838	0.430264	2.80596	0	0	0	0
30	9.14938	0	4.11843	2.69052	0	0.031575	0	0.499122	3.88317	1.79031	0.675055	0.042717	0.165257	0.396204	1.2085	0.783259	0.109051	0.0630889	0.514317	0.108449	0.864535	1.14658	0	0.746113	0.80248	0.211882	0	0	0	0
31	6.00758	4.83643	7.63487	0	0.739362	0	0	0	0	2.85573	0	1.41071	0.970074	0	0.690168	0.687478	0	0	0.684809	0	2.03861	0.444109	0	0.669212	0.666683	0	0.664172	0	0	0	0
32	0	0	8.34972	1.43197	0	0	0	0	0.483318	0.92525	0	0.921036	4.02147	0	1.75799	1.74283	0	0.865814	0.862121	0.85846	1.56071	0.837132	0	0.833679	1.65712	0	0	0.823494	4.0679	0	0	0
33	12.7219	0	5.57476	0.754525	0.692693	0.690881	0.918373	0.45799	1.59895	1.20468	0.223472	0	1.46852	0.654895	1.74668	0.0161924	0	0.213878	0.500089	0.0726379	0.157209	2.71018	0.621496	0	0	0	0	0	0	0	0	0	0
34	6.85889	0	5.51871	2.99601	1.08645	0.755358	0.263848	0.646901	2.4333	1.00386	0.589254	2.0223	3.26519	0	1.49269	0.847314	0.0402788	0	0	0.0086564	1.35064	1.96835	0	0.310487	0	0.0776111	0.0779066	0.0389157	0.0388909	0.308188	0	0	0	0
35	6.46663	0	7.92487	3.33584	1.61412	0.266169	0.331981	0	0.333445	0.796859	0.0582816	1.85258	3.39173	0.107251	0.484848	2.43776	0	0	0.465419	0	0.601079	1.99483	0	0.170518	0.11589	0.100452	0.174732	0.100337	0.424952	0	1.44941	0	0	0	0
36	0.693411	0	10.4912	3.94474	0.89293	0.169464	0	0	0	0.712843	0.0343281	3.03594	5.41782	0.220649	1.8261	3.28409	0	0.162368	0	0	1.21759	2.81771	0.0707782	0	0.553993	0.0497639	0.0779454	0	0.248583	0.0777903	0	0	0	0	0	0
37	9.09604	0	6.86139	4.2284	1.24184	0.237925	0	0	0	0.639068	0.152148	1.31857	3.22383	0.0553575	1.87525	2.83377	0.0522162	0	0	1.28225	0	2.71923	0	0.457546	0	0.328996	0.0480319	0	0	0.209671	0	0.113536	0.0249317	0	0	0	0
38	7.47897	0	11.0917	2.56135	1.30606	0.168881	0	0.0694606	0	0.355402	0.17818	1.81938	3.05107	0.280528	1.39654	2.15026	0.142999	0.131435	0.321294	0.374473	0	4.24961	0	0.124512	0	0.0339115	0.170297	0	0	0.294762	0.0907786	0	0	0.158186	0	0	0	0
39	4.25728	0	7.90845	5.43195	1.51394	0.393116	0.0523056	0	1.4405	0.186317	0.123074	1.94369	4.00011	0	2.64896	2.02149	0.116403	0.308449	0.175349	0.530189	0.0704226	2.73791	0	0.142841	0.336173	0.223902	0.335534	0	0.11176	0.223392	0.0704273	0.668654	0.222547	0.402916	0.401949	0	0	0	0
40	8.86124	0	7.4338	3.16261	0.953684	0.248904	0	0	0.292949	0.948196	0.284774	1.3415	4.12324	0.406716	1.80356	4.35076	0.0563376	0	0.985248	0.814064	0.154632	1.27199	0	0.292979	0.16873	0.161853	0.0905216	0	0.215531	0.144144	0.215195	0.412376	0.250734	0	0.10718	0.446552	0	0	0	0
41	0	0	8.62005	3.40073	1.57593	0.0966383	0.0535075	0	0.0649813	0.722203	0.271741	3.26201	9.07363	0.0531409	2.72441	4.8904	0.0820095	0.0348654	0.153777	0	0.407422	2.89735	0.00428733	0.514579	0.87592	0.249159	0.166577	0.0661871	0.0164112	0.101172	0.00608325	0.0914899	0.0485846	0.0337738	0.134094	0.104875	0.20201	0	0	0	0
42	0	0	9.74787	3.98396	1.32241	0.241278	0.177816	0	0	0.377517	0.239341	2.89747	7.28243	0.167245	2.66708	4.99141	0.0872559	0.160474	0.00332878	0	0	3.00665	0	0.779542	0.703526	0.421244	0.476125	0	0.026543	0.572696	0	0.0692984	0.251212	0.0691417	0.236333	0.152531	0.152393	0.735887	0	0	0	0
43	2.03324	0	7.11556	4.17818	2.14808	0.544845	0	0	0	0.254721	0.311822	2.72527	5.99756	0.0923172	2.80481	4.74282	0.116461	0	0.704887	0.379661	0	3.60012	0.230199	1.59349	1.42436	0.317067	0.222579	0.111685	0.0175169	0	0.148623	0.138676	0	0.0648062	0.0647834	0.138912	0.536825	0.240115	0	0	0	0	0
44	4.15238	0	5.53111	3.69518	1.4789	0	0.0868754	0.25325	0	0.759981	0.339421	2.79004	6.69605	0	2.05763	5.31577	0	0	0.239473	0.356247	0.461164	2.63036	0	1.21328	1.94114	0.691909	0.63558	0.373267	0.421053	0.590709	0	0.12377	0.133017	0.151852	0	0.0759009	0.208445	0	0.596235	0	0	0	0	0
45	0	0	6.17701	3.52172	1.85092	0.0326915	0	0.00493155	0	0.919426	0.283527	3.12698	8.3205	0.0971869	2.81007	5.59822	0	0.137301	0.52272	0.226798	0.745929	2.96275	0.0122747	1.471	2.154	0.724401	0.717318	0.0936256	0.614925	0.179427	0	0	0.125202	0	0.0655497	0.0381657	0.283163	0.271497	0.612513	0	0.298257	0	0	0	0
46	0	0	5.1807	3.16727	1.91255	0	0	0.0342901	0	0.325418	0.253816	2.12042	6.71959	0.15856	3.76817	5.07573	0	0.187242	0.562594	0	0	3.32716	0	1.97404	4.0719	1.13579	1.26459	0.131721	0.464443	0.75095	0.283985	0	0.246003	0.0034043	0.180906	0	0.309721	0.28186	0.823308	0.186497	0.122455	0.628346	0.346576	0	0	0
47	2.3273	0	4.89326	1.02525	2.11245	0.324105	0	0	0.0141972	0.464279	0.435535	1.99762	7.38563	0.331541	2.55675	3.8031	0.134999	0.452143	0.288051	0.63481	0.0439162	4.05277	0	3.2202	1.61046	1.69863	1.59601	0.161326	1.2908	1.41944	0.113252	0.144	0.262547	0.221312	0.278742	0	0.427809	0.194916	0.33694	0.0397332	0.355786	0.155471	0.194928	0	0	0	0
48	0	0	4.17689	1.44046	1.68538	0	0	0.274768	0	0.241918	0.260004	2.55904	9.11405	0.136851	2.47805	3.74947	0	0.182897	1.24432	0.50749	0.344876	3.57321	0	2.4953	2.62314	1.57425	2.38049	0.210016	1.29732	1.46619	0.0549744	0.465962	0.302336	0	0.0909797	0.119361	0.193374	0.0374943	0.257303	0.0696974	0.0419317	0.42288	0.0342404	1.75288	0.14021	0	0	0
49	0	0	4.40629	1.21003	1.58318	0.20821	0.020222	0.187599	0	0.462429	0.251015	2.58665	8.74454	0.222292	1.89184	3.59083	0.0916541	0.0237253	0.812053	0.0346813	0.641175	3.60435	0	2.55355	2.56215	1.62895	2.22385	0.469809	1.50607	1.82983	0.238121	0.509189	0	1.12494	0.327705	0.15289	0.420128	0.19374	0.267472	0.147882	0.0524001	0.232433	0	1.35472	0.631395	0	0	0	0
50	0	0	1.91064	0.454699	1.00667	0.0460748	0.0210756	0.207858	0.163655	0.746495	0.104916	3.01631	10.3903	0.221308	3.0971	4.26802	0.090438	0.185978	1.27782	0.125825	0.91646	1.97143	0	3.43551	3.36214	1.69571	2.82491	0.347997	2.19729	2.48718	0.077394	0.102778	0.239514	1.03536	0.244336	0.161399	0.198816	0.294075	0.24944	0	0.0973655	0.0214756	0.028346	0.520525	0.155339	0	0	0	0
51	0	0	1.92132	0.980935	1.42085	0	0.0129056	0.055717	0.0654861	0.683722	0.253079	3.11186	9.55659	0.415201	2.47903	4.53155	0.00980731	0.14259	1.19357	0	0.394052	2.39839	0	2.67252	2.55437	1.91309	3.26541	0.438062	2.70438	2.61734	0.200873	0.21181	0.308456	0.99318	0.519053	0.246839	0.363305	0.186156	0.655238	0.0575153	0.0429617	0.128422	0.0278966	0.752169	0.333469	0	0.124836	0.0559807	0
52	0	0	1.71243	1.16164	1.18931	0.137945	0.0132116	0.015816	0.543977	0.657036	0.337854	2.3698	7.96313	0.372911	2.72219	4.92989	0.0277202	0.03988	1.22848	0	0.854407	1.37798	0.17549	2.59	3.0027	1.5053	3.71615	0.280329	3.95893	2.91646	0.10587	0.365937	0.30101	0.339704	0.307949	0.33168	0.846805	0.71993	0.707939	0.268256	0.0115187	0	0	0.589389	0.380479	0.0368607	0.24226	0.643438	0
53	0	0	2.0765	0.852876	1.25728	0.0306839	0.0541082	0.158762	0.318314	0.618171	0.470418	2.90345	10.0173	0.377829	3.10987	4.12121	0.0565224	0.147567	1.13235	0.405955	0	1.60509	0.00188436	2.07536	2.25155	1.21216	1.97416	0.276816	3.60092	2.58695	0.194619	0.548974	0.660719	2.1067	0.551937	0.580721	1.09325	0.786669	0.963455	0.0894979	0.112028	0.260472	0.0437274	0.50467	0.152828	0.0508105	0.183761	0.218502	0.20259
54	0	0	2.71167	1.15845	1.27713	0.189003	0	0.0222542	0	0.443723	0.147063	1.82134	6.80708	0.147284	1.90145	2.30164	0.0656311	0.113308	0.758543	0.24119	0.227209	3.06235	0	2.33108	2.28861	1.72956	2.82243	0.271538	2.22687	4.03635	0.382113	0.506953	1.19373	4.27249	0.640796	1.19811	1.6853	1.80365	2.00498	0.128789	0.110176	0.212087	0.00774257	0.235219	0.029813	0.030683	0.0781493	0.22824	0.0194154
55	0	0	2.46253	1.47906	1.5709	0.297626	0	0	0	0.0384765	0.435415	1.78364	7.42813	0.0806509	1.33036	2.86141	0.129682	0.0780664	1.83558	0	0	3.78944	0.358108	2.71328	2.34766	2.28848	2.19714	0.276817	1.76087	2.91149	0.580228	0.282246	0.490394	4.5428	0.520033	0.703444	1.39884	1.71741	1.92094	0	0.686262	0	0.0984098	0.348671	0.0490043	0	0.141968	0	0.0489287
56	0	0	3.53889	1.02609	1.71875	0.0431377	0	0.0193932	0	0.580261	0.352348	2.29025	7.19981	0.127273	2.14066	3.16984	0.0320341	0.108842	0.750097	0.230659	0.16615	2.27373	0.0128441	2.37808	2.14855	1.49069	2.4068	0.285835	2.25477	4.89837	0.404	0.586869	1.34807	4.64454	0.558947	0.836063	1.00361	1.05728	1.49621	0.200194	0.281136	0.244632	0.0629585	0.730895	0.193123	0.0169912	0.130592	0.254675	0.0392884
57	0	0	2.47727	1.46093	1.19652	0.0768468	0	0.0636855	0	0.571744	0.228384	1.9797	6.49874	0.207079	1.604	2.91471	0.107057	0	0.728905	0.398801	0.190053	2.73981	0	1.9749	2.57007	1.69596	2.67284	0.30252	2.98161	4.9693	0.498896	0.65945	1.51522	5.35936	0.591404	0.866582	1.28723	1.58055	1.96761	0.338292	0.253326	0.269254	0.0274493	0.36671	0.153483	0.0267859	0.0992547	0.207246	0.0623876
58	0	0	2.90381	1.41483	1.32655	0	0	0	0	0.383059	0.156069	1.66562	7.14879	0.318092	2.10737	2.86334	0.175499	0.167592	0.142537	0.293796	0	3.1622	0.0715035	2.20764	2.5368	1.90413	2.69488	0.187148	2.56145	4.2315	0.399264	0.622937	1.77122	5.6762	0.847757	0.987253	1.81777	1.42564	1.6815	0.087395	0.137479	0.476854	0.0278286	0.616557	0.0936073	0.0131787	0.0382206	0.144681	0.0137963
59	0	0	2.49976	0.995094	1.04904	0.0205283	0.090044	0.0634044	0	0.714844	0.466036	1.80033	5.65756	0.129692	1.9598	2.41779	0.0480571	0.149675	0.731706	0.231086	0	3.5063	0.042687	2.6296	2.43784	1.99914	2.23039	0.275329	2.38674	4.80082	0.264227	0.611329	1.65117	5.4773	0.755442	1.00927	1.56815	2.36395	2.91366	0.246601	0.55438	0.867595	0.03599	0.583758	0.102722	0.0168765	0.0964408	0.191448	0.0357371
60	0	0	2.41718	1.07165	0.903588	0.0321219	0.0257353	0.0104174	0	0.708972	0.432273	1.65451	5.06699	0.157511	1.10324	1.236	0.0582309	0.0427615	0.36496	0.226792	0.255679	5.40188	0	2.43001	1.99634	1.55719	1.77617	0.160601	1.99162	4.41748	0.386159	0.483657	1.6466	9.1311	0.771942	0.892368	1.34273	2.0521	3.13905	0.30275	0.77541	0.888636	0.0413052	1.5237	0.144687	0	0.145576	0.462294	0.0521016
61	0	0	4.39634	2.60754	1.37503	0.0687153	0	0.220433	0.17691	0.309987	0.317459	1.44938	2.63207	0.0799747	1.1056	1.22137	0.0258214	0.152668	0.703293	0.150951	0	11.0836	0.199519	2.86757	1.60699	0.983283	1.29313	0.184959	1.52138	3.5902	0.55526	0.488791	1.76132	7.97368	0.62062	1.05038	0.749239	1.86068	1.78604	0.173516	0.446066	0.597343	0.0733287	1.00872	0.176838	0.0428499	0.00126737	0.800302	0.108382
62	1.40449	0	4.05836	2.20418	1.1586	0.2848	0.0880754	0.118551	0.0534919	0.798926	0.247657	1.37982	3.16753	0.078448	1.11826	1.30137	0.0829976	0.245123	0.660065	0.455122	0	12.5171	0	1.86032	1.12949	1.31785	1.33392	0.0341752	0.88758	3.72263	0.281986	0.381055	1.24048	5.37596	0.546907	1.06998	1.19654	1.7434	2.77499	0.486076	0.92863	0.739041	0.107793	1.42391	0.319503	0.00122985	0.0927886	0.832648	0.0262826
63	0	0	5.86068	3.80222	1.26229	0.00992754	0.00380644	0	0	0.437743	0.345462	0.648837	1.3747	0.0141535	0.603563	0.960328	0.0836224	0.0347101	0.426506	0.234077	0.627521	15.7889	0	0.967617	0.599878	0.550616	0.872185	0.160029	0.331946	2.39547	0.420359	0.52709	1.70758	12.6891	0.451551	0.369007	0.243331	0.397419	1.01636	0.201999	0.546962	0.37427	0.0890549	0.834989	0.428152	0.0667246	0.202232	3.1526	0.264145
64	0	0	4.13176	2.69455	1.16141	0.175101	0.162199	0.472947	0.207357	1.00782	0.232616	0.26172	2.87843	0.00698253	0.759277	2.33649	0	0.0757779	0.649728	0.437709	0	11.2698	0.42566	2.34619	1.05134	1.00559	1.38006	0.683648	1.10248	2.29197	0.216166	0.773658	1.33636	9.84083	0.302511	0.396303	0.789792	1.44428	2.54662	0.801146	1.34138	0.875136	0.052187	0.598838	0.449466	0.103441	0.135211	1.39045	0.204979
65	0	0	8.05084	3.20425	1.68024	0.344714	0.0150309	0.124491	0	0.687967	0.329536	0.792233	0.849641	0	0.500138	2.00045	0.119353	0.136042	0.180998	0.321016	0.437018	18.8336	0.12455	1.47566	0.417093	1.00129	1.35933	0.0511566	0.429641	2.30607	0.26573	0.447418	1.87152	11.1091	0.554154	0.272144	0.590301	0.207324	0.414985	0.176166	0.311962	0.361108	0	0.109255	0.0586464	0.0454299	0.180412	0.931476	0.386184
66	0.494794	0	8.08474	3.65728	1.52907	0.157595	0.0598896	0.0904187	0	0.281086	0.0871227	0.463034	1.24293	0.085181	0.390038	0.984721	0.0410151	0.159628	0.438749	0.158434	0	18.7192	0.163217	1.4736	0.412946	0.793103	1.49949	0.184293	0.134379	2.53787	0.30191	0.59459	1.49753	13.7044	0.467115	0.20258	0	0	0.318604	0.0678032	0.160783	0.227804	0.0247234	0.240185	0.0739187	0.0360422	0.14648	1.07739	0.806514
67	0	0	2.24577	0	0	0	0	0	0	0	1.11463	0	3.30985	0	0	2.18063	0	0	2.15527	2.14465	0	8.35838	4.09991	2.9226	1.87001	0.989081	0	0	2.86487	9.90186	0.924365	1.73083	2.73421	0	0	0	0	4.19337	0	0	0.862987	0	0	0.79738	0	0	0.856166	0.786452	0
68	0	0	6.33773	5.23149	2.03023	0.204628	0.00154905	1.00818	0	0.399673	0.397407	0.989529	3.71474	0.389651	0.179906	0.937604	0	0	0.358176	0.922637	1.26249	15.2119	0.286283	2.27282	0	0.696231	0.96254	0.49009	0.750074	4.49064	0	0.453688	0.0281659	4.80363	0.638635	1.77753	0.448658	0	1.71635	0	0.160055	0	0	0.108927	0.620508	0.159204	0	0.777321	0.634528
69	0	0	10.5452	6.26135	2.00015	0	0.163673	0.0544899	0	0.836405	0.134542	0.455867	0.795729	0.0523053	0.950924	0.383334	0	0.36712	0.465263	0.0699619	0	18.5037	0	1.34636	0.102708	1.02911	0.939111	0.0876411	0.355636	1.48599	0.00128306	0.808943	1.80287	7.40571	0.173835	0.244579	0.307822	0	0.569979	0.0788243	0	0.255076	0	0.186878	0.0404317	0.0654035	0.153333	0.334545	0.338071
70	0.643147	0	9.89247	5.85669	2.89915	0.612678	0.166106	0	0	0.144239	0.0510767	0.648728	1.31572	0.0494334	0.291667	1.43012	0.108802	0.089439	0.791021	0.0786688	0.39992	15.093	0.390713	0.774879	0.0368258	0.441892	0.988414	0.0356056	0	1.8452	0.132917	1.01753	1.22676	5.98423	0.191656	0.131496	0.207613	0.284976	0.0861259	0	0.0950033	0.218928	0	0	0	0	0	0.271847	0.520248
71	4.7663	0	9.0503	4.9295	1.74954	0.13464	0	0.704324	0	0.711953	0.170571	0.809116	2.70024	0.00461426	0.797948	0.883687	0.2489	0.103341	0.932784	0.516712	0.621028	10.1185	0.168855	1.33462	1.17419	0.23352	0.312963	0.154429	0.386613	1.07296	0.0762462	0.457164	0	1.43519	0.226413	0	0.299182	0	0	0	0.0751826	0	0	0	0.0745209	0	0.149468	0.671308	0.74687
72	2.17193	0	7.52846	3.86528	1.43959	0.227635	0	0.0309395	0	0.230514	0.0334564	0.396738	0.588171	0.0440464	0.54814	0.768945	0	0.121896	0.138737	0.302948	0	8.03901	0.0432839	0.577366	0.0825645	0.39192	0.415881	0.0413746	0.211151	0.644845	0.105155	0.301427	0.299352	1.67013	0.0847893	0.0388081	0.0144976	0	0.020859	0	0	0.0587879	0.0107454	0.0344665	0.0372097	0.152255	0.264611	0.809424	0.795679
73	5.14278	0	7.19537	3.16276	2.1508	0	0.322231	0	0	0.385549	0.3337	0.653653	2.05936	0.202801	0	0.817082	0	0.200384	0.167513	0.797124	0.929232	9.61265	0	0.905785	0.350068	0.0817382	1.09625	0.101148	0.565107	1.12468	0	0	0.559268	2.81284	0.0988684	0.0988377	0.395047	0.0327004	0.448299	0	0	0	0	0.393227	0.0982318	0	0.348016	0.422556	0.293255
74	0	0	9.86716	5.83802	2.08838	0.149285	0.0678195	0.204014	0.0124164	0.178882	0.0432447	0.572586	1.17727	0.00299261	0.319161	0.654768	0.0905834	0.147055	0.568449	0.25562	0	12.1947	0	0.735285	0.552988	0.650129	0.732008	0.0677009	0.336799	1.23058	0.0872216	0.338529	0.787279	3.33231	0.143163	0.0531048	0.0836881	0.107629	0.204026	0.00423824	0	0.128004	0.0230538	0.121532	0.0792451	0.0287292	0.197566	0.58298	0.311636
75	1.88509	0	8.0067	4.0852	1.92514	0.214959	0.0793312	0	0	0.349448	0.117099	0.561689	0.817252	0.055377	0.474778	0.768915	0	0.284228	0.642202	0	0.466455	11.4747	0.150139	0.86649	0.342621	0.53176	0.750255	0.228174	0.226126	1.46177	0.313951	0.337297	0.298572	2.25289	0.118356	0.0157791	0.283682	0	0.130557	0	0.0157124	0.0439344	0	0.142808	0.032952	0.0831487	0.247568	0.258741	0.299714
76	0	0	8.80414	3.69367	1.4819	0	0.0168091	0.0867889	0	0.280867	0.0570973	0.324899	1.31375	0.134927	0.443402	0.361894	0.0610642	0.0938668	0.556707	0.228908	0.173454	9.96679	0.18703	0.400475	0.503592	0.433078	0.732627	0.0463545	0.257589	1.06097	0.138711	0.298178	0.785444	2.783	0.158879	0	0	0.0191685	0	0	0	0	0.0730024	0	0.0277873	0.240483	0.302274	0.987437	0.381832
77	0	0	6.7394	3.56632	1.16865	0	0.0386395	0.0138061	0	0.212266	0.0652196	0.538338	0.815368	0	0.157683	0.655298	0	0.156468	0.471909	0.0834941	0.188854	10.2083	0.0324985	0.7703	0.174619	0.453955	0.786531	0.035891	0.307489	1.06007	0.0323839	0.0858934	0.405521	2.83511	0.0809138	0.0566215	0	0.115598	0.0309257	0.0138676	0	0	0.00741749	0.0430005	0.00800453	0.0884606	0.316627	0.708469	0.376018
78	0	0	6.3818	3.10626	1.17066	0.090136	0.0655048	0.00324262	0	0.136562	0.0805139	0.214068	0.675048	0	0.491691	0.797246	0.047883	0.154087	0.348694	0.13246	0.299334	9.15712	0.0295467	0.508537	0.289559	0.466988	0.729107	0.0498775	0.346577	1.24016	0.126255	0.0872727	0.44462	2.49499	0.0686174	0.0263572	0	0	0.144141	0	0.00548388	0	0.00662809	0.0195169	0.0351261	0.11764	0.173375	0.696939	0.276412
79	0	0	5.49373	2.88363	1.20212	0.0960269	0.018584	0.038564	0	0.142443	0.0871994	0.337431	1.17611	0.135792	0.58813	1.00851	0.0560536	0.127896	0.252792	0.117091	0.260506	8.60413	0.0782487	0.75525	0.461426	0.411867	0.569167	0.0791777	0.396589	1.04288	0.109271	0.193174	0.539982	2.42773	0.121755	0.0745845	0.113931	0.123963	0.0755352	0.00650266	0.046852	0.102712	0.015602	0.0372893	0.0336821	0.133399	0.30819	0.70693	0.316346
80	0	0	4.74432	1.88934	1.22658	0.0247406	0.0723633	0.0603065	0	0.296592	0.136753	1.32538	3.48117	0.0842664	1.23587	1.5486	0.034914	0.185987	0.999688	0.504377	0.148347	5.87692	0.122302	1.34617	1.36315	0.753096	1.09783	0.0365734	0.622891	1.65767	0.268039	0.241918	0.579983	2.79245	0.181545	0.235946	0.461518	0.290294	0.629757	0.0403745	0.0424913	0.0719291	0.0243131	0.302118	0.0205782	0.154409	0.662292	1.01757	0.473214
81	0	0	4.38577	2.2337	1.02729	0	0.0932853	0	0	0.407828	0.24307	1.21848	3.59963	0.178845	0.74041	1.32663	0.0620789	0.127566	0.897666	0.255281	0.755395	5.76563	0	1.1306	0.97106	0.720699	1.08096	0.181067	0.361118	1.48836	0.124836	0.20955	0.653466	2.32778	0.0835053	0.195397	0.332362	0.434118	0.509234	0.00832858	0.0170659	0	0.017052	0	0.0732079	0.100574	0.640981	0.870086	0.37996
82	0	0	5.28501	2.37824	1.43189	0.0346496	0.1211	0	0	0.504483	0.214755	1.45484	4.26108	0.107834	0.759421	0.994152	0.0530877	0.280552	0.849586	0.254654	0.422997	5.81209	0	1.19488	1.16821	0.730341	0.730093	0.0990126	0.539799	1.31307	0.113453	0.238139	0.41372	2.20308	0.169628	0.148251	0.265532	0.25445	0.54113	0.000990823	0.0400152	0.0299049	0.00999736	0.124191	0.03868	0.151939	0.830258	1.18434	0.487611
83	0.271762	0	4.99899	2.11453	1.29201	0.150672	0.183392	0	0	0	0.321234	0.418797	0.740803	0	0	1.37434	0.176149	0	0.140437	0.268344	0	6.61997	0.579763	0.937012	0.552032	0.812641	0.919292	0.322057	0.437804	0.826572	0.15943	0.343359	0	2.58324	0.312044	0.15584	0.421006	0.0318902	0.0318459	0.0775438	0	0.0775138	0.0774839	0.326471	0	0.308447	0.461831	1.5224	0.134457
84	2.36342	0	5.93409	3.09929	1.40851	0.214922	0	0.399298	0	0.398125	0.393982	0.315883	1.4662	0	0.279671	0.479128	0	0.177608	0.571934	0.528732	0	5.08614	0.226787	0.994333	0.368218	0.386371	0.456326	0.0434979	0.0118386	0.784794	0.0427473	0.127987	0.335181	1.2994	0	0.115826	0.165345	0	0.0825059	0	0	0	0	0	0	0.368689	0.840327	1.52609	0.360035
85	1.17795	0	6.57594	1.94149	0.912169	0.0609684	0	0	0	0.178503	0.156025	0.760074	1.09826	0.189034	0.456964	0.435326	0.113688	0.0228159	0.315719	0.0823153	0.192161	7.38692	0	0.80074	0	0.364663	0.200326	0.011888	0.152457	1.31073	0	0.190102	0.345045	2.75289	0.227896	0.133124	0.134059	0.116638	0.182683	0.0662276	0.0331054	0	0.0992502	0.390993	0.225086	0.0326112	0.382192	1.09897	0.280354
86	0	0	5.65744	3.36724	1.31009	0.401424	0	0.148529	0	0.406443	0	0.807932	2.31258	0.0312646	0.563012	0.582614	0	0.355399	0.396117	0.154445	0	9.58246	0.0166428	0.368024	0.277387	0.430277	0.300262	0.034811	0.0451978	1.17022	0.227582	0.468629	0.504631	2.4963	0.0943806	0.126254	0.0360967	0.033148	0.187618	0	0	0	0	0.345104	0.0314604	0.031437	0.31309	1.01992	0.784267
87	7.01185	0	8.01855	3.48754	1.37393	0	0.151339	0	0	0.673132	0.29853	0.815387	2.1065	0	0	0.911081	0.144897	0.117723	1.15474	0.148685	1.68386	7.22967	0.110013	0	1.6177	0.0676202	0.895943	0	0.494639	0.328099	0.131382	0	0.360167	1.94987	0.129645	0.129576	0	0.412537	0.316548	0.128422	0	0.256642	0	0	0	0.510611	0.785114	2.7019	0.83855
88	0	0	6.88192	3.60443	0.933055	0	0.363926	0.396752	0	0	0.228202	2.3071	2.70369	0	0.256697	0	0	0.125921	0.592764	0	0	6.95087	0.00802309	1.57645	0.505819	0.115481	1.03681	0.190583	0.573214	1.13622	0.0737461	0.34063	0.259703	1.67078	0.223814	0.0708806	0.141424	0	0.334063	0	0	0.181459	0	0.0582218	0	0	0.801648	2.18406	1.19183
89	0	0	6.08883	3.92724	1.65369	0.346145	0.104137	0	0.190922	0	0	0.709224	0.345274	0	0	0.336541	0.131255	0.198566	0.360496	0.295237	1.16713	9.36262	0	0.355263	0	0.687828	1.52446	0.597842	0.363463	1.82153	0.158072	0.469749	0.31272	3.02053	0.346142	0.230493	0	0.114898	0	0.114791	0.114738	0.114684	0	0	0.0336582	0.30215	0.52903	2.29407	0.520301
90	0	0	8.49859	3.91786	0.880399	0	0.218997	0	1.17302	0	0.216048	0.308303	0	0.212987	0.415425	1.15643	0.210563	0.21038	0.839682	0	0.65371	9.1332	0	0	1.78808	1.53718	1.52743	0	0.831409	0.0949347	0	1.12679	0.934974	6.61976	0.542025	0.180404	1.25906	0.645768	0.0538697	0	0	0	0	0.888692	0.177345	0	0.811899	2.55093	0
91	2.05847	0	7.15016	3.75811	1.93582	0.19974	0	0	0.82329	0.00294809	0.306399	0.812257	2.10753	0.0506762	0.0322021	0	0.118468	0.336533	0.338598	0	0.496128	6.31681	0	0.9373	0.816026	0.471213	0.530931	0	0.575122	1.44963	0	0.417283	0.540499	3.64091	0.313309	0.351929	0	0	0.246726	0.0518797	0.103721	0	0.0518163	0.206729	0	0.257947	0.152554	2.13534	0.680441
92	0	0	6.63322	2.84872	1.62742	0	0.163829	0.0285599	0	0.268606	0.122406	1.24505	1.91154	0	0.6817	1.35752	0.0137393	0.311402	0.221875	0.317219	0.0719287	9.41703	0	0.998172	0	0.665545	0.912329	0	0.214754	1.78078	0.270291	0.349977	1.0738	4.00392	0.286155	0.0897275	0.0170327	0.23349	0.537608	0.0134749	0.065353	0.0768784	0	0.235414	0.177589	0.213376	0.343726	3.74834	0.900752
93	0	0	7.07356	3.32344	1.7558	0.195657	0.200853	0	0	0.239143	0.243348	0.587451	2.19465	0	0.589459	1.3858	0.0176562	0.127479	0.35412	0.213169	0.123029	10.9853	0.304699	1.07479	0.783291	0.754355	1.15083	0.00786467	0.524801	1.72142	0.110654	0.241157	1.26642	4.75122	0.266121	0.179128	0.469916	0.232425	0.734537	0.030655	0.109587	0.00817923	0.0182391	0	0.127564	0.224829	0	3.8059	1.02262
94	2.92006	0	6.13929	3.24214	1.83304	0.254661	0.0174526	0	0	0.113941	0.0737754	0.750145	1.45709	0.149441	0.845256	1.29814	0.0726239	0.11531	0.214827	0.571886	0.281212	10.9699	0.0943534	0.636334	0.833373	0.507066	0.849286	0.0337741	0.344358	1.66559	0.316621	0.245999	1.47086	4.68799	0.176688	0.276877	0.293385	0.33412	0.853582	0.0247264	0.07645	0.21156	0.0281623	0	0.114467	0.263434	0.568369	3.69382	0.657887
95	0	0	5.5029	3.30842	1.25143	0.109168	0.116769	0.0536096	0	0.344937	0	0.954056	2.82145	0.0530087	0.684484	0.68224	0.140946	0.21408	0.12541	0.141499	0.0497296	12.2904	0.191807	1.18175	1.08038	0.722846	0.440142	0.270739	0.0601776	2.10318	0.287357	0.0635804	0.878744	5.05082	0.179232	0.178976	0.282437	0	0.742067	0.0899424	0.0468853	0.226583	0	0.349871	0.197674	0.487255	0.239115	4.02251	0.506892
96	1.0789	0	6.45825	3.40185	1.31601	0.0583323	0.0463808	0.0257738	0	0.217959	0.119729	0.875221	1.91384	0.0255801	0.548543	1.00371	0.0090615	0.240971	0.197372	0.364889	0.362265	10.576	0	0.833013	0.574225	0.613861	0.775495	0.154058	0.456841	1.67721	0.0756882	0.267738	0.804635	4.56521	0.339802	0.250077	0.279827	0.385904	0.563829	0.0733659	0.0454978	0.202816	0.00697877	0.177367	0.165307	0.234854	0.387159	3.64907	0.822987
97	0	0	7.67055	3.05519	1.50396	0.139523	0.00532288	0.0503694	0	0.144603	0.0392289	0.774236	2.09032	0.149555	0.864272	1.00589	0.119725	0.0741715	0.197866	0.220173	0.168048	10.1454	0.0844241	0.844225	0.666949	0.509352	0.568407	0.210837	0.623728	1.75167	0.290057	0.368048	1.52386	4.19575	0.340945	0.238856	0.147191	0.255846	0.454153	0.00259785	0.0518551	0.176078	0	0.0854891	0.186457	0.184899	0.659902	4.3186	0.823931
98	0.567519	0	7.00532	3.34418	1.54802	0.0598555	0	0.116177	0	0.361976	0.075316	0.607872	1.78042	0.101733	0.408839	0.878454	0.0540383	0.256895	0.243514	0.153762	0	10.4498	0.0183473	0.833368	0.218551	0.714957	0.667142	0.106737	0.388991	1.57052	0.298753	0.422036	1.58941	4.4532	0.254032	0.0906855	0.071456	0.356907	0.453325	0.0450227	0.0382535	0.199202	0	0.140957	0.249731	0.267596	0.699535	4.14908	1.04847
99	0	0	6.17466	3.21347	1.34202	0.0670005	0	0.107347	0	0.0297414	0.139472	0.946412	1.86528	0.0237998	0.508485	0.533852	0.0453446	0	0.163319	0.197823	0	10.0839	0.241756	0.765083	0.436934	0.657041	0.765986	0.191103	0.377579	1.50781	0.210104	0.283012	1.36589	4.61404	0.188025	0.162319	0.0343955	0.349172	0.638244	0.0459318	0	0.0948614	0.0347388	0.0998108	0.28682	0.242585	0.452785	4.24606	0.805531
100	0.501835	0	5.37208	2.50302	1.5695	0.132979	0.0480014	0.0601914	0	0.236362	0.105098	0.569572	1.65229	0.0449233	0.618022	1.1368	0.0662609	0.153698	0.150675	0.341951	0.324056	10.7322	0	0.875566	0.50806	0.638288	0.83415	0.0908795	0.351496	1.68391	0.329679	0.361945	1.63178	4.65613	0.28465	0.166091	0.0545859	0.281786	0.477786	0.0133543	0.073652	0.226406	0.0354803	0.247712	0.323205	0.109282	0.0917346	4.30256	0.992466
101	0	0	5.79871	1.41725	1.0334	0.409369	0	0	0.101674	0.198909	0.202348	0.716601	1.66592	0	0.374546	1.04163	0.138559	0.274089	0.269684	0.591419	0.47933	9.33147	0.00526316	0.737088	1.17893	0.658196	0.536734	0	0.806667	1.55025	0.174415	0.310583	1.19116	4.56306	0.175504	0.337702	0.184417	0.371751	0.385498	0.0688017	0	0.302138	0.0686151	0.276671	0	0.114375	0.26832	3.89338	0.74424
102	0	0	6.89987	3.56642	1.04421	0.300872	0	0.185586	0	0.632804	0.157141	0.640485	2.16487	0.0704084	0.570462	1.2548	0.151373	0.0572736	0.241975	0.338591	0	9.13573	0	0.396365	1.07225	0.870255	0.764555	0	0.337357	1.8781	0.169819	0.389298	1.20264	3.866	0.305	0.190864	0.0718079	0.331305	0.553223	0.143254	0	0	0	0.012485	0.152588	0.541846	0.166279	4.41081	0.941375
103	0	0	6.47021	2.44203	1.07127	0.200274	0.305635	0.0641969	0	0.651324	0.219955	0.657352	1.00334	0.141365	0	1.23889	0	0.125383	0.197493	0.0568556	0.271613	8.70507	0.325245	0.119348	0	0.644072	0.91615	0.0246718	0.476286	2.24174	0.116257	0.0616104	0.88137	3.79221	0.305659	0.231827	0.0345055	0.0710523	0.0705628	0.0602651	0	0	0.0602106	0	0.225246	0.579453	1.02529	5.64247	0.732156
104	0	0	6.20485	3.10187	1.10205	0.424031	0	0.0699493	0.762436	0.0463171	0	0.714915	1.58844	0.24986	0.575099	1.34338	0.0827472	0.368307	0.251904	0	0	9.77355	0	0.799568	0.453194	0.456871	0.902082	0.0681764	0.719501	0.954873	0.38894	0.605668	1.52201	3.60831	0.119089	0.0559555	0.0206125	0.180295	0.768327	0.138168	0.0345272	0.0533803	0	0.00377921	0.687839	0	0.499267	5.65594	1.08579
105	4.09807	0	7.73878	2.48496	1.64088	0.0213123	0.180364	0.0667846	0	0.707973	0.240024	0.654937	2.0284	0	0	0.936155	0	0.30847	0.115753	0.280615	0	10.2583	0	0.0602999	0	0.665302	0.664814	0.138076	0	1.44235	0.272837	0.543656	1.95788	2.09227	0.324989	0.127032	0	0.0130518	0	0.129799	0	0.125186	0	0.636105	0.506996	0.499112	0.46503	3.99309	1.24449
106	0.482156	0	5.98943	2.6872	1.23574	0.0419785	0	0.311521	0.55867	0	0	0.697754	2.09894	0	0.980668	2.17673	0	0.0792997	0.288917	0.00237232	0.0568549	9.19262	0	0.583362	0	0.766137	0.367235	0.190035	0.79373	0.145368	0.128483	0.280958	1.64954	4.22735	0.36047	0.359876	0	0.434102	0	0.14618	0	0.323477	0	0.00385074	0	0.0109036	0.826568	4.80667	0.574205
107	0	0	5.74372	2.77492	1.46792	0.035388	0.225823	0.22518	0	0.168646	0.239767	0.698931	1.91665	0.156602	0	1.70033	0	0.153918	0.331086	0.0362888	1.36296	9.52599	0	0.0723347	0.940303	1.07015	0.921123	0.339567	0.219811	1.4983	0.384783	0.286342	0.748625	3.50784	0.206903	0.286914	0	0	0.8385	0.0632742	0.189707	0	0.0630425	0	0.0262323	0.618997	0.526518	5.35294	0.974719
108	0	0	5.4283	2.97521	1.0099	0.294517	0	0.143473	0.385085	0.839139	0.154776	0.333261	1.71702	0	0.757507	1.48698	0.148936	0.13089	0.00262076	0.0496768	0	9.09695	0.538956	2.90671	0.599828	0.930582	1.14687	0.328283	0.521006	0.911736	0	0.00909197	1.96166	1.58228	0.423954	0.0626024	0.177831	0.253518	0.697936	0.123544	0.123471	0.185548	0.123104	0.413276	0.334478	0.499788	0.749304	4.70941	1.0887
109	2.61297	0	3.66286	5.01017	1.3912	0.754745	0.376298	0	0	0.125788	0.494077	0.124471	1.09904	0.484866	0	1.66872	0.118893	0.117309	0.352382	0	0.434229	9.30028	0.307622	1.13014	0	0.41206	0.704826	0.105883	0.924875	0.863794	0.294188	0.603768	0.796802	3.68546	0	0	0.183624	0	0.866364	0.09857	0	0.381634	0.098277	0.330004	0.242373	0	1.45371	4.38228	0.883558
110	0	0	6.64698	2.79277	1.55983	0.275416	0.13528	0	0	0.605083	0.154232	0.448416	1.65436	0.0652057	0.559309	1.31604	0.0170816	0.115261	0.0930743	0.18666	0.231329	9.52687	0.104164	0.76107	0	0.63828	0.823048	0.0451798	0.430419	1.46283	0.245179	0.312766	0.924094	3.84156	0.40609	0.152597	0	0.151593	0.197373	0.0399391	0.029307	0.0220099	0.0172652	0.142836	0.329603	0.546228	0.457201	5.76691	1.11105
111	1.17593	0	6.47647	2.4643	1.72447	0.214862	0	0	0	0.517429	0.210688	0.488596	1.94051	0.0589379	0.900519	0.907301	0.160145	0	0.215388	0	0	8.67883	0.0375477	1.40509	0.310693	0.716304	0.776362	0.00316679	0.131991	1.77106	0.411623	0.519318	1.1228	3.0339	0	0.0961644	0.408857	0.113981	0	0.139413	0	0.0473225	0	0	0.00919214	0.174571	0.493373	6.29621	1.23485
112	0	0	4.59476	3.28984	1.2888	0.457687	0.0866363	0	0	0.237985	0.235118	0.150434	2.2121	0	0	0.468381	0.0827466	0.907949	0	0.299949	0.740043	10.8679	1.13071	1.29798	0	1.24153	0.618565	0	0.37074	1.43097	0.229923	0.682384	1.31363	1.55066	0.206874	0.137796	0	0.310328	0.762068	0	0	0	0.0679689	0.157636	0.195695	0.642075	1.15089	5.64934	0.767815
113	0	0	6.57457	2.93177	1.5407	0.0333992	0	0	0.221895	0.176878	0.178623	0.593956	1.41163	0.173726	0.568201	1.13848	0.0910893	0.1529	0.0671182	0.162234	0.377407	10.2652	0	0.434973	0	0.622775	1.19574	0.063857	0.114148	1.59823	0.183924	0.0422648	1.31523	3.03566	0.188005	0.129987	0	0	0.330028	0.0712787	0	0.128536	0.0568052	0.143416	0.448877	0.557153	0.435809	6.7429	1.35589
114	1.70788	0	5.40699	3.41522	1.17814	0.262069	0.0957234	0	0	0.458029	0.201598	1.13563	1.23895	0	0.843395	0.875092	0	0.0342413	0.136439	0.308437	0.384703	9.70688	0	0.450926	0	0.614786	1.08017	0.0594541	0.130052	2.27583	0.442815	0.157206	1.22136	3.58943	0.102383	0.257248	0	0.219677	0.310908	0.126735	0.0422267	0.218557	0	0	0.266629	0.346908	0	6.38221	0.683989
115	0	0	5.61662	2.18871	0.959343	0.243607	0.0996043	0.067358	0	0.420092	0.0273597	0.202395	1.92375	0	0.609759	1.25021	0.135989	0	0.109917	0	0.106404	10.4909	0	0.518105	0.318436	0.447207	0.707424	0.26164	0.399619	1.18068	0.215588	0.274137	1.31009	3.79261	0.415949	0.250615	0.13961	0.395417	0.292194	0.139876	0.0447063	0.105758	0.055774	0	0.340548	0.0913242	0	5.37602	0.676413
116	0	0	5.73495	2.18488	1.54952	0.130882	0.0299889	0	0.0293748	0.375214	0.0425921	0.665165	2.05767	0.109459	0.99952	0.558127	0.0225767	0.252928	0.436771	0.163695	0.147297	9.82168	0.405758	0.924845	0.231193	0.663375	0.635857	0.138748	0.319403	1.0348	0.168623	0.176695	1.32498	4.14149	0.325995	0.148932	0	0.122193	0.334115	0.0794323	0.0451255	0.301656	0.0749909	0.144859	0.195464	0.355091	0.499986	5.8168	0.883759
117	0.943821	0	5.89193	1.86483	1.35809	0.0788338	0.0605106	0	0	0.575414	0.129117	0.748077	1.66305	0.0875636	0.552437	1.0317	0.0197181	0.104579	0.195017	0.441627	0	9.6554	0.098112	0.916535	0.252153	0.660862	0.729176	0.0190729	0.349651	1.60441	0.296859	0.370987	1.01728	3.60321	0.299211	0.163682	0.0832016	0	0.370871	0.0578907	0.0828766	0.276171	0.0124734	0.224317	0	0.31842	0.347678	5.56032	0.832942
118	0.915738	0	5.71183	2.36946	1.09426	0.0832656	0.0331758	0	0	0.220976	0.0708101	0.484718	1.74758	0.131428	0.712451	0.832583	0.126606	0	0.262066	0.0156109	0	9.7687	0.395587	0.997692	0.76483	0.582527	0.467082	0.0741039	0.31555	1.14594	0.318352	0.492551	1.40504	2.93613	0.276916	0.178634	0.0849247	0.154805	0.45457	0.086437	0.0549611	0.0964248	0.0522036	0.364089	0.242993	0.4339	0.524737	6.22553	0.875599
119	0	0	5.65843	2.28252	1.09768	0.073518	0.113508	0.0230618	0	0.186378	0.101396	0.481788	1.92555	0.0910834	0.539168	0.971875	0	0.115752	0.201406	0.104332	0.12998	9.52137	0.231118	1.0117	0.26604	0.582118	0.535411	0.0432264	0.463688	1.5261	0.178462	0.310338	1.21524	3.5419	0.23083	0.168127	0	0.0915487	0.295567	0.0180606	0.0401495	0.139881	0.0222754	0.0223329	0.16769	0.356456	0.5599	6.02696	1.07989
120	1.95527	0	5.43327	0.953775	1.50163	0.0467581	0	0.0613011	0	0.160364	0.17185	0.562318	1.95854	0.167824	0.347619	0.606635	0	0.213637	0.212866	0	0	10.1246	0.262098	0.775336	0	0.52308	0.801276	0.0833883	0.305346	1.04223	0.255404	0.152015	1.10114	2.92062	0.105126	0.185184	0	0.00666238	0.240211	0.0989324	0.098878	0.00725701	0	0.211018	0.293506	0.302095	0.131281	5.32753	0.732179
121	0	0	4.08768	2.08511	1.38143	0.123534	0.0657249	0.342597	0.0944641	0.263905	0.0991694	0.4492	1.13408	0.154525	0.671809	0.902282	0.0613039	0	0.161573	0.0734201	0	10.2787	0	1.22008	0	0.416965	0.961973	0.103245	0.177955	1.53527	0.375795	0.113497	1.43098	2.90932	0.253761	0.0832635	0	0	0.450645	0	0.0822646	0.108384	0.0113668	0.509589	0.143576	0.421745	0.97235	5.67546	1.05545
122	0.530559	0	5.45666	2.65193	0.913732	0.0585135	0	0.0850346	0	0	0.0208888	0.643223	2.12093	0.0138064	0.570215	0.983266	0.0222921	0.146574	0.292214	0	0.278182	8.6385	0.114383	0.747278	0.18541	0.647167	0.742	0.194207	0.560141	1.11802	0.303662	0.323571	1.0074	3.24999	0.344072	0.254499	0	0.231751	0.35533	0.212669	0.0531267	0.30545	0	0.118251	0.287726	0.275882	0	5.1195	0.768854
123	0	0	5.7327	1.79712	1.18151	0	0.0109142	0	0	0.0516617	0.0058285	0.332153	1.83565	0.0220219	0.836796	1.41644	0.0552316	0	0.171175	0.377724	0.204288	9.6031	0.312561	0.741343	0.536681	0.668731	0.556618	0.0471252	0.13086	1.42452	0.177343	0.394103	1.35782	2.84846	0.0807292	0.220882	0	0	0.436868	0.0227968	0.0176907	0.237277	0.117141	0	0	0.410531	0.425712	5.05546	1.06919
124	0	0	5.7397	2.16788	1.15915	0	0.0485011	0	0.00364565	0.451681	0.0606732	0.649388	1.76425	0.0657346	0.698889	1.12708	0	0	0.298622	0	0	10.9838	0	0.139341	0.621517	0.389243	0.92065	0.101621	1.04855	1.57398	0.265628	0.282627	1.20498	3.97765	0.397613	0.251318	0.0028459	0	0.0566121	0	0.104905	0	0	0.457003	0.216406	0.510073	0.326943	4.33452	0.950146
125	0.720217	0	3.82828	2.56483	1.26521	0	0	0	0	0.19879	0.414006	0.304164	2.6245	0	0	1.06665	0.0957864	0	0.183948	0	0.22843	9.32367	0.578136	1.06399	0	0.611021	0.521563	0	0.497976	1.59209	0	0.753927	0.473324	3.61814	0.307604	0.400649	0.73714	0.59145	0.680176	0	0	0.272555	0	0.718812	0.212649	0.449476	0.0416551	5.13535	1.18748
126	0	0	6.47307	2.42652	1.17831	0.188151	0.210748	0	0	0.235636	0.230451	0.00311456	0.869544	0	1.10452	2.01304	0	0.281868	0.414873	0.180356	0	9.27279	0	1.46378	0	0.629087	0.566441	0.262293	0.328841	1.32538	0	0.543706	0.985513	3.87237	0.150646	0.150317	0	0.630605	0	0.0580411	0	0.32797	0.0899198	0	0.469022	0.378232	0	3.67977	1.6589
127	12.6168	0	3.43604	2.07621	0.823473	0.655828	0	0	0	0.487134	0.164197	0.483677	1.75547	0	0.474132	0.626502	0.154937	0.309439	0.463073	0	0.601565	9.20527	0	0	0	0.418391	0.247216	0.691468	0.644222	1.89456	0.394311	0.102321	0.49167	3.60063	0.243265	0.384842	0	0.190933	0.986788	0.126121	0	0.0985013	0	0.859337	0	0.218678	0.390547	3.71612	1.12986
128	3.79389	0	5.59804	1.91784	0.733458	0.0537139	0.13371	0	0.00990049	0.0508129	0	0.519361	1.39208	0.255692	0.885559	0.852783	0	0	0.358432	0	0.246854	9.26972	0.98604	0.748439	0.718976	0.454316	0.757987	0.266431	0	0.962339	0.0139231	0.469494	0.916369	2.54907	0	0.0765446	0.0592466	0	0.448088	0.0509363	0	0.402885	0	0	0.119663	0.223078	1.41958	5.82493	0.758241
129	5.27658	0	4.26495	2.27568	1.29935	0.196533	0	0	0.929614	0.669407	0.383957	0.693231	1.78519	0	0.182045	0.915757	0	0.250183	0.427972	0	0	9.33279	0	1.38866	0.0722116	0.651956	1.05491	0.0861661	0.227836	1.30411	0.273644	0.051919	1.44587	3.49251	0.114536	0.065476	0.211366	0	0.225013	0.200764	0.0802443	0.063332	0	0	0.657503	0.559335	0.580531	5.25289	0.363775
130	5.69139	0	5.37696	2.75141	1.22134	0.395314	0.0673247	0	0	0.32585	0	0	1.4694	0	0.641723	1.10208	0.0643027	0.179526	0.00610375	0	0.338337	8.13554	0	1.16327	0	0.514296	1.16504	0	0	1.68799	0.169527	0.62022	1.18819	2.1134	0.544396	0.00751365	0.361422	0.0213764	0.18219	0.107203	0	0.0738559	0	0.95869	0.0174424	0.590961	0.586186	5.03168	0.793858
131	0	0	5.41836	2.61527	1.20619	0.133713	0.0456248	0.0301199	0	0.296311	0.108952	0.531191	1.51397	0.0616436	0.724558	0.962955	0	0.0433702	0.148291	0	0	9.53115	0.213871	0.918488	0.333829	0.688612	0.584745	0.0942855	0.322832	1.37207	0.273625	0.210364	0.942684	2.75903	0.200617	0.158275	0	0	0.279221	0.0619213	0.0466646	0.191437	0.0226182	0.354858	0.279165	0.332166	0.565172	5.08221	0.833979
132	1.73633	0	5.01545	2.20901	0.929576	0.109268	0.163219	0.162947	0	0.214662	0.160553	0.533305	1.63673	0.103822	0.304009	0.394165	0.0508601	0.151366	0.0438909	0.133414	0	8.32822	0.132173	0.992825	0	0.211849	0.234819	0	0.354569	1.55743	0.456482	0.072168	1.20025	3.19022	0.565823	0.116515	0	0	0.475877	0.129468	0.12444	0.228488	0.118877	0.154158	0.572021	0.73717	0.686219	4.19702	0.698206
133	0	0	4.55194	1.55554	1.13464	0.189476	0.0295482	0	0	0.123295	0.124166	0.670097	1.29854	0.129	0.641922	0.792519	0.0282685	0.230827	0.296273	0.135974	0.249723	9.05911	0.200044	0.688847	0.720111	0.563947	0.685985	0.088164	0.278365	1.14073	0.227544	0.128177	0.901345	2.68378	0.216098	0.1728	0.30315	0.0380288	0.419358	0.0264351	0.0364142	0.222822	0.0389916	0.330118	0.310967	0.334036	0.690795	4.39834	0.937992
134	0	0	4.65959	2.06651	1.09567	0.0987582	0.0397276	0	0	0.271635	0.127947	0.501566	1.36999	0.0668623	0.451774	0.714546	0.0451428	0.123611	0.183615	0.0592442	0.0507278	9.37735	0.111349	0.838738	0.244433	0.537708	0.674856	0.0830097	0.350001	1.21734	0.199137	0.344916	1.05631	2.93063	0.256141	0.119839	0	0.00178709	0.349355	0.0573411	0.0532943	0.188271	0.0238224	0.326837	0.222995	0.366121	0.556231	4.62639	0.843576
135	0	0	4.52611	1.96522	1.06737	0.0634196	0.0453356	0.0221323	0	0.302923	0.130088	0.574683	1.29822	0.0451351	0.448706	0.738939	0.0321555	0.0958021	0.184692	0.112733	0.0281719	9.0866	0.138329	0.749763	0.24286	0.50699	0.548755	0.086666	0.254038	1.1136	0.244133	0.328153	1.06	2.77146	0.235274	0.147748	0	0	0.343834	0.0481625	0.0469078	0.128212	0.0207295	0.275747	0.186667	0.346195	0.424876	4.48052	0.815192
136	0.453091	0	4.73207	2.03869	1.00642	0.00699863	0.0318288	0.0215692	0	0.30007	0.147661	0.534011	1.33784	0.0707439	0.443695	0.740823	0.0201137	0.104603	0.189944	0.122314	0.0604898	9.10254	0.195612	0.731151	0.320997	0.497421	0.66355	0.0929969	0.224135	1.15891	0.242211	0.306212	1.03251	2.65744	0.213765	0.152331	0	0.0230777	0.328447	0.0622604	0.0505406	0.14037	0.0290648	0.270747	0.232514	0.421034	0.42095	4.40467	0.775998
137	0.359073	0	4.59931	2.07891	1.15012	0	0.0657699	0	0	0.309058	0.13259	0.507193	1.23159	0.0485318	0.465678	0.564173	0.0283772	0.0560944	0.197357	0.237516	0	8.96458	0.0773402	0.82413	0.104506	0.386718	0.587904	0.128704	0.260473	0.924396	0.203981	0.263774	1.04096	2.22932	0.152469	0.0601215	0.0563654	0.0303408	0.396631	0.0448708	0.0386103	0.173728	0.00496061	0.173591	0.298374	0.354863	0.37462	3.95996	0.749883
138	0.38779	0	4.63116	1.77126	1.48903	0.0475888	0.00864094	0	0	0.2917	0.209444	0.752513	1.10532	0.121113	0.170044	0.777309	0.0819955	0.0756581	0.136818	0	0.374852	9.24549	0.25978	0.378261	0.554174	0.579757	0.210704	0.0376039	0.174861	1.05381	0.276437	0.170255	1.17237	3.53698	0.257102	0.148125	0	0	0.728004	0.0406947	0.0905951	0.0450329	0.00345588	0.381424	0.306457	0.517268	0.392523	3.64212	0.477043
139	8.03767	0	6.19887	2.64193	0.944391	0.34261	0.00753834	0	0	0.187282	0.333232	0.43352	1.01802	0.248465	0.749264	1.23149	0	0.0800997	0.326813	0	0	8.05822	0.275234	1.37044	0.227688	0.42662	0.273615	0.213464	0.197367	1.87011	0.479416	0.689177	0.602607	3.33068	0.466186	0.126655	0.104149	0.0686216	0.569832	0.130527	0	0.0973664	0.0650133	0	0.148711	0.557248	0	3.41048	0.630076
140	1.51099	0	5.53168	1.25299	1.19268	0.382886	0.131634	0	0.23644	0.336861	0.517129	0.487684	2.52066	0	0.582953	0.778625	0	0	0	0	0	8.65046	0	0	1.25122	0.295702	0.496759	0	0.138895	1.15252	0.637329	0.393491	1.25978	1.40374	0.423526	0.422517	0.252767	0	0	0.103987	0	0.0351474	0.207183	0.900288	0.714495	0.281421	0.818603	4.33784	0.678175
141	0	0	4.02627	2.9092	1.63889	0.0544888	0	0.25827	0.762943	0.218623	0.0961524	0.996085	1.55622	0.150254	0.536289	0.0103221	0	0.2167	0.590724	0.229294	0	9.8806	0	0.590807	0.37005	0.46154	0.655784	0	0.302036	1.42441	0.270538	0.369863	1.77821	3.42811	0.367326	0.268068	0	0.104299	0.766724	0.124431	0.0470424	0.278338	0	0	0.0824249	0.7173	0.170528	4.63602	0.695285
142	0	0	4.96644	2.51114	0.405812	0.0276383	0.150926	0	0	0.278938	0.0796914	0	2.33725	0.223076	0.443208	0.216459	0.153584	0.459988	0	0.353276	0.688184	8.45225	0.883096	1.36116	0.499491	0.517336	0.402439	0.0520164	0.143211	0.750133	0.268144	0.352163	0.550186	2.85213	0.28644	0.0467328	0	0.291905	0.632939	0.125807	0.125721	0.279175	0	0	0.0668517	0.670825	0	4.74584	0.827366
143	0.31655	0	4.03715	2.26651	1.29821	0.109951	0.0741016	0.0201125	0	0.476207	0.0440107	0.433625	1.79516	0.104108	0.380441	1.19877	0.0654681	0.132578	0.243762	0.146974	0	8.99311	0.364608	0.984492	0.877547	0.786996	0.633297	0.0574294	0.400501	1.3345	0.337959	0.587563	1.19983	3.02548	0.100028	0.184197	0	0	0.577678	0.104894	0.025068	0.193948	0.0514477	0	0.286147	0.431947	0	5.08193	0.920408
144	0.114491	0	5.95263	1.2156	1.07515	0.0545393	0.0308664	0	0	0.0788933	0	0.645291	1.39225	0	1.16874	1.18809	0	0.114893	0.283343	0.0597168	0.602145	9.9842	0.216356	1.23504	0.208061	0.620506	0.697511	0	0.118493	1.06775	0.250629	0.411085	1.35419	3.88172	0.202219	0	0.0586447	0.000157861	0.0854025	0.021795	0.037597	0.11251	0.0276676	0.516642	0.525264	0.480341	0.403547	4.81758	1.0808
145	0.948556	0	4.69302	2.11846	0.999283	0.0424342	0.0899285	0.0395354	0	0.105446	0	0.725862	1.24217	0.0860941	0	0.94908	0.0119357	0.314556	0.239978	0.545809	0	9.03197	0	0.399331	0.681624	0.237139	0.174764	0.121554	0.423722	1.76942	0.574297	0.338302	1.00654	3.19284	0.254446	0.154413	0	0	0.920312	0.062824	0.146156	0.363181	0.145526	0.10731	0	0.499734	0.885222	3.99349	1.41165
[truncated: 96 more columns]

## Sheet: S6A, 1xBio 10 mM Rep 4 Rhos
TL	NT1	NT2	NT3	NT4	NT5	NT6	NT7	NT8	NT9	NT10	NT11	NT12	NT13	NT14	NT15	NT16	NT17	NT18	NT19	NT20	NT21	NT22	NT23	NT24	NT25	NT26	NT27	NT28	NT29	NT30	NT31	NT32	NT33	NT34	NT35	NT36	NT37	NT38	NT39	NT40	NT41	NT42	NT43	NT44	NT45	NT46	NT47	NT48	NT49
20	0	0	5.92892	0	0	2.9275	2.90342	0	8.24016	0	0	0	0	0	0	0	0	0	0	0
21	0	0	10.9417	1.04586	0	4.51872	0	0	0	0	0	1.49957	2.99418	0	0	0	0	0	0	0	0
22	0	0	7.29077	0.109186	0.499023	0.497855	0	0.992232	2.46052	0.48871	0	0	0	0	0.578734	7.24024	0.923357	0.919368	0	0	0	0
23	2.87794	0	8.86976	1.99753	0.26283	0	0.666362	0	4.65016	0	0.254536	0	0	0	0.387133	0	0.248607	0	2.04599	0.739153	0	0	0
24	3.08129	1.1052	9.02153	3.17705	0.872861	0.498552	0.207684	0.434259	1.93035	0	0	0	0	0.142206	1.27736	0	0.141432	0	0.482731	0	1.6275	0	0	0
25	7.7544	0	4.3419	2.17837	0.359175	1.07424	0	0.35699	1.21503	0.169015	0	1.74255	0.670022	0	0.344417	2.7373	0	0.339927	0.151513	0	1.56516	0	0	0	0
26	0	7.76802	2.05091	6.67823	0.632569	1.25724	0.356769	0	0	0.0898414	0	1.19737	0	0	0	0	0	0	0	0.583629	1.01517	4.37026	0	0	0	0
27	3.89429	0	7.92749	4.5559	0.309139	0	0	0.0351842	0	0.262844	0	0.472681	2.37405	0.18296	1.61916	1.9663	0	0	0.154412	0.0735512	0.781129	1.96037	0.430542	0	0	0	0
28	6.28452	0	7.05172	1.07962	0	0.526353	0	0	0	1.70442	0.336079	0.166173	0.806686	0	0.645241	0.780666	0	0.317086	1.26198	0.313919	0.0975568	1.67205	0	0	1.81466	3.14127	0	0
29	0	0	11.1124	2.89676	1.11804	1.11468	0	0.892855	3.73076	0.0648011	0	0.064186	0	0	0.166011	0	0	0	1.70077	0	2.30535	1.39558	0.13093	0	2.30691	0	0	0	0
30	10.8258	0	7.45829	1.93452	0.162583	0.0899243	0.0597593	0.382845	3.03669	0.973676	0.234769	0	0	0.0769052	0.0288908	0.818654	0	0.101929	0.304851	0.101307	1.02918	1.52018	0.395709	0.171878	0.29167	0	0	0	0	0
31	0	0.894257	8.02076	4.94447	0	0.769644	0	0	1.99568	3.00232	0	0	3.88511	0	2.90083	2.15437	0	0	0	0	0	2.1306	0	0	0.151759	0	0.150198	0	0	0	0
32	0	0	9.5498	5.35475	0	0	0	2.63258	0.0709069	2.57236	0	2.55565	0	0	0	1.66156	0	0	0	0	1.24898	3.59427	0	0	1.19083	0	0	0	1.5683	0	0	0
33	5.67738	0	7.79859	7.15076	0.849079	0.66952	0.281859	0.385073	0	0	0.103501	1.31052	1.27354	0.64111	1.4661	2.3401	0	0.265951	0.531385	0.0905859	0	0.0163191	0.0888178	0.774249	0	0.771817	0.51374	0	0	0	0	0	0
34	11.0183	0	7.62777	4.15123	0.857151	0.483246	0	0.411618	0.328339	0.88618	0.138866	1.12701	2.03608	0.0666564	1.48474	1.29069	0	0.200047	0.467626	0	0.415409	0.650179	0	0	0.227906	0	0.0742051	0	0	0.0567617	0	0	0	0
35	3.92294	0	9.88683	5.019	0.642225	0.301376	0.0860282	0	0.485397	0.442638	0.209431	1.39472	4.09255	0	1.82649	2.68797	0	0.0898618	0.481498	0.185507	0	2.28137	0	0	0.583254	0	0.110266	0.0764155	0.0887302	0	0.105503	0	0	0	0
36	9.0644	0	7.89232	5.71277	0.847609	0.146454	0	0	0	0.0824202	0.24944	1.72455	4.41623	0.0232459	1.10606	2.24313	0.0296087	0	0.425268	0	0	1.22041	0.172516	0.146858	0.218478	0.0862186	0.0861883	0.0287228	0.0771044	0	0	0	0	0	0	0
37	4.13508	0	10.0791	4.99067	0.971379	0.206222	0.319777	0.139809	0.387434	0.620016	0.0559787	1.04264	3.0277	0	0.251724	3.18971	0.21075	0.263213	1.10809	0	0	4.06093	0.13739	0.0196455	0.631897	0.190219	0	0.0475183	0.220247	0.0517515	0	0	0.641087	0	0	0	0
38	8.16993	0	10.5721	5.99526	1.16796	0	0.0557172	0.130784	0	0	0.254816	0.558046	3.75998	0	1.43301	1.30723	0	0.163429	0	0	0	3.06571	0	0.484588	0.129984	0	0.193565	0	0.0387585	0	0.0867746	0.0489851	0.134088	0.249241	0	0	0	0
39	0	0	13.165	8.74845	0.484801	0.570789	0.152979	0	0	0	0.172879	1.71817	3.53259	0.227924	2.36297	3.23623	0	0	0	0	1.02593	2.21223	0	0.2881	0	0.0768804	0.666311	0	0	0.0520646	0.152967	0	0	0.152775	0	0	0	0	0
40	8.0634	0	11.8614	5.53548	0.714868	0	0	0.239739	0	0.413868	0.0536864	0.985821	4.20996	0.0061862	1.40012	3.04642	0	0	0	0	0	1.79385	0	0.177394	0	0.145674	0.212267	0.039324	0.39613	0.0816344	0	0.0303893	0.066296	0.195589	0	0.330441	0	0	0	0
41	2.87837	0	9.51084	6.77487	1.39504	0	0.0438453	0	0	0	0.216628	2.28291	7.15342	0	2.30887	3.78098	0.019477	0.0805346	0.235869	0	0	1.72666	0	0.605623	0.68686	0.185108	0.115375	0	0.2924	0.0470134	0.0234848	0.0252849	0.0162403	0.0657918	0.0297218	0.018917	0.479859	0	0	0	0
42	0	0	9.68881	5.23081	1.18043	0	0	0	0	0	0.296579	2.20585	7.76702	0.149752	2.39485	5.29696	0	0	0	0	0	3.33478	0	0.616325	1.0925	0.419866	0.526353	0	0.525063	0	0	0.0369071	0.245485	0.416887	0.138861	0.138811	0.19157	0.105527	0	0	0	0
43	6.17575	0	9.19164	6.55883	1.36777	0.156031	0	0	0	0.214337	0.145275	2.13968	4.75989	0.0893248	1.8511	2.94579	0	0.113317	0.140503	0	0.973352	2.39291	0	0.580001	1.25677	0.329879	0.653222	0.0073794	0.394732	0	0.027031	0.0498572	0	0	0.0155624	0	0.341939	0.128137	0	0	0	0	0
44	1.60625	0	7.66212	7.08929	1.91926	0	0.129936	0.0892158	0	0.506647	0.338626	1.84565	7.23453	0	2.66686	3.42574	0	0.30528	0	0	1.13855	2.49119	0	0.869471	1.18334	0.599509	0.337028	0	0.585702	0.262528	0	0.284976	0.403076	0.0354352	0	0.118351	0.188801	0.271276	0.329715	0.0816544	0	0	0	0
45	2.10094	0	7.77163	5.85378	1.86436	0.212287	0	0.240059	0	0.19862	0.290811	2.40782	6.8179	0.20449	2.97146	4.49583	0.00802174	0.0458406	0.678838	0	0.0484479	2.83951	0	1.2257	1.61203	0.429577	0.777492	0	0.375231	0.217506	0	0.038349	0	0.153391	0.0269128	0.0242897	0.270887	0.278317	0.245751	0	0.273926	0	0	0	0
46	0	0	7.75786	5.31218	1.51341	0	0	0	0	0.255174	0.408867	1.09399	6.76877	0.263722	2.98075	4.78088	0	0.240924	0.0107361	0	0	3.7284	0	2.14169	2.52417	1.15085	1.4375	0.0930116	1.09994	0	0	0.278952	0.275898	0.320887	0.0496189	0	0.359313	0.106575	0	0.27045	0.237272	0.179439	0.358789	0	0	0
47	0	0	6.04825	4.87155	1.17628	0.100906	0	0.026808	0	0	0	1.34553	10.3178	0.269143	3.16879	4.25036	0	0.186467	0	0.150842	0	3.02548	0.402146	2.69674	1.73518	0.990939	1.85046	0.339063	1.47999	1.11979	0.155736	0.142239	0.120481	0.0504075	0	0	0.197171	0.461364	0.0141024	0.0974499	0.125188	0.0833311	0	0	0	0	0
48	0	0	6.02611	4.53538	1.4418	0	0	0	0	0.16476	0.0343872	2.18558	9.38726	0.186014	2.32336	3.8079	0	0	0.904349	0	0.423768	3.1565	0	2.28431	1.97091	1.47809	2.11678	0.103989	1.35633	1.40214	0.148643	0.159282	0.263079	0.397448	0.0308399	0.0452314	0.14233	0.112325	0	0.078887	0.057168	0.350981	0.0050304	0.818285	0.100737	0	0	0
49	0.0525349	0	5.13888	3.67674	1.11487	0.0179544	0.128966	0.0260469	0.226338	0.145023	0.12917	1.58784	9.10376	0	1.66361	3.79467	0.0158747	0.240277	0.516151	0	0.0157448	4.17384	0	3.1196	3.03925	1.97439	2.03328	0.0539078	1.64629	1.30842	0.18143	0.313046	0.216472	0.765204	0.0965937	0.121658	0.613098	0.640361	0	0.00694061	0.0314489	0.224589	0.0526598	0.370683	0.422383	0	0	0	0
50	0	0	4.139	3.06647	1.1683	0.068307	0	0	0.181456	0.496158	0.224599	2.83864	10.0339	0.177959	2.3038	4.52815	0	0.0658895	0.76115	0.163196	0	2.37822	0	3.28739	3.0739	1.65386	2.71555	0.132277	1.91371	1.45317	0	0.405785	0.18078	0.896109	0.230329	0.213653	0.166688	0.363369	0	0.01967	0.0083398	0.127801	0.005634	0.442179	0.114606	0	0	0	0
51	0.855066	0	3.61877	2.94537	1.13452	0	0	0.0529701	0	0.207096	0.336545	2.58663	10.9031	0.358837	2.14752	4.93665	0.0847916	0	0.379913	0	0	2.58914	0	2.1454	2.38081	1.48305	2.8793	0.222835	2.67597	2.15935	0.160958	0.496925	0.282238	0.49101	0.294495	0	0.299206	0.553891	0	0.137228	0.0840964	0	0.0217739	0.443529	0.389371	0.0601438	0.0411861	0.160342	0
52	2.58214	0	3.33913	2.60776	1.11237	0.0865571	0	0	0	0.382603	0.123389	2.7518	9.13796	0.300337	2.81364	2.73734	0.0465157	0.0103005	0.636069	0	0	1.6049	0.0553046	2.23203	3.88265	1.48809	3.75465	0.147501	2.87276	2.53779	0.128824	0	0	1.07176	0.11866	0.295778	0.653198	0.539817	0.818828	0.125253	0	0	0.0325164	0.285105	0.28742	0	0.132286	0.266974	0
53	1.50175	0	4.51078	3.32264	1.25342	0.0829418	0.0378672	0.0097952	0	0.125258	0.275123	2.34924	10.0678	0.27897	2.57453	3.86795	0.0718261	0.0879429	0.385077	0	0	1.43311	0	1.9963	2.04614	1.10244	2.07682	0.123116	3.52575	2.46054	0.043294	0.418027	0.300856	1.73309	0.406444	0.557624	1.10608	0.906613	0.561461	0.035513	0.0164365	0.0828613	0.0128128	0.575257	0.141278	0.0247675	0.174181	0.0863958	0.181131
54	0	0	4.56922	3.33248	1.00943	0	0	0	0	0.226393	0.176756	1.6091	7.18524	0.187983	1.50604	2.26795	0.06403	0.0312816	0.567691	0	0	2.82373	0	2.16898	2.40405	1.42657	2.38374	0.172334	2.55423	3.66318	0.0263215	0.266903	0.796117	4.27983	0.633593	1.03738	1.70928	2.00949	1.64957	0.0844496	0.103773	0.281533	0.012818	0.248548	0.0568215	0.0257603	0.100784	0.197144	0.0103213
55	0	0	5.22608	4.11013	0.834713	0.0217494	0.0953227	0.204914	0	0.136597	0.353889	1.1955	7.41031	0.216995	2.09243	1.58141	0.152803	0.383039	1.00624	0	0	3.53716	0.30998	2.60378	2.94128	1.83445	2.14804	0.12051	2.21715	3.05655	0.381283	0	0.771111	4.07727	0.0295473	0.422018	0.737929	0.949047	1.29198	0.194934	0.386822	0.175863	0	0.132536	0.17106	0	0	0	0.0854122
56	0.492196	0	4.54606	3.3443	1.16173	0	0.00231368	0	0	0.317965	0.249667	1.72798	7.43585	0.154849	2.0878	3.18932	0.0249791	0.154027	0.570814	0	0	2.1787	0	1.77081	2.00155	1.45998	2.37946	0.119534	2.71209	4.11129	0.241619	0.273541	1.21143	4.63888	0.523891	0.845012	1.18589	1.54422	1.20793	0.22306	0.200294	0.270653	0.00864948	0.363003	0.13698	0.0185361	0.0284912	0.284668	0.0540014
57	0.290979	0	4.82192	4.04152	1.08204	0.100911	0	0	0	0.195326	0.228585	1.44429	5.44015	0.128031	1.76789	2.33307	0.0554455	0.0878581	0.250127	0.163005	0	2.94685	0	2.07523	2.06924	1.80447	3.00778	0.085484	2.63985	4.20792	0.173415	0.157003	1.16437	5.55971	0.825446	0.934082	1.75462	1.76563	1.34483	0.254418	0.181312	0.192154	0	0.342628	0.157757	0.0539424	0.00187191	0.237935	0.00443788
58	0	0	4.77071	2.98826	0.923667	0.0822254	0	0.0991289	0	0.0969348	0.21314	1.38273	6.00659	0.0261645	2.28998	2.34832	0.0117377	0	0.2525	0	0	3.31624	0	1.98621	2.38986	1.48738	2.72342	0.166575	2.60908	5.27024	0.134128	0.301966	1.51567	5.92012	0.897596	1.33738	1.52573	1.58037	1.19667	0.025406	0.0739413	0.674354	0.0585916	0.474804	0.116374	0.00100904	0.0591124	0.239526	0.00420546
59	0	0	3.56377	2.65212	0.893537	0.0423798	0.0672104	0	0	0.442455	0.439588	1.60478	5.23344	0.196902	1.95974	2.09373	0.0442149	0.0467869	0.29035	0	0.24379	3.75824	0	2.36024	2.47227	1.7183	2.30963	0.0686996	2.56011	4.37219	0.164993	0.42896	1.57289	5.42063	0.681822	1.17256	1.95469	2.57675	2.69932	0.267875	0.426652	0.691875	0.0279819	0.581036	0.124934	0.0391761	0.0167962	0.275812	0.0295175
60	1.90627	0	3.77996	2.73525	0.82302	0	0.0429792	0	0	0.227006	0.351336	1.28551	4.78397	0.184851	1.14265	1.16871	0.0433914	0	0.226961	0.0164224	0	5.05593	0	1.80961	2.12558	1.22492	1.74239	0.0452194	2.11408	3.95023	0.147445	0.348317	1.38179	8.65512	0.777132	1.01557	1.57694	2.21179	2.6633	0.351136	0.579136	0.858246	0.0331871	1.45702	0.171181	0.0303683	0.0481857	0.416163	0.0512602
61	0.315675	0	6.10202	4.50934	0.988378	0	0.0218667	0	0.0235505	0.627684	0.384151	0.88314	2.53369	0	1.09489	1.33649	0.0348353	0.0271515	0.283642	0	0.576212	10.0388	0	1.62058	1.90767	1.12148	1.6585	0.208254	0.850188	2.76158	0.297977	0.11414	1.61294	8.8311	0.618022	0.774975	0.800095	1.75475	1.46159	0.229132	0.201946	0.578995	0.0736179	1.04436	0.260912	0.121779	0.0468441	0.854043	0
62	2.90384	0	5.84941	4.11983	1.2181	0.120858	0	0	0.274954	0.0951657	0.461146	0.796849	3.3109	0.141449	1.01117	1.32332	0.0331142	0.0515577	0.474977	0	0	10.9123	0	1.71153	1.37308	1.02311	1.04645	0.0133062	1.24246	3.13432	0.0546156	0.269712	1.1695	5.43566	0.580936	0.942102	1.22144	2.04678	2.38307	0.239979	0.766084	0.59088	0.0495226	1.37227	0.342372	0.0998553	0	0.762172	0.0455008
63	0	0	7.68462	5.68666	1.01879	0	0	0	0	0.12099	0.22011	0.202939	1.33944	0	0.641788	0.745442	0	0.0431284	0	0.0494154	0.189452	14.8769	0	0.586049	0.871234	0.693076	1.25998	0.0332875	0.555797	2.12806	0.0480881	0.292006	1.6847	11.9175	0.394707	0.302759	0.529861	1.0352	0.529282	0.220216	0.59044	0.372232	0.0383428	0.843785	0.278233	0.0517775	0.341122	2.6132	0.226841
64	2.24298	0	5.81791	5.29922	0.831681	0.116618	0.0589677	0	0	0.519721	0.0411888	0.764935	2.94985	0.105108	1.47834	1.47823	0.155503	0.418618	0	0	1.49488	9.10458	0.720455	2.10372	1.81767	0.598964	0.81049	0	0.624351	1.14159	0.313116	0.450445	1.06239	7.73172	0.47098	0.452036	1.5563	2.06924	2.45168	0.280513	0.353557	0.619703	0.111784	0.901908	0.451821	0.0274533	0.226058	1.15281	0.0981838
65	2.10878	0	8.60118	6.53659	0.953289	0.128244	0.00822002	0	0	0.407733	0.253534	0.201674	0.870772	0.00555305	0.719647	0.543143	0	0.12954	0.185156	0.0255426	0.47582	18.1078	0.0541193	1.13859	0.645178	0.717047	0.703962	0	0.389494	2.04189	0.0246644	0.361998	1.32043	11.0261	0.315708	0	1.12646	0.842978	0.75476	0.123391	0.079831	0.190577	0.00487331	0.0535202	0.168586	0.112645	0.0779102	0.970787	0.227939
66	1.13057	0	8.73602	6.34905	1.08544	0	0	0.00236566	0.0368791	0.0681252	0.080085	0.008679	1.16219	0	0.667504	0.944361	0.0176322	0	0.203852	0.0277907	0.247831	17.8995	0	0.751053	0.518849	0.61918	0.896432	0.0999576	0.591471	2.52666	0.140096	0.309721	1.80219	13.795	0.502223	0.0224876	0.154233	0	0.230104	0	0.118762	0.179497	0.0432019	0.285185	0.130601	0.151987	0.073685	0.948209	0.522129
67	10.2899	0	4.75732	4.03348	0	0	0	1.64241	0	0	1.51846	1.39152	6.08833	0	0	0	0.754695	0	0	0	2.00407	11.494	0.533353	0	0.692131	0.689752	0	0	0	1.67109	0.658037	0.358258	1.14552	3.64926	0	0.458723	2.55605	0	0	0	1.18916	0.30267	0	0.441816	0.583325	0	0.581631	2.72747	0
68	6.14221	0	9.04434	7.6838	1.18942	0.130637	0	0	0	0.844866	0	0.0732707	3.80734	0.142999	1.39062	0.235571	0	0	0	0	1.65282	9.6386	0.260443	0.947376	0.00912758	0.20493	1.06341	0	0.457557	1.37989	0	0.845336	1.19513	5.87358	0.303464	0	1.64502	1.11089	0.88451	0.421951	0.221157	0.0681809	0	0.004654	0.550179	0	0.439367	0.986062	0.109349
69	6.68465	0	9.97195	7.68198	1.3164	0	0	0.0373611	0	0	0.187298	0.334542	0.805961	0	0.167518	0.056784	0.0647839	0	0	0	0.355022	15.6794	0.0926132	0.768584	0	0.49701	0.873878	0	0.672718	2.29581	0	0.0751603	1.34973	7.70288	0.176309	0.0111671	0.559501	0.402237	0	0.115619	0.0104951	0.1573	0.0157543	0.20971	0	0.0208751	0.0938421	0.349829	0.318496
70	5.33801	0	10.9888	6.15786	1.6641	0.0900942	0.0784553	0.0514606	0	0.388248	0.0320739	0	1.36172	0.12705	0.336695	0.527544	0.0812875	0	0.31718	0	0	14.1833	0.241313	0.227884	0	0.340922	0.64552	0.00524156	0.408306	2.06829	0	0.214715	0.982037	6.22247	0	0	0.387913	0.981904	0	0.0351037	0	0.213641	0.037234	0.0621629	0.0272928	0.10162	0.240159	0.617357	0.423695
71	0.301178	0	10.8571	6.49796	1.13076	0.0759473	0.285356	0	0	0.241693	0.193693	0	0.963016	0.117759	0.659364	0.319592	0	0.159235	0.0705299	0	1.20935	12.6685	0.0613555	0	1.0851	0.499924	1.32806	0.0485839	0.206695	1.46958	0.244619	0.451751	0.813277	2.56972	0.193841	0.0456094	0.428069	0.630234	0.390934	0	0	0	0	0.0639474	0	0	0.115386	0.751954	0.489216
72	3.75349	0	8.52775	5.46423	0.868521	0	0.0384722	0.0335917	0	0.199889	0.103099	0.0910303	0.509626	0.0150589	0.251618	0.335699	0	0.0509092	0.115105	0	0.366225	7.79717	0.191521	0.116025	0.403175	0.253277	0.691558	0.0427601	0.184421	0.687898	0.0370185	0.176958	0.363986	1.52201	0.0203606	0	0.291867	0.118925	0.0247627	0	0	0.022452	0	0.19399	0.020065	0.158828	0.145786	0.890229	0.664128
73	6.9913	0	9.44985	6.39531	1.16055	0	0.231036	0	0	0.292067	0.303776	0.350724	0.953651	0.128788	1.22644	0.675065	0	0.030863	0.399288	0	0.274368	8.17746	0.0451277	0	0.455325	0.321362	0.661709	0.0448183	0.178832	1.67504	0	0.222411	0.963688	3.37326	0.463352	0.198297	0.739804	0.211312	0	0	0	0	0	0.0656702	0	0.0399137	0.264427	0.146385	0.625203
74	2.33007	0	11.1618	7.8212	1.41298	0.112672	0.0251162	0	0	0.229195	0.0816137	0.116644	0.894984	0.0293585	0.255479	0.182497	0	0	0.196163	0.0402169	0.125735	10.9797	0	0.351929	0.430431	0.479786	0.567038	0	0.357442	1.26286	0.0623118	0.114816	0.702836	3.41637	0.0834201	0.0463375	0.660514	0.256384	0.127929	0.0328041	0	0	0	0.0743418	0.0863357	0.0063743	0.0965314	0.443049	0.231524
75	5.25287	0	9.31718	5.88644	1.21327	0.205556	0	0	0	0	0.136431	0.199409	1.12583	0	0.509295	0.516489	0.0195899	0.019961	0.237848	0.134772	0.439261	9.80753	0	0.152858	0.115031	0.413538	0.65413	0	0.341072	1.13843	0.0314173	0.0796283	0.367892	2.78408	0.187507	0	0.445094	0.265294	0	0	0.0266219	0	0	0.146855	0.0593885	0.0320417	0.202128	0.677294	0.0890603
76	0.308956	0	9.06087	6.41457	0.913026	0	0	0	0	0.152256	0.149611	0.190349	0.808108	0.0192399	0.582164	0.311731	0.0130821	0.0216641	0.205053	0	0.34843	9.29351	0.000142228	0.220005	0.399305	0.381122	0.104499	0.0848221	0.388661	1.01816	0	0	0.619382	3.63695	0.0984154	0.149179	0.647109	0.260133	0	0.0444263	0	0.0343783	0	0.104356	0.0940302	0.243623	0.274718	0.578591	0.309889
77	3.29351	0	7.83044	5.57964	1.1393	0	0.00685641	0	0	0	0.0823107	0	0.193664	0.0842919	0.445869	0.45802	0	0.0901231	0.157197	0	0	8.13743	0	0.374154	0.296571	0.341512	0.442736	0.0878701	0.331204	0.949217	0.066202	0.0764258	0.651774	3.31998	0.103091	0.0418453	0.759657	0.232088	0.00783051	0.0100558	0	0.0916446	0.00442392	0.108884	0.0877569	0.151236	0.150734	0.592181	0.224256
78	3.26656	0	7.50415	5.3801	0.787862	0	0	0	0	0.0367132	0.0503757	0	0.379955	0	0.227559	0.301238	0	0	0.0653787	0.100778	0.131893	7.4872	0	0.244986	0.186456	0.241015	0.768339	0	0.366601	1.16909	0.0147078	0.133319	0.480202	3.58064	0.0473983	0.021998	1.31386	0.546784	0.0135268	0	0.00504724	0.0350132	0	0.0373007	0	0.0829249	0.190115	0.563309	0.151088
79	0.736007	0	6.96463	4.72061	0.704129	0.0826609	0	0.0285997	0	0	0.0538071	0.105008	0.87995	0.0784743	0.580554	0.661575	0.0119359	0.156362	0.149107	0.0216847	0.258109	8.21608	0.0216662	0.433925	0.432821	0.27131	0.721654	0	0.416691	0.91655	0.109383	0.0737197	0.487736	3.05496	0.0962465	0.0273158	0.819467	0.260576	0.164272	0	0.0171634	0	0.00428726	0.0920247	0.0681116	0.0434066	0.0787646	0.592275	0.251607
80	0.350927	0	6.16086	4.02803	0.720643	0	0.0540889	0	0	0.083272	0.0892376	0.677915	2.82373	0.0450063	1.24564	1.37141	0.0499499	0	0.815128	0.0922168	1.02476	5.46806	0.0425969	1.17895	1.21614	0.564831	1.05282	0.00066409	0.698777	1.57327	0.105686	0.284801	0.683735	4.22527	0.145789	0.125142	2.1741	0.897808	0.529008	0.0314718	0.0246055	0.0244972	0	0.185543	0.0461564	0.199046	0.344866	0.463012	0.303539
81	1.61674	0	5.99358	4.20429	0.764578	0.00561307	0.0436634	0	0	0.15663	0.059655	0.51877	2.46034	0.183923	1.06502	0.946242	0.0567044	0.0202281	0.587823	0.0819793	0.634475	5.42946	0.137502	0.714029	0.986442	0.50053	0.745936	0.103654	0.384965	1.11989	0	0.0833449	0.49513	3.55562	0.0859928	0.129159	0.87834	0.682526	0.365439	0.0353178	0.014125	0.0994947	0	0.0532179	0.0095789	0.168222	0.195846	0.910213	0.160443
82	0.237746	0	7.22087	5.08541	1.0317	0.231643	0	0	0	0.313348	0.147853	1.05714	3.55857	0.119344	0.863657	0.885428	0.0506419	0.132816	0.67116	0.159099	0.872103	4.77476	0.0527927	0.872021	0.956662	0.545914	0.53601	0	0.664333	1.05001	0.0861	0.186145	0.464171	2.77414	0.129579	0.124784	1.32875	0.806018	0.344412	0.0512788	0.0429706	0.0208074	0.00282771	0.159329	0.0633407	0.0215568	0.630261	0.800113	0.22573
83	3.33231	0	6.84404	4.49786	0.471707	0.292577	0	0	0.385418	0.027012	0.0870661	0.353525	0.682596	0.150466	0.490795	0.637566	0.0843894	0.147549	0	0	0.560378	6.86248	0	0.0136094	0	0.386694	1.59311	0.0762825	0.60897	0.483604	0.0258682	0	0.25163	2.91218	0	0	0.653001	0.799932	0.362304	0	0	0.0723636	0	0	0	0.288359	0.433969	1.65748	0
84	0.793863	0	5.96493	4.50556	0.640431	0.232734	0	0	0	0.305603	0.0952476	0.246648	0.589637	0	0.510793	0	0.0553855	0.322227	0	0.116806	0.875734	4.49549	0	0.61897	0.429473	0.513664	0.656352	0.0389768	0.116682	0.359891	0.0384502	0	0.103599	2.32451	0.346724	0	1.70396	0.835696	0	0	0	0.0349328	0	0.128043	0	0.247771	0.996308	0.968806	0.427415
85	4.72375	0	6.56479	4.76881	0.862801	0	0.0305537	0	0	0.0385803	0.181894	0.0972077	0.401644	0	0.210766	0	0	0.148424	0	0	0	6.14002	0	0.321877	0	0.238449	0.648369	0.0228833	0.626495	0.742232	0.0226499	0.282438	0.384151	3.13121	0.0976284	0	1.42315	0.839784	0	0.0248452	0.0226146	0	0	0.0390917	0.343748	0.105109	0.271001	1.1438	0.295874
86	0	0	6.70356	5.04639	0.590555	0.249852	0	0.150325	0	0	0.241239	0	1.53719	0.142487	0.00410085	0.286843	0	0.328046	0	0	0	7.5242	0.0128064	0.0369865	0.48233	0.375135	0.600352	0.0375763	0.0978474	0.720108	0.0777598	0.275873	0.603755	4.22227	0.194103	0.157971	2.1696	1.25456	0	0.038454	0	0	0	0	0.0294838	0.0456141	0.305258	1.25089	0.546649
87	5.02767	0	8.10895	7.77872	1.21542	0	0	0	0.0300018	0.224727	0.0745806	0.165164	1.07873	0.0723067	0.417222	0	0.12883	0.642951	0.21096	0	0.944211	7.3332	0	0.111403	0.80795	0.290099	1.38941	0	0.508895	0.962977	0.114322	0.0524291	0.735431	4.32161	0.111191	0	3.02173	1.02463	0	0	0	0.0849284	0	0	0	0.235151	0.917406	3.56996	0.179351
88	0	0	6.4569	5.52959	1.13222	0.185058	0	0	0	0.0731804	0	0.535542	0.983681	0	0.719138	0	0	0	0.063377	0	0.432882	6.40182	0.20857	0.695943	0.127939	0.563584	2.0375	0	0.722899	0.702184	0	0	0.911046	3.70476	0	0.090009	2.76455	1.93232	0.0665176	0	0	0	0	0	0.347177	0.0299544	0.266496	1.2586	0.126983
89	0	0	9.67128	3.93488	0.754552	0.332068	0	0	0	0	0.218325	0	1.52928	0	0.596736	0.417014	0	0	0.294438	0.118144	0.756774	9.57169	0	0	1.00626	0.709993	0.0598443	0.0385748	0.360305	1.35307	0.187136	0.594875	0.684082	3.35691	0	0.0282801	2.53468	0.877731	0.23214	0	0.0881371	0.286685	0	0	0.0876801	0.230028	0	2.36109	0.531312
90	2.03485	0	7.50898	4.03421	0.362654	0	0	0	0	0	0	0.559461	0.560913	0	0.350858	0.647378	0	0	0.0989694	0	1.17101	7.45385	0	0	1.35464	0.536574	1.19922	0	0.880255	0.652721	0	0.0604522	0.862489	6.19381	0.331763	0.331151	2.4959	1.87483	0.734466	0	0.159897	0.478836	0	0	0.475874	0.158344	0.379735	1.91924	0
91	0	0	7.11606	6.4955	0.895498	0.162438	0.043095	0	0.514537	0.243538	0.0316452	0.304579	1.02719	0	0.913704	0.91546	0	0	0.106779	0.201059	0.277453	6.6677	0.27751	0.0386731	0.130656	0.317378	1.05313	0	0.31574	0.525724	0	0.247169	0.661567	5.32205	0.0279993	0.0279743	2.24118	1.29181	0.345482	0.0418811	0	0	0	0.186651	0.109064	0	0	1.44508	0.724511
92	5.44724	0	7.40377	5.91386	0.852768	0	0	0	0	0	0.0346915	0.13156	1.34879	0	0.407247	0.512939	0.0479529	0	0.221533	0	0.489223	6.79474	0	0.418505	0.436937	0.406735	0.858387	0.078811	0.755261	0.892378	0	0.308012	0.816627	6.23777	0.0672359	0.0310651	2.58158	1.34955	0.42027	0	0.0238278	0	0.010525	0.191173	0	0	0.0319818	2.54339	0.328946
93	6.8518	0	7.29281	5.48487	0.859529	0.0225672	0.0665904	0.151241	0	0.107369	0.035085	0.189851	1.3913	0.0840721	0.680392	0.324792	0	0	0	0	0.581911	6.95466	0	0.445523	0.403493	0.268129	1.11668	0	1.08587	0.808458	0.071345	0.392717	1.12255	5.92858	0.172388	0.14329	2.02796	1.79522	0.23189	0.0136325	0.0275403	0	0	0	0.0671874	0	0	3.14258	0.582936
94	3.27733	0	7.8117	5.64228	0.665766	0	0.050157	0	0	0.118589	0.118163	0.319877	1.27138	0.0220987	0.486289	0.534496	0.0434928	0.00905142	0	0.056194	0.595891	7.47187	0.275243	0.21962	0.358006	0.236495	1.42565	0.0125699	1.04097	0.86018	0.0584876	0.390951	0.884468	6.52147	0.128263	0.105611	3.21347	1.67591	0.480936	0	0.0178101	0.0556196	0	0.148563	0.0905732	0	0.0498731	3.05859	0.475455
95	4.80133	0	8.28426	5.65398	1.14179	0	0.0371687	0	0	0.323454	0.00820317	0.389773	1.3358	0.0107507	0.490644	0.557798	0.00163378	0	0.158148	0.100517	0.441073	8.03304	0.192908	0.494085	0.513373	0.385078	0.579981	0.0582304	0.645008	1.12587	0.0929461	0.352236	0.99389	6.45209	0.243962	0.06437	2.94851	1.74622	0.515998	0.0306026	0	0.0320913	0	0.249267	0.124192	0.114521	0.269334	3.32507	0.231941
96	3.32155	0	7.51371	5.60703	0.677649	0	0	0	0.0585712	0.100644	0.0398244	0.246247	1.22185	0.0606478	0.366054	0.394265	0.00609646	0.04954	0.0632622	0	0.269767	6.91751	0.0211729	0.227295	0.344478	0.213413	1.16732	0	0.760364	0.889	0.0357446	0.231697	1.00871	6.44339	0.123791	0.0998324	3.01206	1.7012	0.361453	0.0344515	0.00403882	0	0.00403421	0.197862	0.014833	0.132769	0.152035	2.64957	0.618113
97	2.73683	0	6.66577	6.07266	0.563938	0	0.0524837	0.000186664	0	0.287503	0.106391	0.309956	1.11533	0.0184788	0.310787	0.549448	0.00881343	0	0.217561	0	0.69899	6.35586	0.0217794	0.528333	0.268857	0.420918	1.36431	0.0193691	0.734012	0.803105	0.0513708	0.157019	0.892091	6.74807	0.150225	0.078207	3.09443	1.46475	0.317773	0.0412538	0.0216142	0	0.0117822	0	0.163994	0.084102	0	3.06816	0.599554
98	3.82287	0	7.50894	6.01417	0.606182	0	0.0280388	0	0	0.123874	0.0748698	0.295712	1.00401	0.0439463	0.503643	0.326497	0.0234851	0.105883	0.146503	0	0.0674684	6.2669	0.216584	0.314196	0.197202	0.135414	1.12354	0	0.992515	0.772667	0.0112025	0.382709	1.00529	6.00527	0.107261	0.0551211	2.68945	1.72544	0.144877	0.0185873	0.00867012	0	0	0.204985	0.0971623	0.028571	0	3.15635	0.63692
99	3.68344	0	7.67934	5.93097	0.687136	0.079276	0.0102046	0	0	0.0651557	0.140606	0.398824	0.952456	0.0318509	0.381095	0.307944	0	0.00690139	0.0332355	0	0.384308	6.61171	0	0.452015	0.333642	0.224949	1.22416	0.0198882	0.827628	0.781561	0.119485	0.171897	0.918945	6.41636	0.0687341	0.0772434	3.09273	1.69094	0.328622	0.00165776	0.0382236	0	0	0.162416	0.167754	0.0221686	0	2.85595	0.851339
100	3.58713	0	7.8054	6.02037	0.497847	0.0354207	0.0116239	0.0488578	0	0.157006	0.0235927	0.24902	1.37356	0.148758	0.308859	0.234466	0.0096125	0.0879071	0.10023	0	0.511097	6.70194	0.0587386	0.144179	0.466425	0.409796	1.36558	0.00535692	0.876857	1.03688	0.0330298	0.443942	0.782821	7.13618	0.100332	0.0264858	3.17366	1.68896	0.268989	0	0.0159583	0.0480473	0.0221224	0.124089	0.180602	0.0937083	0	3.09217	0.668783
101	3.19413	0	6.34775	6.10317	0.706102	0.124606	0	0.0646107	0	0.00226441	0.107368	0.341192	1.34174	0	0.493047	0.402539	0	0.0396109	0.156203	0.242628	0.228362	6.3802	0.0177011	0.385208	0.181706	0.217985	0.86644	0.0063046	0.958415	0.508131	0.0396605	0.177284	1.0491	6.39254	0.0803908	0.0413664	3.54642	2.14036	0.575588	0.0184494	0.0712417	0.0036393	0	0.228941	0.21345	0.180113	0.253934	3.09521	0.462639
102	4.57516	0	7.77808	5.99048	0.434943	0.205182	0	0.00195349	0	0.0339256	0.156214	0.162454	1.31218	0.0534674	0.369029	0.31617	0.00455782	0	0	0	0.536406	6.41482	0.141012	0.103786	0	0.162258	1.34791	0	0.723229	0.686695	0.00925885	0.300378	1.19408	6.54927	0.0822095	0.109482	2.64553	2.06123	0.360204	0	0.0261279	0.0182492	0.0260786	0.178126	0.199756	0	0.053604	3.47641	0.585937
103	2.2071	0	6.41174	4.63485	0.566906	0	0	0	0.289206	0	0.136328	0.155331	1.07638	0.0117759	0.128784	0	0	0	0	0	0.714068	5.4329	0.0835229	0.420652	1.17813	0.365186	1.46393	0.0638559	1.30222	0.221485	0.0619645	0.459887	0.902367	6.39954	0.0549339	0.264855	3.06383	1.87539	0.201178	0	0.0500204	0.249744	0	0.59281	0.244865	0.193462	0.281278	4.45256	0.42614
104	3.03362	0	7.04073	5.49355	0.798364	0	0	0	0.00593764	0.166167	0.270087	0	0.771846	0.028061	0.581017	0.142293	0	0	0	0	0	5.64951	0.20939	0.511317	0.550982	0	0.854664	0	0.986814	0.100366	0.0316697	0.192719	1.08601	6.10713	0.0959379	0.121846	2.81635	2.20559	0.360697	0.14464	0.0867057	0.0792802	0	0.107129	0.397905	0.0615497	0.245089	3.84093	0.9133
105	1.40506	0	7.87741	8.34402	0.41257	0	0.208171	0.0563777	0	0	0	0	2.08747	0	0.51237	0.793978	0	0	0	0	0	6.54803	0.0828263	0.753486	0	0.157711	0.983667	0.0479208	0.381004	0	0.33363	0.321774	0.423219	5.867	0.0684769	0	3.36227	1.9487	0.454052	0	0	0.0720502	0	0.966752	0	0.174465	0	4.25921	0.391343
106	0	0	6.07442	5.63868	0.503562	0.129905	0	0	0	0.414828	0.29543	0.135467	0.93873	0.0169853	0	0.362164	0.00814145	0	0	0	0.617984	5.34197	0.197541	0.824425	0.0893373	0.260311	1.28878	0	1.26313	0.837902	0.413184	0.247753	0.573561	6.64904	0.385094	0.0684643	2.90045	2.49662	0.138659	0	0	0.421649	0	0	0.853609	0.340811	0.294112	3.90776	1.05074
107	0	0	7.40096	4.38097	0.777712	0.33131	0	0	0	0	0.144693	0	0.32825	0.0278722	0.631773	0.954987	0	0.155998	0	0	0.434723	6.09755	0	0.609053	0.175303	0.209118	1.88224	0.182829	0.864922	0.741027	0.11961	0.189294	0.899135	6.16874	0.111029	0.112212	2.75696	2.25394	0.0840688	0	0.0533266	0	0	0	0.0952461	0	0.946509	4.66266	0.591785
108	5.82199	0	5.77735	6.19202	0.502843	0	0	0	0.028002	0.530168	0.0806501	0.513312	1.73039	0	0.131067	0.547606	0.0657291	0	0	0	0.662541	5.77303	0	0.362908	0.32129	0.262163	1.24167	0.0697856	0.776857	0.232093	0.0623418	0.027074	0.694297	6.17662	0.0556893	0.162198	2.90726	2.05427	0.102163	0	0.0506138	0.151717	0.0504689	0.248616	0.197786	0	0	3.62478	0.551463
109	0	0	8.219	4.81067	0.501409	0.134135	0.0185555	0	0.195155	0.256941	0.119164	0.260317	0.534611	0	0.717919	0.26997	0	0.00420519	0.123039	0	0.300596	5.72738	0.636788	0.625879	0.28267	0.206719	1.52091	0	0.904555	0.992106	0	0.095632	0.686375	5.30106	0	0	4.08528	2.51767	0.413049	0	0.0897583	0	0	0.792583	0.564592	0.0975242	0.231165	4.81354	0.679398
110	3.49503	0	6.71982	6.35043	0.834714	0.0893418	0	0.0524041	0	0.155951	0.0395808	0.127241	1.03797	0	0.422952	0.484851	0.0389105	0	0	0	0.325999	6.60907	0.0523126	0.560235	0.175254	0.357426	1.31034	0	1.20721	0.477776	0.118869	0.465306	0.910145	6.76424	0.119534	0.0794938	3.33244	1.90582	0.00496139	0.00497609	0.0149271	0.0347459	0.0297732	0.158682	0	0.089344	0	4.62286	0.504997
111	0.556676	0	5.88952	7.02225	0.583533	0	0.102864	0	0	0.359391	0.041632	0	1.11216	0.0930788	0.293393	0.361097	0.04017	0.141902	0	0	0	6.28369	0.387393	0	0.0936503	0.33592	1.01529	0	0.841758	0.942594	0.0452551	0.47327	0.677301	7.20879	0	0.130963	3.05798	2.60615	0	0.124075	0.0310014	0	0.0618297	0.114138	0.297797	0	0	4.94558	0.570966
112	4.98185	0	6.50708	5.72364	0.593963	0	0.368727	0	0.456821	0.146144	0.145809	1.01041	0.712961	0.141244	0	0.487757	0.139369	0	0	0	0.202969	6.88833	0.0220115	0	0.913561	0.173724	1.49688	0	1.26356	0.692516	0.239164	0.154841	1.11957	5.72837	0	0	3.69661	2.25054	0.112649	0	0	0	0	0	0	0.129953	0	4.93002	0.876201
113	5.26689	0	6.56648	6.09753	0.549246	0	0	0	0.167298	0.120778	0.111982	0.52775	1.36511	0.0238145	0.151881	0.224322	0.0821559	0.122191	0	0	0.364425	6.38412	0.237345	0.627505	0.175203	0.466307	1.56035	0.0287636	1.06692	0.46313	0.00328318	0.478779	0.70559	6.72758	0.16805	0.108259	3.56419	2.41548	0.284791	0	0	0.0679633	0	0.250094	0.0700103	0	0	4.34167	0.88748
114	2.64791	0	6.65082	6.24904	0.803044	0	0.016014	0	0	0.270281	0	0.00695731	0.90938	0.316174	0.278441	0.217365	0.00715649	0.129819	0.143404	0	0	6.38698	0.738239	0	0.350802	0.459983	1.83192	0.268194	0.776487	1.56882	0.1362	0.743384	1.2555	6.84124	0.202232	0.322864	2.9672	2.12907	0.0619007	0	0	0	0	0.40424	0	0.324071	0.761569	3.67121	0.325383
115	4.1919	0	7.07681	5.53415	0.733306	0	0.0267733	0.0320422	0.135969	0.446036	0.0102609	0.277452	1.00358	0	0	0.389099	0.0367861	0	0.0323301	0	0.984933	6.4226	0	0.427568	0.048585	0.438145	1.61135	0.0606617	1.14904	1.01863	0.171525	0.206496	0.958989	6.83603	0.0511419	0	3.49217	2.27632	0.0064718	0	0.0715398	0.159002	0.0712238	0.127256	0.0742488	0	0.110021	3.85708	0.573234
116	0	0	7.09993	6.61918	0.592388	0	0.0234063	0	0	0	0.10571	0.174806	1.36302	0.0878006	0.326422	0.400111	0.0680826	0	0.112256	0	0	7.25951	0.178405	0.487128	0.345928	0.296621	1.1021	0.131382	0.789588	0.472958	0	0.526314	0.74794	6.83636	0.0990386	0.0793659	3.69325	2.45088	0.143044	0	0.0614873	0	0	0.321757	0.00585282	0	0	4.86405	0.530276
117	2.63963	0	6.70827	5.97753	0.693423	0	0	0	0.00649714	0.198384	0.0795799	0.18602	0.770724	0.0551229	0.534873	0.295591	0	0	0	0	0.39447	6.34558	0.15495	0.476965	0.668796	0.315576	1.41618	0.0915687	0.824549	0.676658	0	0.31619	0.939527	6.89059	0.123565	0.00998262	3.68111	2.46829	0.20528	0.020572	0	0	0.00787715	0.238411	0	0.124329	0.0482452	4.52094	0.545821
118	2.60912	0	7.85909	6.03736	0.600398	0	0	0.0495161	0	0.0762056	0.00259746	0.0963242	1.15751	0	0.190284	0.128848	0.0166474	0	0.131966	0	0.432698	6.22781	0	0.493478	0.478456	0.253905	1.47476	0.0594735	0.970654	0.688414	0.0838462	0.307308	0.705351	6.81643	0.0541969	0.0490749	3.33206	2.24522	0.110532	0.0462108	0.0102914	0.0307326	0.0170138	0.246278	0	0	0.017369	4.69845	0.512593
119	3.04488	0	6.6485	5.28629	0.572402	0	0	0	0	0.0651376	0.0602003	0.153418	0.812125	0.0545861	0.200294	0.297518	0.014219	0.0104365	0.0941168	0	0.312702	6.78142	0.0640628	0.400686	0.344806	0.228384	1.25812	0	0.968702	0.617858	0.128356	0.433116	0.806764	6.65865	0.0795546	0.0535194	3.62535	2.23694	0.0922707	0	0.0232067	0	0.00397333	0.294602	0.068874	0.0767044	0.204818	4.53999	0.469578
120	1.68534	0	6.74896	5.66384	0.562829	0.204644	0.0468463	0	0	0.139914	0.0612775	0.0989251	0.989575	0	0.400898	0.296611	0.1195	0.105766	0.0566852	0	0.197353	7.07348	0.234544	0.684595	0.733507	0.339136	1.31038	0.0862476	1.49474	0.844709	0.104317	0.521498	0.985047	6.62597	0.163874	0.110327	3.12206	2.32536	0.181991	0	0.0164988	0	0	0	0	0.111437	0	4.76224	0.936822
121	3.10229	0	7.01187	5.77576	0.427703	0	0	0.147648	0	0.180597	0.0399754	0.0600363	1.3064	0	0.391132	0.806445	0	0.211939	0	0	0.632697	6.70711	0.077556	0.199151	0.332836	0.149508	1.81167	0.109037	1.05943	0.685037	0	0.210651	0.649093	7.03773	0	0.0348688	3.47894	2.53653	0.213872	0.00319875	0	0.324346	0	0.399796	0.0404206	0.172329	0	4.8549	0.75403
122	0.585327	0	6.84246	5.37486	0.813297	0.238994	0	0	0.095181	0.0232589	0.175587	0.0796378	0.701099	0	0.369949	0.00192609	0	0.0845319	0.0133813	0	0.983664	6.6694	0.160448	0.753351	0.822458	0.127729	0.760316	0.0397477	0.953777	0.521056	0.0877253	0.219105	0.661351	7.08884	0.0401557	0.0877851	4.22248	2.06239	0.0710812	0.0768048	0	0	0	0.698885	0	0.164458	0	4.41416	0.600195
123	4.531	0	6.25152	5.71139	0.440299	0.176399	0.0191247	0	0	0.266803	0	0.137191	0.868909	0	0.534888	0.557244	0	0.0287621	0.0520205	0	0.512791	6.36562	0.0708394	0.634744	0.99066	0.371081	1.30605	0	1.15077	0.115196	0.0856533	0.400795	1.07709	7.14035	0.178055	0.0877297	3.72435	2.27598	0.0754539	0	0.00111389	0	0.0146539	0.456614	0.123818	0	0	4.29073	0.407818
124	3.49976	0	6.67152	6.49134	0.216758	0.00850758	0.0669561	0	0.0868472	0.271755	0.0146868	0.233431	0.410959	0.129649	0.485462	0.329886	0	0.00429908	0.0543482	0	0.938024	6.50209	0.0972436	0	0.665926	0.150476	1.48253	0.0168593	0.637558	0.371305	0.133177	0.467511	1.31366	7.09968	0.206565	0.206072	3.91446	2.18175	0	0.00310817	0.0950238	0	0	0.329517	0.0178023	0.24936	0.26839	4.43746	0.520594
125	4.17346	0	8.33102	4.79649	0.404934	0.172905	0.0191249	0.401157	0.279006	0.11001	0.018248	0	0.329809	0	0.659511	0.390224	0	0.322557	0.197246	0	0.0460159	6.66626	0.0835234	1.00835	0	0.272921	1.39837	0.0100945	1.21939	0.826089	0.0174959	0.196432	0.785897	6.24404	0	0	3.98012	2.40002	0.0684236	0	0	0	0.000934004	1.54151	0.330409	0.392746	0	3.46091	0.356426
126	5.24162	0	6.20297	7.19194	0.486973	0.133542	0	0	1.0722	0.275505	0	0	1.32282	0	0	0	0.111983	0.252854	0.265871	0	1.11196	6.9969	0	0.877699	0	0.210603	1.10048	0	1.46729	0.142044	0.0993881	0.202474	0.764223	8.14208	0.0851582	0	4.68115	1.73861	0	0.164395	0	0	0	0.497302	0.141296	0	0	3.19487	0.726458
127	3.95883	0.0952854	5.30619	2.63561	1.00107	0.398408	0	0.397264	0	0	0.196513	0	0.821273	0	0.600492	0.45983	0	0	0.573245	0.0180688	0.790738	4.98159	0.54484	0.903117	0.435813	0.187874	1.21587	0.0057097	1.20648	0.678672	0.170228	0.00943916	0.999216	5.29972	0	0	5.96246	1.92277	0.562614	0	0.146681	0.265158	0.145908	0	0	0	0.453069	4.64024	0.795533
128	3.87469	0	9.31993	4.98336	0.557433	0	0	0	0	0.292936	0.196923	0.300771	1.27783	0.192241	1.02842	0.904047	0.00967444	0.144114	0.091	0.185115	0	6.17645	0.676296	0	0	0.249934	1.51103	0.107654	0.471623	1.01138	0	0.186369	0.460258	7.76388	0.00290614	0	3.94779	2.75073	0.31598	0.0426092	0	0.177468	0.0445223	0.961595	0	0	0	2.9977	0.945844
129	4.23213	0	8.96741	6.05682	0.55266	0.0147922	0	0.0688791	0.690199	0.282755	0.110072	0.641255	1.32556	0.0518648	0.523412	0	0	0.0549661	0	0	0.535872	7.23063	0	0.807564	0	0.223072	1.39028	0	1.1559	0.767036	0.0411042	0.647842	0.606258	6.98568	0.041253	0	4.38859	2.63688	0.00771802	0	0.116048	0	0	0.734759	0.202164	0	0	4.88274	0.197494
130	4.51653	0	7.18193	7.67729	0.509656	0.08762	0	0.0747139	0	0.234316	0.0694509	0.22416	0.53163	0	0.563527	0.317169	0	0.0130091	0	0	1.25442	6.6886	0	0.2936	0	0.476614	1.52707	0	1.33195	0.963348	0.283654	0.100621	1.0722	6.04005	0.0901506	0.101482	3.67101	1.85634	0	0.0508652	0	0	0	0.25941	0	0.252153	0.631479	4.39221	0.706768
131	3.31465	0	7.32945	6.38968	0.604104	0	0.0479637	0	0	0.184275	0.0875103	0.286458	0.942924	0.000407857	0.161404	0.427812	0	0	0.0783287	0	0.714478	7.0652	0.182457	0.337612	0.295997	0.278843	1.43507	0.00664025	1.05036	0.687222	0.0394066	0.501455	0.892533	7.62179	0.125927	0.0683562	4.30993	2.58702	0.131614	0.0418167	0	0	0.00354368	0.296137	0	0	0.0401237	4.26311	0.449648
132	4.45623	0	6.45932	6.62147	0.999044	0	0	0	0	0.0451106	0.0260606	0.0447132	0.682671	0.142062	0.0455852	0.279791	0	0	0.302419	0	0.431805	8.08449	0.195089	0.575017	0.401997	0.319234	1.29955	0.0637323	1.40142	0.642729	0.255213	0.229539	0.799565	7.21147	0.138322	0.0930219	4.19652	2.11051	0.342794	0.000513528	0.000513187	0	0	0.394076	0.00655319	0	0.460717	4.91416	0.767555
133	2.87777	0	7.13235	6.56233	0.545551	0	0	0.000805585	0.0478585	0.262378	0.0943896	0.329792	0.695682	0.0151813	0.344753	0.438509	0	0.0210828	0	0	0.4542	7.63661	0.059043	0.62196	0.659043	0.310086	1.48564	0.035813	1.20175	0.728163	0.162699	0.433924	0.82618	7.55005	0.123978	0.156361	4.09942	2.55977	0	0.0198804	0.0113407	0	0.00141963	0.202583	0.0457491	0.110417	0	4.14538	0.321571
134	3.18328	0	7.33199	6.04457	0.580472	0	0.0130173	0	0	0.192052	0.0728771	0.227458	0.921966	0.0294626	0.333947	0.486521	0.00199801	0	0.0664775	0	0.520559	7.4941	0.126242	0.39394	0.35046	0.266888	1.41668	0.0151275	1.09279	0.669912	0.0829897	0.417827	0.994287	7.48726	0.0867363	0.0801071	4.15905	2.58269	0.100557	0.0126318	0.0193397	0	0	0.321709	0.0665137	0.0550981	0	4.22458	0.517767
135	3.57711	0	7.70023	6.0286	0.543836	0	0	0	0.0105156	0.166265	0.0617176	0.171735	0.870602	0.0134519	0.378751	0.399252	0.0179631	0.000456134	0.0683604	0	0.508439	7.52014	0.149276	0.475909	0.380272	0.238738	1.41654	0.0197103	1.05836	0.683426	0.0647533	0.397454	0.925853	7.56844	0.102862	0.0480857	4.16189	2.61479	0.101412	0.0136661	0.0140638	0	0.00612533	0.322884	0.0769294	0.0765612	0.0696978	4.18506	0.529773
136	3.43021	0	7.58166	6.10548	0.590213	0	0.003769	0	0.0143364	0.14399	0.0775635	0.212648	0.900891	0.0047747	0.378713	0.37394	0.00668387	0.0146443	0.0560645	0	0.516732	7.5141	0.09198	0.433302	0.301727	0.274492	1.31923	0.00684207	1.06733	0.648917	0.0964331	0.403046	0.975715	7.53439	0.101499	0.050705	4.15997	2.64655	0.0325966	0.00362542	0.0269742	0	0	0.305661	0.0507015	0.0632242	0.0526394	4.20913	0.505542
137	3.0654	0	7.00358	6.37198	0.555149	0	0.033484	0	0.0515342	0.283465	0.070115	0.097821	0.602899	0	0.460194	0.297844	0.0236687	0	0.0573863	0	0.401833	7.25611	0.0244682	0.399791	0.538038	0.321571	1.47461	0.0299796	1.18494	0.60982	0.142273	0.499361	0.927763	7.477	0.0888256	0.118723	4.14479	2.66708	0.0808596	0	0.0133571	0	0	0.487386	0	0.112567	0.0087282	3.87754	0.43262
138	3.43555	0	7.52777	6.61572	0.65331	0	0.00429733	0	0.242085	0	0.131898	0.175769	1.28911	0.0163823	0.479411	0.0535677	0	0	0.224905	0	0.244072	7.69077	0.152531	0.443778	0.714986	0.260483	1.51945	0.0942264	0.925693	0.194837	0.412374	0.346913	1.07758	6.45647	0.130409	0	4.03687	2.77583	0	0.00768715	0	0	0.00769475	0.768232	0	0.231861	0.150459	4.27489	0.267015
139	6.13206	0	6.11796	6.79506	0.90357	0	0	0	0	0.181966	0	0	1.70481	0	0.0749168	0.523617	0.0328806	0.032842	0.0982947	0	0.32257	7.94794	0.0718734	0.367121	0.667192	0.304082	1.4913	0.0370032	1.25977	0.299117	0.487319	0.471601	0.971307	8.02089	0.0920301	0.366702	4.33641	2.20953	0	0.0132003	0.0131878	0	0	0.654441	0.0322479	0	0.658924	2.89772	0.487953
140	1.58679	0	8.66631	8.09529	0.0279857	0	0	0.305938	0	0	0.550668	0.602968	0.704483	0	1.02073	0.68393	0	0	0	0.0149992	0	7.47267	0.247212	0.91706	0.612769	0.611453	1.41809	0.0145592	1.44939	0.449781	0.228616	0.517862	1.06307	6.32316	0.533214	0	5.34825	2.82751	0.696002	0	0	0.197709	0	0	0.0999872	0	0	3.22034	0.181685
141	5.70957	0	8.44583	5.9177	0.658758	0	0	0.16678	0	0.469154	0.0585424	0	0.50395	0.0223391	0.730197	0.00173412	0.0568329	0.294436	0.360613	0	0.721459	6.25486	0.509215	0.00624877	0	0.512191	1.60327	0	1.09497	0.16399	0.0732188	0.269918	1.3594	6.67625	0.230584	0	4.42489	2.85388	0.00899683	0.130402	0	0.132782	0	0.694607	0	0.087674	0	3.47915	0.193424
142	0	0	9.97516	5.41462	0.766524	0.248118	0.0846411	0	0.0393133	0.411373	0	0.0440185	0.658239	0	0.133793	0	0.0814605	0.130567	0.300807	0	0.517962	8.25716	0	0.482435	0.815205	0.0357039	1.41851	0.104542	1.0118	0.834671	0.360339	0.284166	1.06907	8.51431	0.317675	0	5.44542	2.86254	0.232227	0	0.0657176	0	0	0.555408	0	0	0.542788	3.64693	0.419704
143	4.32343	0	7.35914	5.77484	1.0394	0.0749858	0.0949949	0.154183	0	0.40945	0	0.16345	0.875226	0.148302	0.566708	0.297739	0.0447716	0.00944589	0.198668	0	0.0340121	6.35722	0.384158	0.456429	0.24279	0.269398	1.39424	0.0119286	1.22831	0.764352	0.206325	0.329599	0.669098	7.46594	0.2673	0.0296326	5.04039	2.747	0.0787005	0.0547787	0.0130375	0	0	0.0856952	0.393513	0.153821	0.401065	3.9631	0.232434
144	5.27364	0	6.14507	6.26325	0.721925	0.14711	0.0340838	0.0328282	0	0.180212	0.068597	0.550119	0.905164	0.032435	0.338508	0.716273	0.0777122	0.150448	0.172993	0	0.458494	7.19081	0	1.13577	0.563083	0.43256	1.69106	0	1.40762	0.667184	0.126338	0.157781	0.651305	8.08096	0.0459556	0.0868477	5.57519	3.37681	0.270353	0.0336126	0.14633	0	0.100297	0.659769	0	0.236966	0.216539	3.74521	0.369947
145	4.51512	0	5.85906	6.00826	0.249268	0.239238	0	0	0	0	0.204805	0.157621	1.12897	0.00889886	0.503309	0.326037	0	0	0.175899	0	0.144209	6.77999	0.248021	0.464161	0.764048	0	1.62609	0.0260838	0.813886	0.332646	0	0.386289	1.2376	8.55005	0.260582	0.276331	4.11188	2.12205	0	0.196183	0.0490029	0	0	0.297931	0	0	0.513446	5.10413	0.783351
[truncated: 96 more columns]

## Sheet: S6B, 1xBio 0 mM Rep 2 Rhos
TL	NT1	NT2	NT3	NT4	NT5	NT6	NT7	NT8	NT9	NT10	NT11	NT12	NT13	NT14	NT15	NT16	NT17	NT18	NT19	NT20	NT21	NT22	NT23	NT24	NT25	NT26	NT27	NT28	NT29	NT30	NT31	NT32	NT33	NT34	NT35	NT36	NT37	NT38	NT39	NT40	NT41	NT42	NT43	NT44	NT45	NT46	NT47	NT48	NT49
20	0	4.02814	0	0	0	0	0	0	2.8855	4.39506	0	0	1.14018	0	0	7.55111	0	0	0	0
21	3.39018	0	10.1753	2.49098	0	0	0	0.929141	0	0	0	0	1.85566	0	2.15874	0	0	0	0	0	0
22	0	0	5.74937	0	0	0	0	0.67894	0	0	0	3.86837	5.74385	0	3.79084	0	0	2.16863	0	0	0	0
23	0	0	4.25206	1.51718	0.436448	0.355451	0.3946	0	0.178677	0.347434	0	0	2.6094	0.836168	3.29185	6.10411	0.410109	0	1.13609	1.13043	0	0	0
24	0	0	2.49408	0.379073	0	0	0	0	0	0.859164	0.428482	0.0250308	8.1517	0	0.947907	3.54228	0.144497	0	0.577529	0.413993	6.03627	0	0	0
25	0	0	0	2.4803	0	0	0	0.879523	7.3997	3.4175	0	4.11193	1.14486	0.830625	1.65771	2.25776	0	0.820103	0	0	0	0	0	0	0
26	0	0	4.90597	0.788255	0	0	0	0.785286	0	3.0549	1.51083	0.7352	0	0	0	5.70997	0	0	1.404	1.39461	0.626702	5.08428	0	0	0	0
27	0	0	4.26144	0.900715	1.10919	0.437746	0.151952	0.0682272	0	0.624899	0.313416	2.31637	7.26876	0	4.25833	3.88449	0	0	0	0	0.219527	1.18493	0	0	0	0	0
28	0	4.74189	5.96932	0.481239	0	0.205409	0	0	4.10304	0	0	0.292261	0	0	1.01978	3.39153	0	0.498061	0.496849	0	0.708565	1.64095	0	0	0	4.45111	0	0
29	3.4209	0	10.2151	2.34038	0	0.94661	0.91489	0	0.770163	1.39135	0.890362	0.156743	0	0.0472643	0	0.565347	0.840772	0.0462278	0	0.836535	3.07772	0.452615	0.821026	1.26595	0	0	0	0	0
30	6.41199	1.17478	7.158	0.55476	1.18039	0.963968	0	0.705921	4.34919	1.71386	0.298613	0	0	0	1.19228	1.01461	0	0	0.519876	0.537051	0.406944	1.40576	0	0.412017	0	0	0	0	0	0
31	0	0	3.58719	10.218	0	0	0.822745	0	0.199056	0	0	0	0	0	5.91427	2.93604	0	0	0	0	0	0.803293	0	0	0.796851	0	5.72259	0	0	0	0
32	9.94036	0	8.35815	4.39363	0.86881	0.865562	0.86234	0	0	0	0	0	0	0	0	1.83215	0	0	0.808161	0	0	0	0.0513389	0	0	0	0	0	4.01949	0	0	0
33	6.95963	0	6.69725	3.35719	0.765596	0	0.000462521	0.508309	0	0.756607	0.250848	0.99981	4.63108	0.23726	3.029	1.38923	0.23444	0	0	0	0.988848	0	0	0.443698	0.66726	0.224825	0.224644	0	0.634022	0	0	0	0
34	0	0	9.0477	3.44253	1.20299	0.59908	0.360988	0	2.09348	0.877529	0.352454	2.03864	2.41905	0.256023	2.49116	3.82354	0	0	1.15139	0.117834	0.290798	2.34882	0	0	0.60011	0.137131	0.0858727	0.0913501	0.131431	0.0400887	0	0	0	0
35	6.78738	0	5.41415	2.83936	1.08535	0.418275	0.31619	0.0405608	0.94548	1.04213	0.425586	1.72062	5.33953	0	1.32689	3.58908	0.0552353	0.115455	0.00993108	0.0398822	0	1.6224	0	0.392511	0.241372	0.0531797	0.0313845	0	0.221219	0.172309	0.754555	0	0	0	0
36	0	0	9.13939	3.41276	0.970798	0.285391	0.129249	0.00673592	0.44505	0.501275	0.174925	3.28658	6.8004	0.43304	2.03805	4.11682	0.109067	0	0.0682938	0	0	3.23219	0	0.164237	0	0	0.028259	0	0.328937	0.223757	0.10479	0	0	0	0	0
37	0	0	11.1316	2.57651	1.34811	0.212138	0.517656	0.11629	0.731964	1.12483	0.206588	2.77456	5.14407	0	0.341462	3.81104	0.0190224	0.53381	0	0	0	2.87765	0	1.63011	0.46889	0.018157	0.132686	0.0963384	0	0	0.03618	0.396292	0.754056	0	0	0	0
38	8.13994	0	7.77864	4.00585	1.23602	0.239065	0.106026	0.257605	0.650917	0.335463	0.0715529	1.67368	4.13816	0.207357	2.15451	2.37342	0	0.0234374	0	0	0	2.56006	0	0.221381	0.294926	0.167247	0.015576	0.033407	0.270193	0.106153	0.242202	0.368718	0.0512347	0.277249	0	0	0	0
39	3.00619	0.761498	11.1106	4.05124	0.90597	0.228379	0	0.32887	0.732042	0.600569	0.196091	2.00896	3.39693	0	2.15431	2.79522	0.0919366	0	0.755547	0	0.607152	2.27992	0	0.717015	0.558215	0.0870921	0.0166126	0	0.28139	0.342502	0.173206	0.406988	0	0.147071	0.258534	0	0	0	0
40	4.0294	0	10.1152	4.2588	1.2445	0.195092	0.0101272	0.00219101	0.258181	0	0.320994	1.91924	5.3082	0.175534	3.39992	3.8992	0.0977752	0	0.520536	0	0	2.50958	0	0.196395	0.167287	0.129616	0.143345	0	0.00909196	0.041508	0.0507972	0.308964	0.0919776	0.08242	0	0.514112	0	0	0	0
41	0	0	7.77581	4.31291	1.48195	0	0.143549	0.0175954	0	0.599977	0.272034	2.98066	9.08818	0.210353	3.37366	4.72959	0.0399678	0.0222105	0.551224	0	0	2.16593	0	0.775186	0.886653	0.229123	0.23172	0.0681776	0.193729	0.160503	0	0	0.0614167	0.0944041	0.0576533	0.0438261	0.432008	0	0	0	0
42	7.10758	0	6.06535	2.25925	0.770977	0.192654	0.00770532	0	0	0.480199	0.137899	2.49643	8.51441	0.0509028	2.93712	4.2184	0.0465041	0.0929149	0	0.178069	0.0329346	1.93761	0	0.907473	1.5472	0.229086	0.315271	0.0215744	0.371594	0.0932669	0.0569718	0.0783846	0.0997429	0.15653	0.0995425	0.0426556	0.255473	0.198337	0	0	0	0
43	1.19809	0	9.01272	4.58053	1.84094	0.184827	0	0	0	0.797345	0.2523	2.86819	6.77487	0	2.54759	4.67264	0.129897	0	0.362374	0.245002	0	2.8587	0	0.785129	1.42484	0.500649	0.474183	0.133042	0.111825	0.0381058	0.00240323	0.175271	0.108803	0.226893	0.165332	0.0448198	0.353567	0.12913	0	0	0	0	0
44	0.343686	0	6.60339	3.95992	2.16788	0.214448	0.0418233	0	0	0.703674	0.441008	2.94943	6.68901	0.132009	2.43356	6.30062	0	0.0886054	0.437756	0.299122	0	3.08006	0	1.27081	1.46051	0.96092	0.439567	0.142278	0.369022	0.404478	0.178249	0.231102	0	0.104198	0.0592654	0.0592539	0.585156	0.148153	0.332414	0.155002	0.213627	0	0	0
45	1.94406	0	6.15564	4.03121	1.499	0.0291645	0	0	0	0.647478	0.257228	3.09552	8.27555	0.0973526	3.53772	4.66497	0.0488471	0	0	0.492701	0	3.27271	0	1.12263	1.45	0.723965	0.894146	0.102274	0.757085	0.244252	0	0.161307	0.0182569	0.099626	0.0113648	0.0270459	0.235803	0.181359	0.602915	0.0859955	0.232819	0	0	0	0
46	2.43011	0	4.63735	2.27215	1.47581	0	0.064498	0	0	0.677014	0.311118	2.11057	7.41699	0.274345	3.37766	4.76979	0.0122603	0.266272	0.523462	0.357213	1.47831	3.26014	0	2.20718	1.9669	0.600558	1.16642	0.0634952	0.908215	0.323846	0.00821013	0.249219	0.179088	0.124611	0.146587	0.000222672	0.0935033	0.170243	1.15781	0.0989074	0.251215	0.568707	0	0	0	0
47	0	0	3.72202	2.34731	1.29701	0.350895	0.085157	0	0	0.588595	0.540979	3.19133	10.674	0.69372	3.33482	3.48665	0.0136314	0.238242	0.317315	0.241164	0	3.77666	0.183656	2.14951	2.5008	0.822726	1.66167	0	1.41808	1.08038	0	0.076766	0	0.172286	0.167696	0.0140275	0.397375	0.167181	0.731264	0.219424	0.102752	0.116012	0.118918	0	0	0	0
48	0.77892	0	3.54191	1.74807	1.54908	0.0029982	0.0581861	0.0352988	0	0.492178	0.260625	2.97191	10.6528	0.359766	2.53722	3.79444	0.109002	0.105139	0.93324	0.362688	0.729869	2.93713	0	2.095	2.2863	1.43306	1.76774	0.0894255	1.38612	1.80205	0.0829133	0.365562	0	0.235861	0.0799651	0.107688	0.524059	0.0246169	0.322419	0.0538646	0.0399661	0.250489	0	1.05957	0.0328156	0	0	0
49	0	0	3.18066	1.34496	1.48024	0	0	0	0	0.380062	0.137643	2.44477	10.3812	0.364499	2.32828	3.59945	0.0839311	0.026672	0.730129	0.456493	0.208878	3.33434	0	3.75861	2.84835	1.75857	2.42805	0.209205	1.49287	1.45762	0.235079	0.264749	0	0.798553	0.222492	0.0849018	0.496179	0.214204	0.245719	0.13305	0.0488603	0.1476	0.0958185	0.694237	0.883063	0	0	0	0
50	0	0	2.25009	0.83835	1.47644	0.089851	0.00368969	0	0	0.427476	0.617275	3.60969	12.6884	0.416974	3.1368	4.31937	0	0.00230236	0.77278	0.31537	0	2.20654	0	2.7542	3.25565	1.59247	2.12881	0.235709	2.07276	1.94225	0.095568	0.215785	0.0835995	0.326627	0.183222	0.078263	0.384415	0.151792	0.451549	0.00612665	0.077536	0.102554	0.0295386	0.546445	0.113797	0	0	0	0
51	0	0	1.39327	1.18492	1.17147	0	0.0362931	0.178016	0	0.591549	0.298686	3.48077	11.7343	0.399763	3.57441	4.95165	0.0596726	0.0555518	0.479006	0.525979	0.089681	2.09442	0	2.65669	2.53448	1.59917	3.10668	0.278406	2.33904	1.93707	0.107781	0.449432	0.232151	1.11459	0.252794	0.0472921	0.514728	0.305204	0.334044	0.0688225	0.0405211	0.0381283	0.0345893	0.325565	0.184532	0.00605268	0.0970107	0.0957648	0
52	0	0	1.58929	1.2679	1.08839	0.048147	0	0	0.337399	0.445826	0.240083	2.7175	10.1783	0.445834	3.73465	4.93679	0.128137	0	1.39294	0.0622929	0.679037	1.96713	0	2.70286	2.42114	1.61052	3.53143	0.424941	2.94034	2.04378	0.0971844	0.167897	0.310459	0.717751	0.245815	0.203301	1.01133	0.145414	0.598109	0.190143	0.0284421	0.0415416	0	0.236316	0.25081	0.0690238	0.208609	0.543218	0
53	0	0	1.69892	1.27504	1.51397	0.139617	0.108303	0	0.0298329	0.601158	0.381607	3.89483	12.7544	0.378089	3.39595	3.87578	0.0578611	0.174023	0.882837	0.219885	0.400186	1.24508	0	1.6666	1.87192	0.952823	1.96408	0.273618	2.87673	2.55165	0.161605	0.579899	0.516208	1.82642	0.453743	0.601815	0.926456	0.765982	0.647718	0.0121648	0.0710825	0.0837071	0.0231441	0.485989	0.138531	0.0338641	0.162343	0.142327	0.179488
54	0	0	2.23894	1.333	1.3014	0.095688	0.0436495	0.0111895	0	0.304845	0.29774	2.43054	8.61176	0.300419	2.16805	2.78333	0.0356033	0.0736069	0.714323	0.295842	0.151611	2.29302	0	2.45051	2.15277	1.45628	2.36363	0.253496	2.34958	3.92008	0.285814	0.367656	1.08775	3.79907	0.522476	1.00164	1.72995	1.76256	2.03443	0.0405758	0.0958705	0.188226	0.00761832	0.197415	0.0335827	0.0113716	0.125998	0.1926	0.01694
55	0	0	2.16847	1.67375	1.39097	0.166413	0	0.00274757	0	0.423526	0.417282	2.37015	9.20661	0.310122	1.75128	2.13237	0.0928746	0	0.886248	0.272465	0.128192	1.5206	0	3.20657	2.72919	1.56265	1.73348	0.303994	2.63193	3.49746	0.288807	0.437731	0.786533	3.41648	0.469812	1.05073	1.58567	1.14632	2.45616	0.160065	0.0345749	0	0.0674195	0.629409	0.167584	0.0113305	0.446051	0.311626	0.0999058
56	0	0	2.18992	1.47719	1.27084	0.125101	0.0799249	0.0535602	0.081611	0.457041	0.351055	2.64795	9.84093	0.346681	2.52937	3.76706	0.0546923	0.099643	0.599732	0.418656	0.304651	1.78449	0	2.11367	2.02929	1.13072	2.31467	0.286306	2.60213	4.29432	0.258512	0.529057	1.29822	4.11112	0.479196	0.654349	0.907715	0.944893	1.38342	0.156249	0.240991	0.280543	0.0258156	0.641609	0.192235	0.0241882	0.0843517	0.284691	0.0562134
57	0	0	2.64136	1.45396	1.33804	0.122267	0.0247181	0	0	0.345165	0.377418	2.44328	7.80592	0.429177	2.46106	3.03048	0.0754013	0.0823941	0.520431	0.254878	0.493428	2.06956	0	1.84369	2.11901	1.81883	2.47983	0.239721	2.69377	5.04256	0.283895	0.621676	1.50191	4.90539	0.483278	0.687722	1.37072	1.38821	1.53773	0.245851	0.304028	0.256989	0.0551275	0.373687	0.192558	0.0395612	0.0716866	0.192558	0.0292694
58	0	0	1.86842	1.27264	1.17105	0	0	0	0	0.628076	0.261077	2.39915	7.95795	0.301062	2.42279	2.72839	0.0411766	0	0.425539	0.197518	0.261353	2.0032	0.0124676	2.30193	2.36996	1.79666	2.77945	0.157696	3.08063	5.24695	0.246609	0.751071	1.52958	5.45241	0.648527	0.88678	1.75574	1.37735	1.7354	0.142693	0.149336	0.316173	0.0451502	0.372843	0.111645	0	0.133877	0.268576	0
59	0.0600738	0	1.99795	0.806441	0.986834	0.0920152	0.0485573	0	0	0.904841	0.651277	2.20788	6.85615	0.264495	2.41707	2.10793	0.0530151	0.143746	0.556357	0.29663	0.284339	2.84622	0	2.46495	2.52897	1.73596	2.05489	0.299133	2.86679	4.83003	0.378022	0.756256	1.57525	5.00552	0.636415	1.03861	1.74234	1.97462	2.7608	0.21527	0.405399	0.619429	0.053018	0.468866	0.153104	0.0330693	0.199154	0.185649	0.0171605
60	0	0	1.96079	0.921918	0.873636	0.0560873	0.0387387	0.009939	0	0.858186	0.681798	2.00626	6.61458	0.230432	1.48056	1.60567	0.0223106	0.089133	0.409997	0.186256	0	2.50609	0	2.51531	2.36321	1.38015	2.0801	0.196508	2.4296	4.83361	0.394333	0.572407	1.47709	7.98204	0.699546	0.98052	1.62361	2.1726	3.06035	0.289136	0.822378	0.864054	0.0311248	1.56089	0.139373	0.0208856	0.109624	0.339062	0.0819126
61	0	0	2.3368	1.71139	1.01109	0	0.130963	0.134935	0	1.52744	1.16611	1.74502	4.75536	0.203738	1.76048	1.7915	0.0651132	0.195319	0.402225	0.314726	0.19087	3.74049	0	2.50284	2.89937	1.29781	1.29898	0.147416	2.03237	4.00938	0.419294	0.728797	1.43918	6.79064	0.810476	1.05776	1.82924	2.15542	3.47877	0.566256	0.77653	0.964824	0.0624158	0.993	0.172164	0.0623761	0.166738	0.302853	0.0817522
62	0	0	2.71018	1.32731	0.923608	0.079099	0.109622	0	0	1.43185	1.3139	1.823	6.24396	0.17759	1.73093	1.89984	0.0653685	0.148194	0.502903	0.426771	0.477143	3.23727	0	2.59738	2.37519	1.51593	1.75555	0.106021	2.17136	4.55648	0.317297	0.500936	1.16116	4.38664	0.874572	1.10801	2.00288	2.9487	3.43835	0.507231	1.12774	0.749134	0.0452683	1.27398	0.30962	0.0656623	0.151741	0.502167	0.0636213
63	0	0	2.65012	1.75601	1.19115	0.105861	0.0569766	0	0.177552	2.07845	1.35914	1.44211	4.41992	0.1811	1.54998	2.09113	0.0397285	0.109877	0.266869	0.200463	0.402125	3.3741	0	2.19904	1.81518	1.23698	1.71366	0.152758	1.61801	3.72173	0.257235	0.483128	1.34455	8.98922	0.756832	0.764637	1.25357	2.44208	3.04992	0.377703	1.5078	1.39367	0.0480544	1.07185	0.549536	0.00768928	0.392237	1.29267	0.191153
64	0	0	1.81967	1.36083	1.11732	0.0816864	0	0.0461711	0.0788499	1.49418	1.19027	2.28086	7.08346	0.32017	1.96156	3.34984	0.0381645	0.0720986	0.220446	0.131068	0.081001	1.72076	0	2.25224	1.8726	1.20252	2.18512	0.260512	2.67908	3.18543	0.235678	0.531325	1.04058	6.11046	0.856467	1.0288	1.91391	3.56014	4.56989	0.553005	1.27906	1.14689	0.00906592	0.663552	0.471251	0.0486689	0.177148	0.760934	0.138577
65	0	0	3.51699	2.22084	1.35445	0.130811	0.0170158	0.126549	0.0414956	2.52358	1.46654	1.67025	5.20874	0.154372	2.01315	3.29999	0.0869674	0.136543	0.223097	0.393261	0.0788593	4.32249	0	2.77806	2.49718	1.50711	2.50324	0.224287	1.62276	3.45088	0.265192	0.211108	1.12999	6.18711	0.598988	0.6703	1.7401	2.17916	2.96524	0.271977	0.781521	0.818019	0.012104	0.426329	0.446884	0.028675	0.2574	1.2408	0.292869
66	0	0	4.18913	2.61192	1.4662	0.16316	0.125776	0.0216966	0.139454	2.00125	1.75322	1.30603	4.3748	0.202688	1.48109	2.39698	0.0397106	0.00181783	0.381039	0.277341	0.350851	6.17741	0.0226447	2.72771	1.71174	1.12981	1.87751	0.126721	1.08126	3.37704	0.386579	0.556047	1.28492	9.16357	0.640673	0.594125	1.26763	1.85333	2.26535	0.29811	0.906741	0.929452	0.0159221	0.47554	0.284843	0.0321508	0.176986	1.19845	0.627515
67	0	0	4.2792	2.40319	2.84217	0	0	1.09863	1.44512	3.19924	2.10705	2.64412	6.68544	1.50794	0	3.46127	0.962817	0.958589	0	0	0.505829	2.37194	0.92787	0.463357	1.80606	0.895596	3.95015	0	2.12235	4.40405	0.33773	2.43665	0	0.460017	0	0	3.05346	0	0	0	0	0.352806	0	0.700003	0	0	0	1.49882	0
68	0	0.388303	6.41826	3.09288	1.51508	0.0307006	0.331438	0	0	1.52252	2.36074	1.80452	8.59404	0.426419	3.06469	4.80311	0	0	0.513867	1.0728	1.46849	3.33033	0.184222	0.32339	1.58968	1.22091	1.69438	0.259292	1.0031	0.242358	0.129139	1.49271	0.808935	4.90331	0.662419	0.0395927	1.14454	1.26852	2.5535	0.623813	0.172862	0.597114	0	0.657066	0.86018	0	0.532895	0.75223	0.296702
69	1.48409	0	7.68267	4.68029	1.80391	0.598886	0	0.032766	0	1.30763	0.941215	1.58552	3.80946	0.238229	1.39259	1.75595	0.0633746	0.103097	0.302452	0.263796	0.694526	11.4949	0	2.23798	0.762312	0.874533	0.957499	0	0.303237	2.55884	0.0991136	0.152849	0.801773	6.05686	0.406224	0.192687	1.05608	0.78807	1.13776	0.144865	0.199504	0.39217	0	0.128898	0.0486553	0.0406274	0.0684868	0.839316	0.399509
70	0	0	7.03016	3.5725	2.18047	0.285355	0.0464434	0.105347	0.28618	1.4561	1.39146	1.87941	3.95	0.325092	1.44642	1.92727	0.0691974	0.133446	0.471114	0.637592	0.682147	9.00899	0	2.71659	1.21409	0.558319	1.12465	0.167724	0.597154	2.56191	0.102896	0.620993	0.833447	5.35866	0.133755	0.210041	0.511338	0.912729	0.919918	0.169254	0.189246	0.262076	0	0.261581	0.111289	0	0	0.87817	1.13766
71	2.33539	0	6.40456	3.70402	2.28264	0	0.12219	0.382982	0	0.920778	1.04784	1.88399	3.25811	0.470161	1.83507	1.65458	0	0.215568	0.387424	0.495155	0.835805	7.00177	0	1.06697	0.742774	0.688829	0.534007	0.0399338	0.327265	1.43406	0	0.380542	0.496497	3.18851	0.366708	0.222293	0.413143	0.554906	1.02513	0.00196162	0	0.363766	0	0.25567	0.14615	0.144279	0.47553	1.33878	1.35455
72	0.165483	0	5.4573	3.2965	1.40376	0.0968558	0.120041	0	0.112221	0.986191	0.808884	1.23651	2.895	0.0897278	1.00562	1.10879	0.0673155	0.106093	0.242476	0.139707	0.343233	5.17983	0.0148204	1.16224	0.642295	0.473455	0.480729	0.0359366	0.387022	0.788018	0.150641	0.115775	0.570462	1.47357	0.0214512	0.0214429	0.24555	0.0960343	0.214932	0.0367977	0	0.177714	0	0.054755	0.0935417	0.0657339	0.459888	2.05317	1.50984
73	0	0	6.20547	3.44918	2.50504	0.346421	0.214715	0	0.274617	0.558233	0.49356	1.97444	7.1249	0.44774	1.68221	1.98418	0.152432	0.102347	0.199451	0.575625	0	5.60262	0	2.57934	1.79962	1.10823	1.02527	0.0338726	0.908937	1.67705	0.361213	0.249566	0.348127	2.41961	0.0154859	0	0.288133	0	0.578857	0	0.0588495	0.0304522	0	0.191571	0	0	0.340685	1.20024	0.161743
74	0	0	7.15377	4.78559	1.71408	0.119845	0.0311965	0	0	1.05963	0.717087	1.51061	3.75682	0.0940725	0.849335	1.25433	0.0335327	0.128645	0.528954	0.25389	0.348066	8.41824	0.0294772	1.40089	0.831087	0.659783	0.653221	0.101415	0.428154	1.60377	0.134696	0.241415	0.548282	2.65754	0.146328	0.100817	0.363682	0.181452	0.340996	0	0.0387002	0.11108	0.00602569	0.0106979	0.0807392	0.0626475	0.370645	1.63792	0.72484
75	0	0	7.02777	3.8473	1.89911	0.194512	0.0372341	0.152812	0	1.14212	0.75099	1.74035	4.82253	0.104801	0.771638	1.39283	0.0304787	0	0.385532	0.0849578	0.258384	8.65388	0.0126119	1.39409	1.19745	0.642502	0.664977	0.106379	0.450487	1.5988	0.182853	0.13844	0.484892	2.08002	0.0890655	0.0905753	0.363854	0.17254	0.37553	0	0	0.134956	0.0183146	0.068499	0.139649	0.161073	0.418962	1.24265	0.526836
76	1.19722	0	6.44188	2.94114	1.94223	0.0797096	0.0578982	0.0203065	0.158759	0.73555	0.759944	1.20342	4.45328	0.285901	0.979731	1.52815	0.0205913	0.105975	0.427231	0.390838	0	6.70008	0.065388	0.858283	0.616754	0.521194	0.831288	0.239678	0.673609	1.74571	0.12911	0.0640782	0.515917	2.51232	0.0283328	0.122312	0.36395	0.32385	0.188067	0	0.0275828	0.0938114	0.0192753	0.157018	0.0769363	0.118025	0.738496	2.10984	0.52144
77	0	0	4.85466	3.07881	1.49144	0.0338045	0	0.0602276	0.0787094	1.0533	0.575574	1.64521	4.41301	0.139217	1.12776	1.60468	0.0636172	0.104722	0.490488	0.281565	0.186464	6.56458	0	1.08612	0.672034	0.800723	0.874496	0.0507032	0.511164	1.36439	0.0831654	0.173495	0.449848	2.14718	0.0714249	0.0842819	0.186775	0.293331	0.408684	0.0180376	0.0233388	0.26317	0.00222045	0.195048	0.0993839	0.0923561	0.450419	2.372	0.455921
78	0	0	4.63438	2.90197	1.4283	0	0	0.0900502	0	0.699899	0.556861	2.08105	6.96806	0.19162	1.56563	2.15675	0.0779799	0.0989531	0.321691	0.179443	0	5.09282	0	1.19798	1.11273	0.664997	1.05496	0.0278989	0.497584	1.78504	0.0497028	0.163017	0.48849	2.50356	0.078546	0.120239	0.422375	0.389181	0.592794	0.0258669	0.0267516	0.173736	0.0048861	0.0844981	0.0974625	0.0278441	0.434634	1.34088	0.327509
79	0	0	4.03715	2.1	1.8568	0.0432947	0.0279025	0.0769249	0	0.775589	0.629658	4.91541	15.5821	0.422726	2.67513	3.7648	0.0914536	0.141967	0.402536	0.221887	0.0812879	3.34748	0	1.71861	1.51972	1.00687	1.16375	0.0977949	0.719775	1.85138	0.116938	0.214441	0.530232	3.14181	0.185295	0.181178	0.518031	0.611198	0.71885	0.0535283	0.0757877	0.101972	0.0198466	0.0573016	0.0816031	0.0581789	0.369354	0.64345	0.312082
80	0	0	3.26546	1.89947	1.92974	0.0604873	0.0175574	0	0	0.762008	0.503253	5.1233	15.9558	0.422532	2.81852	3.69882	0.0644076	0.114218	0.475684	0.178427	0.216664	2.32387	0	1.97507	1.65177	1.19853	1.49449	0.0782605	0.909288	2.34514	0.0973424	0.209619	0.629812	3.55592	0.239893	0.207801	0.814056	0.66116	0.99496	0.0495969	0.0780362	0.0462314	0	0.0637199	0.0145616	0.119701	0.35944	0.303551	0.249926
81	0	0	3.66253	1.67591	2.01415	0.165158	0.0660476	0	0	0.585425	0.504888	5.14908	14.771	0.336469	2.57194	3.66007	0.0599309	0.201197	0.551277	0.205911	0.197814	2.34542	0	2.0487	1.63793	1.27854	1.62726	0.111367	1.00982	2.3731	0.127138	0.237868	0.588703	3.21301	0.244327	0.227638	0.772088	0.741106	1.10545	0.0470212	0.105907	0.0335321	0.00749239	0.0739884	0.0813953	0.150401	0.456035	0.278405	0.231832
82	0	0	3.62442	2.00606	2.07448	0.0567269	0.0461908	0	0	0.767936	0.542774	4.84249	13.769	0.365424	2.46201	3.18969	0.0568815	0.262891	0.530546	0.301	0.277288	2.38082	0	1.99282	1.86285	1.18515	1.50791	0.0959187	0.974144	2.19944	0.0641155	0.216315	0.536002	3.07487	0.229174	0.236553	0.736053	0.732868	1.01367	0.0398342	0.0764138	0.00783119	0.00896293	0.117511	0.0218885	0.155232	0.497473	0.262286	0.245463
83	0.448332	0	1.20789	0.572798	1.49512	0	0.134925	0.40393	0	0.729885	0	3.10458	5.57317	0.0805463	1.85545	1.93824	0.118144	0.0363474	0.542738	0	0.690598	1.40367	0	1.93741	1.17611	0.822752	0.186125	0	0.0386714	1.28846	0.345585	0.188503	0.657728	1.01812	0.103726	0	0.3622	0.309438	0.306853	0	0	0.102492	0	0	0	0.101926	0.453155	0.0184415	0.425905
84	0	0	4.26558	1.41787	1.31493	0	0.462072	0	0	1.48872	0.292105	4.79992	11.9955	0.892375	3.24496	3.2939	0	0	0.775397	0.963204	0.206969	1.28686	0	1.13765	0.664181	1.18673	2.22064	0	2.18936	1.94196	0	0.304072	0.217421	2.51935	0.301408	0.300879	0.980818	1.15893	1.09592	0.127741	0	0.333899	0	0	0	0.370612	1.18113	1.30595	0.236271
85	0.151116	0	5.42097	1.85944	2.13901	0	0.175202	0	0	1.27637	0.748986	4.00343	10.4777	0	2.31063	3.03838	0.213749	0	0.541995	0	0	3.3423	0	2.75256	1.88473	0.98192	1.39203	0.223398	1.23962	0.922361	0	0.08959	0.72488	3.53336	0.190197	0.552267	0.857684	1.24392	0.770116	0	0.0934958	0.0940134	0	0.838172	0	0	0.904196	0.0528569	0.512695
86	0	0	4.02546	3.03154	1.60154	0.713084	0.528804	0	0.471444	0	0.519371	5.59354	12.8516	0.475907	3.52084	4.22463	0	0.304242	0.454699	0	0	3.70164	0	2.0183	2.01455	0.852841	1.38323	0.42136	1.0532	1.54276	0	0.110487	0	1.7332	0.0802791	0	0.494765	0.752788	0.844452	0	0.133941	0.17249	0.133719	0.307097	0	0.304016	0.0955503	0.03866	0
87	0	0	7.63125	4.22207	1.39966	0.878256	0	0	0	1.01749	0.909924	4.95312	14.5753	0.422152	1.88549	3.15891	0	0	0.472812	0	0.49161	3.42522	0	0.89008	1.37389	0.821036	1.01335	0.0488423	0.0487201	0	0.378277	0	1.17893	1.96286	0	0	1.52949	1.47671	2.5659	0	0	0	0	0	0	0.727941	0	0.55227	1.79116
88	9.09532	0	7.02627	0	1.98749	0.406849	0.328638	0	0.612461	0.62385	1.03699	3.38468	11.2627	0.892628	2.65725	3.67044	0	0	0	0.0871389	1.83719	0.323149	0.910096	0.854604	3.45301	0.0331977	1.48799	0.557744	0.152211	1.41825	0	0.517013	0.0558237	2.1537	0.507863	0.0247574	1.76678	1.27511	1.55293	0.247231	0	0	0	0.098574	0	0.736143	0.37389	0.814809	0.257835
89	0	0	4.2418	1.60588	4.56721	0.86116	0.408668	0.148558	0	1.09907	1.34653	3.96527	14.3496	0.369222	1.91897	3.4354	0.358041	0.105375	0	0.818021	1.58384	2.23248	0	1.51313	1.28109	1.0991	2.02413	0	1.97809	0.838443	0.0843889	0.899123	1.13072	3.66253	0.631352	0.629823	0	0.773963	1.31571	0	0	0	0	0	0.308378	0	0.052335	0	0
90	0	0	3.04782	0.812745	3.99524	0	0	1.69078	0.545971	0	0.552526	3.46198	5.63824	0	3.58255	2.19283	0	1.51961	0.785451	0	1.55012	2.00798	0.616615	1.72477	0.0427583	0.470542	3.26441	0	1.14198	3.82581	0.446292	0.649233	1.76593	4.44467	0	0.859369	0.174847	2.12612	3.77714	0	0	0.415797	0	1.38835	0.411241	0.481402	0.886453	0.274507	0
91	0	1.2194	2.40519	3.09476	2.22032	0	0.0822429	0.0717032	0	0.567778	0.660427	3.68661	11.9478	0	2.96144	1.88758	0	0.48965	0.530699	0	0	0.751844	0	1.9423	4.13368	1.32128	2.14994	0	1.05169	2.46833	0.41915	0.286594	1.03989	3.97932	0.682037	0.143868	1.82385	1.30769	2.08003	0.0447538	0	0.256577	0	0.487601	0.0985667	0	0.350705	1.59181	0.724654
92	0	0	3.27003	2.39337	1.6544	0.369445	0.10705	0	0	0.710825	0.452806	4.04311	11.5446	0.254752	2.7869	3.2799	0	0.0868988	0.39964	0.232978	0.395087	2.21201	0	1.95303	1.43837	1.38108	2.07201	0.17359	1.60438	2.22081	0.153155	0.143549	1.26293	5.85191	0.774468	0.728342	1.60339	1.89988	2.50468	0.256937	0.277759	0.0750599	0	0.385909	0.0549104	0.216677	0.137754	0.244092	0.132285
93	1.54981	0	4.08778	2.57963	1.10593	0	0.0282156	0	0.28476	0.729409	0.53856	3.157	10.2285	0.607402	3.21854	2.96717	0.0759451	0	0.457411	0.530486	0	2.13835	0.272081	1.62494	2.25349	0.8497	1.51973	0.268707	1.50218	2.23604	0.235595	0.16738	1.39913	5.5565	0.457553	0.771786	1.13176	1.84384	2.78656	0.163101	0.367058	0.119465	0	0.0435314	0.120378	0.0264816	0.294206	0.134597	0.285682
94	0.689245	0	3.56276	3.11282	2.05415	0.122818	0.131708	0	0	0.707373	0.77683	3.52709	10.5957	0.468584	2.34721	3.2726	0	0.211772	0.228702	0.284538	0	1.93258	0	1.88701	1.30978	1.25668	1.98676	0	1.62999	2.73066	0.0976397	0.299728	1.53241	5.35991	0.524252	0.592152	1.95268	2.1884	2.60488	0.249073	0.18662	0	0	0.22559	0	0.197071	0.151718	0.202319	0.516625
95	0	0	3.68395	1.98114	1.40733	0	0.229859	0	0	0.472097	0.771554	4.18652	9.79839	0.575702	2.44847	3.3205	0.407486	0	0.399036	0.619676	0.284096	2.19252	0	1.35462	2.02253	1.07586	1.84745	0.0935601	1.47034	2.59249	0.178783	0	1.30615	6.31124	0.468649	0.635073	1.1842	1.67287	2.09669	0.238034	0.154273	0	0	0.0148251	0	0	0.606325	0	0.181002
96	0	0	3.17123	1.42108	1.48657	0.0559839	0.172828	0	0	0.766343	0.34	3.42413	11.4662	0.254836	2.46997	3.20563	0.0503596	0.0974362	0.541023	0.552573	0	2.06129	0	1.64137	1.16984	0.821599	1.65828	0.151166	1.27643	2.79326	0.16434	0.289279	1.07264	5.40366	0.560567	0.554748	1.44572	1.77084	2.00143	0.100801	0.163698	0.112385	0.0125709	0.275813	0	0.119005	0.352661	0.0846658	0.334368
97	1.78805	0	3.73089	2.25452	1.65809	0.08016	0.00465502	0	0.175788	0.212225	0.608098	2.73067	9.87081	0.165915	2.23149	2.82807	0.0464654	0.0239974	0.322125	0.537868	0	1.8302	0.127959	2.12404	2.20056	1.35318	0.668289	0.0280146	0.858312	2.46602	0.0173004	0.251735	0.983386	5.56766	0.244761	0.595793	1.34366	1.79711	1.46436	0.0864649	0.252938	0.108165	0.0216048	0	0.0862785	0.0277968	0.326054	0.381426	0.320003
98	0	0	3.56348	2.47159	1.91872	0.275361	0.00274417	0	0	0.557912	0.442973	3.3703	10.2936	0.177526	2.87782	2.92546	0.0844818	0.142546	0.170689	0	0.194013	2.21218	0.255075	2.01718	1.43873	1.05854	1.73131	0.00540679	0.945559	2.22734	0.267026	0.520362	1.06013	5.69642	0.448349	0.553236	1.30909	1.26044	1.65972	0.235169	0.131208	0.0198286	0.0216836	0	0.0455176	0.180711	0	0.293741	0.477861
99	0	0	2.53831	1.9409	1.42766	0.178402	0.132541	0	0.501754	1.09319	0.398248	3.55756	10.574	0.431562	2.61664	2.99356	0.0341503	0.117117	0.200638	0.62437	0.475703	1.92237	0	2.0759	1.72516	1.11587	0.957168	0.119583	1.67043	2.40128	0.0763264	0.178427	1.44245	5.44873	0.523908	0.451543	1.04538	1.70841	1.65598	0.235836	0.135477	0.161805	0.0235028	0.0930919	0	0.0666275	0.245011	0	0.321677
100	0	0	3.01723	2.04726	1.60673	0.244781	0.120979	0	0	0.635237	0.447184	2.63469	10.5025	0.218802	2.75778	3.42338	0.011532	0.205685	0.29582	0.361788	0	1.91302	0	2.2028	1.67963	0.960259	1.5367	0.234542	1.50946	2.23737	0.178576	0.583709	1.20858	5.60808	0.451722	0.371774	1.16362	1.57966	1.51558	0.0796904	0.238423	0.103653	0	0.0850679	0.0400229	0.149402	0.289555	0.150138	0.351972
101	0	0	3.63551	1.01102	1.79367	0.209079	0.0801401	0.0687733	0	0.687679	0.490844	3.0879	10.5751	0.530674	2.12313	3.93562	0	0.023775	0.765607	0	0.303345	2.26893	0.194118	1.78348	0.36108	1.34022	1.33894	0.143291	1.11697	2.07775	0.023882	0.0119108	1.07289	4.43517	0.333338	0.440708	0.741323	1.86955	1.75673	0.0977633	0.0401697	0.410281	0	0	0	0	0	0.395585	0.175463
102	5.92332	0	3.69637	2.74072	1.50902	0.290798	0	0.343643	0	0.89721	0.473064	2.7967	9.39094	0.300058	1.79823	1.91204	0	0.143652	0.349634	0.249269	0.260003	1.65506	0	1.61316	1.31498	1.28184	1.75304	0	1.68356	2.69904	0.84713	0.495909	0.864811	4.01854	0.353274	0.310427	1.21052	0.989561	0.92796	0	0.150821	0	0.0224169	0.186777	0.0693762	0.363254	0.0651016	1.03495	0
103	0	0	2.01857	2.2766	1.46913	0	0.324246	0.0653574	0	0.871549	0.388708	3.59958	9.28353	0.878501	3.06149	2.8463	0.140146	0	0.234357	0.523086	0.389224	2.29457	0.0901299	1.96934	0.85872	1.00317	1.80141	0	0.952277	2.09368	0.294835	0.310141	0.999248	3.93199	0.444098	0.399893	1.9102	0.28549	1.74505	0.11539	0.115316	0	0.0392113	1.0406	0.226458	0.0398214	0.266011	1.70363	0.146681
104	1.21213	0	2.71001	2.07227	1.04271	0	0	0	0.124387	0.290547	0.575175	3.40513	9.01021	0.147376	2.78901	3.65937	0	0	0.20235	0	0.310643	1.80083	0	1.73966	1.09469	0.769293	1.29607	0.161018	1.37137	1.55396	0.24034	0.507442	0.631068	4.42636	0.477182	0.103255	0.9254	1.49332	1.29263	0.0662022	0.0661795	0	0	0	0	0.362863	0.691948	0.990574	0.265462
105	2.50735	0	1.58978	1.44374	2.2621	0	0.0614747	0	1.0717	0.117857	0.277685	2.96683	9.26004	0.44341	2.96473	2.51242	0	0	0.657234	1.66085	0	2.69269	0	1.76552	3.47887	1.71713	2.31468	0.161424	1.61688	2.32441	0	0.155029	0.126359	2.28766	0.60183	0.629226	1.03655	1.08725	0.662776	0	0.468044	0.0270529	0	1.4461	0	0.244358	0	0.234178	0.101513
106	0	0	3.77295	2.259	2.81217	0	0.253417	0.457524	0	0.45103	0.844861	2.69834	12.5298	0.38962	3.03024	3.68404	0	0.144536	0.360947	0.356668	1.69328	3.04114	0.478706	1.03261	2.97042	1.50837	0.795983	0.196017	0.36502	1.6603	0.246421	0.191947	0.490228	3.88671	0.0991747	0.186833	0.794235	0.290072	0.417166	0	0.184294	0	0	0	0	0.41083	0	0.780437	0
107	2.45519	0	2.50917	2.50772	1.90904	0.223246	0	0.30561	0	0.521119	1.07269	2.41266	8.2422	0.473295	1.56634	2.70101	0.0578802	0.0355107	0.459776	0.103526	1.15245	2.6075	0	1.4319	4.13269	1.48737	2.51302	0	1.35903	2.44235	0.203166	0.24495	0.946106	3.09982	0.571443	0.381013	1.06353	1.42397	1.5962	0.221628	0	0.293419	0	0.161449	0	0.394542	1.24655	0.685374	0.697258
108	9.10166	0	3.36637	1.87038	2.87311	0	0.150671	0	0.511475	0.605309	0.331193	1.62168	8.4744	0.275989	2.23484	3.06026	0	0.0473631	0.500113	0.419146	0	0.76507	0	1.06391	2.58147	1.46649	1.73213	0	1.15588	1.76162	0.426143	0.300046	1.03894	3.67577	0	0.67728	0.358659	1.74678	1.0521	0.0304838	0.109556	0.279358	0	0.382184	0	0.274352	0.535564	0.123176	0.689208
109	0	0	3.27271	2.47598	1.67068	0	0.131332	0.276472	0	0.506699	0.258679	1.69047	6.59175	0.516681	4.28173	2.90531	0.247756	0.106835	0.459709	1.05298	0	2.21189	0.696033	2.4679	2.37149	0.451485	0.102796	0	0.940551	3.52341	0	0.822934	0.817781	4.25139	0.628641	0.418074	0.857486	1.39373	2.32789	0.203586	0	0.349223	0	0	0.366186	0.201106	1.26244	0	0.337244
110	0	0	3.46752	2.07804	2.03559	0.390445	0.175341	0.00176486	0	0.983717	0.573398	3.27641	10.1888	0.777676	2.51527	3.77067	0.142266	0.117926	0.175811	0.00406634	0.0477433	2.85755	0	1.81668	2.03127	1.16866	0.822291	0.17468	0.840819	1.93667	0.0578387	0.183241	0.571253	3.61538	0.47859	0.513191	0.605719	0.83045	0.807815	0	0.121526	0.15338	0.00265862	0	0	0.225515	0.08838	0.727435	0.432022
111	0	0	3.12452	1.34724	1.93309	0	0.117546	0.254957	0	1.37959	0.522207	2.37373	8.39755	0.363451	2.07818	2.44304	0.0877781	0.149948	0.209027	0.529557	0.991141	1.07755	0	2.72477	1.79194	1.04772	1.0356	0.0449321	0.690465	2.69764	0.249505	0	0.535065	4.18142	0.118495	0.420138	1.38145	1.03775	1.12222	0.0736928	0.093427	0	0.0197951	0	0	0.209294	0.617138	1.06726	0.446756
112	0	1.70258	2.22515	2.66913	1.83085	0.461012	0	0	0	0.908535	0.570399	2.8445	8.34422	0.94364	2.79605	3.75429	0	0	0	0.546356	0	0.71281	0.087554	2.19397	2.1613	1.3063	2.21937	0.197047	1.42421	2.14458	0.189839	0.716547	0.187958	4.66261	0.721809	0.287953	0.58896	1.65907	1.00146	0.419616	0.0308221	0.231477	0.139151	0	0.0307766	0	1.30753	1.58605	0.9655
113	0	0	3.27134	2.3314	2.69641	0.395997	0	0	0	0.849316	0.51746	3.35402	9.63194	0.22373	2.85598	3.95514	0.0158963	0	0	0	0.30894	2.33917	0	1.86387	3.49396	0.759532	1.11736	0.0836067	1.30032	2.61786	0.101142	0.316627	0.0494426	3.00678	0.431494	0.50357	1.41813	0.476229	0.63726	0	0.00873509	0.224893	0	0	0.168785	0	1.44173	1.51297	0.203302
114	0	0	3.39921	2.25575	1.85662	0.478503	0	0.268145	0	0	0.64368	3.2922	11.6908	0.449102	3.84378	2.89785	0	0	0.0872046	0.426866	1.12817	1.42944	0	2.51516	2.41364	1.1186	1.9034	0	0.821215	1.88172	0.433677	0	0.271946	4.25252	0.706036	0.673796	0.78928	0.357314	1.40177	0.209761	0.131561	0.367004	0	0.477387	0.0268032	0.181067	0.179669	0.152393	0.22546
115	2.4774	0	2.00314	3.16862	1.72202	0	0.239918	0	0	0.457493	0.348612	2.47638	9.62595	0.360964	1.88571	4.24394	0.020379	0.311256	0.449087	0.160749	0	1.6228	0	1.53464	1.58976	1.03771	1.7432	0	1.18097	2.21895	0	0	1.09585	2.90469	0.449315	0.281431	0.634907	1.2716	0.578842	0.175874	0.351257	0.425251	0.0124172	0.344044	0.325294	0	1.07761	1.18245	0.1115
116	0.808084	0	2.68785	2.56744	1.55724	0.477854	0.094149	0.0549755	0	0.770948	0.59297	2.31927	9.29564	0.205894	2.53457	3.62898	0.0563955	0	0.619401	0.463821	0.0433387	2.65915	0.120091	2.43513	2.3517	1.10554	1.56492	0.185716	1.0999	1.99076	0.310433	0.0598857	0.947822	3.62719	0.50803	0.686528	1.2309	1.24039	1.27624	0.126578	0.12148	0.526432	0.00237984	0	0.51958	0	0.338236	0.781109	0.0566875
117	0.336808	0	2.66405	1.8126	1.47427	0.177125	0.0904945	0.0512776	0.176559	0.923068	0.532405	3.16222	9.63804	0.375729	2.85647	3.73115	6.339e-06	0.148838	0.414857	0.627002	0.237547	2.22949	0	1.40051	1.64177	1.1257	1.37441	0.00547765	1.28755	2.15913	0.323491	0.0976749	0.534474	2.5789	0.324046	0.513536	0.837845	0.912403	0.821809	0.0943217	0.112656	0.201004	0.00644138	0	0.0841848	0.223409	0.503504	0.875339	0.48114
118	0	0	3.52008	1.6678	1.50919	0.128001	0.00990955	0	0.511486	1.00981	0.574345	2.96885	10.5916	0.64153	3.15378	3.39932	0.151188	0	0.277992	0.430772	0.306163	1.88307	0.159619	2.12113	1.36699	0.944712	1.41397	0	0.936349	2.00207	0.0780619	0.157975	0.52851	2.71531	0.269752	0.537708	0.702146	0.941044	0.757318	0.0796571	0.134492	0.125223	0.0569514	0	0.148914	0.0691422	0.412134	0.772829	0.329415
119	0	0	3.64479	1.52669	1.54466	0.238119	0.144107	0	0	0.762919	0.537327	2.76142	9.95314	0.596119	2.95313	3.88733	0.0466662	0.164262	0.208171	0.401637	0.169433	2.09839	0	1.61612	1.62452	0.858132	1.26867	0.0710512	0.806407	2.27277	0.150127	0.274882	0.612912	3.02549	0.291205	0.502767	0.723267	0.881791	0.833421	0.0687482	0.113882	0	0	0	0.0253343	0.133627	0.553506	0.679873	0.32036
120	2.29166	0	2.50166	1.87123	1.09139	0.354919	0.040356	0.19397	0.377756	0.77022	0.369511	2.81701	10.557	0.491078	3.07264	3.55498	0.0454036	0.0668367	0.513353	0.249742	0.522323	1.13354	0.0549644	1.1247	1.46198	0.765718	1.21008	0.013522	0.811216	2.53781	0.302047	0	0.810286	2.15626	0.145414	0.290016	0.967912	0.720089	1.14954	0.0466009	0.19046	0.18133	0.0759432	0	0	0.25513	0.870279	0.30848	0.243859
121	0	0	4.21979	1.42534	1.38215	0.205819	0	0.00823646	0.0393702	1.07999	0.668583	2.55148	10.5346	0.271685	1.81499	3.74186	0	0.0502294	0.0567065	0.53685	0.816303	2.01822	0	2.01535	2.27191	0.633693	1.15956	0.125858	0.966843	2.73568	0.280058	0.176054	0.72861	1.6956	0.345765	0.371106	1.16398	1.02494	0.857906	0.1727	0.172521	0.219023	0	0	0	0	1.19946	0.671309	0.478913
122	0	0	2.80511	1.77986	1.91583	0.208564	0	0	0	0.353471	0.489437	2.8133	9.69529	0.55295	2.49767	3.60519	0.0427162	0.0226222	0.00255601	0	0.691931	1.57018	0	1.36633	2.29492	0.902558	1.04952	0	0.778806	2.65544	0	0.248399	0.1781	2.80845	0.27674	0.569038	1.08694	1.40198	1.16234	0.0409703	0.0522982	0	0	0	0.0809369	0.32543	0.898601	0	0.303841
123	0	0	2.66716	2.33438	1.41972	0.17434	0.049008	0.00298943	0.388428	0.461977	0.951052	2.58731	9.64179	0.260309	2.0494	2.91103	0.0208829	0.129929	0.546239	0.52612	0.45221	2.21464	0.0782711	1.90117	2.50819	1.12075	1.54953	0.121651	1.08392	1.63711	0.156841	0.153777	0.558324	2.49213	0.416275	0.280235	0.692644	1.20457	0.732968	0.11442	0.120379	0.173862	0	0	0	0.307097	0.188506	0.717919	0.437509
124	0	0	2.43433	2.97419	1.17148	0.206854	0.298382	0.225733	0.534688	0.762612	0.650908	2.12617	8.52733	0.419264	2.87102	4.13503	0	0.110488	0.179749	0.397646	0.62144	1.86549	0	1.35093	2.10432	1.04409	2.2215	0.19262	1.19286	1.63922	0.149909	0.0177057	0.578444	3.27123	0.116815	0.298593	1.09056	1.6022	1.05644	0.264033	0	0.332686	0.0876628	0	0.0752122	0.504199	0.298624	0.30303	0.256353
125	0	0	2.90466	1.07923	0.692597	0.579301	0.171859	0	0.395904	0.364064	0.0757867	2.8005	8.20135	0.468981	3.40105	2.92022	0	0.232179	0.469737	0.54695	0.204929	1.68814	0.40881	2.23642	1.61761	0.905037	2.23436	0	0.494911	1.54244	0	0.693089	0.516231	2.2446	0.375439	0	0.989966	1.1462	1.82497	0	0.0381574	0.15218	0	0	0.068336	0.340792	0.425647	1.04613	0.298746
126	3.01628	0	3.30798	3.80527	0.975113	0	0.0842514	0	0.344817	0	0	2.78229	9.00478	0.668076	2.49224	2.54079	0	0	0	0	0.865411	2.46801	0.317456	1.56307	2.86458	1.37717	1.59617	0	1.77634	3.01005	0	0.414365	0.862869	2.68599	0.798051	0.216076	0	1.0688	0.556411	0	0	0.209843	0.176549	0.232896	0.237284	0.691528	0.870531	0.863868	0.840455
127	0	0	3.59176	2.35403	1.6615	0.210555	0	0	0	0	0.409242	3.048	4.53269	0	3.81022	2.96065	0	0	0	0.527753	1.30285	2.61045	0.300495	1.12408	0.731317	0.340456	0.434266	0.153601	1.27767	2.8988	0	0.938154	0.465844	2.88662	0.944655	0.313788	1.51153	1.92689	2.19695	0.301206	0.300703	0	0.598909	1.13149	0.233021	1.4503	0.0439692	0.672419	0
128	3.73455	0	1.84196	1.52348	2.30771	0.520297	0	0.103482	0.271791	0.917117	0.74496	3.01315	8.03535	0.604888	2.22047	3.6439	0.221888	0	0.221505	0.238895	0	2.31588	0	1.47777	1.10589	0.943981	1.91755	0	0.658853	1.7252	0.141807	0.253119	1.12157	2.43466	0.389999	0.858374	0	0.58166	1.33925	0.0919725	0	0.480887	0.0916228	0.154067	0.473263	0.170922	1.17688	0	0.450099
129	6.79976	0.949852	3.75996	3.26837	1.46009	0	0.111723	0.262576	0.154839	0.244289	0.674687	2.9346	7.46712	0.42227	2.50603	3.5839	0.00933151	0.499705	0.142896	0	0	2.26613	0.266292	2.69463	2.39184	0.813967	0.853592	0.0931391	0.716735	1.43164	0.436604	0.180418	0.104904	2.60394	0.680684	0.425495	0.525621	1.5884	0.910459	0.247168	0.164389	0.0809737	0	0	0	0	0.317888	0.708026	0.156036
130	7.18007	0	2.98615	1.16019	1.20483	0.706858	0	0.540973	0	0.626826	0.844264	2.4917	11.5114	0.436873	2.13388	2.4446	0.140509	0.0677375	0	0.865632	0.444913	1.1674	0	1.09174	1.74669	0.551256	0.356641	0.286911	1.01179	0.604346	0	0.937302	0.905313	1.73863	0.37009	0.193846	0.972692	1.20417	0.950375	0	0.119828	0.281536	0	0	0.532501	0.742793	0.642919	1.83449	1.49249
131	0.188929	0	3.29954	2.40523	1.5728	0.343638	0.120685	0	0	0.887004	0.618037	3.03684	9.70021	0.325908	2.9968	3.23694	0.0381236	0	0.304323	0.309266	0.31787	2.35053	0.0234478	2.57788	1.96353	0.65025	1.38929	0.115373	1.11587	1.95172	0.226951	0.142652	0.537484	1.93411	0.363571	0.516395	1.08471	1.26531	1.1948	0.19719	0.1784	0	0.0356082	0	0.258828	0.268424	0.379351	0.661242	0.372759
132	0	0	4.10484	3.03048	0.95515	0.317875	0	0	1.4978	1.59799	0.446064	2.70389	9.01989	0.334666	1.87344	4.40526	0	0.114549	0.635625	0.183743	0.525819	1.3598	0	2.59619	0.719552	0.870172	0.922374	0.071101	1.60441	0.741958	0.353711	0	0.44012	3.02747	0	0.404174	2.18666	1.03899	1.07767	0.18425	0.0185197	0.166106	0.0824591	0.677948	0	0.491176	0.0172722	0.788678	0.741636
133	0	0	3.12759	1.94348	1.67529	0	0.16634	0	0	1.61884	0.748035	3.6313	9.65285	0.30806	2.67502	3.64758	0.0438163	0.135233	0.142188	0.435317	0.637337	1.88438	0	1.92701	1.68684	1.21175	1.33548	0.179687	1.221	1.60209	0.16746	0.233777	0.577691	2.42181	0.409839	0.355172	0.652189	0.864471	1.32695	0.0886819	0.172033	0	0	0.102259	0.0841677	0.145435	0.771686	0.591069	0.528259
134	0	0	2.89818	1.87225	1.5553	0.155362	0.0604946	0.0580133	0.0387293	1.18994	0.8386	3.33921	9.82398	0.392912	2.62515	3.38748	0.0415487	0.0825997	0.28372	0.340215	0.293318	2.10775	0.0202971	1.99373	1.68075	0.908034	1.17301	0.111222	0.941228	1.86375	0.250532	0.177433	0.413316	1.84452	0.381045	0.425962	1.05608	1.03516	1.12137	0.104555	0.164703	0.0948085	0	0	0.01204	0.177026	0.57961	0.334101	0.308212
135	0	0	3.05082	1.88843	1.64267	0.212247	0.0734913	0.0246254	0.294756	1.16835	0.855095	3.15456	9.4198	0.341345	2.60797	3.38468	0.0492006	0.0644148	0.269876	0.325442	0.212661	1.95696	0.101132	2.01365	1.73557	0.890734	1.0688	0.0532386	1.09613	1.64066	0.19804	0.18157	0.477378	1.81154	0.314576	0.425565	0.886642	1.05623	1.16352	0.0859457	0.159709	0.0929142	0	0	0.0261758	0.182421	0.55107	0.377293	0.29692
136	0	0	2.84675	1.96262	1.58439	0.16138	0.0676401	0.0186453	0.0063735	1.13061	0.82867	3.35632	9.81477	0.345447	2.57422	3.47617	0.0672944	0.033135	0.257787	0.348341	0.346342	2.00237	0.11145	1.99097	1.86982	0.941528	1.11487	0.0650949	1.10188	1.6835	0.212087	0.16372	0.449755	1.78613	0.363403	0.428619	0.948389	1.16117	1.18047	0.123013	0.194649	0.0898013	0.00487746	0	0.0118176	0.143318	0.496631	0.248854	0.236134
137	0	0	2.85819	1.52306	1.47813	0.204912	0.0994706	0.0468773	0.164086	1.35003	0.88005	3.0672	9.26152	0.456991	2.42174	3.4394	0.0355133	0.198095	0.18341	0.37746	0.190793	2.13683	0.378873	1.75597	1.80961	0.822163	1.23641	0.0149612	0.892237	1.68248	0.111708	0.156583	0.398399	1.82147	0.376347	0.336172	0.785155	1.08143	0.967216	0.100506	0.175281	0.145697	0	0	0	0.0966798	0.386058	0.227135	0.22525
138	0	0	2.65609	0.880904	1.8049	0	0.199334	0	0.361226	1.26107	0.778966	3.37097	8.33699	0.328229	3.17784	3.92283	0	0.177531	0.315519	0.478936	0	2.42277	0.470628	1.12204	1.72862	1.19494	2.07172	0.14437	1.3144	1.78406	0.228641	0.253154	0.340225	2.20913	0.36927	0.641663	0.611657	1.23411	1.38822	0.0646476	0.208032	0.22888	0.0022414	0	0.340814	0.119595	0.124025	0.328779	0.384341
139	3.79879	0	3.3668	0.97849	1.2173	0.864748	0.0618613	0.233934	0.30571	1.43273	0.453109	3.59629	8.91884	0.357986	2.03456	3.18766	0.0427652	0.0427073	0	0.445981	0	2.21698	0.0725143	1.73605	2.89613	0.999992	0.962102	0.713126	1.31449	2.26285	0.458843	0.022225	0.485876	2.83201	0.056572	0.824569	0	0.86997	1.46329	0.125196	0.250144	0.150529	0	1.39214	0.899259	0	0	0.0143978	0.212164
140	3.54369	0	4.88634	1.06024	2.05653	0	0	0.328443	0	2.13588	0.987878	3.7225	10.2516	0.682403	2.75148	2.87223	0	0	0.520453	1.2052	0.19062	0.896013	0.53331	2.38588	3.27754	0.400603	0.88937	0.426513	0.570093	1.53346	0	0.966127	0.0525867	1.30011	0	0.214495	1.62567	1.6772	1.55704	0.366377	0	0	0.01963	0	0	1.07615	0	0.368795	0.0189525
141	0	0	3.11162	1.8029	1.90055	0.827473	0	0	0	1.0106	1.12166	3.58478	8.78808	0.208666	3.59697	3.53129	0.0998829	0.119462	0.366276	0	1.67263	3.2474	0	0.757713	2.05698	1.19738	1.42705	0.365087	0.918667	1.64	0.355979	0	0.623726	2.37211	0.34608	0.261052	1.29477	1.35597	1.00694	0.166672	0.249524	0	0	0	0	0.406954	0.484007	0.875121	0.712892
142	0	0	3.30195	2.65948	0.408274	0	0.438558	0.0561319	0	1.8032	0.569713	3.45392	10.0635	1.04949	3.03979	3.51539	0.125542	0	1.17779	0.576976	1.21495	2.00842	0	2.51834	1.95214	0.911984	0.914537	0.336807	1.03521	3.41499	0	0.655018	1.07938	1.70188	0.315131	1.15467	1.02994	1.63832	1.93549	0	0.405599	0	0.101105	0	0	0	0	0.93727	0.18641
143	5.81643	0	2.41145	1.25851	1.98897	0.200486	0.0985652	0	0.780477	0.823221	0.622941	2.10053	9.97216	0.409644	3.79153	3.46665	0.0501238	0.204147	0.137872	0.33901	0.594105	1.24723	0	2.29941	0.851818	0.772691	1.56406	0	0.794461	1.95156	0.170201	0.0121497	0.964787	2.79176	0.587767	0.739084	0.586266	1.45481	1.39318	0.0911511	0.207815	0.0137019	0.00787967	0.899669	0.130981	0	0.246978	0	0.290439
144	0	0	1.7527	2.28774	1.98662	0	0	0	0	0.685257	0.458173	3.79319	10.3066	0.157788	3.75219	2.71629	0.211313	0	0.227354	0.52308	0	2.53529	0.00301617	1.85744	2.05885	0.865125	1.06075	0.348656	1.53579	2.37063	0.314402	0.268644	0.750809	3.85112	0.501929	0.465918	1.43322	1.67178	1.90359	0.108134	0.180085	0.136145	0.0862253	0	0	0	0.697447	0.510981	0
145	3.09795	0	3.43683	1.98475	1.13944	0.0123991	0.103079	0	0	0.954711	0.633998	2.96557	9.95496	0.765402	2.01203	3.8522	0.0889709	0.0876277	0.298883	0.137965	1.51094	1.29966	0.178887	1.56912	1.51286	1.01044	1.25627	0.106504	1.1458	2.47675	0.17982	0.504197	0.792708	2.29763	1.06812	0.701223	0.427096	2.36376	1.31597	0.372247	0.0729373	0	0	0	0	0.315964	0	0	0.198144
[truncated: 96 more columns]

## Sheet: S6B, 1xBio 0 mM Rep 3 Rhos
TL	NT1	NT2	NT3	NT4	NT5	NT6	NT7	NT8	NT9	NT10	NT11	NT12	NT13	NT14	NT15	NT16	NT17	NT18	NT19	NT20	NT21	NT22	NT23	NT24	NT25	NT26	NT27	NT28	NT29	NT30	NT31	NT32	NT33	NT34	NT35	NT36	NT37	NT38	NT39	NT40	NT41	NT42	NT43	NT44	NT45	NT46	NT47	NT48	NT49
20	0	0	5.55039	2.7084	0	0	0	0	0	0	0	0	5.29017	0	0	6.45105	0	0	0	0
21	1.24697	0	5.69285	1.0671	0	1.86262	0	0	3.71875	0	0	1.85614	3.70585	0	1.84972	0	0	0	0	0	0
22	12.8253	0.0797893	0	0	0	0	0	0	0	2.19366	0	1.08753	0.397608	0.538439	0.92495	3.59288	0	0.359832	0	0	0	0
23	0	0	6.7859	1.10601	0.55534	0	1.92021	0	0	0.811866	0.543348	0	5.56037	0.529996	0	3.90202	0	0	0	1.28494	0	0	0
24	1.53795	0	5.57612	1.31755	0.627725	0	0	0	2.09344	0.115731	0.206319	1.55542	4.72904	0	1.01162	4.22292	0	0	0.199964	0.806211	0	0	0	0
25	0	5.50102	2.61775	2.5855	0	0	0	0	0	1.90532	0	1.56582	8.06387	0	0	2.76072	0	0	0	0	0	0	0	0	0
26	5.21625	0	5.79709	2.873	1.4228	1.41382	0	0	0	0	0	0	5.43275	0	2.66778	0	0	0	0	0	1.17651	0	0	0	0	0
27	0	0	2.8215	1.09887	0.692514	0.395712	0.109283	0.109235	0	0.744881	0.309412	1.75948	5.30658	0	4.25107	7.41689	0.129418	0	0.0481887	0.296192	0	1.21656	0.294227	0	0	0	0
28	0	2.20802	4.85834	0	0.712253	0	0.709517	0.706804	1.48777	0.189236	0	1.43787	2.7079	1.2791	2.53195	3.73405	0.615073	0	0	0.613032	0	0.703049	0	0.597187	0.731553	2.17729	0	0
29	2.89214	0.351868	6.81871	2.83864	0	1.12727	0	0	0	0	0	0	3.89212	0	2.00537	1.52889	0.50774	0	2.52468	0.502155	1.37671	1.35872	0	0.983578	0.291415	0	0	0	0
30	3.26628	0.0305157	10.2873	0	1.7774	0.659793	0	0	2.67323	3.80523	0.252401	1.04695	0	0	0	1.87579	0.242327	0	0.953313	0	0.197689	0.698208	0	1.18302	0.815193	0.235352	0	0	0	0
31	0	3.3366	0	0	0	0	1.86267	0	3.61222	0	0	0	7.14985	0	0	3.47259	0	1.71787	0	3.39974	1.6822	1.48137	1.64799	1.63689	0	0	0	0	0	0	0
32	7.96358	0	4.79894	0	0	0	0	0	0	2.34915	1.16541	0.760278	3.72553	0	1.38898	3.25926	0	0	1.07598	0	4.25305	0	0	0	0	0	0	0	1.25982	0	0	0
33	0	0	5.9919	4.59798	0.0661395	0	0	0	2.02316	1.93783	0	2.07413	4.80219	1.8534	1.09549	3.36085	0	0.358007	0.558564	0.7081	0	0	0	0.346612	2.07046	0	0.343549	0.343117	0.468524	0	0	0	0
34	4.77546	0	5.71169	3.19461	0.564318	0.786623	0.036839	0.333053	3.69029	1.04469	0.508004	1.5063	4.36196	0.100932	1.70432	2.46467	0	0.164039	0.404259	0	1.40234	0	0.171463	0.144631	0.707556	0	0	0.130729	0	0.091229	0	0	0	0
35	4.19475	0	6.7319	5.47064	0.976458	0	0.2652	0	0.444731	0.868959	0.0430766	2.02566	4.70341	0.25268	1.21494	3.31301	0	0	0	0	0	1.52056	0	0.63665	0.139119	0	0.237886	0	0	0.079232	1.88113	0	0	0	0
36	5.5048	0	8.44956	3.06447	0.62973	0	0.0900792	0.0360526	0.942023	0.952715	0.211374	2.49519	5.00252	0	2.49603	3.13776	0.0658796	0	1.1093	0	0	1.18965	0.300174	0.3227	0	0	0	0	0	0	0	0	0	0	0	0
37	0	0	4.84896	3.69107	1.1251	0	0.0862293	0.501302	0	1.05681	0.507392	1.80677	4.43701	0	5.14278	3.47116	0	0.0968694	6.54445	0	0	2.18905	0.429674	0.239407	0.607677	0.0690235	0.118721	0	0	0	0	0.0305312	0	0	0	0	0
38	2.0417	0	9.44453	1.94415	1.55264	0	0	0	0	1.17985	0.344933	1.66109	5.35827	0	2.32499	2.21934	0	0.128846	2.3046	1.34418	1.88147	2.41097	0	0.106166	0.27283	0.184213	0.299023	0	0.242478	0.183687	0.0558524	0.22833	0.24144	0.0444255	0	0	0	0
39	0	2.85274	9.91919	4.66156	0.352342	0	0	0	0.893046	0.520081	0.515775	2.22032	5.00265	0.663075	2.91919	3.1577	0.160461	0	0.89633	0.58621	0	2.08772	0.117451	0.26976	0	0	0	0	0.143504	0	0	0	0.303494	0.303191	0.454218	0	0	0	0
40	1.86937	0	9.47884	6.08704	1.4111	0	0	0	0.0108482	0.318772	0.369481	2.10612	4.19344	0.261548	3.03805	5.34908	0.0865508	0.259524	1.18308	0.260002	0	1.65007	0	0.282428	1.16808	0.0822736	0	0	0	0	0.0820804	0.226344	0	0.144014	0.0818496	0	0	0	0	0
41	0	0	8.00239	4.12854	1.18297	0.128151	0	0.0103302	0	0.758284	0.279772	2.71207	9.06113	0.256933	3.53933	6.05321	0.0662462	0.0548371	0.346754	0.07065	0.0968515	1.49245	0.00456855	0.584845	1.23487	0.263485	0.203115	0.00636825	0.145947	0	0.0632389	0.0601245	0	0	0.031588	0	0.160954	0	0	0	0
42	6.39249	0	5.96665	3.13057	0.656204	0	0	0	0.665621	0.525425	0.372066	2.54594	6.84378	0.358098	3.84939	5.4348	0.258395	0	0	0.184038	0.299973	1.84517	0	0.258294	0.442911	0.497133	0.400776	0.165276	0	0	0	0.165103	0	0.165016	0.0824755	0.164886	0.329513	0	0	0	0	0
43	0	0	8.28201	4.42117	2.07373	0	0	0	1.24256	0.529635	0.134064	2.33675	6.91375	0.24075	2.71547	5.73461	0.0868587	0.21052	0.48178	0.2563	0.535169	2.22773	0.304356	1.08662	1.5224	0.359791	0.309432	0	0.427	0	0	0.212227	0.150804	0.0269557	0	0	0.177546	0	0	0	0	0	0
44	0	0.380447	8.30425	3.79788	1.35027	0.430763	0.467073	0	0.741145	0.666991	0.445262	2.27663	7.06204	0.13564	3.06287	6.45018	0	0.157614	0.575251	0.592482	0	2.97773	0.212029	1.03558	0.100557	0.58465	0.592772	0	0.258447	0.414969	0	0.395796	0.0454634	0.165485	0	0	0.165405	0	0	0.154323	0	0	0	0
45	0	0	4.91778	3.38165	1.23614	0.260129	0.0224308	0	0.761278	1.11338	0.30473	2.75632	8.0752	0.273284	2.88137	7.06382	0.164978	0.226641	0.490603	0.27122	0	3.07126	0	1.61562	2.48385	0.772892	0.417202	0.0798911	0.567229	0.314508	0.0853208	0.179516	0.106317	0	0.0105778	0	0.276115	0.240538	0.578205	0	0	0	0	0	0
46	0	0	4.24185	3.45352	1.81101	0.527514	0	0.4164	0.229771	1.01918	0.395491	1.82216	7.28239	0.108113	4.4835	6.07848	0	0.247045	0.711877	0.142209	0.0273479	3.22997	0.165936	1.79842	2.66752	1.1268	0.902469	0.189944	0.479646	0.842867	0	0.350679	0	0.111664	0.012078	0	0.198656	0.12136	0.50266	0	0	0.117004	0.184461	0	0	0
47	0.0147296	0	2.99299	3.44044	1.12754	0.152871	0	0.254539	0	0.552979	0.351245	3.13975	9.89157	0.324468	3.47519	4.73694	0.182712	0.166381	0.872029	0.126478	1.44167	3.46699	0.583942	1.88808	2.52271	0.624517	1.09648	0.368614	1.10695	0.632061	0.0390999	0	0.278593	0.242901	0.0407869	0	0.223529	0.015996	0.29105	0.0343116	0.0685749	0.108962	0.121319	0	0	0	0
48	0	0	2.86557	1.69536	1.31702	0.255164	0.0023011	0.0209899	0.205664	0.499819	0.23831	2.58644	11.5639	0.353839	2.74855	4.55703	0.0779621	0.167882	0.793959	0.185689	0.870288	3.00156	0.253105	2.25196	2.62535	1.36334	1.42852	0.0914223	1.20743	1.36121	0.116579	0.596069	0.301816	0.18487	0.0350578	0.165318	0.325249	0.218857	0.159116	0.0596919	0.0194934	0.304569	0	0.867077	0.0566256	0	0	0
49	0	0	2.7153	2.5188	0.905927	0	0.031599	0.186587	0.693071	0.453649	0.315124	2.15966	11.1529	0.315838	2.47845	3.96497	0	0.230344	0.769383	0.51476	0.92588	3.64293	0	3.20982	3.20293	1.27444	1.8933	0.112317	1.20719	0.886347	0.166024	0.247927	0.22829	0.654209	0.131751	0.0285233	0.39467	0.133176	0.283111	0.0407476	0	0.146728	0.0406898	0.322754	0.419888	0	0	0	0
50	0	0	1.96583	1.36866	1.02719	0.065474	0.0185607	0	0	0.64115	0.357785	3.9331	12.1637	0.265728	3.0942	4.41163	0.082552	0	0.410942	0.200363	1.14144	2.43317	0.283549	2.6583	3.69021	1.46453	1.94775	0.193775	1.77142	1.34695	0.139131	0.151586	0.31833	0.214235	0.135938	0.183209	0.297825	0.317311	0.62597	0.0152466	0.0198074	0.0612635	0.011033	0.51865	0.052583	0	0	0	0
51	0	0	0.955954	1.47863	1.19577	0.0754356	0.0666264	0.173932	0.524912	0.297358	0.561984	3.12389	12.8814	0.283558	3.24858	5.20108	0.0636934	0.116004	0.447389	0.0852342	1.49309	1.99479	0.505491	2.06337	2.55627	1.38342	2.17964	0.216722	1.93413	1.94721	0.124645	0.287495	0.462699	0.887007	0.200818	0.138252	0.623148	0.310646	0.273458	0.106692	0.0291846	0	0.0404941	0.169698	0.209504	0.0403427	0.0403318	0	0
52	0	0	0.981563	1.23209	1.18016	0.00927571	0.120583	0.26797	0.291032	0.716685	0.387651	2.9684	10.7315	0.517499	3.34748	4.75643	0.0781961	0	0.915242	0.308479	1.51993	1.50787	0	2.47369	2.79618	1.17906	2.49571	0.378083	2.8928	2.15371	0.284255	0.284589	0.346802	0.780874	0.135834	0.32256	0.850746	0.698626	0.908643	0.187577	0.139912	0.129275	0	0.485668	0.237376	0	0	0	0
53	0	0	1.4886	1.06237	1.24016	0.123748	0.04713	0	0.64332	0.486403	0.411262	2.9914	12.789	0.283046	3.17127	4.4834	0.0920637	0.225676	0.764753	0.265331	0.968067	1.08425	0.211721	1.8852	2.40895	0.94206	1.70855	0.184894	2.84887	2.1306	0.0894821	0.474901	0.273403	1.74793	0.339977	0.523703	1.18768	0.856099	0.960387	0.113432	0.0737665	0.216866	0.0217332	0.549637	0.0753417	0.0266459	0.192124	0.214962	0.0949437
54	0	0	1.94699	1.47545	1.10534	0.114214	0.00377575	0.108711	0.462018	0.437302	0.281949	2.02538	8.8148	0.330109	2.14173	3.03086	0.0397818	0.201587	0.656597	0.356728	0.697545	2.22687	0.313988	2.24593	2.54147	1.37952	2.24603	0.23665	2.27807	3.07838	0.131773	0.407218	0.929502	3.44863	0.430163	0.885017	1.84094	1.78371	2.20238	0.112271	0.159161	0.280898	0.0198265	0.214847	0.0542829	0.00507472	0.075553	0.206113	0.00353936
55	0	0	1.61017	1.40067	1.17439	0.347854	0	0	0.420896	0.248079	0.48144	2.39489	8.5206	0.171948	2.72139	2.60713	0	0.211082	0.612986	0.0746933	0.924979	2.40921	0.0160144	3.65002	2.35877	1.14494	2.56414	0.1322	2.22582	3.49685	0.325773	0.312619	1.73781	2.32404	0.327177	0.458352	1.8427	1.42317	2.86397	0	0.41657	0.185155	0.0383615	0.438683	0.0382064	0	0.024246	0.221835	0.0381006
56	0	0	1.74375	1.40993	1.24257	0.0925215	0.0758873	0.0962024	0.402488	0.612825	0.295445	2.48259	9.42463	0.248304	2.52661	3.86906	0.120634	0.17992	0.703321	0.350356	0.802497	1.51907	0.274991	2.11903	2.23207	1.19853	2.36381	0.242815	2.45455	4.06383	0.240711	0.489867	1.46492	3.74107	0.484911	0.582249	1.32712	1.06616	1.49667	0.28544	0.159315	0.224342	0.0174581	0.592844	0.119353	0.021325	0.0755457	0.338623	0.0345724
57	0	0	1.4783	1.3513	1.23526	0	0.0519791	0.0517129	0.295085	0.615184	0.257439	2.54038	7.31698	0.376775	2.16702	3.50843	0.0493499	0.0723997	0.505428	0.305083	0.936824	2.00185	0.423487	2.2264	2.77748	1.55832	2.58003	0.287531	2.70577	4.19781	0.286847	0.767579	1.34707	4.42887	0.383051	0.619391	1.78147	1.9199	1.90984	0.243379	0.201486	0.300201	0.0320788	0.35783	0.145181	0.00638913	0.0884441	0.142929	0.0191294
58	0	0	1.5944	0.950742	0.939942	0	0.00257409	0.0778847	0.395784	0.655875	0.408732	2.06383	8.2886	0.234702	2.21866	3.31882	0.0215417	0.167697	0.559586	0.466896	1.04521	2.34131	0.375041	2.29847	2.4816	1.26536	2.58613	0.172413	2.99472	4.37715	0.052391	0.527707	1.46142	5.22339	0.584419	0.976488	1.82463	1.33247	1.83742	0.149979	0.0635564	0.457268	0.0216999	0.479566	0.0951774	0	0.0381935	0.162374	0.0107598
59	0	0	1.4398	1.10585	0.836732	0.155077	0.0520388	0	0.508269	0.696324	0.638752	2.15535	6.49266	0.215223	2.32992	2.76377	0.0796695	0.13958	0.466373	0.3407	0.688701	2.53709	0.218981	2.70936	2.79708	1.5498	2.17041	0.151188	2.56789	4.2658	0.121761	0.654947	1.72538	4.97086	0.63297	0.966904	1.87914	2.28166	2.85299	0.254836	0.358235	0.718862	0.0458491	0.657703	0.147494	0.0285269	0.131522	0.255055	0.00720355
60	0	0	1.71023	1.07951	0.774864	0.076743	0.0157985	0.0248547	0.476626	0.822168	0.688764	1.8774	6.55674	0.172975	1.43794	1.67574	0.0490399	0.170864	0.345849	0.255559	0.714696	2.0935	0.257109	2.59869	2.46785	1.34163	2.19499	0.146017	2.23035	3.86038	0.25389	0.481947	1.58129	7.5093	0.6798	0.95289	1.8494	2.58559	3.38265	0.330643	0.564375	0.937296	0.0287703	1.62367	0.143649	0.0314055	0.163336	0.477454	0.0604338
61	1.41884	0	1.76264	1.28995	1.13929	0.141906	0.0557694	0	0.465097	1.43542	1.36169	1.60967	4.75025	0.354086	2.25504	1.85741	0.0116678	0.0977928	0.213599	0.408943	1.01176	2.54678	0.30108	2.42022	2.57654	1.29812	1.79954	0.134955	1.54762	3.18022	0.269214	0.77301	1.83827	6.02602	0.831143	1.10841	2.21907	2.66372	3.74404	0.395156	0.371005	0.885988	0.0938674	1.12569	0.2416	0	0.0991933	0.363903	0.0676636
62	0	0	2.27354	1.17548	0.956114	0.0185243	0.0453981	0.0842685	0.182436	1.45797	1.16264	1.73075	5.7509	0.232729	1.6905	1.98167	0.116771	0.127961	0.415631	0.195364	1.11044	3.3446	0	2.73894	2.58185	1.379	1.89492	0.052089	2.04573	3.53779	0.240596	0.502262	1.22029	4.69101	0.568148	1.20596	2.22203	3.22043	4.16458	0.458174	1.02416	1.01694	0.0578113	1.31369	0.427192	0.0403554	0.235014	0.482074	0.0695572
63	0	0	2.49315	1.6322	0.88779	0.0300228	0.0062108	0.0141627	0.471806	1.67927	1.15993	1.30698	4.56814	0.181716	1.48134	2.02664	0.0927643	0.0945164	0.301348	0.177268	1.05299	3.32436	0.213669	2.48464	2.07544	1.17821	1.61028	0.185807	1.61789	3.06351	0.213139	0.510985	1.66752	8.24746	0.686473	0.718641	1.67121	2.5843	3.51607	0.440136	1.20838	1.53319	0.0640319	1.3076	0.397189	0.0755981	0.373702	1.59771	0.160479
64	0	0	1.81954	1.01223	1.07478	0.116145	0.0901875	0.16924	0.535009	1.78087	0.883712	2.20522	7.03917	0.101114	2.03032	3.26395	0.0159153	0.288619	0.19431	0.279453	0.867526	2.00426	0.147364	2.02637	2.25519	0.976403	2.16407	0.099504	2.12457	2.80718	0.143479	0.296252	0.87255	6.0471	0.617736	0.9344	2.00323	3.96095	5.46495	0.504911	1.21828	1.23114	0.0257878	0.654483	0.171843	0.0210453	0.258361	0.808058	0.0252402
65	0	0	2.75161	2.20329	1.29074	0.193027	0.0077807	0.0346723	0.703612	2.18982	1.41701	1.57422	5.0071	0.109658	1.98549	3.57585	0.0807424	0.244854	0.299368	0.517353	1.11192	3.66328	0.452017	2.81928	2.74847	1.49825	2.08811	0.221456	1.55097	2.56572	0.268648	0.362671	1.20513	6.21706	0.663436	0.796959	1.70545	2.34308	3.1349	0.437374	0.765986	1.11987	0.0125975	0.411045	0.297842	0.0300069	0.308964	1.06684	0.321104
66	0	0	3.77259	2.54255	1.15744	0.182329	0.0019498	0	0.440048	1.98424	1.53259	1.47579	4.46926	0.179943	1.54054	2.59956	0.0936355	0.162156	0.443069	0.313258	1.15984	5.47103	0.425417	2.62411	2.10724	1.17561	1.69405	0.139733	1.08304	2.2921	0.193204	0.394327	1.41868	9.07276	0.548777	0.573286	1.35737	1.9813	2.64278	0.433204	0.876084	0.987208	0.0335325	0.345841	0.332911	0.00383952	0.173749	1.27981	0.653168
67	0	8.94932	0.33411	2.17142	0	0	0	0	1.2263	1.79542	0.890671	0	7.07024	0.846471	0.84229	1.02545	0	3.28016	0.810277	0.806445	0.137473	6.25989	0	0	0.142755	0	0.0467727	1.49618	0.0793474	0.192638	1.43936	0.0315298	0.712163	5.60365	0	0	0.0318532	3.33794	2.61148	0	0	0.647299	0	0.627455	0	0	0.640012	3.79044	0.623632
68	0	0	4.75745	0.604475	0.988421	0	0.138973	0.373175	0.903088	2.15801	1.54519	3.30646	7.76975	0.446653	1.43919	3.60114	0	0.0992834	0.745715	2.32317	1.06274	3.64806	1.10579	2.36344	1.62105	0.789494	1.20712	0.390086	1.44585	3.69867	0.0324759	0.509192	0.413541	3.58283	0.525884	0.584923	1.35174	1.30293	2.40681	0	0.173048	0.0212289	0	0.553855	0.3104	0	0.15481	1.80692	0.508096
69	0	0	6.70399	4.27188	1.44868	0.279491	0.0931803	0	0.31559	1.28341	1.15696	1.27121	4.21608	0	1.22061	1.77742	0.060893	0.121302	0.300897	0.522361	1.3967	10.4064	0.459078	2.32859	1.6504	0.995663	1.19025	0.082684	0.652018	2.51024	0	0.64665	0.827841	5.83016	0.226281	0.25198	0.86704	0.997043	1.33729	0.083116	0.15359	0.326144	0	0.191879	0.0145404	0.0775912	0.157486	1.15088	0.641133
70	0	0	4.97789	3.92658	2.62378	0.130237	0	0.0102461	0.21904	1.94607	1.35899	1.80219	5.30895	0.161601	2.00514	2.18134	0	0	0.237756	0.952259	0.392308	9.21319	0.572776	2.07269	1.16227	1.03798	1.00429	0	1.04825	2.02082	0	0.298577	1.06497	4.36532	0.13561	0.188346	0.828037	0.601264	1.29825	0	0.0463309	0.549156	0	0.0486878	0.138478	0.184537	0.165462	0.83538	0.805252
71	10.6156	0	4.80294	2.99702	1.05484	0.19402	0.00642094	0.174103	0.789747	0.988505	1.10614	1.91614	4.07072	0.304593	1.01203	1.81871	0	0.00645383	0.389463	0	0.915005	5.30937	0.49921	1.34045	0.974844	0.347377	0.831964	0	0	1.08815	0.206087	0.546917	0.818275	1.82921	0.0676117	0.0675916	0.399754	0	0.255576	0	0.134363	0.335561	0	0.134086	0	0.13102	0.191735	2.055	0.785153
72	0	0	4.72613	2.89827	1.10328	0.0546787	0	0.174681	0.0214533	0.752616	0.536323	1.23338	2.86421	0.136415	1.03653	1.3774	0.090031	0.117851	0.342506	0.214436	0.661035	5.05625	0.27148	0.835863	0.461155	0.388372	0.444242	0.0529079	0.232331	0.461208	0.0786543	0.187418	0.405612	1.13655	0.145371	0.0152156	0.222543	0.19179	0.194462	0.00753257	0.00903637	0.149006	0.00902629	0.198072	0.0494491	0.0553582	0.575932	2.30978	1.80544
73	0	0	5.03985	3.1623	1.46436	0.0756922	0	0	1.16501	0.932874	0.356906	2.40533	7.07623	0.609659	2.54044	2.23754	0	0	0.212776	0.777632	0.473727	5.32049	0.396118	1.47095	0.593862	0.681354	1.31872	0.24547	1.10136	1.10745	0.112992	0.18169	0.60459	2.38435	0	0	0.101288	0.357647	0.644925	0.059368	0.0593526	0.118659	0	0	0.0592603	0	0.435596	2.04812	0.807679
74	2.07879	0	6.33288	4.47582	1.34684	0.26829	0.0265734	0.0645623	0.461135	1.01222	0.729664	1.41921	3.52816	0.102247	0.86466	1.59442	0.0374838	0.11198	0.60518	0.383103	0.926043	7.48895	0.362115	1.38113	1.19693	0.540678	0.698515	0.0493234	0.577131	0.987034	0.0818743	0.35266	0.478755	2.26065	0.0733339	0.0713426	0.281802	0.299747	0.375191	0.0615895	0.0169343	0.195402	0.00563938	0.109416	0.0685056	0.0981647	0.569399	1.71428	0.917341
75	2.11267	0	5.69389	3.57998	1.50814	0.257872	0	0	0.251773	1.01608	0.596248	1.2276	3.58155	0.0119335	1.40321	1.6234	0.0452803	0.205088	0.556228	0.313677	1.25371	8.20717	0.303758	1.30469	1.11641	0.57139	1.20304	0.082659	0.391323	0.944587	0.0832935	0.233554	0.391194	2.07024	0.0962265	0.0568834	0.235558	0.233782	0.327772	0	0.0188733	0.0429845	0	0.258003	0.0590512	0.0239509	0.506085	1.36369	0.430303
76	0.378049	0	4.64792	3.468	1.25418	0.0989641	0	0.125815	0.606491	0.747533	0.446893	1.44548	4.20363	0.146328	1.2336	1.58292	0.0829798	0.0292075	0.66777	0.293749	0.580453	6.43369	0.343939	1.15359	0.611228	0.389631	0.786661	0.0421401	0.342658	1.34538	0.15457	0.214231	0.419838	2.03342	0.0769561	0.11239	0.301989	0.187763	0.427908	0.056183	0.000742464	0.223736	0.000721747	0.282088	0.166291	0.0919395	0.395867	3.1872	0.754983
77	0	0	4.58582	3.47148	1.26843	0	0.0956587	0	0.388057	0.979956	0.486817	1.47189	4.09736	0.121574	1.22183	1.6277	0.0511461	0.171362	0.518031	0.292413	1.03609	5.94536	0.229851	1.24301	1.11749	0.636805	0.990197	0.0920004	0.492401	1.02392	0.118445	0.107568	0.507511	2.23282	0.101207	0.0813505	0.236625	0.269342	0.34979	0.0335301	0.0267416	0.220837	0.0134413	0.230083	0.093833	0.133563	0.856995	2.39887	0.631959
78	0	0	4.12601	2.31498	1.22985	0.0767055	0.0392148	0.0525489	0.07755	1.02309	0.47322	1.84981	6.39145	0.0926406	1.49551	2.33757	0.0137702	0.162865	0.248143	0.432816	0.751747	4.6362	0.284055	1.29124	1.12549	0.59456	1.03764	0.109461	0.728196	1.35542	0.057552	0.227421	0.475487	2.24192	0.11158	0.131649	0.439692	0.394094	0.560464	0.0189587	0.00995912	0.161573	0.0383459	0.261408	0.13071	0.192325	0.861682	1.76748	0.521207
79	0	0	3.13256	2.0576	1.50854	0.100043	0	0	0.235166	0.844684	0.542212	3.93026	13.8093	0.393835	2.69092	4.05289	0.0418336	0.233586	0.397432	0.399677	1.02398	2.92496	0.237433	1.68466	1.65015	1.00991	1.21138	0.0834351	0.760934	1.47152	0.105241	0.210061	0.669281	2.81174	0.199502	0.137451	0.463717	0.532156	0.649734	0.03429	0.0552595	0.136198	0.00724694	0.223155	0.0592903	0.12734	0.997241	1.03216	0.381478
80	0	0	2.85964	1.67966	1.58022	0.100936	0.0184634	0	0.183042	0.753339	0.44237	4.19674	14.2869	0.371691	2.6135	3.73254	0.0668552	0.19429	0.450231	0.366291	1.01148	1.97754	0.25026	1.90371	1.89557	1.04479	1.32242	0.0851072	0.868704	1.79278	0.0840016	0.291396	0.706918	3.18426	0.193546	0.193154	0.641484	0.59622	0.94588	0.0450188	0.0673057	0.0875384	0.0134011	0.279766	0.0337222	0.287982	1.0382	0.818144	0.398794
81	0	0	2.75326	1.70823	1.62167	0.0281199	0.0127021	0	0.216722	0.669386	0.455606	4.18915	13.2275	0.262026	2.57889	3.56318	0.0897432	0.23618	0.46393	0.375621	0.913705	1.91343	0.374431	1.93162	1.96973	1.10857	1.44792	0.0882463	0.953233	1.91887	0.0714419	0.286671	0.653832	2.9368	0.223466	0.194228	0.714049	0.704541	0.976269	0.0369027	0.072383	0.12093	0.0111145	0.290396	0.0712536	0.363239	1.16152	0.797791	0.473531
82	0	0	3.083	1.85489	1.80361	0.0753015	0.0167188	0	0.306832	0.756516	0.450771	3.9633	12.3417	0.313659	2.49407	3.41779	0.0649943	0.299752	0.471672	0.419071	0.996678	1.93489	0.232862	2.0722	1.88883	1.03331	1.37488	0.103519	0.888848	1.64059	0.109113	0.31018	0.61001	2.65476	0.217184	0.18837	0.695574	0.639477	1.064	0.0521217	0.0639803	0.0633321	0.00955448	0.353938	0.0563292	0.310126	1.11042	0.817102	0.409212
83	0	0	2.33969	1.03719	1.42023	0.201736	0	0	1.38729	0.194927	0	2.35077	7.87334	0.366329	1.05863	1.74263	0.178335	0.178127	0	0.886489	0.816622	0.739241	0.300512	1.71216	1.83497	0.503172	1.49961	0	0.991592	1.0871	0	0.1323	0.48707	1.7398	0.159968	0	0.126641	0.159465	0.31843	0	0	0.158966	0	0.283354	0.158304	0.473927	0	0.369646	0.122403
84	3.09699	0	5.08991	2.90186	2.00061	0.849526	0.283254	0	0	0.971637	0.41764	5.04668	9.97794	0.631106	2.21663	3.42647	0.248749	0.480151	0.338185	0	0	2.01724	0.18968	1.14925	1.95156	1.18159	1.34905	0.233737	0.98632	1.80624	0	0.0933677	0.437111	2.05239	0.22689	0	0	0.655822	0.202529	0.112733	0	0	0	0	0.0894911	0.449017	1.06434	0.680925	0.307349
85	0	0	3.88073	2.2666	1.59057	0.294047	0	0.0672112	0.498557	1.12413	1.12896	4.80758	11.4563	0	2.36932	2.50056	0.200689	0.200537	0	0.37561	1.12072	2.55869	0	2.838	1.07822	0.849922	1.2089	0.198548	1.61778	2.10566	0.377387	0.366908	0.82368	2.21863	0.0086456	0.460441	0.639488	1.0123	0.828128	0	0	0.0892296	0	0	0.185517	0.185272	1.53365	1.28433	0.612182
86	0	0	3.68004	3.5331	0.945002	0	0.902845	0	0.112909	0.546719	0.883272	5.13935	10.7312	0.0204573	2.73424	3.53841	0.214637	0.412859	0.455635	0.620862	2.62186	2.42465	0.21142	1.42316	1.9316	1.48533	2.04439	0.183288	0.390124	1.65418	0.541246	0.904901	0.537583	2.85023	0.353013	0.352542	1.05319	1.57231	1.20855	0	0.172989	0	0	0.509053	0	0	0.331619	1.87409	0
87	0	0	4.447	2.48026	0.939582	0	0.450953	1.79531	0	0.95305	2.19649	6.47033	9.59149	0	3.23099	3.53754	0.783782	0.390925	0.779927	0	2.64899	3.04001	0	2.60085	0.68715	0.7399	2.9368	0	2.17904	2.11846	0.357442	0.713277	0.355838	1.01993	0	0	1.01144	0.350593	0.350077	0.349563	0	0	0	0.902207	0	0	1.6763	1.26819	1.01875
88	0	0	2.12066	0.35201	1.01503	0	0.337314	0.673099	1.98499	0.990906	0	3.54726	10.5649	0.304947	4.45808	4.42278	0.291749	0	0.291367	0	0	2.70659	0	3.84094	1.01791	1.05296	1.90719	0	0.714188	0.560855	0	0	0.798776	2.80019	0.522818	0.521592	0.520372	2.32673	2.30264	0	0	0.448738	0	0	0.252937	0.252651	0.885896	0.939127	0
89	0	0	2.54402	2.27691	0.482122	0.0757835	0	0.958717	1.53331	0.538887	0.941727	7.0474	11.6399	0	1.72895	5.10704	0	0.421639	0	0.402525	0	4.90492	0	2.34342	1.50282	0.789224	1.94167	0.390658	1.5082	1.38685	0.763465	0.380987	1.13999	2.98544	0	0	0.71495	1.1182	2.18564	0	0	0.736542	0	0.289104	0	0.366196	0.731019	0.648822	0
90	15.9241	0	7.37237	0	0	0.616948	0	0	0.326079	0.500756	0.499477	1.59219	4.48442	1.4396	1.0376	3.7606	0	0.538257	1.38522	1.50804	0.519032	2.42758	0.501517	0.938196	0.654191	2.16075	1.28507	0	2.12321	2.1734	0	0.451011	0	2.50015	0.407811	0.406962	1.24157	1.60613	0.818862	0	0	0	0.397047	0	0	0	0	1.97323	0
91	0	0	5.01737	2.60832	1.20797	0.228744	0	0.531249	0.672316	0.0587144	0.0292965	2.79898	12.6717	0	1.88972	2.51095	0	0.0146898	0.61495	0	0.563097	1.57119	0.298062	1.23157	1.35256	1.12339	1.41024	0	1.00415	2.37301	0	0	0.937145	5.02883	0.263932	0.649332	0.916043	1.92803	2.1562	0.126088	0.251955	0	0	0.249845	0.499843	0.74761	0.495758	0.363215	0.614328
92	0	0	2.57	1.44089	1.42657	0	0	0.0659685	0	0.680525	0.174687	3.30805	12.2875	0.65106	2.09837	3.07211	0.0388978	0	0.153901	0.556997	0.671717	1.6898	0	1.96186	2.40391	1.13278	1.5212	0.288644	1.49152	2.43311	0	0.436746	1.24985	4.29691	0.538271	0.670053	1.71873	1.39665	1.9695	0.0323771	0.388133	0.10006	0.0322868	0.46257	0.0409544	0.0408744	0.407681	0.097094	0.290822
93	0	0	2.04128	2.77801	1.74803	0.156201	0	0	0.27921	0.837221	0.256201	3.61062	9.858	0.256252	3.11555	3.64811	0.279036	0.223126	0.210496	1.02084	0.583049	1.2092	0.350742	1.33711	2.12477	0.975663	1.58808	0.118871	1.22542	2.78359	0	0.434171	1.32192	4.90358	0.58717	0.345104	1.30351	1.86729	2.28335	0.167027	0.233624	0.0983001	0	0.276629	0.0617685	0.229238	0.812464	1.12434	0.322074
94	0	0	1.72743	2.22846	1.8596	0.343733	0	0	0.519098	0.712994	0.432677	3.46732	10.6892	0.289658	3.3333	3.87536	0.00529796	0.0877445	0.229062	0.505839	0.712718	2.02326	0.500511	2.13938	1.65393	1.51613	1.51122	0.0725082	0.962476	2.14833	0.175417	0.34782	1.62072	4.87982	0.501411	0.66688	1.61527	1.50763	2.11451	0.194704	0.162123	0.129613	0	0.061345	0.121365	0.0853002	0.755803	0.432484	0.114947
95	0	0	1.1465	1.2743	1.72923	0.212917	0.00205921	0	0	0.749514	0.422965	3.8743	11.7359	0.353624	2.8223	2.92904	0.121594	0.0788922	0.450612	0.465513	0	1.43824	0.0504298	1.54371	2.20961	1.50599	1.07193	0.128723	0.877266	2.21634	0.296405	0.388199	0.680862	5.11325	0.54108	0.584032	1.6128	2.24351	1.79616	0.216304	0.00312509	0.00936794	0.0894927	0	0.140859	0.0947491	0.797521	0.955434	0.308921
96	0	0	2.52526	1.18506	1.83401	0.0516519	0	0.0479679	0.148588	0.721467	0.523089	2.93087	10.7114	0.394533	2.76136	3.29494	0.0491634	0.153554	0.440876	0.533012	0.440255	1.87398	0.238643	1.15066	1.76054	1.26745	1.25759	0.161615	0.906889	2.26431	0.0694765	0.287273	1.16855	5.19347	0.444863	0.401438	1.33258	1.46089	1.96083	0.075341	0.125086	0.0675791	0.0130284	0	0.226885	0.313726	0.704658	0.599628	0.481288
97	0	0	2.67461	1.89772	1.39026	0	0	0	0.46118	0.893028	0.331586	2.7754	11.0585	0.208428	2.54773	3.35429	0.00792677	0.0946365	0.476961	0.636428	0.187957	1.19784	0.435152	1.74328	1.39139	1.02145	1.44787	0.288798	0.850506	1.78989	0.192728	0.502454	1.48069	4.47797	0.678479	0.0680799	0.994357	1.54089	1.35398	0.0304324	0.0831616	0.279446	0.0263121	0.0521355	0	0.328118	0.270897	0.828711	0.362767
98	0	0	2.36187	2.5146	1.45222	0.254807	0.107837	0.122543	0.096403	0.525616	0.599954	2.91317	8.82649	0.398437	2.72975	3.66209	0	0.193835	0.299572	0.521184	1.22672	2.04863	0.164734	1.64144	0.90296	1.07286	1.39574	0.102242	1.19397	1.7957	0.30278	0.391795	1.25898	4.5839	0.503625	0.369148	1.28727	1.46956	1.08109	0.0978166	0.146595	0.130046	0	0.529284	0.111584	0.192069	0.875952	0.544685	0.120966
99	1.63173	0	3.03624	0.744593	1.8515	0.190937	0.0360022	0.0109004	0.22312	0.479832	0.267103	3.57455	9.2242	0.321723	2.61073	2.47852	0.186976	0	0.145892	0.450738	0.482467	1.60076	0.163132	1.81504	1.64503	0.798615	1.07348	0.0315848	0.898702	1.98272	0.189136	0.465296	1.66069	4.74392	0.451953	0.633195	1.52137	1.2459	1.50181	0.094644	0.109348	0	0	0.276387	0.030854	0.252832	0.626316	0.64214	0.218548
100	0	0	1.89978	1.46031	1.55278	0.254768	0.00983363	0	0.199276	0.413857	0.675976	2.85559	9.17881	0.436951	3.40023	3.50152	0.0372453	0.218318	0.411896	0.40654	0.485767	1.32599	0.123339	1.99158	1.37778	0.886258	1.18394	0.080971	0.795786	1.8659	0.142269	0.426974	1.46288	5.14722	0.334902	0.405855	1.3624	1.69606	1.39535	0.104454	0.192613	0.128187	0.0384481	0	0.0664938	0.157351	0.590642	0.597111	0.285033
101	1.07007	0.0400116	1.82856	1.93706	1.34675	0	0.0123046	0	0	0.521182	0.246961	2.35318	9.19591	0.688083	2.47954	3.53484	0	0	0.933558	0.0118044	0.937064	1.32549	0.593421	1.07256	0.17291	1.30717	1.79612	0.0895505	1.18011	2.92414	0.115822	0.364304	0.885829	4.31298	0.145765	0.158842	0.8917	1.3388	1.99406	0.153525	0.102278	0.0872283	0	0	0	0.110144	0.316853	0.829025	0.141797
102	0	0	2.90918	1.49381	1.69146	0.243319	0.207464	0	0.569513	0.384858	0.549605	2.97476	11.3691	0.318016	3.27807	2.97438	0.0203677	0.364985	0.232229	0.799106	0.549933	0.533694	0.0423929	0.377468	0.736511	1.05284	0.990489	0.175634	0.875345	1.76225	0	0.287625	1.47211	3.84768	0.361529	0.227513	0.693024	1.29155	1.12488	0.143086	0.130226	0.207776	0	0	0	0.229561	0.736353	0.777494	0.471831
103	0	0	2.8898	1.71964	1.87347	0	0.190047	0.0208486	0	0.520132	0.497381	3.07116	9.7135	0.657645	1.24133	4.4275	0	0	0	0.0568574	0	1.39112	0.365147	0.891573	1.53433	1.33354	2.11803	0	0.9353	1.28888	0	0.231154	0.455615	3.7358	0.0906321	0.377253	1.40492	1.11678	1.5582	0	0	0.271099	0	0	0	0.32107	0	0.789258	0
104	0	0	1.80331	2.00191	0.919633	0.390738	0.0953119	0.0288736	0.648267	0.596032	0.217576	2.42425	8.57626	0.649102	3.59877	2.67887	0	0	0.148124	0.421471	0.506594	1.24562	0	1.17879	2.38473	0.746258	0.793367	0.173593	1.21931	0.0620546	0.109626	0.279381	1.56181	4.51415	0.456984	0.516023	1.03074	1.5639	2.19152	0.285475	0.14257	0.224566	0	0	0	0.779875	0.581112	1.0683	0.107949
105	0	0	2.18085	0.253744	1.6966	0.298355	0	0	0	1.38164	0	3.41732	12.3935	0.821039	2.06987	2.09678	0.317825	0	0.377433	0	1.15597	2.30504	0.204204	3.74028	1.11778	0.159338	1.94869	0.863422	0.626166	0.981466	0	0.440787	1.54535	4.54324	0.00524281	0.416832	1.51049	0.544674	0.550586	0.132138	0	0.269805	0	0	0.143669	0.395173	0.281955	0.663942	0.386204
106	0	0	2.83381	0.714089	0.381012	0	0.290141	0.178961	0.0250875	1.70995	1.49773	2.20223	12.9439	0.257717	0.820387	4.95612	0	0.743542	0.160095	0	0	0.901412	0	1.20466	0	0.977423	1.07167	0.684363	1.26967	2.97926	0.441435	0.660338	0.736199	5.03185	0.0334309	0.88081	0.454347	0.903206	0.0617402	0	0	0.0309387	0	0	0	0.85231	0	0.413628	1.09847
107	0	0	0.113216	2.7755	1.2128	0.00753462	0.131531	0.633496	0.586488	0.441846	0.558189	3.49767	8.90257	0.397847	2.53183	1.615	0.167284	0	0.926905	0.0199056	0.452397	1.162	0.0598298	0.42369	1.3289	1.43149	1.917	0.304455	0.572688	3.24637	0.478479	0.329766	1.27625	4.23515	0.284981	0	1.19628	1.07568	1.23461	0	0.417564	0.19514	0	0.553967	0.190884	0	1.1099	0.504929	0.345169
108	8.12347	0	2.49739	1.00722	0.82268	0.40909	0	0	0	1.10074	0.426828	3.85968	9.78908	0.250687	1.63467	3.40552	0	0.0345292	0	0.144575	0.115058	1.81816	0	0.895043	2.84402	0.0878297	1.56875	0.181116	0.110898	2.03181	0	0	0.799709	2.36786	0	0.439922	1.25838	0.356713	1.5846	0	0.143422	0.286528	0	0	0.623984	0.701201	1.0896	0.705702	0.700565
109	0	2.6381	3.26661	0.316232	1.45672	0	0.57774	0	0.503297	0	0.403527	4.32518	8.83637	0.787055	3.74288	3.65482	0	0.421285	0.0950312	0	1.17186	1.30093	0.557015	1.49666	1.76786	3.04055	0.747921	0.225121	1.17146	0.781524	0	0.133859	0.440442	2.07103	0.216527	0.27931	1.41369	0.488069	0.91047	0.423502	0	0.328843	0	0	0	0	1.64496	0.47308	1.11957
110	0	0	2.10824	1.84914	1.54605	0.230018	0.12362	0	0.113379	0.475493	0.544988	2.91157	9.32587	0.340516	2.45562	4.60999	0.158692	0	0.695792	0.659407	1.17146	1.57908	0.383337	1.6202	1.13513	0.749995	1.02295	0	1.04706	1.60727	0.180432	0.2984	0.542751	2.12764	0.271238	0.266688	0.829476	1.0101	1.21009	0.0488848	0.187833	0.277496	0	0.492205	0.203858	0.210527	0.738511	0.748023	0.408972
111	0	0	2.78834	1.52423	1.45145	0	0.0315171	0.211506	0.23499	0.1001	0.145844	3.65411	8.37752	0.431742	3.00457	2.61948	0.104271	0.0420305	0.727238	0.493997	0	1.99812	0.315916	1.70895	1.14095	0.570977	0.985305	0.39995	0.513202	1.81254	0.513828	0.0453688	0.667123	2.43674	0.119003	0.365896	0	0.649897	1.39536	0	0.0900847	0.564454	0.0897486	0.188355	0	0.38742	1.00235	1.44262	0.79366
112	0.154101	0	2.03999	2.37077	0.79772	0.094726	0	0	0.973919	0.731398	0.212526	2.61681	8.75365	0.62508	2.17026	5.12147	0	0	1.33184	0	0.139284	0.431324	0.789011	3.29084	1.61094	0.395769	1.09462	0.512605	0.907716	1.59358	0	0.512893	0.842304	3.17491	0.170735	0.331867	0.499705	0.816858	1.27481	0.158759	0.158628	0.316866	0	0	0	0.47855	0	2.01335	0.608222
113	0	0	2.44534	1.88724	1.78816	0.447875	0	0	0.0171998	0.648326	0.551165	2.7434	12.4397	0.582753	2.27385	4.75575	0.0785164	0.170554	0.509415	0.466812	1.22509	0.297298	0	1.70343	0	0.60864	1.40666	0.0717931	1.03876	1.2891	0.226824	0.369808	0.767895	2.66332	0.413295	0.61674	1.36785	1.15337	0.812428	0.201166	0.266264	0.07293	0.00106717	0.962545	0	0.0688877	0.781665	0.585826	0.383373
114	0	0	1.08659	2.1786	1.4247	0.323472	0	0.431115	0.884955	0.0969309	0.93314	2.51227	10.8486	0.196794	3.66282	3.64785	0	0.285757	0.415262	0.661312	1.09261	1.82237	0.502628	1.56945	1.65944	1.44459	1.61878	0.0164543	1.36253	1.69597	0.375301	0.83335	0.626175	1.47651	0.124971	0.124759	0	0.248197	0.793072	0.0115409	0.111256	0.0114636	0	0	0.471674	0.45775	0.30627	0.401026	0.766623
115	0	0	0.549038	2.1747	2.26139	0.262363	0	0.139188	0	0.537585	0	1.89089	8.1886	0.433632	1.68515	3.24613	0.167663	0	0.696613	0	0.69612	2.19927	0.219141	1.69879	2.16828	1.10159	1.15566	0.14318	0.00745207	1.94616	0.355583	0.369946	0.571997	3.08833	0.48361	0.346343	0.375635	0.755567	0.683642	0.136189	0.133232	0.141337	0	0	0	0.339378	1.14714	0.445878	0.137911
116	0	0	2.42017	1.40687	1.53019	0.0569324	0.324798	0	0.373696	1.10953	0.52596	2.53126	9.03085	0.706846	2.29574	3.3663	0.0808108	0.168038	0.129707	0.390874	1.64192	1.69122	0.180395	1.53661	1.44773	0.968644	0.848953	0.144452	1.00544	1.13229	0.176226	0.423371	0.592647	3.30454	0.638117	0.0357418	0.867193	1.02294	0.980855	0.0979592	0.0320511	0.291719	0.0647408	0	0	0.123893	1.1614	1.13396	0.336886
117	0	0	2.98093	1.54614	1.84982	0.0442995	0.00716625	0	0	0.745549	0.381896	2.8634	9.10564	0.484305	2.73651	4.06859	0.0331957	0	0.234717	0.300161	0.631454	1.10481	0.354731	2.43463	0.376882	0.647073	1.33821	0	0.840642	2.61866	0	0.0799847	0.60082	2.21536	0.214641	0.251617	0.977931	1.09529	0.65438	0.117777	0.0612209	0.0332811	0	0	0	0.0947696	0.481424	0.71329	0.498372
118	0	0	3.03167	0.80136	1.47717	0	0	0	0	0.542943	0.393249	3.30791	9.5314	0.551445	2.4152	3.29631	0	0.0283329	0.475756	0.0534633	0.673051	1.53369	0	2.16172	0.821511	0.658387	1.11715	0.0837405	1.15988	1.56763	0	0.292559	0.949312	2.56812	0.145116	0.530265	0.591038	0.926049	1.04358	0.149599	0	0.10869	0.0314071	0.252184	0	0.156077	0.604035	0.469482	0.478083
119	0	0	1.67327	1.46387	1.37472	0	0	0	0.11764	0.488996	0.508831	2.39568	9.12504	0.418054	2.50324	3.64561	0.0545251	0.0532166	0.373566	0.465228	0.358635	1.34966	0.0198064	1.87381	0.672431	0.861646	1.15623	0.138065	0.791582	1.83097	0.195234	0.340028	0.613228	2.14202	0.344179	0.394587	0.435266	0.724672	0.709338	0.0732713	0.0941716	0.181909	0.0203828	0	0.0602027	0.404393	0.75173	0.846038	0.403534
120	1.30717	0	1.72696	2.77606	1.59944	0	0	0.0197812	0.315774	0.203366	0.355715	1.43384	9.83275	0.424813	3.11149	3.8182	0.259298	0.265501	0.284695	0.355099	0.774798	0.66542	0.131767	1.37837	0.208206	1.04811	1.01331	0.15768	1.10701	1.98599	0	0	0.742112	2.19791	0.265806	0.103238	0.0628501	0.519346	0.924138	0.131405	0.17407	0	0.00274238	0	0	0.502787	0.425696	0.330377	0.535754
121	1.16072	0	1.77986	1.88488	1.71816	0	0.0194666	0	0.841428	0.801626	0.577555	2.44299	8.75626	0.183411	3.16599	3.62438	0.154847	0.0511752	0.376402	0	1.68218	1.03657	0	1.30512	1.14897	0.690202	1.22609	0	1.06005	0.529334	0.119893	0.270562	1.01511	2.43269	0.358952	0.400702	0.60506	0.847311	1.29996	0	0.00962537	0	0	0	0.429333	0.661732	0.630735	1.16469	0.0505142
122	4.80202	0	2.90911	1.96564	1.22806	0	0.0473886	0	0.169504	0.302248	0.405832	3.07023	8.45528	0.234557	2.3898	2.78197	0	0.0142768	0.25059	0.088929	0.484859	1.64962	0	1.12393	0.613227	0.645945	0.189188	0.143349	0.491997	0.995106	0.27882	0.0728382	0.882654	1.60625	0.179134	0.0443663	0.943658	0.634549	1.31008	0.163346	0.163181	0.0395722	0.01975	0	0.16053	0.230765	0.582783	0.465752	0.399363
123	2.72642	0	1.32878	0.320959	1.44026	0.0551623	0	0.202689	0.130573	0.292045	0.191533	2.4123	8.55294	0.212768	3.14958	3.40922	0	0.247333	0	0.064483	0.223051	1.18671	0	1.5598	1.31187	1.00792	1.11798	0.0527388	0.446789	1.17065	0.244356	0.127745	0.163358	2.03309	0.41949	0.144697	0.302815	0.870759	0.684082	0.218282	0.0445602	0	0	0	0.218747	0.275316	0.534348	0.570371	0.206005
124	0	0	3.29653	1.54782	1.57109	0.0288927	0.0426589	0.170093	0	0.0741058	0.13997	2.2923	7.58643	0.26364	2.23457	3.39795	0.126654	0.188125	0	0.654731	0.247358	0.440922	0	1.64398	1.16203	1.17483	0.802284	0	0.729481	1.30785	0.566128	0.338865	0	1.26108	0.156376	0	0.709218	0.395844	0.93741	0.326196	0	0.150605	0	0	0.0460229	0.236314	0	0.259003	0.146823
125	2.23635	0	1.64879	0	1.36561	0.625419	0	0	1.52979	1.18865	0.531917	2.70516	6.53866	0.522147	2.31996	4.41561	0	0.324107	0.377152	0.530494	0	1.09811	0.16212	2.06682	1.27175	0.335579	0.28425	0.333594	0.706681	0.168244	0.466581	0.643351	1.33566	1.07186	0.408955	0.0838595	1.19467	0.256311	0.13619	0.133239	0	0	0.173244	0.961139	0	0.411495	0.709696	0	0
126	0	0	1.94845	3.03175	1.22466	0.609523	0.0724382	0.144294	1.18748	1.85732	0.592315	1.79062	11.1938	0.548318	2.53454	3.36329	0	0.301689	0.263121	0.635157	0.253465	1.7824	0	2.40174	0.311147	0.274913	0.333416	0.272255	0.754488	1.7607	0	0	0.951379	1.82045	0.256537	0.697308	0	0.736233	1.39482	0	0.0201907	0.0402493	0	1.18815	0.222325	0	1.17356	0.401108	0.864703
127	0	0	4.89786	3.68193	1.06792	0	0	0.614374	0.866348	1.63243	0.868496	2.88256	2.84529	0	3.0148	3.07571	0	0	0	0	2.22353	1.654	0	1.85217	1.13572	0.371401	2.21397	0.36661	1.45971	0	0.360627	0.10285	0.819236	1.56225	1.15074	1.04769	0	0.440672	0.185706	0.344988	0.34439	0	0	0	0.339105	0.0919252	0.51985	1.69319	0
128	0	0	1.49509	1.27068	1.59453	0.547436	0	0.265565	0	0.78512	0.722281	1.83741	12.6266	0.430664	3.53769	3.81577	0.0241055	0.0240771	0	0.425512	0	1.26068	0.337294	1.01329	0	0.775286	1.25985	0.319331	1.05191	2.10678	0.328538	0	0.398931	1.45076	0	0.0337622	0	1.16744	0.843004	0.130253	0.0155617	0	0	0	0	0.254445	0.998686	1.38406	0.533249
129	0	0.0643309	1.73114	0.401374	1.83177	0	0	0	0.574071	0.367714	1.08946	3.25908	9.95165	0.883855	3.26433	3.31766	0.121447	0	0.00979194	0.0129488	0	1.67233	0.470077	1.8567	0.218362	1.01454	2.23087	0.111054	1.0957	0.740364	0	0.316513	0.755361	2.13272	0.310073	0.101392	0.393312	1.55766	1.11004	0	0	0.401742	0	0	0.285085	0	0.731979	0.706225	0
130	0	0	2.38848	3.39515	0.52747	0.251573	0	0	0	0	0.381989	4.34568	9.24851	0.634219	2.25618	2.74824	0	0.193648	0.930142	0.53071	0	2.94148	0.373738	2.06735	0.904613	0.97079	1.25295	0	0.310219	1.02216	0.406085	0	0.684255	1.42372	0.141768	0.405768	1.11832	1.459	0.664676	0.128461	0.128372	0	0	0	0	0.0433256	1.41955	0.913444	0.248048
131	0	0	2.412	1.50326	1.24276	0.0947425	0.0791325	0.0150675	0.230377	0.957895	0.667512	3.01511	9.19245	0.257702	2.37301	3.4134	0.0859538	0	0.238762	0.502743	0.534839	1.99487	0	2.0343	1.48081	1.10936	1.02705	0.019811	0.925675	0.949734	0.0597597	0.0700267	0.586233	1.53981	0.297654	0.322189	0.691204	0.775992	0.971123	0.114336	0.0975241	0.0848597	0	0	0	0.224276	1.03768	0.791909	0.248895
132	0.231486	0	2.57696	1.01563	2.39288	0	0.129879	0.0381605	0	0	0.854234	3.09626	9.19383	0	2.58171	3.32668	0	0	0	0.549987	1.1136	0.765872	0.0465671	1.59274	0.400183	0.803147	1.96863	0.176594	1.18841	0.294307	0.185316	0.1711	0.630532	1.73358	0.423143	0.332583	0.619699	0.778652	0.728166	0	0.30244	0	0	0.611493	0	0.49311	1.21203	0.272485	0.405765
133	0	0	2.26969	1.42851	1.04396	0	0	0	0.217224	0.964914	0.818735	2.81594	9.54287	0.354752	2.32457	3.5525	0	0.0348834	0.303209	0.671733	0.291561	1.78785	0.094957	1.57012	1.74424	0.862197	0.962976	0.0722179	0.663308	1.11258	0.0922927	0.132105	0.265851	0.925188	0.250568	0.169473	0.951468	0.74528	1.19931	0.0575191	0.0525846	0.0160792	0.0151894	0	0	0.0242589	0.771616	0.347375	0.153521
134	0	0	2.06724	1.11869	1.3838	0.0340975	0.010847	0	0.287309	1.16032	0.685088	2.91604	8.73239	0.314773	2.34374	3.27248	0.0528519	0.0637808	0.187061	0.344655	0.390945	1.58781	0.081682	1.72107	1.27465	0.797624	0.790729	0.0974318	0.747163	1.15686	0.120338	0.164694	0.405087	1.06042	0.252459	0.253113	0.656079	0.848097	0.940909	0.0746927	0.121576	0.0410928	0.00794266	0	0	0.176511	0.758767	0.360026	0.243209
135	0	0	2.24108	1.32644	1.37383	0.0865922	0	0	0.444039	1.11307	0.725186	2.73825	8.48124	0.326246	2.49857	3.14439	0.049064	0.0808427	0.10127	0.333642	0.492714	1.41574	0.12764	1.63705	1.1737	0.767294	0.718801	0.0566626	0.816742	1.09488	0.0942106	0.126683	0.396116	1.08216	0.254127	0.291747	0.695247	0.855095	0.904341	0.0906436	0.109384	0.0376963	0.00135418	0	0	0.140782	0.65645	0.420237	0.203006
136	0	0	1.81538	1.10718	1.32094	0	0	0	0.395832	1.07207	0.743048	2.91331	8.71106	0.331862	2.49957	3.06606	0.0561891	0.0613973	0.149167	0.215495	0.494138	1.45117	0.0379565	1.66926	1.36035	0.702702	0.770562	0.0586635	0.846854	1.14075	0.0588555	0.176654	0.37993	1.15706	0.244675	0.327144	0.720736	0.92613	0.957243	0.108871	0.118006	0	0	0	0	0.230701	0.65846	0.273221	0.147958
137	0	0	2.35007	1.1582	1.37081	0.0399428	0.00647936	0	0.0344666	0.943945	0.59602	2.73056	8.33968	0.298141	2.42891	3.02117	0.0415102	0.104541	0.159389	0.103023	0.443959	1.60813	0.128645	1.42928	1.33619	0.692186	0.96424	0.0975685	0.83342	0.892111	0.0249332	0.295567	0.46112	1.05589	0.148668	0.383471	0.838048	0.980672	0.87737	0.0982312	0.124634	0.0495715	0.0398069	0	0	0.239801	0.525713	0.103601	0.195661
138	0	0	1.93702	0.495474	1.28707	0.145851	0.0301777	0	1.15048	0.626267	0.825487	2.51098	7.49533	0.312687	2.7355	2.90795	0.181885	0.102071	0.0656182	0.030089	1.52714	1.63938	0.409958	2.06425	1.14186	0.645549	0.19548	0.0710374	0.78273	0.945453	0.317644	0.0674424	0.397662	1.10051	0.283179	0.37261	1.08555	1.16177	1.08145	0.334443	0.143134	0	0.0476187	0	0	0.0995702	0.275775	0.481416	0.154768
139	0	0	1.94995	0.468541	1.56001	0	0.0667116	0	0	0.147785	1.03955	2.47178	7.86723	0.222852	3.4822	1.91468	0.162118	0	0	0.49469	1.60304	1.40867	0.63996	2.24657	1.61154	0.299157	0.274447	0.148512	1.04057	1.43202	0.326068	0.180678	0.0355576	2.12981	0.630825	1.01369	1.57908	1.3876	1.15653	0.269743	0	0.220664	0	0.142626	0.269525	0.57628	1.55629	0.0792973	0.531783
140	3.68745	0	5.81871	1.14765	0.77881	0	0.0669225	0.516457	1.03336	0	0.504251	3.60447	10.0161	0.230504	1.23097	0.699022	0.22563	0	0.200553	0.0546724	0	2.43453	0.713282	2.00857	2.06136	0.441657	0.672634	0	0.870554	0.738528	0.0516034	0.276968	0	2.47234	0	0.391488	0.0885441	1.54997	1.26648	0.208692	0.757777	0.18892	0	0.767218	0.216285	0.231181	0.99899	0.4749	0.370192
141	0	0	3.04169	0.734469	0.417632	0.198195	0.236951	0.0979524	0.0940879	0.0768638	0.580986	2.70236	9.71814	0.324234	2.75107	3.46376	0	0.0240359	0.26192	0.141787	0.711851	2.26445	0	2.00203	0.368299	0.679954	1.25827	0	0.872859	0.896236	0.102356	0	0.930723	2.03627	0.183316	0.725858	1.35723	0.716053	0.357747	0.000236684	0	0.352344	0	0.0927218	0.344504	0.0856464	1.36433	0.241711	0
142	0	0.738271	1.90888	2.2484	1.03321	0	0.0355609	0	0	1.04204	0.861723	3.38931	9.588	0.419724	2.68299	3.22299	0	0	0.64875	0	0.448606	1.07909	0.15022	0.723561	1.23806	0.365301	0.769769	0.129897	0.659499	0.818856	0.139524	0.151912	1.01575	2.50123	0.121184	0.452007	0	0.814337	1.96528	0.00847254	0	0.338714	0	0	0.153488	0.744042	1.00227	0.192708	0
143	0	0	1.58411	2.47965	0.952881	0	0	0.078946	0	0.66011	0.369353	1.52138	7.38724	0.591384	1.83639	3.07809	0.0504454	0.214022	0	0.345957	0.553908	2.32694	0.00861555	1.07098	1.92488	0.579523	0.929808	0.160525	0.805074	1.65501	0.224519	0.313222	1.16427	2.75378	0.377759	0.262319	1.18792	1.05022	1.05876	0.0418901	0.299708	0	0	0	0.0936214	0.271081	0.577937	1.14004	0.614992
144	0	0	2.94594	0.976285	1.49815	0	0	0	1.35767	0.512399	0.540579	2.14148	8.59072	0.392149	2.20389	4.18199	0.00946326	0	0	0	0.6599	1.65102	0.0842672	1.63722	1.03507	0.627487	0.84223	0.101106	1.13424	0.651764	0.194953	0.423647	0.443951	2.23828	0.689051	0.303584	0.0416423	1.40523	2.04987	0	0.463105	0.0220113	0	0	0.157517	0.358655	0.320237	0.162896	0.0202118
145	0	0	2.65499	1.34233	1.17612	0.089496	0.452016	0	0.305096	0.706124	0.518366	2.69623	9.01259	0	3.20708	4.27109	0	0.0324527	0.387298	0.565941	0	1.7843	0.145973	1.30441	0.61796	1.46495	1.01927	0	0.685237	0.439331	0.43761	0	1.26887	1.45229	0.593758	0.119768	0.773398	0.777165	0.908975	0.545626	0.077815	0	0.0775857	0.197873	0	0	1.16255	0.611143	0
[truncated: 96 more columns]

## Sheet: S6B, 1xBio 0 mM Rep 4 Rhos
TL	NT1	NT2	NT3	NT4	NT5	NT6	NT7	NT8	NT9	NT10	NT11	NT12	NT13	NT14	NT15	NT16	NT17	NT18	NT19	NT20	NT21	NT22	NT23	NT24	NT25	NT26	NT27	NT28	NT29	NT30	NT31	NT32	NT33	NT34	NT35	NT36	NT37	NT38	NT39	NT40	NT41	NT42	NT43	NT44	NT45	NT46	NT47	NT48	NT49
20	10.242	0	0	1.72339	0	0	0	0	1.67484	0	0	0	3.21444	0	0	3.14534	0	0	0	0
21	0	0	6.05153	0	0	0	0	0	2.27894	0	0	0	0	0	9.07292	1.35998	0	2.23663	0	0	0
22	0	0	9.21435	3.02075	1.5011	0	0	0	0.0985418	1.46515	0	0	4.34346	0	0.47634	0	1.4089	0.471399	0	0	0	0
23	0	7.02565	4.57197	0	0.671465	0.279225	0.27776	0.666552	0.8188	1.31863	0	0	0.16311	0	1.94558	2.45541	0	0	1.53326	1.27259	0	0	0
24	0	0	5.84164	3.44767	0.333674	0	0	0	0.884637	0.990028	0	1.07637	2.95821	0	0.64954	3.06979	0	0	0	0	4.74844	0	0	0
25	0	0	2.08922	0	2.07536	0	0	0	5.3553	2.02171	0	0.595325	0	0	1.98327	3.94778	0	0	0.567948	0	6.3641	0	0	0	0
26	9.50795	0.74514	0.758394	2.96366	0	0	0	0	1.89959	1.13142	0	0	1.08988	0	1.32251	0	0.653146	0	1.29051	0.637533	0.335044	3.66522	0	0	0	0
27	0	0	4.03461	1.616	1.02251	0	0.340302	0.0698916	0.766308	1.19628	0.225207	1.39973	5.04146	0	5.17568	5.06817	0	0	0.394038	0.348138	0	0.301674	0	0	0	0	0
28	7.52828	0	3.82136	0	0	0	0	0	1.82698	1.51403	0.710422	1.40846	0	0.678583	0	0.674803	0	0	0.731279	0	2.67864	1.28859	1.27503	0	3.77661	0.0869226	0	0
29	11.0828	2.93074	1.28526	0	0	0	0.512436	1.02043	1.42994	0.988991	0	0.600959	0	0.105025	0.568488	0.564358	0	0.919452	1.46549	0	2.34367	2.22059	0.0830659	0.878283	0	0	0	0	0
30	6.54987	0	8.1582	0.928692	0.812721	0.916455	0	0.53745	2.5306	1.43799	0.261174	1.70702	0	0	0	0.428013	0	0	1.31487	0	1.21346	1.48303	0	0	1.22996	0.490491	0	0	0	0
31	13.6348	0	7.70846	0	0	0	0	0	0	2.44028	0	1.20208	2.49483	0	0.080046	0	0	0	1.13498	0	0	1.12452	0.075865	1.10417	0	0	0	0	0	0	0
32	8.23983	0	2.71583	0.201107	0	0	2.64107	0	0	0	1.2909	1.27943	0	0	0	3.70669	0	0	0	0	7.13871	0.109306	0	0	2.28472	0	0	0	2.39241	0	0	0
33	13.118	0	4.62752	2.26277	0.565204	0	0	0	0.525258	1.67332	0.555687	0	2.68279	0	3.10726	2.09491	0	0	0.472266	0	0.389456	0.436346	0	0.489175	0	0	0	0	0	0	0	0	0
34	7.07309	0	6.0128	3.01542	0.612116	0.635453	0.215147	0.113438	2.62579	1.11572	0.202357	0.712341	2.04194	0	4.54702	1.71602	0	0.00393982	0.201962	0.0955012	0.0357238	1.56568	0.185409	0.273549	0.18353	0.453417	0.271868	0	0.000181699	0.0905916	0	0	0	0
35	3.74504	0	7.39669	3.14694	1.28265	0	0.00911057	0.317635	0	1.27752	0.692391	2.09653	4.39821	0.134651	2.05483	2.94116	0	0	0	0.012586	0.703399	0.421971	0.256769	0.387093	1.02508	0	0.00191119	0	0.003922	0.00391542	2.69001	0	0	0	0
36	0	0	9.19595	4.46936	1.10914	0.514127	0.138129	0.308929	0	0.539528	0.0323904	1.98954	6.66219	0.0292479	1.45033	4.10382	0	0.25999	1.12709	0.137265	0.813053	1.78398	0	0	0.706932	0	0.251722	0	0.1258	0.251479	0	0	0	0	0	0
37	0	0	11.7304	3.24996	0.356472	0	0	0	1.24044	1.65619	0	0.501942	4.49406	0.511011	2.72106	5.14382	0.154666	0.485377	0	0	1.80213	0.939752	0.0283638	0	0.630747	0.140775	0.29057	0.00917512	0.0274848	0.569996	0	0	0.315592	0	0	0	0
38	3.26872	0	8.01508	2.94684	0.942389	0.189279	0	0	0.682819	0.186269	0.237052	1.08799	3.46286	0	2.07766	3.17267	0.225891	0.182341	1.71474	1.92182	1.11046	3.65477	0	0	1.88172	0	0.0979618	0.0934447	0.211211	0	0	0.352792	0.141697	0.141537	0	0	0	0
39	5.09149	0	5.58925	5.66327	1.80657	0	0.347281	0	0	0	0.761272	2.96251	4.45419	0.406146	1.76705	4.75492	0.471327	0	0	0	1.18254	1.27769	0	0	0.527502	0.455575	0.0703033	0	0.227313	0	0.296949	0.296285	0.138786	0	0.451799	0	0	0	0
40	7.84565	0	8.89577	3.28397	0.54742	0.192345	0	0.56216	0	0.931705	0.437312	2.07728	5.59408	0	3.11305	2.4931	0	0.18699	0.678073	0.052218	0.335708	1.47613	0.173851	0	0.620553	0.0286648	0.0286453	0	0.268399	0	0	0.0286283	0	0.148288	0	0	0	0	0	0
41	0	0	7.70189	4.06204	1.57452	0	0	0	0	0.528265	0.408533	2.64442	8.07733	0.351636	3.03887	4.48762	0.0453759	0.0132971	0.359254	0.264799	0.9407	2.25993	0.230618	0.839164	1.23603	0.238767	0.114904	0.0238341	0.428339	0.157251	0	0.196343	0.0838524	0	0.00425502	0.0582438	0.62992	0	0	0	0
42	1.83042	0	8.90362	2.20251	0.988264	0	0	0.314169	0.336116	0.677254	0.31075	2.07243	7.58314	0.562107	1.48701	6.19739	0	0	0	0.537906	2.31818	2.13074	0.457309	0.0158936	0.956235	0	0.563052	0	0.202283	0.14047	0	0.421092	0.140257	0.0305306	0	0	0.170609	0.450257	0	0	0	0
43	0	0	7.81718	5.57847	1.60413	0.546792	0.110584	0.0541159	0	0	0.616714	2.47998	5.19294	0.304877	3.24936	4.36888	0	0	0	0.0621001	1.64787	2.31174	0.41807	1.62194	1.39696	0.566194	0.597145	0.125497	0.595769	0.0629761	0.0940311	0.140803	0.0470613	0.109495	0.187357	0.124856	0.452231	0.51388	0	0	0	0	0
44	0	0	7.30748	3.14129	2.06307	0.0691914	0.771682	0	0	0.223068	0.349415	2.56009	6.40544	0.484528	3.83449	5.66663	0	0.32271	0	0.287161	0.647153	3.42664	0	0.757113	2.06298	0.960561	0.676571	0	0.0644112	0	0	0.136459	0.441105	0	0.136206	0.0319594	0.0957529	0.271858	0.741797	0	0.0631823	0	0	0
45	0	0	6.32002	4.16808	2.09409	0.104602	0.00449007	0.00392184	0	0.599085	0.32741	2.42733	8.32549	0.280568	3.90101	4.59751	0.0144881	0	0.642379	0.487638	0.607473	2.5041	0.173042	1.09804	2.03534	0.480244	0.491013	0.0124775	0.628771	0.453991	0	0.208695	0.24651	0.258312	0.113946	0	0.245761	0.510709	0.304181	0.299874	0.0294026	0	0	0	0
46	0	0	5.66619	3.95393	1.56393	0	0.00953149	0.0658817	0	0.420503	0.1222	1.80539	7.28162	0.207931	2.95318	5.07054	0.00787066	0	0.398326	0.697503	1.46233	3.19343	0.0910148	2.35032	2.40356	1.33019	0.498194	0.157922	0.704725	0.407514	0.102572	0.210511	0.113431	0	0.0539489	0.0539259	0.354838	0.43972	0.503415	0.240089	0.149171	0.780515	0.174118	0	0	0
47	0	0	3.40377	3.28654	1.32464	0.487273	0.109065	0.0204879	0	0.210159	0.29698	2.3433	11.0901	0.388766	3.09656	3.4725	0.151344	0.235964	0	0.270853	0.653958	2.6025	0.0260637	2.69767	2.23368	1.34154	1.70714	0.279858	0.961503	1.02442	0.311167	0.206329	0.119718	0.222953	0.223308	0.0339279	0.80534	0.342376	0.592858	0.204525	0.15276	0	0.0680612	0	0	0	0
48	0	0	3.8672	1.76634	1.37118	0	0.0641169	0.0923913	0	0.330662	0.225107	2.9931	10.1528	0.328817	2.29241	3.94912	0.00350853	0.256142	1.29348	0.515707	1.41528	3.08373	0.397347	2.28545	2.2686	1.30564	1.63349	0.114682	0.963873	1.62846	0.279138	0.239359	0.0455682	0.155882	0.0822	0.174382	0.453554	0.140466	0.546782	0.0869188	0.093515	0.256023	0.0507374	0.79259	0.00429125	0	0	0
49	0	0	3.76883	0.811984	1.32868	0.230874	0.110259	0.0680179	0	0.13306	0.0968814	2.55324	9.40986	0.1511	2.26917	3.38978	0.0800479	0.0281567	0.974767	0.27764	1.16041	4.57382	0.271462	3.27757	3.34897	1.49909	2.0537	0.296141	1.11984	1.15893	0.11169	0.34312	0.193704	0.823009	0.11222	0.0220683	0.358156	0.438168	0.619247	0	0.116107	0.180987	0.0351244	0.617332	0.58679	0	0	0	0
50	0	0	1.60087	1.33066	1.41826	0.170644	0	0.106142	0	0.247895	0.405223	3.29412	11.8732	0.407121	2.76288	3.93096	0.0302078	0.249274	0.6128	0.59378	1.56082	2.36941	0.103082	2.73946	3.23977	1.34745	2.65416	0.172116	1.71031	1.77922	0.0621325	0.367365	0.299645	0.421874	0	0.119	0.344835	0.372667	0.64183	0	0.0650605	0.00614045	0.0012272	0.50532	0.0830555	0	0	0	0
51	0	0	1.10697	1.23896	1.0367	0	0.0746905	0	0.213467	0.611357	0.535469	3.13314	12.8276	0.322584	3.01269	4.57394	0.0329698	0.0808186	0.448009	0.149239	0.974717	2.02373	0.240905	2.64328	2.26517	1.42496	3.40174	0.308542	1.8996	2.19626	0.267252	0.370323	0.125746	0.779473	0.254174	0.169134	0.438896	0.409155	0.420383	0.126707	0.0360196	0.115034	0.0349275	0.323723	0.245454	0	0.0183236	0.0877985	0
52	0	0	1.33906	0.846575	0.916671	0.0628222	0.0591375	0.121215	0	0.0332261	0.237518	3.10542	9.07009	0.433498	2.67235	4.49224	0.0110768	0.281199	0.997443	0.00205356	1.54716	1.77196	0	2.46199	2.33407	1.43791	3.10326	0.129861	2.79347	2.59506	0	0	0.67368	0.731333	0.10771	0.0839295	0.953965	0.466448	0.885695	0.210047	0.0205048	0.0523926	0.0361474	0.434231	0.237068	0.0330406	0.134739	4.08274	0
53	0	0	1.12847	1.17037	1.40878	0	0.0419361	0	0	0.239422	0.24123	4.27115	12.8737	0.295283	2.9464	3.86045	0.109431	0.318567	0.765696	0.297899	1.13691	1.1422	0.187373	1.7356	2.42152	0.935095	1.89857	0.141379	3.07093	2.47671	0.158772	0.513755	0.534701	1.85044	0.404197	0.563242	1.12533	0.824039	0.524953	0.123826	0.0450165	0.215184	0	0.385297	0.10236	0	0.133305	0.178549	0.195849
54	0	0	1.84406	1.00843	1.22575	0	0.0296409	0.0486242	0	0.169989	0.267163	2.29174	8.80686	0.313532	2.03492	2.434	0.0446706	0.197704	0.645845	0.488705	1.11385	2.56009	0	2.29304	2.53258	1.34912	2.89802	0.188686	2.35982	3.67008	0.127314	0.388052	0.816404	3.64964	0.527839	0.879903	1.84101	1.81207	1.94213	0.0500622	0.140966	0.320472	0.011081	0.209909	0.0696659	0.0111455	0.113572	0.219873	0.00364971
55	0	0	1.4741	0.816458	0.771914	0	0	0.405701	0.613673	0.728662	0.399095	2.75079	10.0583	0.155553	1.26971	3.06041	0	0.235585	0.0467586	0.147161	2.3991	2.25994	0	1.47426	2.10714	1.55289	2.31112	0.0909227	2.14856	3.84204	0.311624	0.451295	1.17543	3.07338	0.292148	0.343104	2.42804	0.769323	2.29501	0.080047	0.347993	0.287784	0.0693698	0.291593	0.13831	0	0.276319	0.344835	0.0045064
56	0	0	2.21116	1.31852	1.38417	0.0849234	0.0384574	0	0	0.325257	0.455671	2.76413	9.67943	0.264534	2.36107	3.56115	0.0389073	0.257705	0.62907	0.110089	1.12953	1.55113	0.310386	2.18377	2.13431	1.28491	2.51579	0.154109	2.58929	4.69682	0.371292	0.351266	0.938403	3.5851	0.232832	0.653386	1.21316	1.15674	1.38178	0.234058	0.175929	0.294682	0.0148272	0.731422	0.0697222	0.0154134	0.0549319	0.242911	0.0314016
57	0	0	2.5892	1.04149	0.956728	0.025166	0.161449	0.0902145	0	0.430778	0.349837	2.76739	7.73313	0.23548	1.84825	2.64448	0	0.335068	0.689398	0.274688	0.73636	2.11591	0.411262	2.22631	2.63728	1.6178	2.70942	0.286756	2.98225	5.09967	0.274347	0.397327	1.1866	4.69047	0.584877	0.399103	1.55932	1.69626	1.64466	0.0527418	0.286406	0.296246	0.0211766	0.357816	0.0840801	0.0422161	0.115948	0.147274	0.0209632
58	0	0	2.17275	1.34032	0.940313	0.211078	0	0	0	0.565078	0.187925	2.67581	8.43082	0.118111	2.08873	2.81905	0.0717008	0.268074	0.628778	0.257766	0.747835	2.50411	0	1.8787	2.34256	1.73515	3.06337	0.161892	3.33575	5.34876	0.278524	0.575997	1.34115	4.54324	0.792419	0.831297	1.07878	1.05512	1.84743	0.0490899	0.139989	0.314262	0.0575565	0.493877	0.0788904	0.0190858	0	0.160041	0.0381035
59	0	0	1.767	0.804052	1.03513	0	0.00791491	0.00117989	0	0.752645	0.640663	2.3624	6.9312	0.204916	1.99559	2.40498	0.0905892	0.272919	0.420864	0.116828	0.627896	2.71553	0	2.90502	2.96156	1.91949	2.80465	0.281002	3.1646	4.91736	0.230003	0.402145	1.34308	4.81785	0.609051	0.83177	1.73826	2.03508	2.49933	0.12457	0.440553	0.584036	0.0391613	0.513412	0.057361	0.00456455	0.0780558	0.180854	0.00992652
60	0	0	2.00528	0.881184	0.938472	0	0.0201377	0.021869	0	0.549838	0.580863	2.26963	6.56208	0.166936	1.3345	1.45571	0.0274865	0.190462	0.366958	0.207862	0.602202	2.30428	0	2.72505	2.43319	1.52271	2.58845	0.132934	2.68927	5.34653	0.209253	0.39283	1.52968	7.57398	0.764622	0.840708	1.43603	2.22019	2.79059	0.253148	0.736164	0.77247	0.0283471	1.58788	0.117952	0.0106875	0.147364	0.313184	0.0487017
61	0	0	1.94427	1.53574	1.2405	0	0.0956681	0.179477	0	1.37312	1.54594	2.21687	5.06309	0.34049	1.86381	2.04013	0	0.251064	0.112215	0.292245	0.988383	3.13465	0.114003	2.9654	2.56953	1.35335	2.08461	0.100311	2.84225	4.5901	0.0147816	0.079949	1.35858	6.34803	0.700841	0.813856	0.963696	1.9804	3.34116	0.410388	0.81144	0.949032	0.0374315	0.907759	0.348606	0.109829	0.0699145	0.375523	0.110724
62	0	0	2.20058	1.50123	1.06209	0.00762148	0.0155	0.0492515	0	1.18706	0.971522	2.28175	5.80584	0.190476	1.38826	1.86799	0.108396	0.0973251	0.291489	0.265451	0.698542	3.25943	0.0141595	3.23375	2.44273	1.57486	2.40316	0.138268	2.56467	5.71371	0.160583	0.450957	0.79569	4.34352	0.842084	1.00571	1.73144	3.01704	3.35578	0.362188	1.07638	0.765328	0.0361763	1.04188	0.334237	0.0933175	0.141267	0.41319	0.0249921
63	0	0	2.77559	1.56126	1.14569	0.0224251	0.0280901	0.100457	0	1.79672	1.33305	1.60077	4.4272	0.11655	1.02291	2.01159	0.0552474	0.103703	0.217705	0.270339	0.485771	2.99342	0.230692	2.50932	2.1863	1.46734	2.38785	0.133847	1.90881	4.24076	0.0880551	0.349994	1.34824	8.56882	0.729162	0.559913	1.43961	2.42422	3.00404	0.427013	1.81545	1.21025	0.0198047	1.13725	0.415449	0.0362194	0.293631	1.19076	0.186186
64	0	0	1.69438	0.876493	1.27087	0.0980634	0	0.229093	0.2694	1.43521	1.13719	2.68008	7.39904	0.122753	1.92591	2.72032	0.0576149	0.0575935	0.299464	0.492608	0.423012	1.71388	0.114285	2.1581	2.59659	1.46592	2.96106	0	2.70753	3.25045	0.0475588	0.0890925	0.9648	5.38783	0.97545	0.787507	2.27586	3.01121	5.07493	0.555557	1.33939	0.860026	0	0.288683	0.392172	0.0305069	0.110786	0.842579	0.0640262
65	0	0	3.93499	2.34101	1.54869	0.0602009	0	0	0	2.03554	1.69489	2.05696	5.09708	0.194312	1.66107	3.23965	0.0981493	0.0480819	0.31119	0.285729	0.622378	4.2586	0.0402009	3.13188	2.40824	1.80157	2.58218	0.159668	1.87527	3.79924	0.244256	0.355233	0.944391	6.00606	0.478146	0.618493	1.41097	2.1195	2.57843	0.2561	0.765752	0.91013	0	0.435131	0.229034	0.0443184	0.203405	0.951522	0.151007
66	0	0	3.81621	2.93504	1.2054	0.0324067	0.025159	0.0494511	0	1.72845	1.62676	1.5357	4.04508	0.0999696	1.18203	1.9982	0.130711	0.158252	0.404063	0.217747	0.707586	6.30904	0	2.8117	2.24294	1.33601	2.43796	0.139931	1.39473	3.74076	0.257776	0.414351	1.3369	9.10154	0.64417	0.566975	0.902478	1.74288	2.31518	0.253845	0.947655	1.01689	0.0270689	0.39415	0.306531	0.0843361	0.0828947	1.06681	0.583372
67	1.12254	0	9.90809	1.80864	0	2.29332	0	1.76286	0	0	1.7481	2.19828	6.73919	0	1.65137	0	0	0	1.63842	0	0	0.823758	0	0	1.60075	1.58858	3.14137	0	0	4.45573	0	0	0	3.58922	0	0	3.16891	0	4.45082	1.36982	0	0	0	0	0	0	1.3609	2.69548	0
68	5.52695	0	3.802	2.31059	1.21386	0.394981	0	0.128383	0	2.94524	1.75178	2.34914	4.37025	0.371382	1.06819	4.90804	0	0	1.82302	0	0	3.77263	0.798809	2.16794	1.31211	0.494195	2.62915	0.16191	1.01233	3.18307	0	0	0	5.84525	0.473606	0.594636	1.87147	0.973488	1.20824	0.43373	0	0.576904	0	1.02709	1.00022	0	0.731646	1.29299	0.281808
69	0	0	8.80833	4.15784	1.86203	0.0321484	0	0	0	1.41593	1.07221	1.69895	3.32748	0.201169	1.16963	1.44986	0.10351	0.365154	0.0815352	0.305264	1.92896	10.1543	0.261581	2.19621	1.25603	0.797495	1.10024	0.24396	1.23767	3.41531	0.170416	0.359658	0.875079	5.50324	0.287057	0.245478	1.14383	0.684394	1.25566	0.143557	0.141106	0.40412	0	0.0984609	0	0.0281504	0.100647	0.627247	0.313043
70	0	0	8.21932	4.56348	1.23614	0.619504	0	0.0882531	0.439299	2.63495	1.1986	1.38738	5.19827	0.32726	0.906849	0.522741	0	0.219561	0.30219	0.336962	0.573873	8.56792	0	1.59493	1.69198	0.339517	2.42922	0.206923	1.44842	2.08029	0.315334	0.70527	0.990646	5.13616	0.43498	0.26025	0.00307366	0.878688	1.10671	0.423426	0.0604429	0.366786	0	0	0.00444755	0.120618	0.00884379	1.44327	0.786995
71	5.63772	0	7.70074	4.24242	1.96544	0	0.315451	0.0556967	0	1.10478	1.32449	1.17056	4.52992	0	0.944819	1.90676	0	0.048684	0.0859775	0.145238	2.25253	8.17885	0	0.575587	1.00298	0.614034	1.11796	0.159801	0.64753	1.502	0	0.23831	0.237896	2.62373	0.0993965	0.198702	0	0.15165	0.448187	0.0173101	0	0	0	0.0346322	0	0.0173018	0.313409	1.6082	0.898392
72	0.606029	0	6.61269	3.84266	1.84841	0.00830254	0.0302191	0.146927	0	1.10914	0.819857	1.35552	3.61009	0	0.977155	1.04356	0	0.0235002	0.168721	0.200413	0.550863	5.62724	0.2394	0.819641	0.716075	0.463804	0.588172	0.0925654	0.229731	0.844466	0.249234	0.198114	0.340589	1.30411	0.0522636	0.0135866	0.260289	0.207559	0.155609	0.000184662	0.0129203	0.103426	0	0.143447	0.038839	0.000387046	0.644214	1.88079	1.30746
73	2.76018	0	5.91863	4.10181	1.37494	0.0752776	0	0.184566	0.174128	1.02936	0.478318	5.70226	7.03332	0	1.75861	2.99592	0.172899	0.0653751	0.483123	0.49797	0	5.11612	0	1.66391	1.53247	0.940904	0.734701	0.333734	0.912734	1.48492	0.148515	0.159334	0.595549	2.26512	0.168896	0	0.735278	0.228786	0.588336	0	0	0.0719607	0	0	0	0.0838814	0.980689	1.06054	0.403944
74	0.88373	0	9.2759	5.52292	1.90316	0.269928	0	0.124109	0	1.30974	1.11751	1.96501	3.77826	0.150761	0.779079	1.07447	0.0218341	0.222812	0.63567	0.345234	0.533775	9.25303	0.16057	1.80719	1.25509	0.667806	1.1538	0.0957294	0.654293	1.46761	0.0786235	0.205679	0.546816	2.60265	0.138746	0.106322	0.224459	0.31275	0.376788	0	0.0322354	0.179372	0	0.0844643	0.0185566	0.0818455	0.406727	1.3876	0.506384
75	0	0	8.04457	5.13172	1.80991	0.321444	0.0370346	0	0	1.27905	0.735576	1.96974	4.29612	0.106103	0.430353	1.83095	0.124071	0.64508	0.259897	0.381874	0.61396	8.8458	0.339224	1.60795	1.38039	0.882952	1.43909	0.145885	0.575089	1.33527	0	0.0695778	0.704235	2.66017	0.112416	0.167265	0.105082	0.304032	0.420646	0.0273595	0.0273576	0.00493619	0	0.377392	0	0.0297445	0.237729	0.885735	0.355681
76	2.72139	0	6.29813	3.86723	1.69179	0.147713	0	0.187997	0	1.14355	0.707823	1.76738	3.96873	0.263849	1.3767	1.29743	0	0.0103609	0.84433	0.358182	0.343755	7.32178	0.423495	1.50808	1.09475	0.841381	1.21032	0.244177	0.565894	1.851	0.0137789	0.230491	0.28295	2.66307	0.104784	0.0825497	0.341469	0.427248	0.638146	0.0519994	0	0.181927	0.00184455	0	0.0556079	0.259341	0.461829	1.33255	0.491565
77	0	0	7.37258	3.63167	1.97613	0	0.0254873	0.0517211	0	1.37587	0.647451	1.88886	4.84696	0.149971	1.12643	1.60964	0.0450507	0.213569	0.535773	0.329806	0.278351	7.5463	0.188442	1.50193	1.30061	0.676957	1.31911	0.11583	0.702439	1.43844	0.0755488	0.00181983	0.609693	3.09207	0.185421	0.148384	0.36466	0.356592	0.306533	0.0107936	0.06802	0.225475	0.00962431	0.116575	0.082494	0.0705859	0.479902	1.88195	0.288729
78	0	0	5.24535	3.50974	1.93435	0.0208546	0	0.0533889	0	1.13694	0.857266	3.22442	8.56806	0.244814	1.51514	2.01463	0.113011	0.302089	0.63124	0.151729	0.434459	5.35104	0	1.41132	1.47035	1.00279	1.43458	0.099184	0.744984	2.36128	0.191347	0.197217	0.464445	2.66368	0.098744	0.0923792	0.639029	0.373362	0.553271	0.0626846	0.0188029	0.12722	0.00626333	0.112676	0.0650201	0.109959	0.497854	1.10564	0.404558
79	0	0	4.15273	2.17254	2.11121	0.00721712	0.0112306	0	0	1.016	0.784289	6.08307	19.0125	0.499112	2.61753	3.96002	0.106113	0.317478	0.259308	0.221363	0.176736	3.38009	0	2.00362	1.72343	1.11877	1.60304	0.0973573	0.741163	2.00799	0.0701226	0.215491	0.595722	3.10236	0.293271	0.201723	0.679668	0.519582	0.667817	0.00293237	0.0770646	0.143624	0.00417083	0.0683082	0.00972174	0.137466	0.360878	0.606787	0.202684
80	0	0	3.48739	1.98418	2.17598	0	0.0507109	0.0400203	0	0.724067	0.572687	6.44727	18.571	0.472214	2.55149	3.81077	0.0945472	0.316195	0.550451	0.279203	0.435887	2.11204	0	2.08244	1.9093	1.28355	1.93868	0.127817	1.0869	2.75558	0.106043	0.223363	0.623833	3.50859	0.270088	0.221215	0.784708	0.664803	0.902152	0.0447383	0.0770123	0.0276206	0.00774263	0.095388	0.0139976	0.146538	0.496382	0.298942	0.263032
81	0	0	3.65022	2.16258	2.18198	0.0178163	0	0.0285724	0	0.727331	0.606978	6.51757	17.2407	0.375818	2.51851	3.3545	0.100075	0.27409	0.571137	0.307089	0.419349	2.31388	0	2.2908	1.87975	1.39462	2.16721	0.107256	1.18089	2.72203	0.0958578	0.187883	0.645543	3.35229	0.296549	0.205025	0.787618	0.729381	1.00904	0.075917	0.0668776	0.0158211	0.0324988	0.00905126	0.0339219	0.181405	0.553883	0.350117	0.210177
82	0	0	3.64347	1.94871	2.61448	0	0	0	0	0.742409	0.626286	6.15923	15.8093	0.452861	2.35675	3.14898	0.105181	0.485257	0.535298	0.367637	0.586947	2.2236	0	2.28116	2.103	1.46069	2.23348	0.159382	1.21849	2.7318	0.0941516	0.191431	0.581045	3.30497	0.322176	0.223594	0.698273	0.813843	1.05586	0.0649579	0.0800962	0.0594587	0.0151388	0.105555	0	0.171405	0.58065	0.244009	0.248182
83	0	0	2.53091	0	2.42172	0.265323	0	0.52888	0	0.714436	0.737937	1.93212	9.20901	0.222822	2.24772	0.708236	0	0.435145	1.3	0.00819922	0	0.922686	0	0.448266	0.885842	0.208931	2.90718	0	0.21319	0.627069	0	0.00333622	0.00332974	0.619916	0.201828	0.201632	0.00231647	0.201241	0.602557	0	0	0	0	0.403412	0.00133447	0.199502	0.796477	0	0.197793
84	0	0	3.60538	1.22116	3.32148	0	0	0.0217257	0	1.85748	0.34533	5.87041	14.9441	0	1.14518	3.48737	0	0	0.615466	0.909737	1.10501	3.47015	0	1.69945	1.30342	1.81377	1.80348	0.139253	1.50853	1.36622	0	0.136114	1.08239	1.48137	0.268565	0.402402	0.931417	0.797622	0.784567	0.132265	0	0.130045	0	0	0.130062	0.131806	0.522371	1.0419	0.389431
85	0	0	5.45439	3.72523	2.9174	0.217213	0.174262	0.126861	0.038614	0.986544	0.0614749	4.38691	13.5497	0.748862	2.43816	3.30114	0	0.610603	1.22921	0.130058	0	3.8259	0.220837	2.09006	3.7138	1.26599	1.77799	0.127103	1.2476	2.19352	0.0201043	0	1.00762	2.44934	0.222942	0.217096	1.33668	1.41531	0.979744	0.107105	0	0.214122	0	0	0.324674	0.430785	0.663368	0.0286923	0.0122641
86	5.14853	0	1.74786	3.6731	2.62607	0.0891734	0.0296473	0	0	0.149449	0.429555	7.12703	14.5993	0.427014	1.52317	2.20092	0	0.20652	0.447369	0.251538	1.07135	2.7899	0	2.87093	0.990772	0.730143	2.02607	0.54144	2.34658	1.97729	0.353508	0.531577	0.356037	3.15002	0.866854	0.518961	0.512371	0.342646	0.340566	0.17128	0	0	0	0.848423	0	0	0.332941	0.50241	0
87	8.90853	0	0.954398	0.52952	2.44998	0.487804	0	0	1.77151	2.88178	0	6.55625	15.6116	0.885303	2.64163	0.824083	0	0.433568	0.334955	0	0	1.46161	0	1.00749	0.573605	0.722502	3.04923	0.804816	1.90141	2.28053	0.395365	0	0	2.75097	0.282818	0.390185	1.05792	1.16225	0	0	0	0.660849	0	0.546433	0	0	0	1.52709	0.380663
88	0	0	3.0059	3.23315	1.39748	0	0	0	2.25797	0.234137	0	5.41657	15.3667	0.316516	0.949186	5.64811	0	0.612303	1.13538	0	1.17401	0.47571	0.044447	2.6961	0.7644	1.06852	0.400097	0	1.91353	2.18852	0	0.84188	0.189224	2.78062	0	0.551016	1.5521	1.90803	2.16558	0.269581	0	0	0.269335	0.706966	0	0.267865	0	0.0696878	0.266652
89	8.00836	0	1.41699	1.62853	1.9879	0.437651	0	0.394715	0	0	0.391334	3.2561	17.1898	0	0.0631824	6.36387	0	0.347219	0.350674	0.345905	1.05002	2.37515	1.3372	3.97777	6.41471	0.31894	2.5202	0.296895	0.609683	1.81217	0.310277	0	0	4.00197	0	0.305436	1.21836	0.276278	0.908218	0	0.302071	0	0	0.243668	0.300745	0	0.600503	2.05966	0.890516
90	26.2536	0	3.5073	0.707057	2.5968	0.0181325	0	0	0	1.02491	0.510603	3.54022	3.99731	0.486038	0.00986283	1.9157	0	0.473034	0	0	0.947043	0.927477	0.920412	2.71983	0.412165	0.446174	1.33292	0	0	2.64098	0	0	1.73899	4.13773	0	0.389554	0.8036	0.797204	1.64782	0	0	0.409963	0	0	0.817557	0	1.22045	0.405264	0
91	0.952069	0	3.67215	1.26375	2.49482	0.881823	0	0.50946	0	0.588946	1.60321	4.05181	11.1746	0.447731	3.3357	4.68591	0	0.435159	1.00408	1.0213	0	1.30061	0.149214	1.40211	3.93876	1.60073	1.8503	0.26325	1.30352	1.67621	0.513916	0.51546	1.27671	4.04578	0.628175	0.250842	0	1.48142	2.47003	0.360392	0.114516	0	0	0.456403	0.235642	0	0.825221	0.662952	0.472483
92	0	0	2.62574	1.51498	2.14083	0	0	0.218669	0	0.548164	0.173889	4.88828	13.0754	0.587832	2.98521	3.4958	0.0036903	0	0.53115	0.162628	0.843562	2.10112	0	2.28037	1.94365	1.65624	2.03791	0.0034632	1.67137	3.13955	0.281017	0.869859	1.37413	4.90502	0.760644	0.188317	1.95919	1.78993	2.44289	0.258177	0.257922	0.0343954	0	0	0.0709575	0.102684	0.0549218	0.19792	0.209487
93	0	0	1.63881	2.12376	2.33581	0.126866	0.140021	0	0	0.60444	0.543349	5.33533	12.3158	0.487025	3.95212	4.49473	0.0951697	0.517412	0.057767	0	0	3.13283	0.0211412	2.47282	2.65621	1.04539	2.75926	0.0843079	1.22809	3.14988	0	0.877162	1.69737	5.77364	0.442176	0.597385	1.31074	2.17355	2.23152	0.156981	0.235302	0.23162	0	0	0	0.113427	0.379278	0.612529	0.410203
94	0	0	2.80793	0.8893	2.53203	0.136747	0.0755893	0.0434438	0	0	0.609295	4.29742	11.7001	0.74579	3.31485	3.23693	0.141244	0.250055	0	0	0.897382	2.87373	0	2.46547	2.58975	1.04591	2.53635	0.207713	1.09925	3.79672	0	0.399995	1.35163	6.33573	1.03109	0.570858	1.47277	1.68591	2.22586	0.221264	0.0740057	0.108167	0	0	0.0711343	0.142904	0.284967	0.391702	0.144295
95	0	0	3.23924	1.50641	2.01735	0.109048	2.30731e-05	0	0	0.200173	0.550966	4.19522	13.0793	0.723613	3.12694	3.16821	0.218641	0.328922	0.129891	0.390762	0.613607	2.35798	0	2.01657	2.05214	1.11077	2.52388	0.206914	1.79551	3.82074	0.232855	0.275136	1.01938	6.32943	0.572435	0.702617	1.70674	2.00265	2.11114	0.180906	0.180776	0.140631	0	0	0	0.229484	0.298712	0	0.318921
96	0.267364	0	3.35966	1.72165	2.23257	0.0606142	0	0.0192039	0	0.55393	0.568263	3.91132	11.6968	0.21217	2.62931	3.51465	0.0570089	0.188825	0.448028	0.335237	0.0169073	2.3261	0.192297	2.35724	1.76987	1.59898	1.97687	0.151886	1.22997	3.18761	0.266929	0.433783	1.14268	6.6392	0.644253	0.541608	1.19584	1.73371	1.72741	0.12508	0.137408	0.156922	0.0150216	0.198517	0.0862436	0.303368	0.680961	0.360871	0.161092
97	0	0	2.91778	1.45773	2.29963	0.189751	0.307148	0	0	0.731472	0.623735	3.7401	11.1236	0.431484	3.40809	3.05149	0.127568	0	0.113029	0.524224	0.765034	1.31642	0	1.73855	2.85357	1.49958	1.78011	0	1.50169	3.65984	0.0893032	0.743535	1.10439	6.08668	0.523378	0.731107	1.06166	1.05976	1.6263	0.134245	0.268269	0	0	0	0.0059718	0.090493	0.358068	0.144509	0.320019
98	0	0	3.31659	1.54582	2.33478	0.0525854	0.108637	0.258198	0	0.474976	0.559388	3.831	10.7479	0.344646	2.30478	3.03677	0.123607	0.129157	0.224494	0	0	2.2461	0	1.95352	1.86122	1.30755	2.58771	0.0103226	1.64231	3.8485	0.328339	0.505103	1.91807	5.95821	0.914053	0.703652	1.38661	1.2972	1.59129	0.0800898	0.161308	0.215849	0.0395994	0	0.0924086	0.0112133	0.68506	0.670953	0.285387
99	0	0	2.6155	1.37898	2.10673	0	0.130729	0.221794	0	0.386804	0.578516	3.54336	11.3765	0.527007	2.18862	2.80736	0.134545	0.421861	0.242998	0	1.15568	1.85596	0.264961	1.54071	1.97986	1.18829	2.06179	0.0208051	1.34525	3.17822	0.230317	0.536702	1.22979	6.6021	0.513526	0.451895	1.15169	1.39898	1.99488	0.145479	0.0726789	0	0.102382	0	0.0599309	0.287862	0.447756	0	0.280389
100	0	0	2.73182	1.76376	2.03021	0	0.0374925	0	0.0417483	0.45113	0.367988	4.20852	11.3328	0.220962	3.00279	2.77321	0.0805388	0.0591347	0.345993	0.421315	0.341457	1.64907	0	2.3394	2.79861	1.3772	2.64465	0.162279	1.40464	3.28289	0.134302	0.389123	1.4718	6.42228	0.539525	0.518783	1.39713	1.33664	1.46629	0.0880985	0.264093	0	0	0.00349793	0	0.0119025	0.469951	0.330696	0.559652
101	1.35494	0	2.35568	1.50198	1.65842	0.176101	0.0250938	0.278355	0	0.689698	0.458588	3.81987	12.6117	0.266784	3.09345	4.22001	0.0157972	0	0.430163	0	1.52216	1.5548	0	2.25553	1.59022	1.50368	2.18675	0.194864	2.17471	2.12801	0	0.298646	1.51948	6.48476	0.507733	0.866583	0.383628	1.40223	1.60352	0.116211	0.273428	0.0744945	0	0.0112561	0	0.134127	0.0779136	0.433467	0.50024
102	5.06675	0	3.12832	0	1.0361	0.197049	0	0.275641	0	0.468811	0.506922	4.23703	10.2642	0.57817	2.2561	3.45051	0	0.372505	0	0.30769	0.191353	2.71152	0.0909855	1.84443	2.05827	1.51893	2.84341	0	0.810011	3.20899	0.403596	0.408554	1.59912	4.2293	0.699505	0.318882	0.939223	1.51282	1.94239	0.0741553	0.29636	0.077435	0.0739465	0	0.0769817	0.298269	1.24668	0.51519	0.0031575
103	0	0	2.09785	1.41769	1.44269	0	0	0.285155	0	0	0.784698	1.25476	13.2858	0.570644	3.45078	2.29132	0	0	0	0.383565	0	1.44406	0.133471	1.9564	1.26103	1.17111	2.06118	0.158812	0.824007	1.85972	0	0.930319	0.926144	5.40281	0.446861	0	1.5134	1.91138	1.45789	0.144571	0.433107	0.4322	0.143866	0.801666	0.290386	0.566643	0.290817	1.12479	0.00257017
104	2.42848	0	2.13141	1.24385	2.20356	0.0874109	0	0.263417	0	0.251289	0.202443	4.24353	10.028	0.25409	2.51505	4.18792	0.0382916	0.288702	0.344662	0.740269	1.17846	2.75471	0	1.82473	2.2358	1.11724	1.95216	0.162519	1.49544	2.09284	0.341041	0.126233	0.666214	5.76581	0.38158	0.0945151	1.18553	1.23583	1.67863	0	0.370415	0	0.00748532	0.2881	0	0.0218965	0	0	0.462552
105	8.12727	0	2.16167	0	1.58807	0.230225	0.389816	0.245253	0	0.882594	0	1.95617	11.4642	0.891412	1.10401	2.64011	0	0.173741	0.184217	0	0.379503	3.21149	0	2.14521	4.8458	1.43663	1.85384	0	1.07718	3.3755	0.14461	0.270237	0.753387	3.40733	0.448282	0.745324	1.13587	1.15198	1.31838	0.146051	0.131381	0.291495	0	0	0.101624	0.575139	0.184698	0	0.113838
106	0.721901	0	4.94584	0	1.32722	0	0	0	0	0	0.975067	3.66009	13.0363	0	3.65325	4.00756	0.288507	0.0650615	1.71998	0	0	2.91211	0	4.22231	1.60122	1.35121	0	0	1.33418	1.89646	0	0.534552	0.532354	5.92218	0.757078	1.24784	0.532737	0.504712	1.46747	0	0	0.0058216	0	0.29753	0	0	1.67752	0.960761	0.708078
107	0	0	3.24479	3.10648	2.02033	0	0	0.322013	0	0.857803	0.0311576	3.23278	10.3763	0.184902	4.85439	2.82918	0.176955	0.013653	0.0950298	0.282212	1.18192	1.82885	0.245016	1.08188	3.46224	1.96278	2.10641	0	1.92528	3.15211	0.157928	0.157417	1.0831	2.89631	0.149737	0.599947	1.18551	1.04248	0.874539	0.147636	0.147545	0	0	1.10641	0	0.720997	0	0.394709	0.561764
108	0	0	3.27207	1.81506	0.861227	0	0.402475	0	0	0.649218	0.19869	3.49355	8.94222	0.597578	2.62212	6.10194	0	0.176807	0.125199	0	0.269307	1.95481	0.370234	3.43798	3.31882	1.33667	1.42812	0	1.82041	1.74806	0.172778	0.190076	1.09524	5.07366	0.149386	0.596491	1.12283	0.905276	1.61704	0.290677	0.145189	0	0	1.736	0	0.292571	1.15507	0	0
109	0	0	5.02367	1.72598	2.9701	0	0	0.0769509	0.133082	1.19835	1.04	4.45904	11.1515	0.900902	2.34243	3.3123	0.289605	0.0914159	0.136425	0	0	4.08015	0	2.64957	1.8178	0.844907	1.44406	0	1.49513	2.60716	0.289098	0.833728	0.543361	5.89229	1.04431	0.249364	1.53024	0.551143	0.755696	0	0.245134	0.524512	0	0.672668	0.0166311	0.721804	0.110949	0	0
110	0	0	2.5261	1.0033	2.31953	0.105991	0.0199982	0	0	0.678444	0.732331	3.04795	11.0552	0.360423	3.87228	3.37571	0.101935	0.237576	0.268472	0	0	1.87875	0.351269	2.02474	2.99718	1.7223	1.46564	0.12096	1.66156	3.27095	0.405644	0.282117	0.940153	3.1947	0.222983	0.485077	0.871973	1.29615	1.13964	0.342362	0.11401	0.214661	0.0251528	0	0	0.135867	0.918726	1.18795	0.556236
111	7.22192	0	4.41307	0.957008	2.7173	0.0490543	0.0575754	0.0485932	0	0.256428	0.543656	2.79229	10.4945	0.134736	2.61153	2.88346	0.127431	0.599623	0.413487	0	0	0.808573	0.0637832	1.97871	0.885897	1.12143	2.33572	0.113905	1.05261	3.97624	0.411656	0	1.09653	3.14809	0.189425	0.198344	0.390428	1.26814	1.97143	0	0.0922687	0	0.0922307	0	0.115622	0.727194	1.16012	0.0347147	0.200294
112	1.58819	0	0.564861	5.0802	1.91398	0.525908	0	0	0	0	0.466832	3.31106	12.5684	1.0912	0.711277	4.07627	0	0.00564267	0.437166	0.0519593	0	1.85782	0.408336	1.41683	1.81371	1.5675	0.971388	0	1.34719	2.08796	0.378932	0	0.751689	2.57136	0.179113	0	1.81618	1.43195	1.80471	0.179726	0.359047	0.169119	0.179054	0	0.331401	0.505043	1.03659	1.48711	0.344335
113	4.37026	0	2.57075	0.668584	2.25731	0.100759	0.347409	0	0	0.946445	0.419579	3.497	12.1008	0.533312	3.23762	2.87192	0.0682181	0.198303	0.26524	0.221496	0	2.79369	0.378148	1.3221	3.84932	1.50153	1.47812	0.332017	0.879201	1.19317	0	0	0.953803	4.1946	0.546556	0	0.80606	1.57381	1.55851	0.123056	0.368757	0.404325	0.183688	0	0.189423	0	0.917396	1.35879	0.549083
114	4.67879	0	3.8838	2.18136	2.06182	0	0.0593259	0	0.0257153	0.590458	0.668135	3.52771	9.76272	0.503654	2.55345	4.23302	0.0137509	0.162802	0.918431	0.0207656	0	1.94927	0	3.08443	3.3179	1.11934	1.57423	0.00661282	0.843379	2.97323	0.0129651	0.800747	0.792774	3.91459	0.00228991	0.385306	0.77035	0.129019	1.13549	0	0	0.250271	0	1.09577	0	0	0.726039	0.711659	0.357706
115	0	0	1.89516	2.54266	1.55143	0.380968	0.288796	0	0	0.311207	0.472001	3.52887	11.8358	0.800177	1.40593	2.43182	0.170463	0.595647	0.207962	0.469621	0	1.45297	0	3.36473	2.80447	1.42574	1.78043	0.0834782	1.26649	1.88065	0.615993	0.764565	1.22687	4.19007	0.87786	0.585422	0.466251	1.44893	0.795025	0.287529	0.142477	0.429597	0	0	0.00675949	0.631389	0.701104	0.762092	0.819719
116	1.89559	0	3.15288	1.76184	1.87169	0.28682	0	0	0	0.481838	0.56075	3.60541	11.0116	0.385676	2.46053	3.23923	0.0415521	0.327085	0.653289	0.100636	0.237469	1.8653	0	2.14037	2.43359	1.13266	2.12143	0.106309	1.503	3.92319	0.313923	0.559608	0.590356	4.85715	0.366683	0.610279	1.07631	1.47137	1.91706	0.100655	0.0930653	0.245142	0	0.495888	0.00462167	0.33294	0.529346	0.834548	0.388668
117	0	0	2.56986	1.66895	1.7548	0.0660784	0	0.115261	0	0.342204	0.318262	3.22854	10.3687	0.666006	3.85896	4.32281	0.0836127	0.160604	0.332749	0.0744667	0	1.9155	0	2.95888	2.35335	1.0103	2.20302	0.173121	1.16834	2.19883	0.365558	0.305101	1.35153	3.76106	0.414939	0.762945	0.661927	1.31225	1.54807	0.15459	0.246634	0.0874826	0.0297881	0	0.173159	0.569293	0.0979998	1.08	0.529776
118	0.473781	0	3.28408	1.93983	1.97538	0	0	0	0	0.556272	0.415876	3.22492	11.8297	0.460009	2.98216	4.03591	0.102362	0	0.218233	0	0.434398	2.08399	0	1.77393	2.09893	1.35348	1.68275	0.098617	1.14218	2.8804	0.194767	0.499649	0.937284	4.47285	0.522868	0.638258	1.25419	1.35709	1.61113	0.103531	0.203585	0.0671083	0	0	0.00178136	0.124207	0.980813	0.542656	0.143905
119	0	0	2.74569	1.23339	2.26525	0	0	0	0	0.357512	0.469977	3.26241	10.8566	0.473174	2.81702	3.49023	0.0159159	0.165564	0.494488	0	0.340966	2.06667	0.0892433	2.06164	2.35286	1.20427	1.85877	0.111917	1.52731	2.99341	0.235342	0.272777	0.896959	3.66887	0.498358	0.384616	0.660577	1.15942	1.23348	0.11746	0.199405	0.404297	0.0151837	0	0.10145	0.220662	0.555378	0.536588	0.35978
120	0	0	3.7643	2.94244	1.78829	0.0385403	0.0407719	0.219257	0	0.221346	0.541325	2.1745	9.66466	0.389898	3.08612	3.36733	0	0	0.177398	0.0497686	0	2.10517	0.614368	2.18546	2.56604	1.158	2.00699	0.108199	1.24219	4.08116	0.123098	0	1.00781	5.08735	0.376236	0.598793	1.1204	1.67831	0.767749	0.133048	0.355322	0.00662615	0.176656	0	0.0957778	0.137287	0.825733	0.062268	0.422332
121	0.680431	0	2.70316	2.67186	1.76313	0.285777	0	0.0671355	0	0.255915	0.425182	2.69548	10.231	0.506315	3.59147	3.93761	0.0881778	0.616196	0.6331	0.193789	0	1.83367	0.0474314	2.51017	2.16894	1.0343	1.12234	0	1.78623	3.05198	0.0587494	0.80087	0.973317	3.77745	0.601414	0.543165	1.26756	1.87304	1.21348	0.0726342	0.21775	0.131776	0.144584	0.693616	0.408157	0.435598	0.555968	0.247982	0.082019
122	0.0286589	0	2.23181	0.695193	0.666424	0.016881	0.030074	0.0683107	0	0.328685	0.144082	4.07569	12.7733	0.144381	2.50728	4.02538	0.14728	0.445507	0	0	1.25355	1.79012	0.0403211	2.66454	2.59881	1.44236	1.42235	0.0806421	1.13827	2.76524	0.361299	0.282485	1.25708	3.75814	0.555842	0.760344	1.05742	0.970205	1.51101	0.0597762	0.179218	0.207589	0.119166	0.704358	0	0.655368	0.684305	0.620324	0.0501532
123	1.89661	0	4.22307	0.775366	1.97898	0.0876026	0.0247985	0.0016488	0	0.765824	0.470198	3.50733	8.55917	0.350501	2.78318	3.93461	0.213849	0.216062	0.282391	0	0	1.50124	0	2.01628	2.83873	1.05284	0.753201	0.123018	1.59362	2.49041	0.175603	0.179756	0.689009	3.49479	0.710516	0.604502	1.49973	1.01358	1.25047	0.177906	0.144954	0.0628738	0.111775	0.220912	0.264296	0.310477	1.06394	0.697123	0.514748
124	10.2896	0	3.34846	0	0.961868	0.235449	0.0468985	0.545971	0	0.287768	0.445604	2.08125	8.60374	0.0743619	2.82509	3.79988	0	0.0321475	0.625971	0	0.718056	1.87085	0.722274	1.9851	2.34871	1.07649	1.66769	0	1.74258	3.25088	0.505032	0.196132	1.26637	3.41892	0.241432	0.369493	0.659309	1.27519	1.15285	0	0.10876	0	0	0	0.486123	0.256345	0.32039	1.08083	0.221608
125	0	0	2.76989	2.01592	1.7218	0.21417	0	0	0.780761	0.834446	0.484202	2.67935	8.72881	0.749382	2.32891	4.30516	0	0.836612	0	0.515312	0	1.44685	0.447511	0.748226	3.1875	0.96066	1.78424	0	1.79751	2.01117	0.228831	0.354986	0.387002	2.44251	0.626166	0.216655	0.638174	1.25929	0.39074	0	0.457442	0.608275	0	0.153567	0.202087	0.967732	1.47291	0.219416	0.603419
126	0.0387168	0	0	2.26055	0.80487	0.799988	0	0.206098	0	0.413013	0.681951	4.23609	10.3129	0.156052	1.70362	3.85905	0	0	0	0.434453	0	1.87387	0.552985	0.388066	1.26192	2.58159	0.94754	0.552308	2.08254	2.20093	1.64885	1.05911	0.665589	5.30387	0	0.509824	0.269864	1.15513	0.784796	0.497272	0.496109	0.494951	0	0.469356	0	0.726739	0.577941	1.40843	0
127	0	0	3.61713	2.21259	2.1603	0	0.535946	1.60086	1.73725	0.52339	0	2.7274	10.9221	0	0.0307146	1.57687	0	0	0.577924	0	0	2.54864	0	3.23287	3.02895	0	1.49014	0.0799388	0	1.19016	0	0	0	5.35485	0.421857	0.0683247	2.41563	0	2.05635	0	0.409212	0.0607159	0	0	0	0	0.981954	0.363357	0.45154
128	0	0	2.27681	1.14972	2.422	0	0.188686	0	0	0.399571	0.942691	3.85591	8.07774	0.165818	2.39951	2.48553	0.283309	0.0464109	0.0769937	0	2.31174	2.33668	0.211704	2.78401	5.82741	1.31151	2.52503	0.00535365	0.663294	1.75069	0.606293	0.0147827	0.489736	3.1344	0.00713687	0.240485	0.366958	1.28383	2.07587	0.114449	0.458141	0.339597	0.227825	0.420932	0	0	0	1.08188	1.08173
129	0	0	1.08394	3.72531	1.88838	0.312336	0	0.311237	0.301447	0.912693	0.76249	2.87234	9.81548	0.278008	3.39979	3.38936	0	0.375105	0	0	0.150647	2.31186	0.447328	3.05356	2.83489	0.892884	1.23167	0.377714	1.34174	2.65304	0.347874	0.448628	0.425875	3.23832	0.432021	1.06898	1.29937	1.74627	1.21436	0.229864	0	0.0652026	0	1.15777	0.175181	0	0	1.43489	0.528439
130	0.21235	0	3.39608	3.71232	3.81883	0.0381341	0.208814	0	0.523458	1.67931	1.02127	4.31809	8.78866	0	1.96867	4.1018	0.182192	0.37714	0.194606	1.1332	1.25037	2.84405	0	2.43464	3.08001	0.995908	1.1632	0.326386	1.46337	1.6085	0.158601	0.475806	0.787894	3.57231	0.462268	1.0746	0.110943	1.81055	2.05806	0	0.288833	0.139996	0	0	0.412048	0	0.504803	0	0.126075
131	0	0	3.44877	1.5386	1.93128	0.179766	0.0370528	0.0331979	0	1.01022	0.642431	3.17655	9.68651	0.531432	2.23182	2.75976	0.0600046	0.285649	0.455086	0	0	2.71301	0	2.3367	2.43203	1.26418	1.81182	0.160601	1.30104	2.67739	0.430862	0.21066	0.687762	2.35742	0.449747	0.445303	0.821212	1.57871	1.36782	0.174706	0.241607	0.375966	0	0.522149	0.166113	0.399457	0.87314	0.777247	0.533919
132	0	0	2.74545	0.12286	1.853	0.345877	0.0304602	0.453412	0	0.815979	0.285835	3.71956	10.393	0.421506	2.83953	2.44138	0	0.265478	0.0869412	0	2.57553	2.94186	0.0599145	2.23019	1.08482	1.19014	0.919906	0.0124366	0.239053	2.06063	0.0449126	0.358179	0.789109	3.04945	0.880068	0.602004	0.459468	2.24847	1.07852	0	0.377656	0.0202686	0	0.364796	0.150465	0.485464	0.378316	1.06728	0.303345
133	0	0	2.85019	1.63603	2.25709	0.0247935	0	0.228184	0	1.04547	1.07705	3.39683	9.55459	0.368423	2.79563	3.46807	0	0.276562	0	0	0	1.88211	0.0778098	2.18957	2.65163	0.883836	1.82914	0.183904	1.08903	2.52282	0.274469	0.368046	0.449337	2.4461	0.713765	0.389133	0.88013	1.37603	1.1348	0.129338	0.259208	0.114354	0	0.457402	0.312605	0.369195	0.627386	0.542933	0.1861
134	0	0	2.61938	1.38938	1.84096	0.0203261	0.0311417	0	0	1.15392	0.91489	3.52167	9.8485	0.353767	2.53595	3.39836	0.0686321	0.173706	0.287589	0	0.0212768	2.05134	0.0341857	2.32952	2.14388	1.13031	1.59693	0.114581	1.42209	2.41684	0.332408	0.23986	0.53718	2.41195	0.496991	0.435107	1.02812	1.35778	1.29018	0.161513	0.194048	0.160807	0.0135206	0.204642	0.114753	0.379434	0.544856	0.506649	0.239922
135	0	0	2.61059	1.10858	1.91013	0.0329674	0.0670896	0	0	1.08778	0.952498	3.7251	9.7744	0.454525	2.54499	3.19453	0.0523427	0.178135	0.2687	0	0	2.06628	0.053203	2.29486	2.09177	1.0632	1.61293	0.125825	1.55697	2.32591	0.255173	0.204358	0.608876	2.43543	0.541974	0.469869	1.01378	1.36093	1.35354	0.182533	0.199251	0.094336	0	0.0183268	0.107794	0.406702	0.448308	0.468507	0.261063
136	0	0	2.68641	1.0934	1.78383	0	0.0463901	0	0	1.11197	1.08065	3.77113	10.0107	0.472452	2.56701	3.12403	0.0682485	0.173744	0.181227	0	0	2.25614	0.0519049	2.31824	2.08999	1.20688	1.58949	0.161076	1.37367	2.38578	0.255687	0.188336	0.486492	2.44497	0.492087	0.499215	0.941585	1.40869	1.35525	0.127405	0.193811	0.0712356	0.0358696	0.205103	0.0569402	0.358291	0.591751	0.345194	0.26563
137	0	0	2.40949	0.794031	1.71946	0	0.0378179	0	0	1.11926	0.936503	3.73271	9.8349	0.411457	2.47353	3.40642	0.122499	0.293355	0.433873	0	0	1.66144	0.0927346	2.09348	2.10214	0.93751	1.33573	0.198887	1.12477	1.9397	0.25177	0.39846	0.488704	2.37814	0.497778	0.400618	0.891024	1.32008	1.10479	0.124659	0.254055	0.0641539	0.00689004	0.106941	0.0263804	0.345822	0.692317	0.0826014	0.23543
138	0	0	2.69997	1.52645	1.70659	0	0.0512448	0	0	1.59574	0.267434	2.99316	7.69844	0.426459	2.58332	3.67342	0	0	0.103228	0.0494551	0.0978049	2.46151	0	3.11932	2.27574	0.926422	1.36718	0.235946	0.544527	2.29871	0.0977181	0.0973877	0.425862	1.59829	0.252521	0.914886	1.48449	1.51549	1.29153	0.0116284	0.108976	0.0926081	0.0543539	0	0	0.426926	0	1.07796	0.416937
139	0	0	2.5242	3.52377	1.51015	0	0.214095	0.0266564	0	0.605389	0.902002	3.2979	10.3247	0.0468495	2.65101	2.82758	0.041662	0.230559	0	0	0.388132	1.98435	0.231788	2.95157	4.27077	0.723556	0.361642	0	0.839714	1.99079	0.894807	0.695022	1.05046	3.44076	1.61069	0.343697	2.83183	2.44707	1.73876	0	0.15397	0.0177518	0	0	0.561814	0.484942	0.422092	0	0.0183141
140	0	0	4.75685	1.5552	0.651161	0.704291	0	0	0	0.585641	1.22366	4.93947	7.79751	0.545773	2.47766	5.0209	0	0.261677	0.0310708	0	0	2.10395	0.114757	2.44738	1.55341	1.21664	1.23155	0.241058	0.782168	1.72509	0.491305	0	0.993043	2.03081	0	0.918064	3.00311	3.15676	1.33939	0.658951	0	0.0124416	0.0062035	0	0.029903	0.435618	2.97968	0.0427497	0.417789
141	0	0	3.50946	2.34757	1.03415	0	0	0	0	0.818719	0.372155	3.59737	9.19581	0.697482	3.53167	3.14086	0.3344	0	0	0.16454	0.286612	2.33335	0	2.69641	2.25415	0.931625	2.98242	0.1017	1.01754	3.60273	0	0.590838	1.27516	3.45323	1.14386	0.757521	0.679053	1.92902	1.64808	0.0920239	0.367722	0.171927	0.458071	0.744862	0.160334	0.872955	1.26	0	0.430206
142	2.15978	0	3.98872	1.86144	2.48462	0.717402	0.0396687	0.0395541	0	0.364183	0.503606	3.8786	12.4921	0.597131	1.80151	4.07174	0	0.2887	0	0	0	1.68317	0	1.77766	1.34757	0.265527	1.71004	0.130366	0.388866	1.2843	0	0.381457	0.756252	3.73897	0.111728	0.115426	1.06154	1.31276	1.89621	0.239225	0	0	0	0.996562	0.321323	0.073052	0.504097	0.35284	0.219901
143	0	0	1.84396	0.641873	1.67627	0	0	0	0.15592	0.430493	0.47745	3.08369	11.0869	0.527936	3.11699	3.62957	0	0.207586	0.140498	0	0.277878	2.66326	0	1.8853	2.12304	1.09931	1.52928	0.183656	1.52407	2.2312	0	0	0.859922	2.576	0.516011	0.525572	0.854917	1.7209	2.17765	0.156145	0.298827	0.208776	0	0	0	0.0821961	0.196172	0.119947	0.357976
144	0	0	3.35724	1.03572	2.29804	0.132784	0.147244	0	0	0.393091	0.0515802	3.54424	10.0971	0.447689	2.33601	3.45849	0.0805045	0.146498	0.0113591	0	0	1.92381	0	2.47452	2.00812	1.00955	2.3835	0.238746	1.27513	3.21127	0.125252	0.54612	1.16899	4.61435	0.405168	0.710502	1.04818	2.08254	1.85836	0.290438	0.290058	0.242395	0.0485346	0.170204	0.049033	0.706404	0.469178	0.557005	0.184559
145	0	0	1.62597	1.18674	1.87968	0.284439	0.114907	0.424641	0	0.100049	0.70283	3.80094	8.55506	0.459907	2.51652	4.14546	0.217364	0	0.0295491	0	0	3.57387	0.26942	2.69757	2.64435	0.942567	1.91003	0	1.12376	2.04565	0.369688	0.560851	1.33202	3.41817	1.01975	0.852136	1.1929	1.19781	1.8357	0.246583	0.403622	0	0	0	0	0.0993675	0	0.231678	0.399217
[truncated: 96 more columns]

## Sheet: S6C
	G13										A10										A22										U54
	10 mM NaF				0 mM NaF						10 mM NaF				0 mM NaF						10 mM NaF				0 mM NaF						10 mM NaF				0 mM NaF
Transcript Length	Replicate 1	Replicate 2	Replicate 3	Replicate 4	Replicate 1	Replicate 2	Replicate 3	Replicate 4		Transcript Length	Replicate 1	Replicate 2	Replicate 3	Replicate 4	Replicate 1	Replicate 2	Replicate 3	Replicate 4		Transcript Length	Replicate 1	Replicate 2	Replicate 3	Replicate 4	Replicate 1	Replicate 2	Replicate 3	Replicate 4		Transcript Length	Replicate 1	Replicate 2	Replicate 3	Replicate 4	Replicate 1	Replicate 2	Replicate 3	Replicate 4
20	0	2.07914	4.87812	0	0	1.14018	5.29017	3.21444		20	0	0.420054	0	0	0	4.39506	0	0		20										20
21	0.532613	1.55673	0.724975	2.99418	1.55986	1.85566	3.70585	0		21	0	0.39017	0	0	0.4261	0	0	0		21										21
22	0	1.94494	2.45276	0	3.31085	5.74385	0.397608	4.34346		22	0.476027	0.977191	0	0.48871	0.476995	0	2.19366	1.46515		22	0	0	0	0	0	0	0	0		22
23	1.4057	2.13417	0	0	3.69129	2.6094	5.56037	0.16311		23	0	0	1.31297	0	0.475893	0.347434	0.811866	1.31863		23	0	0	0	0	0	0	0	0		23
24	0.90001	1.83277	2.45191	0	1.11321	8.1517	4.72904	2.95821		24	0.114559	0	0.0923827	0	0.190346	0.859164	0.115731	0.990028		24	0	0	0	0	0	0	0	0		24
25	3.09578	0	1.81955	0.670022	2.69183	1.14486	8.06387	0		25	2.03646	1.53984	0	0.169015	0.290818	3.4175	1.90532	2.02171		25	0	0	0	0	0	0	0	0		25
26	1.57424	0	0	0	0.212193	0	5.43275	1.08988		26	0.957598	2.14246	0	0.0898414	1.55974	3.0549	0	1.13142		26	0	0.380047	4.84489	4.37026	3.4911	5.08428	0	3.66522		26
27	2.10028	1.88825	2.02539	2.37405	4.02214	7.26876	5.30658	5.04146		27	0.102616	0	0.0322855	0.262844	0.800415	0.624899	0.744881	1.19628		27	1.74858	2.91965	3.68812	1.96037	1.33206	1.18493	1.21656	0.301674		27
28	0	0	0	0.806686	0	0	2.7079	0		28	2.76936	1.28528	0	1.70442	0.192787	0	0.189236	1.51403		28	0	0.399109	3.09697	1.67205	0.856705	1.64095	0.703049	1.28859		28
29	0	0	0	0	0	0	3.89212	0		29	1.00324	0.86038	2.17264	0.0648011	1.54994	1.39135	0	0.988991		29	0	1.58096	4.77755	1.39558	2.95664	0.452615	1.35872	2.22059		29
30	0	0	0.165257	0	0	0	0	0		30	1.08349	2.62962	1.79031	0.973676	2.00619	1.71386	3.80523	1.43799		30	0.150075	2.50883	1.14658	1.52018	1.27757	1.40576	0.698208	1.48303		30
31	0.2191	0.264934	0.970074	3.88511	0	0	7.14985	2.49483		31	1.31686	1.6431	2.85573	3.00232	0.339949	0	0	2.44028		31	1.26485	2.18155	0.444109	2.1306	0.315927	0.803293	1.48137	1.12452		31
32	1.93163	0	4.02147	0	5.4574	0	3.72553	0		32	0.651258	1.75161	0.92525	2.57236	0	0	2.34915	0		32	0	1.32085	0.837132	3.59427	0	0	0	0.109306		32
33	2.45403	0.987944	1.46852	1.27354	0.921859	4.63108	4.80219	2.68279		33	1.08676	0.812688	1.20468	0	1.44318	0.756607	1.93783	1.67332		33	1.96857	2.59545	2.71018	0.0163191	3.31102	0	0	0.436346		33
34	2.48069	1.63435	3.26519	2.03608	2.38293	2.41905	4.36196	2.04194		34	0.986346	1.17848	1.00386	0.88618	0.959945	0.877529	1.04469	1.11572		34	2.80916	1.87863	1.96835	0.650179	2.94571	2.34882	0	1.56568		34
35	1.50513	2.96979	3.39173	4.09255	1.64143	5.33953	4.70341	4.39821		35	0.796467	0.791273	0.796859	0.442638	0.145319	1.04213	0.868959	1.27752		35	2.59878	2.08194	1.99483	2.28137	1.64345	1.6224	1.52056	0.421971		35
36	3.15039	4.90108	5.41782	4.41623	4.62035	6.8004	5.00252	6.66219		36	0	0.168647	0.712843	0.0824202	0.429106	0.501275	0.952715	0.539528		36	1.47125	2.48148	2.81771	1.22041	0.991915	3.23219	1.18965	1.78398		36
37	2.38238	3.96951	3.22383	3.0277	3.04963	5.14407	4.43701	4.49406		37	0.42025	0.697664	0.639068	0.620016	0.698582	1.12483	1.05681	1.65619		37	2.68673	4.52965	2.71923	4.06093	2.43823	2.87765	2.18905	0.939752		37
38	3.23848	3.8421	3.05107	3.75998	4.97994	4.13816	5.35827	3.46286		38	0.202928	0.0394497	0.355402	0	0.715479	0.335463	1.17985	0.186269		38	3.71419	3.82664	4.24961	3.06571	2.02802	2.56006	2.41097	3.65477		38
39	2.28785	4.30174	4.00011	3.53259	2.75615	3.39693	5.00265	4.45419		39	0	0.877761	0.186317	0	0.944591	0.600569	0.520081	0		39	1.88867	3.84557	2.73791	2.21223	0.206258	2.27992	2.08772	1.27769		39
40	2.47207	5.38304	4.12324	4.20996	5.30608	5.3082	4.19344	5.59408		40	0.145246	0.246587	0.948196	0.413868	0.283046	0	0.318772	0.931705		40	1.62936	2.48843	1.27199	1.79385	1.88881	2.50958	1.65007	1.47613		40
41	5.17548	7.70292	9.07363	7.15342	6.60649	9.08818	9.06113	8.07733		41	0.374712	0.382005	0.722203	0	0.429618	0.599977	0.758284	0.528265		41	1.61511	2.30702	2.89735	1.72666	1.37368	2.16593	1.49245	2.25993		41
42	5.29532	6.64969	7.28243	7.76702	8.44705	8.51441	6.84378	7.58314		42	0.415082	0.476666	0.377517	0	0	0.480199	0.525425	0.677254		42	1.35533	2.91022	3.00665	3.33478	1.91813	1.93761	1.84517	2.13074		42
43	4.09741	5.7823	5.99756	4.75989	4.97639	6.77487	6.91375	5.19294		43	0.400077	0.642351	0.254721	0.214337	0	0.797345	0.529635	0		43	1.65542	1.9901	3.60012	2.39291	1.41788	2.8587	2.22773	2.31174		43
44	5.45548	6.52018	6.69605	7.23453	5.18531	6.68901	7.06204	6.40544		44	0.434612	0.780996	0.759981	0.506647	1.17549	0.703674	0.666991	0.223068		44	2.51041	3.43395	2.63036	2.49119	1.69901	3.08006	2.97773	3.42664		44
45	5.43672	7.74585	8.3205	6.8179	6.11725	8.27555	8.0752	8.32549		45	0.356501	0.278883	0.919426	0.19862	0.504819	0.647478	1.11338	0.599085		45	2.28798	3.0134	2.96275	2.83951	1.96252	3.27271	3.07126	2.5041		45
46	5.36116	6.37652	6.71959	6.76877	5.13126	7.41699	7.28239	7.28162		46	0.332459	0.346109	0.325418	0.255174	0.997566	0.677014	1.01918	0.420503		46	3.25697	3.76525	3.32716	3.7284	1.87054	3.26014	3.22997	3.19343		46
47	8.14477	7.07486	7.38563	10.3178	8.35063	10.674	9.89157	11.0901		47	0.511308	0.565809	0.464279	0	0	0.588595	0.552979	0.210159		47	4.70517	3.81058	4.05277	3.02548	4.19201	3.77666	3.46699	2.6025		47
48	8.73451	7.61558	9.11405	9.38726	9.81911	10.6528	11.5639	10.1528		48	0.326272	0.447906	0.241918	0.16476	0.726422	0.492178	0.499819	0.330662		48	3.67895	3.21343	3.57321	3.1565	2.27234	2.93713	3.00156	3.08373		48
49	8.76272	6.37887	8.74454	9.10376	9.47145	10.3812	11.1529	9.40986		49	0.191954	0.559266	0.462429	0.145023	0.281316	0.380062	0.453649	0.13306		49	4.24701	3.84931	3.60435	4.17384	3.33221	3.33434	3.64293	4.57382		49
50	9.88431	8.99335	10.3903	10.0339	12.2104	12.6884	12.1637	11.8732		50	0.37323	0.370026	0.746495	0.496158	0.419554	0.427476	0.64115	0.247895		50	2.95211	2.45156	1.97143	2.37822	2.0023	2.20654	2.43317	2.36941		50
51	9.84417	7.95718	9.55659	10.9031	12.0911	11.7343	12.8814	12.8276		51	0.392257	0.628402	0.683722	0.207096	0.385865	0.591549	0.297358	0.611357		51	2.90696	2.39975	2.39839	2.58914	2.3625	2.09442	1.99479	2.02373		51
52	9.21591	7.21807	7.96313	9.13796	10.1684	10.1783	10.7315	9.07009		52	0.724266	0.536885	0.657036	0.382603	0.250956	0.445826	0.716685	0.0332261		52	1.49928	2.61005	1.37798	1.6049	1.69101	1.96713	1.50787	1.77196		52
53	10.8178	7.68876	10.0173	10.0678	13.5769	12.7544	12.789	12.8737		53	0.490583	0.465644	0.618171	0.125258	0.427486	0.601158	0.486403	0.239422		53	1.60274	1.57345	1.60509	1.43311	0.638575	1.24508	1.08425	1.1422		53
54	7.77643	5.38419	6.80708	7.18524	9.9771	8.61176	8.8148	8.80686		54	0.453225	0.392048	0.443723	0.226393	0.44666	0.304845	0.437302	0.169989		54	2.81463	3.03717	3.06235	2.82373	2.05437	2.29302	2.22687	2.56009		54	0	0	0	0	0	0	0	0
55	7.77111	4.80285	7.42813	7.41031	8.48541	9.20661	8.5206	10.0583		55	0.544796	0.265771	0.0384765	0.136597	0.538987	0.423526	0.248079	0.728662		55	3.76247	3.11602	3.78944	3.53716	0.93697	1.5206	2.40921	2.25994		55	0	0	0	0	0	0	0	0
56	8.50422	5.47476	7.19981	7.43585	10.8174	9.84093	9.42463	9.67943		56	0.503593	0.513505	0.580261	0.317965	0.390302	0.457041	0.612825	0.325257		56	2.03827	2.5239	2.27373	2.1787	1.19184	1.78449	1.51907	1.55113		56	0	0	0	0	0	0	0	0
57	7.52229	4.99554	6.49874	5.44015	8.8721	7.80592	7.31698	7.73313		57	0.282863	0.473481	0.571744	0.195326	0.555807	0.345165	0.615184	0.430778		57	2.42867	2.31133	2.73981	2.94685	1.94015	2.06956	2.00185	2.11591		57	0	0	0	0	0	0	0	0
58	7.14728	5.48902	7.14879	6.00659	9.56264	7.95795	8.2886	8.43082		58	0.281239	0.502971	0.383059	0.0969348	0.240666	0.628076	0.655875	0.565078		58	2.75812	3.42758	3.1622	3.31624	1.65382	2.0032	2.34131	2.50411		58	0.0522082	0.368814	0.26698	0.0759214	0.435951	0.208928	0.198195	0.229411
59	6.65632	4.85948	5.65756	5.23344	7.80941	6.85615	6.49266	6.9312		59	0.35454	0.728473	0.714844	0.442455	0.694247	0.904841	0.696324	0.752645		59	2.97488	3.52785	3.5063	3.75824	2.23704	2.84622	2.53709	2.71553		59	0.126434	0.149908	0.0872616	0.0806442	0.215431	0.211502	0.130782	0.187725
60	5.68652	4.35377	5.06699	4.78397	8.29626	6.61458	6.55674	6.56208		60	0.58605	0.510342	0.708972	0.227006	0.88383	0.858186	0.822168	0.549838		60	4.85156	5.01344	5.40188	5.05593	2.04301	2.50609	2.0935	2.30428		60	0.177106	0.212971	0.153136	0.147248	0.213809	0.23103	0.119645	0.132728
61	3.6074	2.28707	2.63207	2.53369	5.81054	4.75536	4.75025	5.06309		61	0.37988	0.589542	0.309987	0.627684	1.99171	1.52744	1.43542	1.37312		61	9.34977	9.38326	11.0836	10.0388	2.30964	3.74049	2.54678	3.13465		61	0.222663	0.137995	0.0782063	0.0587493	0.123746	0.238526	0.167711	0.142866
62	3.8724	2.38921	3.16753	3.3109	6.61999	6.24396	5.7509	5.80584		62	0.655762	0.382869	0.798926	0.0951657	1.39436	1.43185	1.45797	1.18706		62	9.01809	11.1817	12.5171	10.9123	2.16752	3.23727	3.3446	3.25943		62	0.159656	0.344931	0.0966066	0	0.205557	0.130363	0.134296	0.236028
63	1.43344	0.859307	1.3747	1.33944	5.81392	4.41992	4.56814	4.4272		63	0.277873	0.451622	0.437743	0.12099	2.02158	2.07845	1.67927	1.79672		63	14.2993	14.3169	15.7889	14.8769	2.85708	3.3741	3.32436	2.99342		63	0.131243	0.0895614	0.11592	0	0.081488	0.1459	0.102664	0.0787229
64	3.55318	1.3148	2.87843	2.94985	7.43705	7.08346	7.03917	7.39904		64	0.799622	0.661632	1.00782	0.519721	1.66068	1.49418	1.78087	1.43521		64	9.46675	8.27527	11.2698	9.10458	1.81553	1.72076	2.00426	1.71388		64	0.325972	0.260949	0.213001	0.0851527	0.132016	0.0772838	0.128525	0.241173
65	1.29273	1.2166	0.849641	0.870772	6.20307	5.20874	5.0071	5.09708		65	0.521066	0.468796	0.687967	0.407733	2.25968	2.52358	2.18982	2.03554		65	16.8576	15.4569	18.8336	18.1078	3.85893	4.32249	3.66328	4.2586		65	0.0853236	0.153328	0.110078	0.0287831	0.152533	0.096371	0.132517	0.159265
66	1.23905	1.01107	1.24293	1.16219	4.46504	4.3748	4.46926	4.04508		66	0.365025	0.147015	0.281086	0.0681252	2.06336	2.00125	1.98424	1.72845		66	16.4105	16.3327	18.7192	17.8995	5.65867	6.17741	5.47103	6.30904		66	0.263691	0.339793	0.282619	0.264529	0.265625	0.23712	0.219054	0.269943
67	5.34493	6.09275	3.30985	6.08833	8.08262	6.68544	7.07024	6.73919		67	0.793092	1.14553	0	0	2.51286	3.19924	1.79542	0		67	6.86642	6.91594	8.35838	11.494	5.60498	2.37194	6.25989	0.823758		67	2.14219	2.38672	1.61198	1.35827	0	2.13281	3.01889	3.97912
68	3.17947	3.27907	3.71474	3.80734	8.35883	8.59404	7.76975	4.37025		68	0.293612	0.628211	0.399673	0.844866	1.63557	1.52252	2.15801	2.94524		68	6.56787	10.283	15.2119	9.6386	4.50168	3.33033	3.64806	3.77263		68	0.867911	2.33967	1.54478	1.02335	0.948872	0.732027	1.87184	1.00642
69	1.06194	1.30344	0.795729	0.805961	2.59367	3.80946	4.21608	3.32748		69	0.526905	0.350173	0.836405	0	1.01884	1.30763	1.28341	1.41593		69	15.4915	13.764	18.5037	15.6794	11.8374	11.4949	10.4064	10.1543		69	1.97024	3.16564	2.77384	2.33567	2.062	2.38437	2.73585	2.15407
70	2.11712	1.68216	1.31572	1.36172	4.24163	3.95	5.30895	5.19827		70	0.32357	0	0.144239	0.388248	3.42117	1.4561	1.94607	2.63495		70	14.4591	12.525	15.093	14.1833	7.51289	9.00899	9.21319	8.56792		70	2.92784	5.3205	4.78269	5.19861	3.30422	3.81662	4.0461	3.63424
71	2.15721	1.70858	2.70024	0.963016	3.57934	3.25811	4.07072	4.52992		71	0.786481	0.0743484	0.711953	0.241693	1.26883	0.920778	0.988505	1.10478		71	13.1563	8.62935	10.1185	12.6685	7.45528	7.00177	5.30937	8.17885		71	5.74803	6.27215	7.3801	7.34367	5.6869	7.91409	5.79415	6.02227
72	1.19514	0.574877	0.588171	0.509626	2.42584	2.895	2.86421	3.61009		72	0.0423928	0.169033	0.230514	0.199889	0.925747	0.986191	0.752616	1.10914		72	10.0943	6.59312	8.03901	7.79717	5.81463	5.17983	5.05625	5.62724		72	11.8117	13.7127	13.736	12.0598	10.3554	11.9001	13.0518	11.7348
73	2.31415	1.15522	2.05936	0.953651	6.56008	7.1249	7.07623	7.03332		73	0.428521	0.257659	0.385549	0.292067	0.828002	0.558233	0.932874	1.02936		73	10.3472	8.18111	9.61265	8.17746	4.05291	5.60262	5.32049	5.11612		73	6.62871	8.00759	10.4812	7.96584	4.24571	7.15443	7.92035	5.78943
74	1.26994	0.987522	1.17727	0.894984	2.88738	3.75682	3.52816	3.77826		74	0.287113	0.04937	0.178882	0.229195	1.15121	1.05963	1.01222	1.30974		74	12.6821	10.6288	12.1947	10.9797	8.96391	8.41824	7.48895	9.25303		74	8.1958	9.95004	9.74107	9.20359	7.61289	9.15106	9.15913	7.03656
75	1.25941	1.27359	0.817252	1.12583	2.39908	4.82253	3.58155	4.29612		75	0.417958	0.265284	0.349448	0	1.15963	1.14212	1.01608	1.27905		75	12.7822	10.5131	11.4747	9.80753	8.30497	8.65388	8.20717	8.8458		75	10.1989	10.598	12.1576	11.3106	9.27967	9.99698	10.5062	9.47107
76	0.927375	1.0276	1.31375	0.808108	3.14072	4.45328	4.20363	3.96873		76	0	0.254134	0.280867	0.152256	0.799907	0.73555	0.747533	1.14355		76	11.7751	9.57334	9.96679	9.29351	7.63131	6.70008	6.43369	7.32178		76	12.3037	12.6925	13.51	13.0309	9.86252	10.7339	11.736	9.54788
77	0.328172	0.399856	0.815368	0.193664	3.2858	4.41301	4.09736	4.84696		77	0.164417	0.0426278	0.212266	0	0.969453	1.0533	0.979956	1.37587		77	10.4079	8.48248	10.2083	8.13743	6.69847	6.56458	5.94536	7.5463		77	13.0481	13.0485	14.2159	12.9223	10.0429	11.1149	11.3299	8.66689
78	0.786286	0.834086	0.675048	0.379955	4.46553	6.96806	6.39145	8.56806		78	0.103178	0.118356	0.136562	0.0367132	0.805881	0.699899	1.02309	1.13694		78	9.48066	8.16497	9.15712	7.4872	5.42144	5.09282	4.6362	5.35104		78	14.5514	14.3612	15.1946	13.443	8.58632	9.62637	10.0376	7.34472
79	1.25078	1.25286	1.17611	0.87995	11.3811	15.5821	13.8093	19.0125		79	0.145002	0.167783	0.142443	0	0.722268	0.775589	0.844684	1.016		79	9.31363	7.7618	8.60413	8.21608	3.41121	3.34748	2.92496	3.38009		79	14.6268	14.0431	14.5636	13.8694	3.12667	3.1241	3.54867	2.05856
80	3.26257	2.50818	3.48117	2.82373	12.5721	15.9558	14.2869	18.571		80	0.292755	0.187008	0.296592	0.083272	0.60851	0.762008	0.753339	0.724067		80	7.6047	5.77285	5.87692	5.46806	2.6429	2.32387	1.97754	2.11204		80	10.9743	8.92192	10.0387	9.27784	1.00157	1.14688	1.36875	0.763004
81	3.05219	2.69249	3.59963	2.46034	11.8411	14.771	13.2275	17.2407		81	0.175589	0.261174	0.407828	0.15663	0.487534	0.585425	0.669386	0.727331		81	6.75796	5.24159	5.76563	5.42946	2.50507	2.34542	1.91343	2.31388		81	11.5588	11.2366	11.266	11.719	1.06734	1.11522	1.35455	0.768687
82	3.55112	2.67156	4.26108	3.55857	10.7023	13.769	12.3417	15.8093		82	0.252585	0.306443	0.504483	0.313348	0.549012	0.767936	0.756516	0.742409		82	6.4332	5.13618	5.81209	4.77476	2.54129	2.38082	1.93489	2.2236		82	11.564	9.666	10.2538	9.92118	1.00042	0.98177	1.32428	0.785247
83	0.100582	1.11951	0.740803	0.682596	2.34832	5.57317	7.87334	9.20901		83	0.0204406	0.106289	0	0.027012	0.0860561	0.729885	0.194927	0.714436		83	5.54933	5.79509	6.61997	6.86248	0.697717	1.40367	0.739241	0.922686		83	9.23317	11.9024	13.975	14.6595	1.09661	0.488254	1.44681	1.5217
84	2.29765	0.881571	1.4662	0.589637	10.5008	11.9955	9.97794	14.9441		84	0.236363	0.311777	0.398125	0.305603	0.250562	1.48872	0.971637	1.85748		84	7.10241	5.28402	5.08614	4.49549	1.41131	1.28686	2.01724	3.47015		84	14.5622	16.1099	15.3205	14.071	4.33334	2.23366	2.51141	1.73092
85	0.929807	1.63284	1.09826	0.401644	8.28826	10.4777	11.4563	13.5497		85	0.296023	0.0947478	0.178503	0.0385803	0.440288	1.27637	1.12413	0.986544		85	8.46565	7.45941	7.38692	6.14002	3.14828	3.3423	2.55869	3.8259		85	14.526	12.8935	14.0711	10.9936	1.3939	2.47512	0.627754	1.49892
86	0.786357	0.958634	2.31258	1.53719	10.4143	12.8516	10.7312	14.5993		86	0	0.0414293	0.406443	0	1.40794	0	0.546719	0.149449		86	10.8855	8.91993	9.58246	7.5242	1.37696	3.70164	2.42465	2.7899		86	13.7059	11.7062	13.0675	12.2221	0	1.87764	2.52414	1.46317
87	2.25079	1.99325	2.1065	1.07873	6.66459	14.5753	9.59149	15.6116		87	0.0110575	0.508466	0.673132	0.224727	0.133164	1.01749	0.95305	2.88178		87	10.6221	8.05962	7.22967	7.3332	5.02899	3.42522	3.04001	1.46161		87	9.15727	8.77864	8.92028	7.90531	3.27821	0	1.97734	2.64967
88	1.21613	1.08951	2.70369	0.983681	11.3864	11.2627	10.5649	15.3667		88	0.0245609	0	0	0.0731804	1.70078	0.62385	0.990906	0.234137		88	9.66187	7.33182	6.95087	6.40182	0.888976	0.323149	2.70659	0.47571		88	9.27441	10.2177	11.9163	10.6344	3.73836	0.95186	2.0917	0.350948
89	0.294196	1.07994	0.345274	1.52928	6.63118	14.3496	11.6399	17.1898		89	0	0.433586	0	0	1.23008	1.09907	0.538887	0		89	9.98384	7.18476	9.36262	9.57169	4.03603	2.23248	4.90492	2.37515		89	10.8147	7.41663	10.3495	9.27078	1.74628	0.544585	0.924817	0.858573
90	1.37552	1.4561	0	0.560913	7.85478	5.63824	4.48442	3.99731		90	0.447695	1.09648	0	0	0	0	0.500756	1.02491		90	9.54378	8.3016	9.1332	7.45385	1.48191	2.00798	2.42758	0.927477		90	10.1442	8.47128	6.90085	8.90911	3.61225	2.45273	2.06737	3.06689
91	1.09399	1.31146	2.10753	1.02719	9.03628	11.9478	12.6717	11.1746		91	0.187759	0.495005	0.00294809	0.243538	0.970206	0.567778	0.0587144	0.588946		91	9.37336	6.61816	6.31681	6.6677	1.61999	0.751844	1.57119	1.30061		91	11.6807	8.40857	11.0489	10.5236	1.9933	1.68759	3.12844	1.96078
92	1.78617	1.41884	1.91154	1.34879	8.40299	11.5446	12.2875	13.0754		92	0.143006	0.0807075	0.268606	0	0.512816	0.710825	0.680525	0.548164		92	10.1979	8.19876	9.41703	6.79474	1.59867	2.21201	1.6898	2.10112		92	6.08899	4.81221	5.32848	4.65174	1.84369	1.23233	1.89637	1.1382
93	2.59877	1.44369	2.19465	1.3913	10.6172	10.2285	9.858	12.3158		93	0.498221	0.0759949	0.239143	0.107369	0.631285	0.729409	0.837221	0.60444		93	13.5839	9.24612	10.9853	6.95466	1.83027	2.13835	1.2092	3.13283		93	4.0409	2.82129	2.91304	2.4451	1.80049	0.762792	1.13962	0.849049
94	1.72722	1.42603	1.45709	1.27138	8.62258	10.5957	10.6892	11.7001		94	0.265463	0.24413	0.113941	0.118589	0.664209	0.707373	0.712994	0		94	12.0649	9.03912	10.9699	7.47187	2.76349	1.93258	2.02326	2.87373		94	2.61131	2.51269	1.0305	1.58101	1.53645	0.0495239	1.03518	1.03496
95	1.37529	2.06297	2.82145	1.3358	8.08787	9.79839	11.7359	13.0793		95	0.138646	0.0445533	0.344937	0.323454	0.780323	0.472097	0.749514	0.200173		95	9.83107	9.20641	12.2904	8.03304	1.97593	2.19252	1.43824	2.35798		95	1.56196	2.14132	1.36314	1.38609	0.782929	0.374548	1.64199	1.16791
96	1.31619	1.39902	1.91384	1.22185	6.91042	11.4662	10.7114	11.6968		96	0.00641349	0.112304	0.217959	0.100644	0.661815	0.766343	0.721467	0.55393		96	10.0594	7.68036	10.576	6.91751	1.90835	2.06129	1.87398	2.3261		96	2.07208	1.78274	1.32421	1.23357	0.930671	1.17507	1.41662	1.56258
97	1.79563	1.47354	2.09032	1.11533	6.79355	9.87081	11.0585	11.1236		97	0.0626081	0.289323	0.144603	0.287503	0.268897	0.212225	0.893028	0.731472		97	9.4988	7.78997	10.1454	6.35586	1.2375	1.8302	1.19784	1.31642		97	1.69461	1.50364	0.855548	1.25041	0.989099	0.291982	0.78947	1.07068
98	1.50652	1.67826	1.78042	1.00401	7.98903	10.2936	8.82649	10.7479		98	0.255273	0.104763	0.361976	0.123874	0.643445	0.557912	0.525616	0.474976		98	9.46437	8.09842	10.4498	6.2669	2.65218	2.21218	2.04863	2.2461		98	2.38156	2.03003	0.92425	1.34562	1.99058	0.539365	2.18174	0.924797
99	0.908866	1.65175	1.86528	0.952456	8.40532	10.574	9.2242	11.3765		99	0.331102	0.34994	0.0297414	0.0651557	0.242683	1.09319	0.479832	0.386804		99	10.0612	7.01991	10.0839	6.61171	1.22592	1.92237	1.60076	1.85596		99	1.94845	0.961755	0.597236	1.64772	1.66882	0.489853	0.445229	1.07451
100	1.52011	1.52018	1.65229	1.37356	9.52832	10.5025	9.17881	11.3328		100	0.116713	0.215294	0.236362	0.157006	0.644786	0.635237	0.413857	0.45113		100	10.2891	8.0506	10.7322	6.70194	1.91941	1.91302	1.32599	1.64907		100	1.57004	1.88586	0.48484	0.965826	0.488641	0.583345	0.445199	0.642903
101	1.8457	1.23893	1.66592	1.34174	8.88974	10.5751	9.19591	12.6117		101	0.302221	0.117446	0.198909	0.00226441	1.01197	0.687679	0.521182	0.689698		101	10.6394	7.59203	9.33147	6.3802	0.794316	2.26893	1.32549	1.5548		101	2.27428	1.09157	0.517511	1.62126	0.790608	1.51338	0.319412	0.456664
102	2.11945	1.11823	2.16487	1.31218	10.6156	9.39094	11.3691	10.2642		102	0.118642	0.272184	0.632804	0.0339256	0.996403	0.89721	0.384858	0.468811		102	8.64372	6.73051	9.13573	6.41482	2.74439	1.65506	0.533694	2.71152		102	2.39481	1.82366	0.707354	1.75429	1.58592	1.11901	1.7723	0.853531
103	0.634722	1.26673	1.00334	1.07638	6.71885	9.28353	9.7135	13.2858		103	0.251659	0.117083	0.651324	0	0	0.871549	0.520132	0		103	9.22439	7.13042	8.70507	5.4329	0.937088	2.29457	1.39112	1.44406		103	1.86525	2.20406	0.211279	2.4041	0.398315	1.4956	0.254218	2.14202
104	1.56524	1.45179	1.58844	0.771846	6.51739	9.01021	8.57626	10.028		104	0	0.386435	0.0463171	0.166167	0.584252	0.290547	0.596032	0.251289		104	9.10836	7.3891	9.77355	5.64951	2.51569	1.80083	1.24562	2.75471		104	1.94508	2.33992	1.45012	1.75162	0	0.645543	2.00204	0.648707
105	2.46828	1.62467	2.0284	2.08747	4.62258	9.26004	12.3935	11.4642		105	0	0	0.707973	0	0	0.117857	1.38164	0.882594		105	9.44205	8.65205	10.2583	6.54803	1.27574	2.69269	2.30504	3.21149		105	7.19575	3.34879	2.4056	1.50928	0.174177	2.86032	1.92649	2.71825
106	0.527329	1.46854	2.09894	0.93873	10.2693	12.5298	12.9439	13.0363		106	0.359972	0	0	0.414828	0.728185	0.45103	1.70995	0		106	8.29033	7.64492	9.19262	5.34197	0	3.04114	0.901412	2.91211		106	2.19719	3.94975	2.89605	2.24809	2.01144	1.27554	1.31829	3.08851
107	2.10956	1.41103	1.91665	0.32825	6.76691	8.2422	8.90257	10.3763		107	0	0.335065	0.168646	0	0.727662	0.521119	0.441846	0.857803		107	6.29882	8.0351	9.52599	6.09755	1.57253	2.6075	1.162	1.82885		107	1.82456	1.66126	1.40829	1.25997	2.51325	1.0885	0.621973	1.47368
108	2.55541	1.6658	1.71702	1.73039	6.77967	8.4744	9.78908	8.94222		108	0.103915	0.170786	0.839139	0.530168	0.650672	0.605309	1.10074	0.649218		108	7.37957	6.8145	9.09695	5.77303	0	0.76507	1.81816	1.95481		108	0.650368	3.138	1.4794	2.09511	1.68372	1.69273	0	1.69412
109	1.24264	0.411938	1.09904	0.534611	8.05369	6.59175	8.83637	11.1515		109	0.0185507	0.397611	0.125788	0.256941	0.72669	0.506699	0	1.19835		109	5.94343	8.07471	9.30028	5.72738	4.61931	2.21189	1.30093	4.08015		109	4.24207	1.95648	1.73118	2.5936	4.68532	1.1964	2.5754	0.675203
110	1.47148	1.50227	1.65436	1.03797	7.88383	10.1888	9.32587	11.0552		110	0.0222889	0	0.605083	0.155951	0.795348	0.983717	0.475493	0.678444		110	8.65191	8.25081	9.52687	6.60907	1.77846	2.85755	1.57908	1.87875		110	1.73137	2.22456	1.74986	1.13906	1.44467	0.928316	0.423685	2.05215
111	1.34813	1.53711	1.94051	1.11216	8.22882	8.39755	8.37752	10.4945		111	0.137229	0	0.517429	0.359391	1.20419	1.37959	0.1001	0.256428		111	6.53527	7.56853	8.67883	6.28369	1.60761	1.07755	1.99812	0.808573		111	1.63784	1.97104	1.31319	1.20816	0.94777	2.09117	2.61467	2.19056
112	2.8253	1.64031	2.2121	0.712961	11.8596	8.34422	8.75365	12.5684		112	0.173525	0.351227	0.237985	0.146144	1.33979	0.908535	0.731398	0		112	7.46322	7.42855	10.8679	6.88833	3.00875	0.71281	0.431324	1.85782		112	1.4451	3.39358	0.516965	1.09148	0.41662	1.62885	1.94158	1.84991
113	1.39478	1.43885	1.41163	1.36511	9.07669	9.63194	12.4397	12.1008		113	0.0185483	0.34856	0.176878	0.120778	0.934023	0.849316	0.648326	0.946445		113	11.8431	9.35942	10.2652	6.38412	2.31497	2.33917	0.297298	2.79369		113	1.83815	4.35291	0.718072	1.84636	1.36041	2.11037	0	2.1922
114	0.871946	1.21872	1.23895	0.90938	10.9685	11.6908	10.8486	9.76272		114	0	0.443081	0.458029	0.270281	1.97759	0	0.0969309	0.590458		114	8.84405	7.59561	9.70688	6.38698	3.14643	1.42944	1.82237	1.94927		114	1.29654	1.43044	1.17969	1.70201	1.7022	0.434126	0.204262	1.18568
115	1.31731	1.40576	1.92375	1.00358	8.54247	9.62595	8.1886	11.8358		115	0.195534	0.386005	0.420092	0.446036	0.723472	0.457493	0.537585	0.311207		115	8.46539	7.55916	10.4909	6.4226	2.16172	1.6228	2.19927	1.45297		115	1.71995	1.2566	1.59089	1.76581	1.72778	0.0916279	0.76889	0.892248
116	2.51842	1.38447	2.05767	1.36302	7.88713	9.29564	9.03085	11.0116		116	0.194645	0.34495	0.375214	0	0.492686	0.770948	1.10953	0.481838		116	7.58944	8.42585	9.82168	7.25951	1.84773	2.65915	1.69122	1.8653		116	3.28471	2.34994	2.23715	1.90168	0.484533	1.19833	1.05376	0.887066
117	1.19546	0.962965	1.66305	0.770724	8.0363	9.63804	9.10564	10.3687		117	0.153991	0.206396	0.575414	0.198384	0.010945	0.923068	0.745549	0.342204		117	9.15436	7.79513	9.6554	6.34558	0.688256	2.22949	1.10481	1.9155		117	2.00384	2.26558	1.35332	1.39208	0.341676	1.28162	0.434993	0.276159
118	1.22129	1.47505	1.74758	1.15751	8.12337	10.5916	9.5314	11.8297		118	0.0855244	0.25377	0.220976	0.0762056	0.948879	1.00981	0.542943	0.556272		118	8.54011	7.55411	9.7687	6.22781	1.12344	1.88307	1.53369	2.08399		118	1.60579	1.88898	0.840571	1.67303	1.34186	0.619769	0.941	0.906031
119	1.42	1.24926	1.92555	0.812125	7.22713	9.95314	9.12504	10.8566		119	0.0222034	0.121945	0.186378	0.0651376	0.322156	0.762919	0.488996	0.357512		119	8.15158	8.17501	9.52137	6.78142	1.32992	2.09839	1.34966	2.06667		119	1.26448	1.84319	0.862102	1.23791	1.13457	1.19201	0.234948	1.07733
120	1.64177	1.45382	1.95854	0.989575	6.29036	10.557	9.83275	9.66466		120	0.105185	0.43024	0.160364	0.139914	0.423158	0.77022	0.203366	0.221346		120	8.47424	8.0199	10.1246	7.07348	0.288926	1.13354	0.66542	2.10517		120	1.43159	1.96958	1.08154	1.18201	0.502424	0.273144	0.638664	1.44887
121	2.10553	1.43136	1.13408	1.3064	6.9303	10.5346	8.75626	10.231		121	0.328121	0.270665	0.263905	0.180597	0.390415	1.07999	0.801626	0.255915		121	8.4511	7.95734	10.2787	6.70711	0.695752	2.01822	1.03657	1.83367		121	1.20178	1.81547	0.185777	1.39381	2.03353	1.33791	0.470441	1.14778
122	1.47081	1.24749	2.12093	0.701099	6.93693	9.69529	8.45528	12.7733		122	0.670297	0.031218	0	0.0232589	0	0.353471	0.302248	0.328685		122	7.84476	7.55115	8.6385	6.6694	1.85998	1.57018	1.64962	1.79012		122	0.886134	1.43705	0.780977	1.62114	0.757798	1.02748	0	1.2395
123	0.751494	1.23314	1.83565	0.868909	5.63993	9.64179	8.55294	8.55917		123	0.210756	0.190538	0.0516617	0.266803	0.675035	0.461977	0.292045	0.765824		123	7.7222	7.50799	9.6031	6.36562	2.39368	2.21464	1.18671	1.50124		123	0.845051	2.14623	0.646525	1.40599	1.49332	1.32211	0.69703	0.218049
124	1.34818	1.52363	1.76425	0.410959	4.78919	8.52733	7.58643	8.60374		124	0	0.0901634	0.451681	0.271755	0	0.762612	0.0741058	0.287768		124	8.52398	8.30276	10.9838	6.50209	0.25187	1.86549	0.440922	1.87085		124	2.38989	2.18207	2.26645	1.97419	1.18309	0	0	0.281206
125	2.64506	1.85276	2.6245	0.329809	5.93594	8.20135	6.53866	8.72881		125	0	0.0968783	0.19879	0.11001	1.04647	0.364064	1.18865	0.834446		125	6.2164	7.8142	9.32367	6.66626	2.37069	1.68814	1.09811	1.44685		125	2.27334	2.19619	0.863634	0.888934	2.97488	1.24388	0.608816	1.73074
126	3.25832	0.724285	0.869544	1.32282	6.5335	9.00478	11.1938	10.3129		126	0	0.16579	0.235636	0.275505	1.75972	0	1.85732	0.413013		126	9.34647	7.61632	9.27279	6.9969	1.95766	2.46801	1.7824	1.87387		126	1.12868	2.73672	1.78124	1.48134	0.268744	0	2.39495	0
127	0.741355	1.04747	1.75547	0.821273	9.65077	4.53269	2.84529	10.9221		127	0	0.111965	0.487134	0	0	0	1.63243	0.52339		127	8.39465	7.90096	9.20527	4.98159	2.3885	2.61045	1.654	2.54864		127	3.43018	5.10046	1.90833	0.766627	0	3.09077	0.779569	4.31466
128	1.44755	0.306861	1.39208	1.27783	4.67739	8.03535	12.6266	8.07774		128	1.05992	0.114412	0.0508129	0.292936	0.558584	0.917117	0.78512	0.399571		128	9.49917	7.40571	9.26972	6.17645	0.762249	2.31588	1.26068	2.33668		128	0.654666	2.98922	0	2.75806	1.73477	0.221704	0	0.134941
129	1.85969	0.76573	1.78519	1.32556	7.48614	7.46712	9.95165	9.81548		129	0.00378131	0.170605	0.669407	0.282755	0.505812	0.244289	0.367714	0.912693		129	8.51945	7.68308	9.33279	7.23063	2.6086	2.26613	1.67233	2.31186		129	2.32891	3.54742	0.590233	0.772196	1.18949	1.77418	0.0449498	1.2982
130	0.511976	1.14905	1.4694	0.53163	6.04481	11.5114	9.24851	8.78866		130	0.618628	0	0.32585	0.234316	0.577061	0.626826	0	1.67931		130	6.94955	7.59933	8.13554	6.6886	0	1.1674	2.94148	2.84405		130	0.519403	3.25227	1.53135	2.1645	0.633551	2.0752	1.03785	1.26309
131	1.31838	1.1541	1.51397	0.942924	6.8163	9.70021	9.19245	9.68651		131	0.00856835	0.124341	0.296311	0.184275	0.489005	0.887004	0.957895	1.01022		131	8.85507	8.1173	9.53115	7.0652	1.37547	2.35053	1.99487	2.71301		131	1.90153	2.3184	1.44886	1.95976	1.05409	1.53797	0.428773	1.64829
132	1.04563	1.44977	1.63673	0.682671	7.41665	9.01989	9.19383	10.393		132	0.566382	0.458219	0.214662	0.0451106	0.354433	1.59799	0	0.815979		132	6.98518	8.75997	8.32822	8.08449	0.977066	1.3598	0.765872	2.94186		132	2.35612	2.56149	1.39095	0.889771	0.232614	1.55743	0.211774	1.17651
133	1.45277	0.734461	1.29854	0.695682	6.69749	9.65285	9.54287	9.55459		133	0.147336	0.0674031	0.123295	0.262378	0.768625	1.61884	0.964914	1.04547		133	8.24615	8.51176	9.05911	7.63661	0.713623	1.88438	1.78785	1.88211		133	1.92146	1.80287	1.87886	1.5534	0.444241	1.06855	0.295587	1.738
134	1.1598	1.05137	1.36999	0.921966	6.96887	9.82398	8.73239	9.8485		134	0.16812	0.200098	0.271635	0.192052	0.794227	1.18994	1.16032	1.15392		134	8.41267	8.11389	9.37735	7.4941	1.44212	2.10775	1.58781	2.05134		134	1.5503	1.81021	1.28622	1.3984	0.453185	0.520165	0.151184	0.656183
135	1.13931	1.04689	1.29822	0.870602	6.68589	9.4198	8.48124	9.7744		135	0.193783	0.189952	0.302923	0.166265	0.744965	1.16835	1.11307	1.08778		135	8.52639	7.94954	9.0866	7.52014	1.37774	1.95696	1.41574	2.06628		135	1.6276	1.89351	1.06378	1.48423	0.439275	0.826046	0.233509	0.647409
136	1.15801	1.05222	1.33784	0.900891	7.10116	9.81477	8.71106	10.0107		136	0.167821	0.177917	0.30007	0.14399	0.958725	1.13061	1.07207	1.11197		136	8.35736	8.07261	9.10254	7.5141	1.43982	2.00237	1.45117	2.25614		136	1.43359	1.64737	0.948219	1.35305	0.225306	0.510162	0.117814	0.4651
137	1.14721	0.997826	1.23159	0.602899	6.41415	9.26152	8.33968	9.8349		137	0.240127	0.143117	0.309058	0.283465	0.889982	1.35003	0.943945	1.11926		137	8.24988	7.46409	8.96458	7.25611	1.03651	2.13683	1.60813	1.66144		137	1.26799	1.40998	1.35839	1.19661	0.190781	0.189652	0	0.515742
138	1.45314	1.14925	1.10532	1.28911	5.04652	8.33699	7.49533	7.69844		138	0.12474	0.382637	0.2917	0	0.421088	1.26107	0.626267	1.59574		138	7.1216	7.65104	9.24549	7.69077	0.519253	2.42277	1.63938	2.46151		138	1.54001	1.05686	0.743329	1.39299	0	0.616641	0	0.947304
139	0.677494	1.56867	1.01802	1.70481	7.21207	8.91884	7.86723	10.3247		139	0	0.478182	0.187282	0.181966	1.78983	1.43273	0.147785	0.605389		139	7.05626	8.45166	8.05822	7.94794	2.29136	2.21698	1.40867	1.98435		139	2.46775	1.04525	0.334467	0.547395	0.687309	1.10914	0	0.848806
140	0.247878	1.46117	2.52066	0.704483	5.30982	10.2516	10.0161	7.79751		140	0.301945	0.611635	0.336861	0	1.13022	2.13588	0	0.585641		140	8.12244	6.85532	8.65046	7.47267	0	0.896013	2.43453	2.10395		140	1.62704	2.05533	2.02661	1.72964	0	0.0549136	0.0724206	0
141	1.15204	1.09815	1.55622	0.50395	7.07755	8.78808	9.71814	9.19581		141	0.358746	0.161953	0.218623	0.469154	0.982826	1.0106	0.0768638	0.818719		141	8.88144	7.48737	9.8806	6.25486	1.61836	3.2474	2.26445	2.33335		141	1.95528	2.79452	1.37719	1.54707	0.576518	1.20543	0.0276504	0.937402
142	1.12802	1.37063	2.33725	0.658239	6.47753	10.0635	9.588	12.4921		142	0.162952	0.322126	0.278938	0.411373	0.449906	1.8032	1.04204	0.364183		142	8.26438	7.34938	8.45225	8.25716	1.59411	2.00842	1.07909	1.68317		142	0.78565	2.03895	1.10888	1.59973	0.684376	0.0275285	0.347697	0.543222
143	1.57805	1.33354	1.79516	0.875226	6.08522	9.97216	7.38724	11.0869		143	0.00295241	0	0.476207	0.40945	0.0882768	0.823221	0.66011	0.430493		143	8.17856	8.60829	8.99311	6.35722	1.30982	1.24723	2.32694	2.66326		143	1.14165	0.980372	1.27902	1.51165	0.227065	1.51845	0.628105	0.985128
144	1.22465	1.45194	1.39225	0.905164	7.72455	10.3066	8.59072	10.0971		144	0.0899974	0.209701	0.0788933	0.180212	0.183866	0.685257	0.512399	0.393091		144	9.12787	8.72029	9.9842	7.19081	2.03256	2.53529	1.65102	1.92381		144	1.25503	1.94799	0.404493	1.07055	0	1.04576	0	0.113759
145	1.24401	0.668058	1.24217	1.12897	7.24368	9.95496	9.01259	8.55506		145	0.136042	0.0299541	0.105446	0	0.836983	0.954711	0.706124	0.100049		145	8.22126	7.74594	9.03197	6.77999	1.82902	1.29966	1.7843	3.57387		145	1.60815	1.22581	0.803492	1.87185	0	0	0.237155	1.15467
