# Supplementary material for: Distributed biotin–streptavidin transcription roadblocks for mapping cotranscriptional RNA folding
Source: Nucleic Acids Res. 2017 Apr 8;45(12):e109. doi: 10.1093/nar/gkx233 (PMC5499547; doi:10.1093/nar/gkx233)
Supplement: Supplementary Data [file gkx233_supp.zip › nar-00129-met-g-2017-File013.xlsx]

## Sheet: Overview
Source Data for Figure S2
Data for each figure element can be found in individual sheets.
Some figures contain data that has been truncated for presentation purposes; all data is included here.
To distinguish included data from truncated data, included data has been highlighted
Gln111 cotranscriptional SHAPE-Seq data from downloaded from the Small Read Archive (http://www.ncbi.nlm.nih.gov/sra) (Table S3)
Figure Element	Description
S2A	wt B.cereus crcB Fluoride riboswitch, 2xBiotin template, cotranscriptionally probed, 10 mM NaF reactivity matrix
S2B	wt B.cereus crcB Fluoride riboswitch, 2xBiotin template, cotranscriptionally probed, 0 mM NaF reactivity matrix
S2C	wt B. cereus crcB Fluoride Riboswitch; cotranscriptionally probed; difference plot 10 mM NaF (2xBio-Gln11)
S2D	wt B. cereus crcB Fluoride Riboswitch; cotranscriptionally probed; difference plot 0 mM NaF (2xBio-Gln11)
S2E	wt B.cereus crcB Fluoride riboswitch, 2xBiotin template/Gln111 Template (Replicate 1), cotranscriptionally probed, nt G13 reactivity traces
S2F	wt B.cereus crcB Fluoride riboswitch, 2xBiotin template/Gln111 Template (Replicate 1), cotranscriptionally probed, nt U54 reactivity traces
Gln111 Rep 1 10 mM Rhos	wt B.cereus crcB Fluoride riboswitch, Gln111 template, cotranscriptionally probed, 10 mM NaF reactivity matrix (Replicate 1), used in difference plot
Gln111 Rep 1 0 mM Rhos	wt B.cereus crcB Fluoride riboswitch, Gln111 template, cotranscriptionally probed, 0 mM NaF reactivity matrix (Replicate 1), used in difference plot

## Sheet: S2A, 2xBio 10 mM Rhos
TL	NT1	NT2	NT3	NT4	NT5	NT6	NT7	NT8	NT9	NT10	NT11	NT12	NT13	NT14	NT15	NT16	NT17	NT18	NT19	NT20	NT21	NT22	NT23	NT24	NT25	NT26	NT27	NT28	NT29	NT30	NT31	NT32	NT33	NT34	NT35	NT36	NT37	NT38	NT39	NT40	NT41	NT42	NT43	NT44	NT45	NT46	NT47	NT48	NT49
20	7.03276	0	1.52693	0	0	0	0	0	0	0	0	0	0	1.46646	0	9.97385	0	0	0	0
21	0	0	17.5984	0	0	0	0	0	0	0	0	0	3.40156	0	0	0	0	0	0	0	0
22	0.348007	0	15.3624	2.23131	0	0	0	0	0	0	0	0	0	0	0	3.21312	0.845159	0	0	0	0	0
23	0	0	17.1854	0	0	0	0.605026	0	0.614275	0.199076	0	0	1.74878	0	0	0.578728	0	0	2.0687	0	0	0	0
24	1.16984	0.270451	3.74751	0.563328	0	0	0.0560799	0	0.294941	0	0	0.0285279	0.383189	0.156111	0.133199	0.0486874	0	0.106534	0	1.03177	16.0098	0	0	0
25	11.9516	0	5.26115	2.32994	0	0	0	0	2.22619	0.325505	0.32456	0	0.353432	0.6371	0.63349	0.480572	0	0	0.16546	0.311017	0	0	0	0	0
26	0	0	4.21046	0	0	3.40553	0	1.68906	7.32612	1.25627	0	3.11893	0	0	0	0	0	1.26821	0	0	3.72543	0	0	0	0	0
27	11.6792	0.363115	8.12595	1.59004	0.00918648	0.134748	0	0	0.0449013	0.267535	0.0668431	0.636276	1.08344	0.0662175	0.505232	0.897958	0	0.0657285	0	0	0.466382	0.723681	0.273548	0	0	0	0
28	7.77582	0	3.93041	0	0	0.469929	0.314213	0	6.6668	0.698583	0	0	0.234598	0.287946	0	0	0	0.286748	0.286151	0	0	0	0	0	7.0488	0	0	0
29	0.440275	0	12.1093	0	0	0	0	0	6.73104	2.36589	0.86165	0	0	0	0	1.76324	0	0.282274	0.845558	0	0	1.8999	1.15373	0.547149	0	0	0	0	0
30	0	0	11.2616	0	0.110386	0.046302	0.109854	0.863034	8.59659	3.46191	0	0.771405	0	0	0.0747399	1.02471	0.118627	0.0957537	0.971985	0	0.64038	0.37467	0	0.208444	1.15434	0.115269	0	0	0	0
31	0	0	18.821	0.638067	0	0	0	0	5.90448	0.185942	0	0	0.183815	0	0	0	0	0	0	0	0.470636	1.60937	0	0	1.5956	0	1.59106	0	0	0	0
32	0	0	12.7456	0	0	0	0	0	5.61312	0.972256	0	1.93493	0	0	4.78234	2.83252	0	0	0	0	0	0.926323	0	0	0	0	0.923415	0	1.26947	0	0	0
33	10.9865	0	11.8098	0	0	0.857752	0	0	0.0281504	0.842555	0.417829	0.833834	2.27365	0.206148	0.803424	0	0	0	0	0.610519	0	0	0.198217	0	0.394894	0	1.77198	0.196379	0.768348	0	0	0	0
34	10.3546	0	10.1962	2.21085	0.400323	0.311289	0.0122537	0.241907	2.0209	0.82945	0.128214	1.19964	1.75145	0	0.405923	0.843751	0	0.236541	0	0	0.457528	1.46559	0	0	0.0273572	0.052464	0.380841	0.0174368	0.455539	0	0	0	0	0
35	12.3805	0	10.3817	2.95694	0.581354	0	0	0	1.12739	0.444864	0.137092	0.96817	1.66882	0.255719	0.6566	1.41988	0.0210013	0	0	0	0.119643	0.818398	0	0	0.228406	0.0406791	0.258334	0.0226901	0.511872	0	0	0	0	0	0
36	7.5807	0	13.6749	3.71592	0.667123	0	0	0.0340941	0	0.317298	0.0595933	1.65517	3.77244	0.0587531	0.514951	1.61618	0	0	0	0	0.592096	1.25497	0	0.187859	0.225468	0.0382316	0	0	0	0.00759424	0.0266625	0	0	0	0	0
37	13.2817	0	10.038	3.18586	0.679487	0	0	0.218332	0	0.602985	0.175327	1.08196	2.14681	0.128723	1.07382	2.43214	0.0745772	0.0161828	0	0	0	1.39723	0	0.139695	0.146378	0	0.0515022	0	0.0106609	0	0	0.118603	0	0	0	0	0
38	13.6485	0	11.7536	2.58225	0.623485	0	0	0.109178	0	0.379578	0.0689944	0.965269	2.66194	0	0.772324	1.57181	0.0257324	0.0149189	0	0	0	1.20837	0	0.190296	0	0.0443494	0.278297	0	0.115134	0	0	0.240761	0.206321	0.538897	0	0	0	0
39	9.99754	0	12.6114	4.41909	0.553426	0.226854	0	0	0	0.196593	0.062372	1.4212	2.98588	0	1.32987	2.09822	0	0.071904	0.0569755	0.178731	0	1.28164	0	0.138809	0.0389025	0	0.0967708	0.0348218	0.678846	0	0.0203672	0	0.14433	0.159891	0.195603	0	0	0	0
40	12.6527	0	12.3125	3.84202	0.679305	0	0	0	0	0.452764	0.12508	1.22255	2.45008	0	1.14895	2.99717	0.0336472	0	0	0	0	1.09119	0	0.0157647	0.0854981	0.0817085	0.0322201	0	0.311297	0	0.0278129	0.189695	0.00200975	0	0.0647793	0.181302	0	0	0	0
41	10.0387	0	11.3233	4.2501	0.683823	0	0.0211364	0.0446957	0	0.276967	0.122785	1.81982	4.84919	0.00654791	1.47514	2.97262	0	0.0392176	0	0	0.135173	0.99466	0	0.272832	0.443833	0.0641679	0.185008	0.00451574	0.329617	0.000734507	0	0.0550384	0	0.121448	0.0111609	0	0.457695	0	0	0	0
42	13.943	0	9.19645	3.656	0.594153	0	0	0	0	0.288806	0.240566	1.30487	4.60446	0.105992	1.1499	2.80604	0.162528	0.0328763	0.0053311	0	0.355764	1.15621	0.223317	0.413277	0.381199	0.125787	0.31411	0.000227936	0.28219	0	0.000105722	0.000317009	0.0626229	0.312877	0.0312874	0	0.0938301	0.155859	0	0	0	0
43	12.6103	0	12.7293	4.44039	0.754	0	0	0.0385729	0	0.29497	0.0951559	1.38183	3.01171	0.0425533	1.38277	2.18334	0.02978	0	0	0	0.266322	0.867189	0	0.386925	0.519005	0.115747	0.422751	0.0573211	0.315566	0	0	0.113824	0.0563343	0.157866	0.00918767	0.0374635	0.34914	0.330618	0	0	0	0	0
44	9.01283	0	10.3012	4.86922	0.936655	0	0.175401	0	0	0.316853	0.339341	1.92163	5.40949	0.0789541	1.52192	3.10643	0.0913401	0	0	0	0.415081	1.97194	0	0.512305	1.06388	0.214748	0.409108	0	0.0809173	0.0160993	0.0291321	0.109799	0.170912	0	0	0	0.321317	0.310055	0.140121	0.153289	0	0	0	0
45	11.7853	0	8.26384	4.23317	0.692896	0	0	0.138496	0	0.249597	0.124758	1.62834	4.5819	0.100957	1.7779	3.78454	0.00129333	0	0	0	0.318403	2.19263	0.0105931	0.810189	1.1464	0.274966	0.283387	0	0.568768	0.173587	0	0.082066	0.0154804	0.149066	0.0172514	0.0526842	0.305429	0.461358	0.437391	0.0598878	0.277444	0	0	0	0
46	7.84074	0	8.2426	4.75488	1.0635	0.0194479	0	0	0	0.280341	0.105309	1.57698	4.4219	0.145869	2.68344	3.71791	0.0500931	0.0086675	0.253731	0	0.835875	2.51611	0	1.20462	1.99598	0.434642	0.830649	0.0384476	0.607296	0.329503	0.0167876	0.236025	0.137998	0.394202	0.0276661	0.0276542	0.225161	0.270599	0.185569	0.0959776	0	0.172023	0.251807	0	0	0
47	7.01625	0	8.19468	3.29299	0.905473	0	0.0166257	0.00943468	0	0.312186	0.129677	1.52588	6.03315	0.210523	1.86001	3.30741	0.0327604	0.0689198	0	0.000665783	0.214587	3.49356	0	2.20507	2.77008	0.613749	1.13738	0.0566937	1.09838	0.753964	0.013045	0.262149	0.122507	0	0.0135168	0.124443	0.396818	0.407751	0.100573	0.163844	0	0.121968	0.0132769	0	0	0	0
48	5.80848	0	7.68657	3.02117	0.8077	0.0292613	0.0647664	0.13448	0	0.201303	0.124607	2.02227	6.83784	0.187111	1.84661	3.22315	0.0154881	0.0866236	0.214585	0.0848107	0.622334	3.23413	0	2.2917	2.1951	0.926606	1.21012	0.0868382	0.865819	1.04221	0.0555432	0.452348	0.0878164	0.501072	0.0361668	0.0221104	0.68914	0.111838	0.170669	0.0479295	0.018134	0.138987	0.0240431	0.713352	0.0591739	0	0	0
49	3.86844	0	7.67928	3.531	1.05675	0.0488593	0.0476817	0.0307985	0	0.137732	0.212022	1.54849	6.45026	0.0943922	1.7253	3.4686	0.0415777	0.0711696	0.19411	0	0.795701	3.91401	0	2.29769	3.10682	0.986282	1.44757	0.065466	1.01711	0.678876	0.1033	0.372599	0.34418	0.77666	0.0151182	0.0646771	0.934068	0.398063	0.41916	0.105776	0.0656296	0.130279	0.00913292	0.57084	0.174521	0	0	0	0
50	3.4155	0	5.78855	2.85871	0.895355	0	0	0.138777	0	0.588815	0.455908	2.4696	9.30935	0.264395	2.06639	3.90159	0.0332206	0.0845035	0.226472	0	0.78154	2.32366	0	2.67384	3.086	0.97154	2.03326	0.0259058	1.51657	1.3595	0.056747	0.266963	0	0.450746	0.123214	0.065525	0.5747	0.286722	0.312503	0.0276131	0.0925715	0	0.0254756	0.319927	0.12837	0	0	0	0
51	1.77678	0	6.6046	3.30373	0.842617	0.163797	0	0.104105	0	0.404113	0.232374	2.42897	9.58581	0.298846	2.0751	3.99201	0.0306975	0	0.17959	0	0.752995	2.66838	0	2.62655	2.63409	0.992817	2.15102	0.0833422	1.62941	1.79703	0.176733	0.234283	0.216849	0.953287	0.194916	0	0.371731	0.0960397	0.274844	0.0436421	0	0.0137651	0.0119674	0.282092	0.182983	0.071857	0.166487	0.349731	0
52	0.943811	0	5.18532	3.23727	0.910931	0.0759835	0.0293611	0.144192	0	0.325212	0.142635	2.45059	7.28031	0.416246	2.99107	4.71371	0.046093	0.216658	0.218521	0.126022	0.42148	1.62722	0	2.73132	3.53492	0.886112	2.59624	0.113476	2.47766	1.78894	0.0560025	0	0.181318	0.755305	0.282489	0.0302309	0.66091	0.3041	0.675974	0.129112	0.0436857	0.0909319	0	0.0457766	0.113293	0.0180422	0.0530816	2.92842	0
53	2.92749	0	6.21728	3.56337	0.972625	0	0.00666513	0.127417	0	0.434	0.233087	2.63568	9.41106	0.319179	2.54756	4.25771	0.0491407	0	0.222577	0	0.751095	1.2511	0	2.36397	2.59838	0.730961	1.4593	0.092802	2.48057	1.87921	0.142086	0.34844	0.414726	1.44662	0.276811	0.253239	0.939574	0.530356	0.382945	0.032912	0.0185089	0.0467071	0	0.200335	0.0716529	0.0287908	0.0884459	0.0654042	0.129253
54	3.0243	0	5.7624	3.33741	0.880108	0	0.0111745	0.0857758	0	0.244952	0.228784	1.73682	6.56305	0.212719	1.44154	2.58618	0.0299097	0.0735658	0.259062	0	0.396361	2.70964	0	2.8042	2.9709	1.02773	1.93899	0.126725	2.19128	2.5598	0.0356615	0.234875	1.00159	2.97737	0.492912	0.727807	1.37877	1.23629	1.70242	0.0665437	0.122861	0.186355	0.001338	0.127548	0.0325418	0.0137396	0.0683143	0.125317	0.0150422
55	4.45893	0	3.97624	2.76488	0.627594	0.103691	0.0303755	0.0969435	0.152347	0.261479	0.112974	0.890499	4.84159	0.300902	0.904117	2.90026	0.124046	0	0.284859	0.0282207	0	2.42931	0	1.57573	2.43752	0.776853	1.47927	0.0218567	1.4161	2.07576	0	0.13417	0.584523	1.91548	0.294323	0.306999	1.10027	0.578737	0.911867	0.0566258	0.178776	0.0690404	0.0392279	0.279767	0.10184	0	0.008327	0.208441	0.07777
56	3.13079	0	5.93231	3.6388	0.866354	0.075866	0.0257505	0.117892	0	0.349641	0.333603	1.93224	7.30347	0.243497	2.03533	3.22508	0.0758061	0.0653912	0.194087	0.0615899	0.631109	1.94038	0	2.26835	2.46203	0.830211	1.88961	0.124465	2.13772	3.25326	0.227917	0.305611	1.21936	3.36543	0.398465	0.486333	0.928805	0.647097	1.15856	0.211782	0.150391	0.236152	0.0132872	0.354912	0.0885383	0.0216867	0.0486786	0.201643	0.0652563
57	1.18009	0	5.97691	4.3701	0.773028	0	0	0.0730409	0	0.337476	0.243043	2.03425	5.9891	0.269355	1.89709	2.98922	0.0536717	0.145394	0.13274	0	0.772772	2.34997	0	2.36154	2.34141	1.16817	2.01548	0.116503	2.42839	3.85273	0.176613	0.356507	1.58355	3.71731	0.382146	0.496976	1.27091	1.35557	1.71646	0.261476	0.299487	0.120583	0.0160155	0.264161	0.0810312	0.0274753	0.0670217	0.0948463	0.0325383
58	2.51568	0	5.20276	3.32105	0.744274	0	0	0.053543	0	0.321476	0.260949	2.09702	7.1974	0.376171	1.8185	2.79479	0	0.118494	0.387393	0	0.469378	2.38279	0	2.49205	3.08879	1.37529	1.83809	0.116858	2.45092	3.13551	0.0895225	0.403449	1.74955	3.86305	0.640175	0.842607	1.42675	1.22936	1.70168	0.143425	0.0899029	0.267302	0	0.25921	0.0462266	0.043756	0.0210855	0.18553	0.0247028
59	1.49277	0	4.27935	2.62917	0.724945	0.0231341	0	0.0577557	0	0.498185	0.370101	1.7566	6.50599	0.254436	1.64448	2.70126	0.0713871	0.189698	0	0	0.272944	2.94061	0.014916	2.69274	2.97446	1.21326	2.06134	0.096137	2.16109	3.57452	0.162039	0.506196	1.63059	4.51361	0.627914	0.881189	1.78951	2.05296	3.0351	0.166654	0.384774	0.748917	0.030545	0.407555	0.101481	0.0238913	0.0711546	0.195418	0.0256173
60	2.52502	0	4.66315	2.98589	0.702882	0	0.0298606	0.102477	0	0.469356	0.428357	1.4504	5.65166	0.140603	1.22752	1.66161	0.0186262	0.030539	0.182424	0.0358287	0.657486	4.31028	0	2.28972	2.41609	0.937614	1.74375	0.0601428	1.71418	2.85468	0.097908	0.2561	1.5137	6.60984	0.756504	0.806712	1.7746	2.2057	3.03256	0.257395	0.397212	0.847524	0.0303026	1.11689	0.117907	0.0538022	0.10362	0.382814	0.0293578
61	2.98807	0	5.97919	3.87617	0.509294	0.0786991	0.164561	0.0698871	0	0.488387	0.588919	1.07373	3.25969	0.286197	0.758651	1.81047	0.0127937	0.123831	0.148568	0.191468	0.724942	7.21544	0	1.86995	2.16813	0.787443	1.1757	0.0614923	1.15926	2.7482	0.0526526	0.347263	1.55986	5.65536	0.68348	0.596666	1.37742	1.56625	2.41013	0.191935	0.428059	0.431288	0.0173042	0.668407	0.19711	0.113555	0.0720178	0.582209	0.0543077
62	1.89173	0	7.01412	3.42097	0.858086	0.166893	0.0659544	0.151737	0	0.530176	0.412826	1.14874	3.31203	0	0.809447	1.3636	0.0689558	0.0343533	0.140865	0	0.760225	9.71707	0	2.2411	2.05081	0.670232	1.28965	0.0539485	1.09648	2.45129	0.150962	0.429738	1.23146	4.88141	0.582078	0.813707	1.43996	2.56564	3.05369	0.447732	0.490676	0.666667	0.0417824	0.825952	0.234291	0.00525407	0.00434567	0.594098	0.0715852
63	3.77559	0	7.92886	4.78796	0.841692	0.0370151	0.0716726	0.025467	0	0.285212	0.206556	0.238814	0.976399	0.052153	0.14655	1.00941	0.00976689	0.101543	0.0463468	0.0986744	0.689138	14.4162	0.35143	1.25492	0.839443	0.556959	0.89809	0.0651162	0.569721	1.49424	0.106762	0.196421	1.55849	9.52175	0.380183	0.281273	0.691563	0.870395	1.16847	0.166313	0.238301	0.62722	0.0269734	0.523691	0.228473	0.0550098	0.236143	1.72461	0.140852
64	0.896755	0	7.67994	5.98715	0.807789	0.560688	0.0315122	0.124142	1.03668	0.44503	0.472701	0.11415	2.80646	0	0.714285	0.793299	0.0262648	0	0.0102993	0.0249179	0.893446	8.69933	0	1.72262	1.73226	0.466182	1.33039	0.166166	1.18411	1.94444	0.0448335	0.22829	1.60164	7.73581	0.904525	0.961869	1.70762	1.66755	1.5439	0.477985	0.357701	0.533254	0.0357686	0.460031	0.162485	0.00900352	0.352148	1.45464	0.101582
65	5.89947	0	10.8953	5.8468	0.888283	0.206864	0.142953	0.218759	0	0.160216	0.17934	0.25353	0.834768	0	0.344344	0.635826	0.0232968	0.0774364	0.215773	0	0.698632	17.1987	0.0865435	1.25355	0.773649	0.292094	0.833813	0.0680991	0.414513	1.09522	0.0409018	0.176471	1.64376	8.02106	0.429466	0.283904	0.492503	0.191834	0.506162	0.240811	0.0967043	0.119481	0	0.230349	0.0929382	0.0695688	0.110116	0.86472	0.274382
66	4.45163	0	10.4143	5.83628	1.14482	0.0491485	0.0214489	0.034845	0	0.165086	0.112687	0.224708	0.201124	0	0.331593	0.621522	0.0977955	0.0177438	0	0	0.684084	17.1428	0.216803	1.28047	0.813008	0.447877	0.759607	0.00581779	0.292211	1.75628	0.0901976	0.412414	2.06053	10.4457	0.447614	0.0421887	0.54876	0.00280196	0.339484	0.0485416	0.0621578	0.172323	0.00407778	0.186294	0.178486	0.264882	0.191498	0.724667	0.405372
67	10.5126	0.187983	13.8825	4.28467	1.45711	0.248488	0	0	0	0.709972	0	0.247801	3.01491	0	0.91051	0	0	0	0.22833	1.3331	1.07736	4.99975	0	0.544003	3.56356	1.16569	0.73231	0	0	1.56844	0.694341	0	1.2242	1.46125	0	0.124128	3.84266	2.63573	0	0.193239	0	0	0	0	0	0.453201	0	0.0970843	0
68	0.610518	0	11.2149	7.29231	1.97067	0	0.364926	0.0802352	0	0.714931	0.315635	1.02568	2.63049	0.423464	1.08759	1.76146	0.198146	0	0	0.311985	0.632557	10.3008	0	0.274963	0.242252	0.436473	0.664736	0.1722	0.937379	1.89675	0.27206	0.642135	1.35308	6.89907	0.525625	0	3.03678	0.0169359	0.872535	0.153473	0.219152	0.622714	0.0727334	0.538889	0.111181	0.0581695	0.0193657	0.648508	0.143829
69	10.7544	0	11.7015	5.95661	1.07229	0	0.0151363	0.168463	0	0.489387	0.0617265	0	0.256562	0.13024	0	0.547751	0.0281658	0.294692	0.0303968	0.419223	0.516692	15.2622	0	1.06308	1.05133	0.443372	0.699377	0.00491083	0.136623	0.938303	0.028817	0.473804	1.49092	5.91554	0.297196	0.0115613	0.797688	0	0.052888	0.196248	0.0461449	0.0270293	0	0.240831	0.0172974	0	0.0685764	0.373198	0.0850804
70	3.37448	0	13.0138	7.57371	0.911287	0.353156	0	0	0	0.0373998	0	0.512262	1.20313	0	0.801373	0.55505	0.0230117	0.204685	0	0	0.638687	17.5724	0	0.968631	0.914759	0.214254	0.839852	0.0172225	0.408916	1.36727	0.196202	0.0597884	1.18464	3.44704	0.20039	0.0153973	1.14504	0.00637622	0	0.315197	0.0148698	0.0445805	0	0.119224	0.014818	0.0598059	0.0295948	0.658081	0.416724
71	3.67964	0	15.6545	5.89454	1.2246	0.283637	0	0	0	0.308998	0.297298	0.440503	1.4031	0	0	1.67116	0.120681	0	0.335848	0.167215	0.620875	14.0244	0	0.659366	1.00006	0.22531	0.553296	0	0.0294316	1.03656	0.132554	0.175616	0.910015	2.50178	0.0722858	0.0280457	1.07708	0	0.0608934	0	0	0.0985495	0	0	0.142125	0.0273752	0.294852	0.571271	0.249305
72	4.737	0	10.4795	4.69408	1.02889	0.259398	0.0296379	0	0	0	0.0701129	0.231574	0.41192	0	0.154509	0.434925	0.0152293	0	0.0149062	0.179372	0.676016	9.70761	0	0.70811	0.833112	0.162458	0.397334	0	0.264219	0.585146	0.0450391	0.183746	0.771408	1.30763	0.072064	0.0366384	0.400981	0	0	0.02156	0	0.0620013	0.00944661	0.177111	0.0965016	0.176466	0.167207	0.653706	0.607004
73	6.58329	0	11.2057	7.83795	0.724288	0.140239	0	0.403141	0.693829	0	0.160205	0.143881	0.475409	0	0.718004	1.02534	0	0.267956	0.164553	0	0.884819	12.4646	0	1.111	0.813294	0.433616	0.36845	0	0.617381	1.24964	0.0570858	0.212477	0.56242	1.59277	0	0	0.365185	0	0.122525	0	0	0.382109	0	0	0	0	0.175052	0	0.552711
74	5.60608	0	13.2299	7.21311	1.14602	0.057967	0.0199015	0.097441	0	0.222374	0.0749013	0.23348	0.638869	0.0189992	0.096789	0.281889	0.000220678	0.18149	0.257405	0.229	0.814118	14.1717	0	0.985576	0.764265	0.336837	0.67164	0.0289043	0.215618	0.955629	0.0766477	0.185241	0.886246	2.70705	0.0664603	0	0.8144	0	0.0859473	0.0316225	0	0.0495711	0.0016611	0.156526	0.0225597	0.0779945	0.146798	0.496258	0.266499
75	6.94341	0	13.6096	5.77144	1.05842	0	0	0	0.40921	0	0.0458468	0.211663	0.189914	0.0811027	0.0910455	0.279076	0.0410622	0.140746	0.0650148	0	1.20973	13.8614	0	0.513372	0.723075	0.251721	0.801465	0.0791625	0.0603764	0.848542	0.0850927	0.212592	1.05021	3.13433	0.0235924	0.0642663	1.67632	0	0	0.0191441	0	0.0361903	0	0	0	0.0361776	0.15226	0.658177	0.130789
76	4.52768	0	10.9166	4.73477	0.870299	0	0.0222858	0.092587	0	0.212809	0.2372	0.075235	0.607698	0.0399659	0.198926	0.395932	0.0397725	0.056369	0	0.21307	0.946215	13.0623	0	0.405509	0.44781	0.31869	0.689264	0.031515	0.196457	1.0309	0.111104	0.224476	1.01309	3.74146	0.101686	0	1.44161	0.105058	0.0480129	0.035065	0	0.0179193	0	0.0700262	0.0582127	0.139256	0.289184	0.3464	0.0863246
77	4.11493	0	10.1226	5.24489	0.600319	0.0150925	0	0	0	0.00630012	0	0.0694073	0.0319414	0	0.0764637	0.238216	0.0131669	0.129735	0	0	0.529829	11.1464	0.210557	0.708523	0.456119	0.255146	0.851789	0.0665761	0.275094	0.936335	0.0828605	0.343764	1.06193	3.3408	0.0962769	0.0283953	1.31301	0.136	0.0459251	0.0253632	0	0.088463	0.00749683	0.195597	0.260829	0.258527	0.105351	0.506131	0.236857
78	3.55949	0	8.44109	4.10005	0.69725	0.0199044	0	0	0	0.14187	0.0436006	0.0500475	0.120002	0.067541	0.190333	0.31878	0.0229961	0.024951	0.0397538	0	0.591783	9.03623	0.138703	0.390907	0.449039	0.147821	0.876292	0.0885932	0.517474	0.67843	0.104321	0.308319	1.33494	4.73745	0.156417	0.0651724	4.08309	0.950142	0.0920923	0.00637352	0.00255342	0.0664137	0.00638891	0.131205	0.0623699	0.067214	0.319198	0.494792	0.256137
79	4.06095	0	7.89703	4.11803	0.861163	0.0113753	0.0341169	0.0181798	0.0108979	0.171589	0.0616676	0.112393	0.525277	0	0.282144	0.839739	0.0679505	0.0931734	0.166193	0.186294	0.706882	9.05301	0.19366	0.833324	0.560874	0.352706	0.659711	0.0333753	0.332694	1.03971	0.0933093	0.196867	1.17617	3.56672	0.162321	0.0714105	1.75792	0.433442	0.178215	0	0.0186348	0.101915	0.00832218	0.114982	0.0478216	0.0360667	0.218125	0.572695	0.325969
80	1.5143	0	6.36404	3.10703	0.637535	0	0.0346164	0.141137	0.0360133	0.161683	0.133658	0.333159	1.9541	0.172411	1.44039	1.45022	0.0530693	0.064378	0.735739	0.220914	1.86362	6.84974	0.0561676	1.45349	1.389	0.429361	0.819744	0.0237723	0.579381	1.0169	0.142442	0.425561	1.30761	4.71949	0.270855	0.282399	4.21871	1.06533	0.588254	0.0510909	0.0438778	0.0566779	0.00716607	0.207399	0.0681113	0.120609	0.400496	0.652781	0.155698
81	1.28732	0	6.49692	3.39587	1.17393	0.138772	0.000612267	0.208832	0	0.0355676	0.0316649	0.376814	1.76708	0.0229585	0.932286	1.33136	0.0142853	0.0852784	0.483709	0.170669	1.15992	7.07008	0.0545396	0.909792	1.43686	0.353106	0.787084	0.0633454	0.255645	0.926219	0.13429	0.178914	1.14557	3.9406	0.173327	0.133769	2.47598	1.19988	0.485851	0.0232847	0.0193794	0.0697437	0	0.177814	0.103861	0.27217	0.540089	0.681437	0.223338
82	1.81735	0	6.08995	3.61656	0.685234	0.0183528	0.0403618	0	0	0.250182	0.149892	0.584004	2.3572	0.137932	0.896899	1.03508	0.073999	0.0914135	0.434885	0.174271	1.23261	6.69248	0.0739254	1.00762	0.880294	0.448359	0.738941	0.0483894	0.601693	0.823296	0.117664	0.247928	0.87635	3.59208	0.205143	0.126833	2.73222	0.76526	0.412233	0.052566	0.028191	0.0482153	0.0179201	0.270554	0.175723	0.24832	0.531024	0.936415	0.261402
83	0.0644945	0	3.64922	4.0625	0.830939	0.17855	0	0.0888756	0	0.140131	0	0.022035	0.0582191	0	0.159285	0	0	0	0.0734177	0.222665	0.781254	7.88917	0.459402	0.452412	0.173946	0.221184	0.265754	0	0.232524	0.152962	0.0304601	0.631452	0.654046	2.45569	0.435751	0	1.85586	1.02557	0.0462112	0.0677645	0	0.202976	0	0	0.0675529	0	0	0.981849	0.220648
84	1.20034	0	7.42477	3.55185	0.557902	0.41003	0.169042	0.0883806	0.153408	0	0.292305	0	0	0	0.110038	0	0	0.284966	0.0227237	0	0.837812	8.84361	0.312507	0.18537	0.718098	0.0304892	0.719311	0.102586	0.364715	1.56985	0	0.0540198	0.625946	1.42516	0.19658	0.029796	3.2346	0.890375	0.288285	0	0	0.181985	0	0.416472	0.120423	0.275135	0.034856	1.34437	0.275327
85	0	0	5.15351	2.91588	0.580672	0	0	0	0	0.0395146	0	0.297739	0.587029	0	0.441855	0.926773	0.0662354	0	0.168242	0	0.164536	8.62623	0.397739	0.582004	0.430639	0.345819	0.476716	0.0780812	0.176923	0.73991	0.195675	0.260614	0.841491	2.61704	0	0.0755073	3.74217	3.29478	0.101302	0	0	0	0.0358233	0.234213	0.00649039	0.0453334	0.292798	1.11842	0.337666
86	4.71327	0	6.68401	2.03181	0.503112	0.0108086	0	0.233651	0.23894	0	0.114688	0.0820462	1.07504	0.0708173	0.233375	0.352531	0.110166	0	0	0.126231	0	7.26178	0.708068	0.405814	0.45142	0	0.0319074	0.0362647	0.314288	0.868892	0.330636	0.21189	0.589019	3.72733	0.399855	0.169078	4.07541	1.40924	0.29166	0	0	0	0	0.17264	0	0.00683131	0.322529	1.3422	0.335892
87	3.03976	0	3.98929	4.03971	0.912699	0.911481	0	0.131074	0	1.14472	0.127612	0.261178	0.0170516	0	0	0.509785	0	0	0.127023	0.00344913	0	8.30678	0	1.46976	1.09843	0.211313	1.53905	0.51215	0.302975	0.697362	0.299376	0.391757	1.20039	1.8222	0.475047	0	5.15365	0.15414	0.402919	0.353418	0	0.176401	0	0	0.175991	0	0.194751	3.83892	0
88	0	0	9.5128	2.50958	0.70195	0.00788861	0	0.0380303	0	0	0.171413	0.00846567	1.86632	0.0998113	0.298807	0.262052	0	0.323625	0	0.0304545	0	9.40368	0	1.6025	0	0.150855	0.208112	0.34314	0.561508	0.483427	0.0722615	0.215953	0.476332	1.90751	0.0664951	0	4.66655	2.57837	0.16676	0.0553594	0	0.221132	0	0.715801	0.0541389	0.437658	0	2.44483	0
89	5.20024	0	9.00395	2.24662	0.585593	0	0	0.32137	0	0	0.255382	0.206633	0.551523	0	1.36996	0.383864	0	0.0917982	0.0974906	0.422559	1.16773	4.73236	0.0253322	0.340924	1.2966	0.171726	0.803333	0	0.535399	0.853303	0.0718934	0.337683	1.53772	2.87725	0.293361	0.114811	5.14031	2.74254	0.0553758	0	0	0	0	0.263182	0	0.100768	0.0600069	2.1397	0.587486
90	0	0	8.1895	2.79964	0.673239	0.582829	0	0.115609	0	0.0189607	0	0.770389	1.0003	0.319729	0	0	0	0	0.625811	0	0.862425	7.7638	0.166708	0	0	0.26682	0.597703	0	0.765659	0.670769	0	0.337372	1.60547	4.44204	0	0	4.39699	2.43237	0	0.140836	0.14067	0	0	0	0.0569162	0.0568107	0.031091	1.95398	0.65085
91	3.97746	0	6.49948	4.31097	0.725605	0	0.186789	0.0896425	0	0.197475	0.238414	0.194746	0.927836	0	0.346706	0.815977	0	0.18128	0	0.162079	0.239931	7.27283	0.0972499	0.438696	0	0.149161	0.573374	0.0331198	0.367999	0.935271	0.220809	0.102729	1.27389	5.24767	0.242769	0.193936	5.58215	2.84618	0.71224	0.0619356	0	0	0	0.130651	0.0846345	0	0.0990507	1.85092	0.369631
92	4.24319	0	6.22658	2.53097	0.575808	0	0.0304708	0	0	0	0	0.385731	1.09651	0.112372	0.472583	0.445246	0	0	0.193662	0	0.193968	8.2709	0.153677	0.458595	0.252419	0.297797	0.575247	0.0440638	0.413613	0.878256	0.22888	0.0193188	1.19942	3.5806	0.0157426	0.122076	4.57029	2.59234	0.461309	0.0346934	0.0169663	0.131836	0.0169225	0.258794	0.0120581	0.0635838	0.368944	3.31222	0.470552
93	3.85006	0	6.23013	2.61044	0.743541	0.272272	0	0.0773052	0	0.304546	0.13902	0.439615	0.838181	0.0973022	0.907847	0.453813	0.0360646	0.12937	0	0	0.749694	6.31246	0.0376913	0.83473	0	0.151083	0.848949	0	0.498162	1.07515	0.0832492	0.0612857	1.41779	3.20798	0.223102	0.103089	3.58574	3.23046	0.690578	0.0379435	0.0137148	0.0265465	0	0.430283	0.0884334	0.0465818	0.207793	3.68921	0.44907
94	3.22544	0	7.79859	2.44496	0.677492	0	0	0	0	0	0.0367793	0.586963	0.764705	0.121383	0.457461	0.418144	0	0.183294	0.18034	0.0270372	0.830142	7.97949	0	0.885461	0.961141	0.227303	0.605453	0.0609508	0.336813	1.02587	0.0276091	0.228323	1.46557	4.56355	0.103815	0.152102	6.16758	4.2727	0.749713	0	0.0537458	0.0724314	0	0.298415	0.0714321	0.124684	0.169669	3.46812	0.535988
95	2.95569	0	7.40384	2.98769	0.44512	0	0	0	0	0	0.193099	0.0926006	1.43914	0.0345295	0.332515	0.89774	0.0792239	0	0	0.080124	0	7.81765	0.184181	0.515603	0.488804	0.317443	0.297235	0	0.724978	0.688455	0.0713137	0.316695	1.71129	3.69734	0.110894	0	6.24296	3.93029	0.694599	0.0533051	0.0250292	0.24442	0.0249427	0.0993358	0.0773008	0.10774	0.455102	3.42753	0.403742
96	1.77879	0	6.9351	3.38811	0.69695	0.0127894	0.0766304	0	0	0.16034	0	0.305156	1.13659	0.0821584	0.320654	0.549282	0.00650534	0.0962842	0.0603238	0.0733572	0.3404	6.9572	0.192974	0.65747	0.513029	0.292888	0.639262	0	0.493764	0.849844	0.168204	0.106869	1.53815	4.05891	0.342058	0.122369	5.44598	3.72053	0.476801	0.0659389	0.0609611	0.141268	0.00705673	0.292909	0.028122	0.154568	0.22069	3.17393	0.564624
97	0.835091	0	6.16152	2.35184	0.572267	0	0	0	0	0.273554	0.0271719	0.361901	0.548816	0.147761	0.239664	0.659399	0.00138983	0.117746	0	0.0878428	0.0911241	6.28503	0	0.855652	0.834549	0.14465	0.543095	0.281523	0.411009	0.493068	0.446931	0.152119	1.92471	3.07375	0.232484	0.0767121	3.58929	3.48503	0.435192	0.0134309	0.172734	0	0.0133708	0.272025	0.090828	0	0.117014	3.96871	0.670445
98	3.09053	0	7.15062	1.99953	0.752783	0	0	0.108989	0	0.0926891	0.0257472	0.214655	0.980353	0.00432638	0.169493	0.439345	0.0048772	0.0156201	0	0.117772	0.225122	6.16928	0.196968	0.536358	0.304402	0.443077	0.514	0.0963269	0.2719	0.741076	0.155809	0.334482	1.24809	3.67496	0.165943	0.0609375	4.42737	2.48144	0.59763	0.040305	0	0.0581355	0.0142392	0.395019	0.105039	0.0166325	0.365524	4.19057	0.5844
99	4.79699	0	6.51703	2.72845	0.523364	0.127903	0	0	0	0	0.0147075	0.135877	0.441273	0.111508	0.594012	0.554901	0.0837676	0	0.0786476	0	0.137803	5.94227	0	0.712797	0.390037	0.303095	0.410793	0.0516599	0.239514	0.677465	0.274573	0.319435	1.47875	4.22564	0.191677	0.0201313	4.43886	3.56688	0.378516	0.0203866	0.064819	0.0519438	0	0.236404	0.00673012	0	0.402963	3.85071	0.484299
100	3.14528	0	5.6768	1.93146	0.551383	0	0.0343998	0.000580649	0.301649	0.11126	0.0434251	0.3112	0.687836	0.109972	0.109447	0.455897	0	0.0546118	0.106779	0.063276	0	5.62912	0.191276	0.723768	0.0945119	0.183421	0.917146	0	0.574343	0.558805	0.257229	0.135772	1.6233	4.353	0.179701	0.0885232	5.42987	3.6379	0.430428	0.0408649	0.0532557	0.141695	0	0.368885	0.0659985	0.0228439	0.182465	3.69348	0.51069
101	3.47439	0	7.3758	0.999457	0.454218	0.0928493	0.0114115	0	0	0.152476	0.0815622	0.150693	0.924898	0.0670612	0	0.552728	0	0.220916	0.0132655	0	0	6.00133	0.300909	0.394852	0.216989	0.314496	0.517027	0.00352036	0.162912	0.860897	0.393427	0.101983	2.20192	3.25736	0.0172048	0.0369213	4.63836	2.92007	0.424034	0.181531	0.0499739	0.000784605	0	0.141337	0	0	0.191111	4.76068	0.912766
102	0	0	4.86823	1.62651	0.310211	0	0	0.346228	0	0.23817	0.21347	0.23487	1.10776	0.244086	0.073521	0.201916	0	0	0	0	0.047699	7.68807	0	0.739573	1.23567	0.0677735	0.735323	0.234066	0.290965	0.919667	0.12358	0.556767	2.22665	3.84169	0.713655	0	3.966	2.98051	0.601406	0.075393	0	0.101195	0	0.364066	0.191761	0.0986463	0.513637	3.82173	0.769493
103	0	0	7.21797	3.99853	0.393598	0	0	0.22635	1.24967	0	0.0976991	0.351062	0.536535	0	0.829474	0	0	0	0.979586	0.175557	0	7.36854	0.0352725	1.58134	1.42198	0.00535315	0.852494	0	0.0114879	0.671183	0.0563439	0.0584284	1.72484	3.45641	0.0962526	0.147705	3.57494	2.23742	0	0	0.131154	0.0326253	0	1.1399	0	0.158077	0.433086	4.45527	0.493681
104	2.12037	0	5.7314	2.65759	0.740218	0	0.130949	0	0	0.0351857	0	0.220884	0.711353	0.0966258	0.345458	0.883951	0	0	0.0240047	0.402877	0.309972	5.31871	0	1.01892	0.310746	0.0640312	0.478213	0.129547	0.0851073	0.675103	0.156721	0.0859983	1.19548	3.69115	0.0800275	0.111682	3.91509	3.05572	0.624988	0.201551	0.0771961	0.0349981	0	0	0.122332	0.427466	0.364614	4.98077	0.965885
105	0	0	4.77939	2.43875	0.190411	0.080602	0	0	0.0716687	0	0.284129	0.835714	1.16742	0	0	0.514843	0	0	0	0	0.885853	7.82505	0.967977	0	0	0.6911	0.876807	0	0.376361	0.457609	0	0.975195	0.786952	1.91494	0.203551	0	4.27871	1.85302	0.703031	0	0	0.364309	0	0	0.102623	0.0238021	1.16501	4.17265	1.09269
106	1.21884	0	8.64755	1.98443	0.792873	0	0	0	0.194691	1.08056	0	0.266345	2.52263	0	0	0.749229	0	0	0	0	0	6.99456	0.00613606	0.115283	0	0.61204	0	0	0.60251	1.47677	0	0.484667	1.51973	1.57206	0.172578	0	4.40069	3.78065	0	0	0	0	0	1.28474	0	0.363842	0.680665	3.89103	0.456499
107	2.71166	0	6.2039	1.92855	0.862957	0	0	0.499606	0	0.0661912	0	0.449919	0.803654	0.168015	0	0	0	0	0	0.198448	0.473569	5.81097	0	0.39493	0.590118	0.402835	0.683772	0	0	0.539864	0.00943707	0.151848	1.5566	4.10889	0	0	2.75251	2.96414	0.343003	0.409813	0	0	0	0	0.250633	0.498239	0	4.19824	1.24968
108	0	0	7.37928	1.76234	0.617836	0	0.307532	0	0	0.641472	0	0.844015	2.25696	0.0251238	0.818692	0.370279	0	0	0.407598	0.402625	1.24281	6.12393	0	0.0834224	1.59446	0.468563	0.141106	0.153717	0	0.525858	0.458216	0.597443	1.26202	3.56813	0.266891	0	3.0117	2.85227	0.0161489	0	0	0.229187	0	0.00317158	0.0428073	0.408106	0.569095	5.00991	1.17213
109	0	0	5.971	0.833734	1.58161	0	0	0	1.73818	1.91953	0	0	0.42653	0.399788	0	0.275883	0.391081	0	0	0	0	6.83098	0.575676	0.177827	0.501378	0.223377	0	0	1.12389	1.10737	0	0.334086	3.04619	0.871935	0	0.195807	4.68792	3.89495	0.330184	0	0	0	0	1.02373	0	0	0	5.21293	0.906044
110	3.01093	0	6.14644	3.21404	0.923693	0.0534363	0.047191	0.176917	0.0279511	0	0.0314014	0.181918	0.801623	0.0257104	0.316198	0.146524	0	0	0	0	0.303777	6.37034	0.782596	0.619803	0.400414	0.308016	0.610606	0.163262	0.291582	0.691634	0.244045	0.573733	1.70685	4.87966	0.0199836	0.167691	5.75553	3.09055	0.295133	0.0460801	0.0289871	0	0	0.29749	0	0.066413	0.0400108	4.21154	0.467962
111	0.996304	0	6.79115	1.62613	0.48116	0	0	0.023489	0.257942	0.217651	0.172213	0	0.589743	0.139923	0.778336	0	0	0	0	0	0.721815	8.45691	0.872448	1.05051	0.244495	0.682918	0.71767	0	0.219656	0.786626	0.655968	0.342377	1.36229	4.22912	0.342347	0	5.62912	1.96714	0.47481	0	0.102569	0	0	0	0.283917	0	0.96199	5.78031	0.712712
112	3.08103	0	9.4017	0.333153	1.30803	0.462047	0	0	0	0.364227	0	0.450453	0.799266	0.53017	0.432102	0.679304	0.258324	0.42593	0.0698285	0.225044	1.60828	5.89317	0.114044	0.897414	1.14752	0.436398	0.844337	0.214072	0.519461	1.68084	0.0424347	0	1.72664	4.20917	0.294656	0	2.82406	2.92489	0.183076	0.587631	0	0.105499	0	0	0	0	0	4.75759	0.915664
113	2.00812	0	7.93154	3.60632	1.28435	0.294131	0	0	0	0.0455348	0	0.474237	1.01137	0.0290606	0	0.703209	0.197313	0.0276905	0.102485	0	0.48571	8.11679	0.0643552	0.570184	0	0.101447	0.853924	0.0168865	0.150035	0.845506	0.0642356	1.20035	1.71978	2.94548	0.105475	0	4.50322	2.97474	0.318107	0.0345951	0	0.10359	0	0.190016	0.135104	0.0430028	0.521376	4.37096	0.621213
114	2.19978	0	6.77751	3.62915	0.596586	0.383543	0	0	0	0	0.19217	0.137297	0.217299	0	0.642592	0.10307	0	0.0886807	0.0811163	0.175673	0.694713	8.169	0.316745	0.448143	0.200267	0.154484	1.4484	0	0.307419	0.43596	0.356284	0.324925	2.29906	3.77224	0.0474562	0.263714	3.40093	2.07897	0.311584	0	0	0.151818	0	0.2002	0.036282	0.187634	0.368031	5.18069	0.470344
115	0	0	6.61849	1.32626	0.145888	0	0	0.164392	0	0	0	0.126888	0.549835	0.173464	0	0.685196	0	0	0	0.135376	0.00148135	7.00847	0.00855647	1.16166	0	0.479675	1.27435	0.0684755	0.0254418	0.841384	0.462636	0	1.45882	4.02544	0.0869001	0.235244	5.40605	2.25875	0.151201	0.127218	0.0779762	0.350894	0	0	0.201395	0.220111	0.32357	4.23317	0.730807
116	1.02979	0	5.66841	2.61339	0.439871	0.0659694	0	0	0.141784	0.163715	0.0495468	0	0.795007	0.170645	0.195981	1.06569	0.0467442	0.186515	0.370835	0.250998	0.466134	7.23065	0.526646	0.204956	0.677113	0.380553	0.79818	0.0384231	0.271794	0.479855	0.330911	0.620799	1.44038	4.84417	0.0605701	0.16597	4.10739	3.20513	0.372772	0.0498973	0.0249228	0.12773	0.0462506	0.299368	0.351451	0.123511	0.712213	4.98155	0.590266
117	1.95312	0	8.04806	3.13876	0.537888	0	0.0807673	0	0	0	0	0.15569	1.05988	0.0822564	0.272068	0	0.0703736	0.0370648	0.0571064	0.0847305	0.722496	6.2859	0.230394	0.247378	0.506796	0.0803698	0.858469	0.0588399	0.204929	0.622606	0.288134	0.708656	1.47586	3.55013	0.120016	0.0863051	4.66567	2.67143	0.533287	0.037597	0	0	0	0.00317364	0	0	0.494309	4.73964	0.938183
118	3.77503	0	6.72811	1.99788	0.417752	0.120215	0	0	0	0.226764	0.101966	0.320435	1.1705	0	0.330535	0.746547	0.0403232	0.0422868	0	0	0.164286	6.88518	0	0.797095	0.740586	0.335499	0.606907	0.00326128	0.51512	0.603919	0.282333	0.418065	2.14882	3.80332	0.315032	0.0817675	3.72682	2.71546	0.199947	0.0464594	0.0596838	0.132108	0	0.68044	0.0697773	0.166587	0.318927	4.58076	0.487346
119	1.01553	0	6.25362	2.66466	0.620758	0.00558351	0.00513906	0.00277358	0	0.150837	0.0910997	0.202753	0.849523	2.60078e-05	0.646315	0.52703	0.012599	0.0826571	0	0	0.546736	6.86651	0.291832	0.673381	0.186422	0.250861	0.537855	0	0.324876	0.391484	0.297837	0.560706	1.82655	2.82935	0.278885	0	4.16851	3.01578	0.365111	0.0050533	0.0055406	0	0.00503984	0.515028	0.208288	0.117817	0.088305	3.62845	0.542805
120	6.61836	0	5.76649	0.824526	1.04463	0	0	0.0178765	0.460864	0	0.124558	0	1.44714	0.0149052	0.0681245	1.02229	0	0.165955	0.273187	0	0	5.88137	0.648428	1.10411	0.0586372	0.3695	0.480896	0.167647	0.371525	0.425177	0.161677	0.163642	1.05063	1.95926	0.148842	0.0870913	3.64573	3.26917	0.289732	0	0.0788735	0.109805	0	0	0.348094	0.288421	0.0099606	3.55658	0.852066
121	5.72649	0	6.32663	3.59483	0.747375	0.131971	0	0	0	0	0.19814	0	0.519041	0.325105	0.669636	0.80258	0.219747	0.0930977	0	0.211767	1.00121	6.07301	0.90433	1.39316	0.0238905	0.331885	1.3189	0	0.662219	0.58078	0.515425	0.380378	1.51839	3.66202	0.364525	0.152075	4.23448	2.96422	0.0694045	0.0230622	0.0793896	0.237732	0	0.025799	0.0948614	0.0612865	0.575945	3.1153	0.671429
122	0	0	5.42469	4.01441	0.27182	0.371546	0	0.167022	0	0.316606	0.133151	0.759972	0.152084	0.157284	0.81069	1.36497	0	0	0	0	0.817311	7.31457	0.161457	0.563625	0.183752	0.320499	0.646731	0	0.291464	0.547684	0.103261	0.673174	1.07427	2.53564	0.101093	0.286339	3.53741	2.23809	0.652261	0	0.135714	0.238769	0.0815477	0.0221339	0	0.156289	0.410005	3.79354	0.922928
123	3.07643	0	4.24645	3.06143	0.471779	0	0.0399881	0	0	0.0360202	0.0647737	0.149379	0.94615	0.276554	0.577135	0.286686	0	0.00117534	0.134999	0.244167	0	4.91363	0.47341	0.36593	0.73386	0.425142	0.321107	0.10209	0.606264	0.33256	0.288566	0.332196	2.04297	3.66992	0.0433186	0	4.32738	2.54387	0	0	0	0	0	0.749451	0.0778408	0	0.461469	4.46117	0.84394
124	0	0	5.46484	2.68199	1.15383	0	0	0	0	0.126874	0	0.1426	1.51059	0.293679	0.112936	0.796805	0	0	0	0.390855	0	6.83131	0.510688	0.575912	0.867829	0.102478	0.405883	0	0.442944	1.70395	0.895446	0.417538	2.08992	3.06006	0	0.14465	3.09784	2.92806	0.0612614	0	0.191134	0.381158	0	0.713152	0.243516	0.547309	0.76115	2.52547	0.915617
125	0	0	4.84413	2.40416	0.218213	0.21655	0	0	0	0.0685425	0	0.329294	0.680444	0	0.40356	1.93908	0	0	0.0747727	0	0.445795	8.87512	0.28723	0.206053	0.447516	0.352236	0.776503	0.237781	0	0.601815	0.908609	0	1.24622	5.73431	0	0	7.00665	2.04719	0.430044	0.26305	0	0	0	0	0	0.0674004	0.105369	3.46173	0.783379
126	0.498736	0	5.89872	1.95518	0	0	0	0	2.18372	0.702285	0	0	1.86711	0	0.907611	0.671292	0	0	0	0	1.92527	5.81056	0	0	0.909468	0.365763	0.877742	0	0.505786	0.89678	0.884866	0.138936	1.06702	2.53251	0	0	0.971471	3.49716	0.0887048	0	0	0.27136	0	0	0	0.531022	0	2.05745	0.426331
127	0	0	0.27812	3.99547	0	0	0	1.58206	0	1.13092	0	0	5.53586	1.42771	0.721576	2.29438	0	0	0	0	0	10.2896	0	0	0	0	0	0	0	0	0	0.785685	0.413253	0	0	0	3.83268	3.15368	0	0	1.82928	0	0	0	0	0	0	6.52077	1.62602
128	0.209533	0	5.70154	3.83979	0.855989	0	0	0.502509	0	1.16605	0	0	2.56804	0	0	0.0292969	0	1.84525	0	0.455275	0	8.59151	0.618722	0.357756	0	0	0.491816	0	0.623821	1.09165	0.742004	0.647963	1.52692	6.82921	0.187	0.186043	4.97151	2.74301	0	0.279887	0	0.153455	0	0	0.151195	0	0.326767	2.50419	0.777285
129	0.957276	0	6.84243	4.29285	0.107498	0	0	0	0.534058	0	0	0.365015	2.53574	0	0.31233	2.3112	0.33576	0	0.207329	0.538424	0	6.62698	0.956377	0.398525	0	0.292127	0.720233	0	0.211262	0.612065	0.0428928	1.27914	2.7351	3.6808	0.38519	0.498197	2.46284	2.6743	0.344113	0	0	0.002663	0.222355	0.232741	0.435255	0.000505494	0	3.42374	0.993418
130	10.037	0	4.63014	1.93211	0.429658	0.152899	0	0	0	0	0	0.704306	0.596047	0	0.292081	1.08706	0	0	0.267736	0	0	2.17996	0.1247	2.90926	0.881946	0	0.693161	0	0.986276	1.22435	0	0.664604	2.16802	6.8846	0	0.346354	3.20753	3.30745	0.402952	0	0.256058	0	0.255321	0.955035	0	0	0	2.6074	0.0231799
131	2.98341	0	6.80617	2.58568	0.811355	0.170828	0.110297	0.0254369	0	0	0	0.192624	0.830367	0.132782	0.113317	0.246717	0	0.127605	0.139406	0.0267026	0.190769	6.13631	0.22171	0.263294	0.109246	0.208527	1.04505	0.0785189	0.495327	1.0422	0.24151	0.309907	1.58248	3.31835	0.214384	0.136489	4.6761	3.24421	0.361663	0.0293112	0.00395623	0.0103603	0	0.0908203	0.0282251	0.0803009	0.298549	3.528	0.694887
132	0	0	8.42677	0.291752	0.825146	0.223208	0	0	0	0	0	0	1.15323	0	1.03658	0	0	0	0	0.629541	0	3.90711	0	0.542092	0	0.349033	0.730085	0	1.29155	0.679312	0.0902384	0.418414	2.74325	4.57537	0.584122	0	6.53257	4.30422	0.435518	0	0	0.336942	0	0	0	0.405831	0.440475	4.61332	0.739209
133	0	0	6.32563	1.14767	0.253922	0	0	0.0202895	0	0	0	0.147695	1.59072	0.129447	0.470328	0.576692	0	0	0	0.413891	0.567992	5.44943	0.122908	0.607681	0	0.360477	0.363539	0.125467	1.45485	0.479541	0.371311	0.72176	1.70374	4.09363	0.235871	0	4.57608	2.38863	0.328188	0	0.0558208	0.0297053	0	0	0	0.232991	0.57737	3.64556	1.06312
134	3.32218	0	6.04316	2.28548	0.812832	0.0617181	0	0.04176	0	0.000565453	0.0989988	0.345082	0.723947	0.0356014	0.316308	0.362553	0.00364685	0.0612928	0	0.0643873	0.156169	6.9776	0.286105	0.536992	0.457407	0.234844	0.619518	0.00527409	0.478636	0.509045	0.255956	0.575774	1.41106	3.69046	0.189436	0.15812	3.96935	2.9387	0.305098	0.0281832	0.0410494	0.12939	0	0.361231	0.026314	0.108047	0.219256	3.61073	0.737641
135	2.03837	0	6.15923	2.34893	0.400999	0.0414712	0.0704932	0	0	0.102501	0.0364371	0.236617	0.760388	0.134474	0.339066	0.449356	0.0129686	0.104563	0	0.0783721	0.660158	7.06457	0.348472	0.695823	0.38787	0.213688	0.461056	0.062454	0.333968	0.587898	0.345929	0.568481	1.61069	3.54536	0.167661	0.0464923	4.57861	2.93686	0.240755	0.0384241	0.0132987	0.00542264	0	0.371419	0.0374248	0.140287	0.25884	3.42708	0.807167
136	4.48663	0	5.63062	2.34556	0.794473	0	0.0144009	0.0574894	0	0.145161	0.0748159	0.254837	0.891155	0.00715716	0.372534	0.457458	0.0122708	0.0893096	0.0759186	0.128783	0.275881	7.11608	0.202392	0.561195	0.562108	0.208824	0.524484	0	0.504599	0.474466	0.243753	0.572715	1.44531	3.49803	0.160498	0.112252	4.6557	2.68985	0.32779	0.0771438	0.044657	0.164858	0.018427	0.225587	0.0667619	0.0845999	0.217536	3.35305	0.603776
137	4.76856	0	6.44066	2.04584	0.46207	0	0	0.158842	0	0.109404	0.0710241	0.31109	0.784945	0	0.541833	0.365126	0.00346035	0	0	0.0208847	0.782018	7.60227	0.513595	0.542896	0.856207	0.135073	0.317435	0.0173056	0.371888	0.271907	0.343547	0.597083	1.70143	3.85311	0.145302	0.370308	3.85136	2.78638	0.34992	0.0874543	0.0021045	0.0232132	0.0106076	0	0	0.0666685	0.467218	3.04217	0.583381
138	0	0	1.6637	1.19222	0.928064	0	0	0.2432	0.10868	0.211674	0	0.0788598	0.598618	0.0764251	0	0.531682	0	0.405441	0	0.824078	0	5.92268	0	1.42804	1.19244	0.581614	0.909528	0.283907	0.322314	0	0.32713	0.410608	2.34963	6.03195	0	0.555917	4.66982	1.73674	0	0	0	0.200049	0	0	0	0.0552647	0.444919	4.18135	0.352535
139	0	0	3.4371	1.12518	0	0	0	0	0	0	0	0	0	0	0.810741	1.10493	0	0	0	0	2.29155	7.25587	0.799192	1.40486	1.7344	0	1.93134	0	0	0.0528546	0.511911	1.5193	1.56211	3.78113	0	0	6.20636	3.48348	0	0	0	0	0	0	0.254531	0.253107	0.114117	2.9876	0.705361
140	0	0	9.20745	0.353889	0	0	0	0.397418	0.0929373	0	0	0	2.59143	0.542675	0.76763	0	0	0.196375	0	0.0316925	0	8.55681	0.148947	0.136166	3.10358	0	1.15817	0	0.246372	1.12991	0.424228	0.422348	1.46964	3.81016	0.235878	0.383257	7.16304	0	0.0541681	0.194186	0	0.333588	0	0.2056	0.564582	0	0.097371	2.60942	0.518752
141	6.07736	0	6.34369	2.69187	0.470356	0.384418	0	0	0.514602	0.0727562	0	0.525213	0.736322	0.22277	0.930376	0.120101	0	0.433312	0.0639518	0.354361	0.135022	6.76731	0	1.27392	1.09981	0	1.36415	0	0.112011	0.751867	0.672305	0.593411	1.61748	3.2897	0	0	3.5846	2.92124	0.442551	0	0	0.428161	0	0	0.0844255	0.147234	0	2.23121	1.04944
142	0	0	7.6301	0	0.122371	0.250627	0.378399	0	0	0	0	0	0.114264	0	0.727255	0	0.362153	0	0.107347	0	0.551426	6.28383	0.613254	1.71255	0.81937	0.305344	1.17129	0	1.40089	0.203355	0	1.11202	2.89132	3.53701	0.410248	0.557026	4.79318	2.251	0	0	0.124518	0	0	0.24288	0.0233573	0	0	3.96661	0.742643
143	8.7774	0	5.29289	0.241211	0.582858	0.059942	0	0.27636	0.26278	0	0.268182	0	0.821003	0.0262218	0.0260206	1.51447	0	0	0.171744	0.141027	1.61958	8.32496	0.210814	0.672155	0	0.0516725	1.2839	0.243722	0.91657	0.712034	0.374972	1.16757	1.13201	4.47577	0.0798507	0.284654	3.48597	4.36353	0.760217	0	0.108089	0	0	1.00946	0	0.105354	0.524138	4.11135	0.39045
144	0.215273	0	4.4123	3.92391	0.778597	0	0.709235	0.321445	0.0355062	0	0	0.502494	0.574658	0.00353845	0.434543	0.434222	0	0	0.183132	0.182185	0	9.0145	0.630465	0.503362	1.38169	0.495824	0.701896	0.14973	0.299691	0.148686	0.807669	0.377859	1.62681	3.69991	0.0532751	0.105561	4.77416	1.59418	1.02139	0.348867	0	0.0322435	0.115772	0.0570456	0.29244	0.242214	0.700132	2.84103	0.501941
145	5.34775	0	4.76495	4.17884	0.637834	0	0	0	0	0	0	0.184289	1.05996	0.0947068	0.399262	0.541401	0	0	0.0317914	0.216041	0.380673	6.15527	0.559464	0.113994	0.185457	0	0.241197	0	0.432368	0.81494	0.354508	0.894413	1.62268	5.57634	0.329967	0.0981697	4.6827	2.97346	0.176436	0.0874475	0.0872563	0.188283	0	0.398021	0.46726	0.124468	1.00066	2.79972	0.799177
[truncated: 96 more columns]

## Sheet: S2B, 2xBio 0 mM Rhos
TL	NT1	NT2	NT3	NT4	NT5	NT6	NT7	NT8	NT9	NT10	NT11	NT12	NT13	NT14	NT15	NT16	NT17	NT18	NT19	NT20	NT21	NT22	NT23	NT24	NT25	NT26	NT27	NT28	NT29	NT30	NT31	NT32	NT33	NT34	NT35	NT36	NT37	NT38	NT39	NT40	NT41	NT42	NT43	NT44	NT45	NT46	NT47	NT48	NT49
20	0	0	3.52584	0	0	0	0	1.10215	0	0	0	0	0	0	0	15.372	0	0	0	0
21	0.774449	0	0	4.70216	0	0	0	0	0	0	2.10991	0	0	2.0906	6.92818	2.37794	0	2.01676	0	0	0
22	5.6635	0	5.67982	1.25955	0	0.964075	0	0	0.798683	0	0	0.935615	0.502081	0	0	2.51462	0	3.68205	0	0	0	0
23	5.9355	0	4.23557	1.03428	0	0.933948	0.0907854	0	1.27751	0	0	0	0.892775	0	3.20006	1.54585	0	0	1.66175	2.19198	0	0	0
24	0.531775	0.639574	0.075846	0.167772	0	0.0600293	0	0.119834	0.336307	0	0.118215	0.714888	0.688987	0.113878	0.482969	0.291799	0	0.139085	0	0.508644	19.0104	0	0	0
25	5.89864	6.21089	3.7578	1.84507	0	0.914316	0.908921	0	0.717224	0.13894	0	0	0	0.863094	0.858284	0.128532	0	0.848826	1.68375	0.225709	0	0	0	0	0
26	0	4.76899	0.133583	0	0	0	0	0	0	8.68938	0	2.10844	2.84286	0	4.33004	2.24551	0	0	0	0.881197	0	0	0	0	0	0
27	1.46923	0.416729	4.68515	1.04277	0.465569	0.280449	0.139265	0.464449	0.566476	0.369606	0.18463	1.01322	4.9845	0.635604	3.74744	4.47943	0	0	0.128137	0	0	1.8006	0.126747	0	0	0	0
28	0.368566	4.76887	0.505643	0.810809	0	0.683675	0	0	5.39375	1.90783	0	0	1.94859	0	0.0784117	0.154168	0	0.601551	0.597959	0	0.926469	0.573971	0.570701	0	2.93078	5.17826	0	0
29	6.54898	0	8.10874	0	0	0	0.544869	0.543663	6.49922	2.59778	0.516281	0.416602	0.430131	0	0	0	0	0	0.500525	0.903416	0.421254	0	0	0.968536	0	0	0	0	0
30	7.19874	0	5.94396	0.351813	0.718281	0.20786	0.893559	0.534561	5.34459	1.51524	0.171278	0	4.10532	0.167731	0	1.04138	0	0.185577	0.426069	0	0.149644	0.218123	0	0.503391	0.322869	0	0	0	0	0
31	10.7442	2.29708	0.288608	0	0	0	0	1.12155	7.60256	0	0	0.00794077	3.05508	0	0	0.998302	0	0	1.97493	0	0	0	0	0	2.90974	0	0	0	0	0	0
32	0	6.54185	8.2768	0	0	1.27665	0	0	0	0	0	1.24317	0	0	1.01544	0	0	0	2.39981	0	0	2.35509	0	0	0	0	0	3.47869	5.41251	0	0	0
33	8.39272	0	9.21023	3.47487	1.39808	0.696907	0	0.275378	0.368564	0.609431	0.679605	2.29298	0.147465	0.667019	0.213898	2.30647	0	0	0	0	0	0.440395	0.317569	0	0.876496	0	0.316102	0.315811	0	0	0	0	0
34	6.57948	0	7.73262	2.01828	0.488169	0.823072	0.282493	0.577371	2.63287	1.76817	0.235041	1.61662	3.15819	0.140642	1.23768	1.7161	0.037415	0.0891973	0.841137	0.168894	0.298025	0.999583	0.146881	0.221598	0	0	0	0	0.0923818	0.0980999	0	0	0	0
35	9.42337	0	5.45636	2.25504	0.744611	0.374192	0.0767277	0.0226661	1.05195	0.855649	0.266287	1.32432	2.63963	0.256783	1.12637	1.96192	0	0.110368	0.919744	0.388525	0	1.26654	0	0	0.673628	0.0783017	0	0	0	0.0542231	3.6728	0	0	0	0
36	5.4612	0	9.6236	3.70843	0.927432	0.127413	0.0667555	0	0	0.385945	0.117345	2.68281	5.30856	0.110058	2.04635	2.05113	0.0865559	0	0.724331	0.212701	0.517464	1.48507	0.0681016	0.0525521	0	0.0842825	0	0.0339264	0	0	0.117979	0	0	0	0	0
37	6.73977	0	7.92999	2.65242	0.46815	0.200617	0	0.200169	0.530055	0.853694	0.196302	2.33999	3.76253	0.438757	1.72222	2.19749	0	0	1.24556	0.451119	0.529211	1.8756	0	0.410104	0.723369	0.058736	0.0508143	0	0.101451	0.0307545	0	0.318556	0.972567	0	0	0	0
38	11.5481	1.08777	8.3546	3.18373	0.663084	0.0748238	0.0774724	0.168424	0.155864	0.846453	0.0133008	1.3526	3.76408	0.190259	1.43301	1.82225	0.0266713	0.085571	0.281863	0.146918	0.409909	1.10513	0.0108822	0.12517	0.405642	0.0518992	0.0830558	0.0570273	0	0.134567	0.139513	0.0823722	0.082501	0.0355044	0	0	0	0
39	1.26495	0	11.357	4.73191	0.810642	0.0102655	0.195236	0.390027	0.943554	0.540474	0	3.55147	5.45411	0.481361	2.02163	3.66027	0.109183	0	0.338049	0.464081	0	0.802008	0.252453	0	0.069289	0.259855	0.105912	0.172974	0.355105	0	0	0.362966	0.0381663	0	0.257102	0	0	0	0
40	7.70116	0	10.3786	4.67056	1.59238	0.445632	0	0.0478476	0.377811	0.371219	0	2.15755	4.44104	0.104386	2.06098	3.26553	0.0497632	0	0.63272	0.12858	0	0.754624	0.118806	0.0373768	0.118063	0	0.0662048	0	0.000741024	0	0.0271313	0.00631028	0.113778	0	0.00901909	0.322217	0	0	0	0
41	4.43505	0	8.59967	4.459	1.09767	0.259732	0.00954242	0.0789882	0.362052	0.60038	0.143105	2.72757	7.04536	0.230894	2.77945	4.18905	0.0874871	0.0991532	0.521901	0.189583	0.0557416	1.01047	0.101747	0.394489	0.689858	0.086442	0.128608	0.0486309	0	0.0633262	0.00510659	0.0420057	0.0405212	0.0594107	0.0274414	0.0742756	0.256285	0	0	0	0
42	7.01501	0	7.05941	4.42441	1.22999	0.225656	0.139637	0	1.05958	0.859035	0.328013	2.68076	6.29958	0	1.74239	4.4906	0	0.0212208	0.207931	0.0421155	0.714336	1.32794	0.195949	0.5475	0.544442	0.246045	0.0125257	0.116608	0.193447	0	0	0.0124242	0.0581826	0	0.122459	0	0	0.0828081	0	0	0	0
43	0	0	9.26306	5.90429	1.6105	0.185134	0.0490505	0	0.909394	0.735094	0.255152	3.52685	5.79245	0.347054	2.58601	5.00481	0.057279	0	0.298888	0	1.1543	0.795143	0.178616	0.770547	1.63513	0.227348	0.519741	0.110929	0.178011	0.142763	0.0702156	0	0.120496	0	0.175565	0.122361	0.134117	0.139692	0	0	0	0	0
44	0	0	8.41901	3.96698	1.76385	0.114459	0.143913	0.24388	0	1.0198	0.388295	3.70242	8.02934	0.678551	2.77182	6.00758	0.148949	0	0.153718	0	0.224496	1.77442	0.137223	1.02955	1.45659	0.380966	0	0.0950638	0.0791635	0.262443	0	0	0.0947844	0	0	0.0947399	0	0.0252672	0.58553	0.207199	0	0	0	0
45	5.27008	0	6.19762	4.22819	1.74051	0.239948	0.183301	0.106257	0	0.535679	0.375827	3.06254	6.38734	0.132876	3.17979	5.22013	0.0513319	0.0327699	0.388228	0	0.628276	1.68958	0.00498856	0.981697	1.6521	0.224307	0.273809	0.137586	0.610708	0.256965	0.038114	0.0308055	0.0401918	0.0175484	0	0.0279171	0.32677	0.328752	0.328969	0.0685178	0	0	0	0	0
46	5.93869	0	4.64839	2.87381	1.55783	0	0	0.213427	0	0.585119	0.321035	2.06134	5.44902	0.125908	4.22153	5.37716	0.0349018	0.263414	0.140309	0.138246	0.029516	2.74621	0.162162	1.77804	2.39678	0.627449	0.989827	0.164499	0.787837	0.675325	0	0.0845382	0	0	0	0.0176296	0.100644	0.0681181	0.265863	0.183616	0.275875	0.359292	0.336668	0	0	0
47	0	0	4.72242	2.57891	1.17998	0.281486	0	0.220123	0	0.309519	0.411682	2.51693	10.1422	0.58014	2.69652	3.74535	0.0770227	0.153935	0.647308	0.52021	0.335746	3.01811	0.216335	3.30646	3.08906	0.796937	1.10313	0.20504	0.673115	1.38535	0.139341	0.301165	0.343482	0.0809876	0.0910475	0.158032	0.0106774	0.335387	0.4243	0.131301	0.00323496	0.0680104	0	0	0	0	0
48	1.56167	0	3.37276	2.10037	1.07212	0.213529	0.116574	0.018851	0	0.363678	0.187163	2.8715	11.1873	0.385698	2.65233	3.77611	0.0433026	0.109166	0.649224	0.341095	0.893947	3.04379	0.212756	2.80414	2.77289	1.09612	1.36374	0.169534	0.909111	1.54729	0.128355	0.290829	0.144305	0.0592891	0.104324	0.0706008	0.222183	0.130003	0.0716208	0.0541762	0.0347084	0.200083	0.0118888	0.58249	0.0593851	0	0	0
49	0	0	2.41108	1.62795	1.24264	0.379114	0.0223279	0.127318	0	0.610393	0.333824	2.31339	11.5388	0.49637	2.78479	3.64435	0.0541244	0.238026	0.726611	0.37311	0.677508	4.03565	0.215935	3.54221	3.94482	1.25784	1.69736	0.13097	1.14073	0.923699	0.117611	0.371699	0.101114	0.32395	0.113473	0.125122	0.369317	0.0990667	0	0.123109	0.0439398	0.100746	0.00371608	0.303653	0.312519	0	0	0	0
50	0	0	1.52367	1.48615	1.11751	0.056589	0.135846	0	0.106513	0.743355	0.486227	3.95579	14.1927	0.6514	3.12158	4.87369	0.061388	0.115516	0.461628	0	0.56042	1.84868	0.143569	2.5397	3.21265	0.935225	1.90911	0.174508	1.71034	1.5774	0.077314	0.105116	0.141078	0.298823	0.10561	0.0939425	0.202163	0.344465	0.18033	0.0167473	0.0875865	0.119394	0.0228354	0.491753	0.0117601	0	0	0	0
51	0.435349	0	1.50452	1.01214	1.37367	0.109454	0.0391996	0.173325	0.291324	0.752668	0.488011	3.64992	13.5288	0.631156	3.33547	5.44221	0.0578998	0.14187	0.466196	0.382316	0.320002	1.48343	0	2.15816	2.82977	1.21919	1.91333	0.218802	2.06876	1.62909	0.173787	0.340757	0.318773	0.568436	0.119809	0.127274	0.368683	0.307194	0.34491	0.0603483	0.026851	0.0445385	0.0161962	0.146944	0.164393	0.0327451	0.117115	0.0652662	0
52	0.0208908	0	1.9645	0.896256	1.23793	0.243846	0.0285346	0.160905	0	0.505865	0.60164	3.21994	10.7009	0.494951	3.73984	5.07336	0.0241929	0.254844	0.811413	0.330194	0.0120687	1.42139	0.0163742	2.77753	2.81673	1.11807	3.44387	0.128854	2.83232	2.38602	0.112656	0.164717	0.463086	0.661882	0.123979	0	0.642611	0.416474	0.543514	0.217	0.0691236	0.154007	0.0171816	0.490544	0.293223	0.0328712	0.131259	0.202696	0
53	0	0	1.90305	1.62599	1.32526	0.134619	0.0504237	0.124942	0	0.520212	0.459314	4.30466	14.7583	0.680493	3.51979	5.00043	0.077752	0.0608249	0.458988	0.283794	0.307017	0.63768	0.141914	1.72522	2.09257	0.641363	1.60185	0.179583	2.47017	2.03819	0.208878	0.383773	0.438366	1.13756	0.326521	0.445152	0.750347	0.539646	0.610274	0.0254707	0.0746876	0.0773821	0.0119929	0.260987	0.0927786	0.0119345	0.15055	0.121714	0.17072
54	0	0	2.71732	1.69246	1.14069	0.128433	0.0362364	0.0562405	0.0175038	0.380229	0.329408	2.48272	9.52231	0.457666	2.31259	3.01293	0.059197	0.119217	0.466599	0.19408	0.375013	2.18164	0.156005	2.74478	2.77056	1.20936	2.08768	0.166264	2.22548	3.5458	0.262947	0.389597	0.944644	3.02468	0.498174	0.870377	1.34736	1.38146	1.64838	0.111634	0.153359	0.22888	0.0152627	0.157217	0.035855	0.0104433	0.0827712	0.141669	0.00745875
55	0	0.295694	1.05151	1.47515	0.867856	0	0	0.00134861	0	0.492323	0.24796	2.36671	9.19622	0.373574	1.94969	3.13778	0	0.210192	0.635266	0	0.780362	2.03166	0	1.61672	2.71779	0.912378	2.02137	0.0657959	2.08484	2.22446	0.169012	0.403457	0.858814	1.66637	0.485809	0.496571	1.13651	0.94028	1.37924	0.256037	0.234808	0.100258	0.00234499	0.233418	0.0678161	0.0225949	0.137699	0.146265	0.0449896
56	0	0	2.33031	1.4374	1.0769	0.143826	0.0415546	0.059234	0.0515981	0.726331	0.554326	3.70716	11.2129	0.47644	3.1212	4.44703	0.0523505	0.170726	0.377795	0.343171	0.473119	1.29381	0.201466	1.87042	2.31245	0.829293	2.1327	0.134331	2.39961	3.91876	0.318678	0.363599	1.1232	3.18448	0.358499	0.606586	0.818866	0.80761	1.09878	0.215481	0.178766	0.0994202	0.00873163	0.404405	0.11877	0.0228231	0.0258444	0.243963	0.0692255
57	0	0	2.81992	1.96805	1.21721	0.122815	0.0545499	0.0294419	0	0.489528	0.386197	2.80448	8.57292	0.453947	2.42902	3.50019	0.0670486	0.281427	0.577707	0.270002	0.67398	1.96316	0.276258	2.09924	2.57744	1.36811	2.5197	0.249453	2.21802	4.51492	0.264651	0.511137	1.26349	3.74691	0.623814	0.601681	1.09982	1.25353	1.68803	0.20095	0.235984	0.240841	0.0176661	0.31066	0.036303	0.00297742	0.103192	0.0514834	0.0483079
58	0	0	2.5181	1.78434	1.24701	0	0.110821	0.0787605	0	0.458084	0.302137	3.08515	10.3391	0.443215	2.87663	4.07524	0.0220143	0.127118	0.304175	0.39943	0.055131	1.60251	0.222985	1.67781	2.4225	1.50174	2.25452	0.196073	2.63324	4.19282	0.143919	0.502909	1.51882	3.89499	0.531315	0.789079	1.07743	1.05122	1.77663	0.120072	0.208802	0.269717	0.0257735	0.348408	0.0217455	0	0.158326	0.176584	0.0100349
59	0	0	1.87076	1.35321	1.12371	0.096714	0.0118433	0.0585401	0	0.925333	0.740704	2.73509	8.37936	0.447181	2.4748	2.98196	0.0654287	0.145435	0.24495	0.298475	0.145416	2.23136	0.102314	2.60005	2.75374	1.45904	2.22219	0.216209	2.54265	4.24311	0.216287	0.473412	1.8131	4.47282	0.692418	0.991342	1.46289	1.89652	2.41576	0.226601	0.309143	0.589872	0.0418573	0.382331	0.105451	0.00650522	0.0820195	0.146751	0.0118306
60	0	0	2.08816	1.59238	0.91557	0.158955	0.0110052	0.0556748	0.164643	1.17551	0.892458	2.20615	7.90296	0.360418	1.8021	2.08406	0.0854646	0.190961	0.270436	0.248452	0.213905	2.22399	0.195383	2.56414	2.49143	1.29524	1.93816	0.144556	2.11141	4.07728	0.315769	0.337301	1.58242	6.27468	0.830328	0.956808	1.54065	2.28592	2.9861	0.32774	0.488453	0.826656	0.0409973	1.03511	0.135672	0.0117529	0.0768264	0.275481	0.0381302
61	0	0	3.00986	1.80415	1.03015	0.00221212	0.133747	0.0541247	0.335534	1.27772	1.40159	2.59759	5.95004	0.361291	2.11682	2.77712	0.0456525	0.0898353	0.361168	0.0380054	0.412792	2.70297	0.24148	2.60177	2.64988	1.11072	1.64706	0.0735983	1.85702	3.49468	0.23954	0.461074	1.94874	5.73088	0.636065	1.07186	1.60318	2.25643	3.4093	0.345235	0.4101	0.782874	0.064732	0.66759	0.204878	0.0134831	0.14132	0.351656	0.0716512
62	0	0	2.78828	1.8511	1.09792	0.132772	0.0191827	0.0458708	0.117043	1.66254	1.29342	2.10939	6.37416	0.335535	2.02408	2.57031	0.0610021	0.237821	0.211954	0.464271	0.253576	2.98025	0.00791858	2.89505	2.65778	1.22675	1.90219	0.0862283	1.92937	4.14123	0.29693	0.287643	1.46787	4.29441	0.756201	1.11462	1.83155	2.87142	3.50899	0.41265	0.714885	0.76924	0.0483981	0.940118	0.222991	0.0183622	0.133619	0.413214	0.0565839
63	0	0	2.95873	1.94609	1.06169	0.191763	0.0629489	0.0813418	0.227394	2.13463	1.66306	1.66554	5.53732	0.339208	1.86986	2.90698	0.0873319	0.189706	0.18267	0.159861	0.244037	2.85961	0.194802	2.46539	2.2589	1.01812	1.67309	0.111929	1.52401	3.10121	0.191487	0.39331	1.48533	7.08164	0.819964	0.720411	1.36149	2.7748	3.48152	0.497463	0.832255	1.40579	0.0645511	0.815239	0.417127	0.042185	0.232958	1.20414	0.168817
64	0	0	1.50181	1.21156	0.877657	0.0280495	0	0	0.267802	1.94838	1.13796	3.02504	9.67673	0.424188	3.03294	4.56158	0.0637025	0.117578	0.215514	0	0.106773	1.47153	0.166358	2.40082	1.9989	0.94062	1.97767	0.112321	2.02427	3.19857	0.176159	0.195105	1.02262	4.21364	0.696269	0.816301	1.7009	3.31821	4.91198	0.566927	1.05107	1.01804	0.0504331	0.491551	0.299996	0	0.10525	0.394219	0.0147958
65	0	0	3.72996	2.83993	1.52664	0.19831	0.011414	0.142247	0.0382909	2.30803	1.95949	1.93741	5.81675	0.420281	2.73016	4.25369	0.0819117	0.120044	0.27169	0.391537	1.07658	3.58868	0.0182113	2.83793	3.08153	1.2375	2.23087	0.213533	1.62438	3.19221	0.217619	0.403536	1.22449	5.08371	0.566861	0.618538	1.17196	1.71541	2.37019	0.370047	0.532411	0.746863	0.0320393	0.308708	0.253569	0	0.158819	0.674642	0.285535
66	2.41377	0	5.17674	3.20911	1.30758	0.146224	0.078276	0.173084	0	2.63879	2.00204	1.42216	4.31848	0.226119	1.484	2.58383	0.146395	0.145334	0.231551	0.276106	0.453827	5.80388	0.109701	2.31981	1.8878	1.05301	1.51378	0.157046	0.965336	2.81686	0.219867	0.339984	1.45508	7.81592	0.732105	0.629907	0.891139	1.52572	2.03597	0.382877	0.720483	0.749199	0.0548529	0.334648	0.252261	0	0.0639219	0.923855	0.639145
67	1.85631	0	7.42929	4.76064	0	0	0	0	0	2.84596	0	4.18726	7.62118	0	6.39145	0	0	0	1.25181	0	0	9.46382	0	0.182887	0.359494	0	1.29753	0	0	1.62237	0.334108	1.06826	0	0	0	1.19019	0	0.364355	0.533232	1.93765	1.91726	1.89729	0	0	0.941283	0	0	1.86809	0
68	2.25663	0	4.37996	4.58396	1.11137	0.641583	0	0	0	3.83818	1.13011	2.62007	7.3423	0.964172	3.71621	4.34672	0	0.14891	0.615014	0.197738	1.26171	4.27434	0	1.45245	1.80944	0.338626	1.41602	0.120447	0.850394	2.32828	0	0.508412	1.04079	3.24888	0.650054	0.221192	0.88944	0.856773	1.59939	0	0.216584	0.234061	0	0.669362	0.66643	0	0.120663	1.00513	0.263342
69	1.30248	0	9.73528	5.31321	1.76506	0.361421	0.152945	0.0892874	0.422564	1.54681	1.1956	0.911787	2.26748	0.0228413	1.33311	1.74628	0.0780086	0.275158	0.641788	0.214262	0.607983	11.9774	0.341542	2.25184	1.31976	0.756157	0.946356	0.0823839	0.69534	2.04647	0.238574	0.227192	1.48566	5.78024	0.39242	0.267971	0.329812	0.827793	1.01528	0.042205	0.14166	0.456411	0	0.147029	0.0470145	0.0171338	0.0215186	0.537502	0.609549
70	4.18583	0	8.10621	5.16358	1.71534	0.174439	0.146583	0.292399	0.120147	2.21734	1.68593	1.39974	2.61361	0.219946	2.00907	1.67203	0.13552	0.29545	0.719124	0.344852	0.847434	10.2742	0.180667	2.16838	1.00841	0.36349	0.884471	0.0647517	0.370326	2.54475	0.356406	0.269661	1.044	3.45871	0.450612	0.237997	0.781627	0.331118	0.640944	0.0307209	0.146944	0.336279	0	0.183191	0.146432	0	0.261939	0.698888	1.38429
71	5.4466	0	9.32329	4.12865	2.14732	0.157135	0.0291051	0.221205	0.432212	2.31664	1.16501	0.639684	3.25825	0.195516	0.522715	0.853625	0.0710433	0.121173	0.416209	0	0	8.42024	0.63164	2.05889	0.440814	0.578996	1.06077	0.191486	0.285114	2.03308	0.289357	0.0695658	0.619514	1.8538	0.185181	0.264615	0.143354	0.378221	0.272263	0.0964286	0	0.183258	0	0.139619	0.0609981	0	0.443899	1.14369	1.46332
72	4.67451	0	7.32212	4.31965	1.59917	0.167747	0.0714841	0.0149686	0.0273355	1.28087	0.917533	0.849752	2.54953	0.220165	0.79815	1.38715	0.0532251	0.160709	0.464884	0.429328	0.18226	7.76168	0.240632	1.17064	0.94598	0.587979	0.573993	0.117861	0.404988	0.980627	0.0699736	0.207384	0.690407	1.51184	0.070067	0.02684	0.155474	0.0712338	0.236066	0.0525034	0.0171999	0.150544	0.000882505	0.0552602	0.0712673	0.0617742	0.378507	1.59397	1.77664
73	0	0	6.74991	5.30796	1.48094	0.168982	0.400433	0.199937	0	1.1781	0.650514	1.06273	4.23805	0.34119	1.4277	2.96339	0	0	0	0.0249414	1.2186	9.39554	0.329597	2.63763	2.27707	0.326463	1.01444	0	0.360183	1.77248	0.0989639	0.172819	1.19164	2.55715	0.078548	0.235472	0.0567188	0.424281	0.562128	0.155587	0.0777508	0.249391	0	0.232748	0.0775267	0.0774982	0.341793	0.895929	1.62458
74	3.10666	0	8.86113	5.98623	1.89512	0.208638	0.0902734	0.119859	0.0404924	1.52422	0.922277	0.813009	2.31603	0.113321	0.975727	1.39309	0.0954615	0.280786	0.361792	0.425362	0.894483	10.7842	0.44886	1.72997	1.25029	0.708661	0.719598	0.135814	0.430774	1.61808	0.28382	0.466248	1.09656	3.08744	0.140214	0.0799807	0.238026	0.210829	0.310828	0.0534661	0.00624781	0.14433	0	0.12735	0.0720354	0.077333	0.235288	1.09311	0.978266
75	2.64099	0.526984	9.28621	5.98071	1.65089	0.399061	0.0662874	0.223317	0	1.49073	0.450307	0.842558	2.38352	0.0217925	0.472841	1.88207	0.00972233	0.358487	0.663502	0.351582	0.986161	10.5209	0.420432	1.06186	1.46969	0.422727	0.596232	0	0.190621	1.16632	0.177151	0.529896	0.915001	2.94539	0.126833	0.0949996	0	0.208143	0.478597	0.0251642	0	0.0375759	0	0.207305	0.0251228	0.0753495	0.111769	1.06835	0.634189
76	1.08949	0	6.62371	4.83428	1.175	0.22164	0.0595322	0.356578	1.04611	1.19337	0.883052	0.510206	2.91908	0.23883	0.784807	1.55382	0.0906141	0.0205014	0.24818	0.426125	0.430235	9.53861	0	1.56441	0.818558	0.726882	1.05654	0.0299391	0.896861	1.54432	0.286311	0.287076	1.01122	3.34246	0.125931	0.0807933	0.186338	0.177881	0.323633	0.00651775	0.044698	0.20749	0.0223173	0.197814	0.133664	0.0890545	0.390998	2.22651	0.789131
77	1.55106	0	7.03303	4.50453	1.10914	0.224372	0.0361065	0.0912643	0.225407	1.03376	0.864826	0.8702	2.75879	0.204591	0.997112	1.88536	0.075193	0.202617	0.467125	0.493322	0.837175	8.20181	0.322796	1.68132	1.54795	0.636348	0.736282	0.0934826	0.523073	1.84035	0.179756	0.299364	1.00557	3.62473	0.221049	0.0804858	0.202003	0.310559	0.453903	0.00952513	0.0297138	0.233211	0	0.248437	0.137266	0.0588687	0.658541	1.76646	0.704617
78	0.928106	0	6.29511	3.68422	1.56838	0.0937973	0.0348544	0.0594471	0.19013	0.923247	0.664342	1.2411	4.05961	0.266225	1.49923	2.07047	0.0731226	0.140529	0.341972	0.383811	0.860941	7.14611	0.194412	1.65633	1.70459	0.762313	0.959369	0.125316	0.639254	1.76814	0.179602	0.209148	0.922514	3.60265	0.250222	0.153677	0.164346	0.233319	0.558614	0.0227801	0.019163	0.296139	0.0127486	0.24612	0.102514	0.0368405	0.61355	1.78721	0.724487
79	0	0	4.35845	2.8555	1.82093	0.130977	0.0573016	0.0580212	0	0.857616	0.541084	3.18967	12.4089	0.768211	3.24098	3.81274	0.115861	0.189068	0.382884	0.269139	0.545844	3.47361	0.11684	2.56973	2.31147	1.13372	1.42818	0.107081	0.8924	2.3877	0.123344	0.283413	1.28158	4.24697	0.428182	0.218987	0.378459	0.521286	0.845719	0.0641858	0.0443713	0.179015	0.0104209	0.275161	0.0892147	0.129743	0.609681	0.922049	0.378727
80	0	0	3.54727	2.38334	1.81078	0.172492	0.0337791	0.0540183	0	0.859808	0.589964	4.47986	14.809	0.81568	3.72299	4.67281	0.0948368	0.278881	0.38669	0.376126	0.366796	1.8813	0.130729	2.6293	2.90727	1.26538	1.65081	0.14751	1.06334	2.68928	0.187587	0.34667	1.30843	4.73592	0.455461	0.304854	0.507594	0.586703	1.11706	0.0642876	0.0639707	0.109078	0.00579166	0.270992	0.0586372	0.194894	0.605024	0.501523	0.310922
81	0	0	3.63884	2.37751	1.78385	0.23233	0.0359274	0.132018	0	0.827115	0.569547	4.25515	13.1181	0.836454	3.43411	4.32346	0.145018	0.227556	0.470914	0.364577	0.578595	1.88915	0	2.65986	3.14066	1.20191	1.64868	0.172959	1.2773	2.73445	0.202876	0.274349	1.2138	4.57392	0.461211	0.339038	0.765853	0.973936	1.21451	0.0557333	0.0563647	0.102825	0.0176741	0.301781	0.0455826	0.182361	0.712774	0.607411	0.322349
82	0	0	3.67328	2.63003	1.74331	0.151662	0.086856	0.0233249	0.160421	0.891594	0.641096	4.0118	11.8328	0.692618	3.51981	4.44172	0.122148	0.295447	0.356837	0.376652	0.632625	1.73563	0.137352	2.77899	2.89872	1.15167	1.79824	0.12385	1.27477	2.61013	0.188911	0.303745	1.23767	4.32932	0.393258	0.396455	0.840877	0.962188	1.38408	0.0661532	0.077418	0.119729	0.0257289	0.372787	0.0679574	0.233141	0.819468	0.6227	0.336962
83	0.706198	0	0	1.74032	1.09426	0.271886	0	0	0	0.370919	0.269244	1.79241	6.30919	0.247031	1.37924	2.21148	0	0.0705029	0.375222	0	0	1.41487	0.0661178	0.992613	1.18742	0.433635	0.0230958	0	0.759696	1.85472	0.624191	0.207284	0.619537	1.36766	0	0.402155	0.0478179	0.399977	0.993667	0	0	0.197669	0	0	0	0	1.37147	0.127609	0.193526
84	0	0	4.99306	2.33094	2.38179	0.0671327	0.0245828	0.242928	1.46509	0.257895	1.54382	3.45723	12.4219	0.930963	3.99044	4.26901	0	0.333083	0.34677	0.199386	0.861756	2.60161	0.012049	2.4841	1.08287	1.10758	1.42141	0.0312804	1.83211	2.4355	0.128459	0.696078	1.04646	2.59856	0.6227	0.173116	0.341585	0.709684	1.16802	0	0	0	0.121556	0.530065	0.121008	0.406456	0.722093	1.47695	0.258287
85	0	0	3.55872	4.21952	2.51649	0.27062	0	0	0	0.736377	0.286736	3.3924	13.5589	0.842971	3.80838	4.31329	0.136622	0.507881	0	0.638737	0	1.97937	0	1.80263	1.79653	1.17812	1.66106	0.240812	1.56369	2.81318	0.400573	0.601311	1.30902	2.90833	0.217266	0.68887	0	0.579179	1.29669	0.162334	0.0811137	0.590771	0	0.616932	0.42464	0.400167	1.07095	1.10613	0.28031
86	0	0	4.68494	1.35308	1.77648	0	0	0	0.846329	1.33254	0.115466	4.64133	13.9552	1.12226	5.23938	4.40601	0.242861	0.316288	0	0.869881	0.507485	2.2028	0	2.98652	1.15453	1.36178	0.0824299	0.214976	1.41762	1.9126	0.627766	0	2.90336	2.53995	0.603981	0.248811	0	1.59188	1.82037	0.196105	0.19591	0	0	0.912426	0.19436	0.194168	0.236825	1.434	0.355933
87	0	0	8.57578	6.393	0.649887	0.123847	0.643785	0.253317	0.116581	0.115211	1.2619	3.7399	11.2492	0.578592	4.93912	4.9188	0.542	0.540576	1.61326	1.06852	0	0	0.324637	2.83618	0	1.99216	0	0	1.62176	0.977149	0.486838	0	0.140283	1.72231	1.43338	0	0.132481	3.08109	2.89787	0	0	0	0	0	0	0.457596	2.38526	1.0102	0.894299
88	7.9406	0	0.389132	0	0.980197	0.319805	0	0.80908	0.932184	1.18837	0.787426	2.48232	8.04489	0	2.87527	4.53095	0.343922	1.70873	0.877484	0.964541	0	3.04031	0	5.81071	0.603246	0.669222	0.140451	0	1.09207	2.94952	0.285138	0.632104	0.909603	4.16493	0.272187	0.813827	2.12678	2.41444	1.85811	0	0	0.298331	0	0	0	0.508855	1.34041	1.14497	0.247994
89	0	0	0	4.47148	1.87996	0.152034	0.215407	0	0	0.39986	0.909873	3.11053	11.3796	0.826415	3.12173	3.19587	0.393405	0	0	0	2.61065	0.777676	0	3.05732	1.49256	0	0	0.352824	0.176994	4.40552	1.02141	0.339217	1.80413	3.33479	2.26633	0.642448	1.25754	3.2325	2.86456	0	0	0.305043	0	1.17953	0.301557	0.601641	0.984518	1.35663	0.295289
90	10.0268	0	7.2395	4.16478	1.24916	0.609388	0	0	0.263871	0.591713	0	1.79006	6.26296	0.259621	0.214512	0.968454	0.545811	0	1.27679	0	0	1.788	0	0.916992	2.38305	0.981765	1.46098	0.96633	1.09224	2.2821	0	0	1.39468	6.14969	0.880493	0.438361	3.24172	2.56677	5.31982	0	0.401688	0	0	0.403395	0.397531	0.396505	1.04787	0.255729	0
91	0	0	4.06951	0.1189	1.23496	0.298933	0	0	0	1.38708	0.928291	4.5497	11.2586	0.634208	3.23074	4.13263	0	0.517039	0.501269	0.673242	0	3.2042	0	1.62444	1.53546	1.01581	1.59336	0.151455	2.42694	3.92634	0.257059	0.35129	1.65304	5.07535	0.811189	0.645117	0.605937	2.41454	3.65019	0.267687	0.182429	0	0.169014	0.58196	0.192895	0.083778	0.300391	1.09342	0.366033
92	0	0	3.09387	1.64468	1.54178	0.0501535	0	0	0	0.450429	0.473825	3.08235	12.8051	0.620823	3.83483	5.20876	0.209031	0.174424	0	0.421999	0.22007	2.53524	0.131097	2.63925	1.56372	1.36075	1.83662	0.177868	1.34257	3.10703	0.221816	0.222733	2.71825	5.38431	0.898859	0.659003	1.40675	2.25187	3.30391	0.235004	0.28872	0.107819	0.00354626	0	0.185648	0.0529731	0.324062	0.613933	0.456255
93	0	0	2.31669	1.58622	1.22385	0.306347	0.0508581	0	0	1.00836	0.484598	3.08244	12.8878	0.660119	3.74402	4.24312	0	0	0.635455	0.628327	0.194153	2.1672	0.353359	2.29238	2.91812	1.90273	1.61122	0.0547688	1.79166	3.11359	0.424424	0.679173	2.43528	6.02468	0.660991	0.559528	1.04019	2.51572	3.98326	0.294937	0.252232	0.227985	0	0.798479	0.260668	0.08261	0.536036	0.257133	0.203212
94	0	0	2.47946	2.56565	1.55515	0	0.104415	0.00630135	0.265405	0.700942	0.543446	3.18168	9.79057	1.19802	3.37372	3.44884	0.188702	0.0945611	0.235198	0	0.386142	2.62674	0.074485	2.73766	2.43481	1.12372	1.72237	0.00600853	1.44775	3.32839	0.260073	0.116314	2.05133	7.42241	1.00972	1.14689	1.09938	2.58852	3.13738	0.170719	0.142318	0.0750832	0	0.826989	0.173861	0.145599	0.49618	0.901811	0.313707
95	0	0	2.4091	1.23588	1.51068	0	0	0	0.416444	0	0.734127	2.78905	11.1179	0.616882	4.69329	3.47627	0.327098	0.124539	0.0776407	0.67499	0	2.48883	0	1.59779	2.53567	1.75954	1.41648	0.516514	1.23637	3.27901	0.477033	0.338994	1.75143	6.60568	1.13977	1.1176	1.02906	2.66505	3.04298	0.118244	0.191004	0.30837	0	0.205528	0.210195	0	0.680567	0.480109	0.288127
96	0	0	3.05188	1.08333	1.4751	0.018026	0.0626975	0.0941757	0.196749	0.434454	0.498773	2.92628	9.93246	0.680567	3.22884	4.08196	0.105699	0	0.105177	0.372189	0	1.23142	0.0378254	2.26928	2.71638	1.14368	1.42785	0.0411354	1.35523	2.77319	0.313858	0.324423	2.13295	5.3488	0.84725	0.905126	1.23051	1.73293	2.60025	0.145263	0.308876	0.197293	0	0.0944142	0.0666662	0.217527	0.428735	0.425503	0.262013
97	3.49648	0	1.87644	2.67231	1.28949	0.195375	0.12907	0.193984	0	0.413446	0.508458	2.40712	9.16121	0.611818	3.81131	3.07519	0.102973	0.21113	0.210421	0.198215	0	1.15181	0.000288092	1.75515	1.51993	0.939248	1.64282	0.179113	1.01728	2.22884	0.269676	0.599524	1.64614	5.26312	0.641857	0.658229	0.753877	1.7817	2.16806	0.113393	0.395782	0.249084	0	0	0.0710627	0.300797	0.628412	0.642223	0.271035
98	0	0	2.72571	1.43659	1.38396	0.201723	0.0861146	0.111371	0.205706	0.428221	0.240374	2.79852	11.0956	0.988408	3.99796	4.36061	0.113442	0	0.33885	0.312559	0	2.58196	0	2.53248	2.51049	1.12474	1.31374	0.00170203	1.192	2.84298	0.381932	0.522364	2.19101	5.72465	1.03677	0.2426	0.826973	2.05246	2.64388	0.208138	0.146005	0.252623	0	0.245793	0.222017	0.311835	0.728602	0.528695	0.441308
99	3.18212	0	1.70967	0.909858	1.56761	0	0	0	0	0.26385	0.0751586	3.44766	10.4544	0.838389	3.65615	3.35836	0.122573	0.454282	0.407306	0.367344	0.0262805	2.14015	0.0319491	1.95104	1.86303	0.643456	1.08609	0.235804	1.26733	3.34022	0.217643	0.510369	2.06	4.79445	0.76828	0.429975	0.72298	2.19444	2.59645	0.271027	0.225474	0.176289	0	0.713412	0.366655	0.290722	0.764771	0.424311	0.426887
100	2.31638	0	1.83772	2.04369	1.45834	0.043097	0.192551	0	0.147197	0.476473	0.441445	3.97662	10.1828	0.703931	2.55486	4.59767	0.0779546	0.0138674	0.233175	0.306917	0	1.43893	0	2.35063	2.13286	1.19984	1.75743	0.177331	1.05475	2.78077	0.593253	0.748902	1.99296	5.62773	0.804521	0.818259	0.755162	1.77449	2.30243	0.123847	0.143356	0.255968	0.0571818	0.405935	0.0137173	0	0.424865	0.677954	0.237209
101	3.4359	0	2.10332	1.30867	0.816192	0.133886	0	0.0649789	0	0.126349	1.32105	2.20385	7.65697	0.779564	3.51057	4.33473	0	0.18882	0.533117	0.553821	0.00961895	1.61004	0	2.54087	1.59585	1.44029	1.26103	0.331173	1.24157	3.57182	0.416081	0.320244	1.1298	5.21082	1.22888	0.289887	0.86028	0.924005	1.89993	0.0505548	0	0.192212	0	0.668079	0	0.350809	0.688515	1.01624	0.0922218
102	2.14452	0	2.71043	1.77087	1.33828	0.0341195	0	0	0	0.0401622	0.374318	2.98794	10.1358	0.637111	2.87355	4.71862	0	0.158032	0.638409	0.633004	0	2.17637	0	1.68368	1.20595	1.18708	1.31097	0.140212	1.61102	1.66606	0.678376	0.216316	2.45006	4.60835	0.666365	0.504236	0.576253	1.94082	1.72178	0.120223	0.120124	0	0	0.19204	0	0	1.27834	0.82648	0.460337
103	1.73139	0	2.18982	0.602356	1.81164	0	0.359609	0	0.350781	0.878079	0	2.77644	11.7601	0.101601	3.70455	1.95697	0.29604	0	0.954078	0	0.236756	3.00517	0	3.26826	4.0062	1.02874	1.32262	0	0.366008	0.361865	0.248531	0	2.45361	5.76515	0.915891	0.683117	0.248219	2.43926	1.0721	0.217394	0	0	0.217066	0.621465	0.422357	0.210714	0	0.687883	0.0601807
104	2.66544	0.77424	3.45465	1.42941	2.10685	0.524794	0	0	0.486435	0.41862	0.887016	3.94939	7.8935	0.573816	2.67316	3.4661	0.274213	0	0.117613	0.461153	0	0.61483	0	1.87267	2.39832	0.841088	0.702981	0.242322	0.160238	1.70725	0.332867	0	1.87043	5.36801	0.41385	0.590506	0.563669	2.0011	0.89238	0.105418	0	0.772385	0	0	0.206328	0.24214	1.36915	0.71899	0.401512
105	0	0.189771	3.0269	1.11409	1.48524	0.51904	0	1.24552	0.0786975	1.002	0.850315	5.55196	10.2887	1.66356	6.04648	4.90539	0	0.0760328	1.07559	0	2.02665	1.28275	0	0.712735	0.750285	1.58863	1.42938	0	2.58125	3.33488	0.712835	0	0.840834	4.7256	0.451679	0	0.437752	1.1448	2.22492	0.0299752	0.217071	0.0295759	0.648362	0	0.423893	0.211493	0.529235	0	0
106	0	0	4.13188	2.13701	1.41799	0.190301	0	0.571785	0.928222	0.560407	0.558554	1.34973	6.63676	1.25233	2.15565	3.85857	0	0	0.979495	0	0.49137	2.177	0	0	2.0457	1.80229	2.68658	0.438295	1.60279	3.54998	1.67291	0.132395	0.393925	5.34558	0	0	0.858149	0.454724	0.499651	0	0	0	0	0	0	0	0.719001	2.0417	0
107	0	0	1.61344	4.89194	2.09996	0.501831	1.26065	0	0.389414	1.39601	0	2.41442	9.30014	1.22687	4.89108	4.92237	0.251075	0.106546	0.317781	0.248765	1.54161	0.254045	0.293934	0.401919	2.36281	0.449183	0.133398	0.0888605	1.06215	1.60464	0	0.515713	0.330112	2.32814	0	0.695858	0	1.52459	1.47959	0.199564	0.270754	0.595176	0	0.0934571	0.0130506	0.454478	1.22529	1.70414	0.00341716
108	0	0	2.74515	2.19349	1.4386	0.175121	0	0	0	1.762	0.171055	2.08229	9.82045	0	5.48002	4.86507	0	0.526643	0.233653	0	0	1.14359	0	1.63896	2.01135	1.67422	0.9754	0.35508	0.161769	2.96286	0.270704	0.179237	1.96737	2.19634	1.19114	0.3961	0.394367	2.00653	1.13595	0.22729	0.45354	0.452159	0	0.216125	0	0.44141	1.06457	0	0.0668295
109	11.9721	0	1.7796	1.71229	0	0.689674	0	0	0	0.450237	0.896394	2.00242	7.68349	0.200818	6.4089	3.38413	0	0	0.34171	0.842528	0	2.07679	0	0.945273	0.179467	1.04843	1.28893	0.685234	1.50351	1.95596	0.137184	0.331515	0.600745	2.79924	0.127469	0.446411	0.501029	0.876564	0.937956	0	0.311339	0.0475637	0	0.750933	0.304314	0	1.32389	0.558663	0.297598
110	4.54187	0	2.98456	1.69902	1.43728	0.196205	0.0421379	0.246197	0	0.86333	0.713924	2.41283	10.363	1.22414	3.71858	4.49345	0.467335	0	0.57925	0.367508	0.0407562	1.83792	0	1.80982	2.01207	0.992371	1.36609	0	0.918776	2.65168	0.162969	0.57337	1.55042	3.40254	0.351721	0.425877	0.447841	0.843136	1.71736	0.118049	0.145187	0.275689	0.0723163	1.08512	0.293527	0.132816	0.318029	1.16146	0.178325
111	0.119336	0	1.92215	3.34431	1.52245	0	0	0	0.16669	1.0929	0.15781	0.523853	11.3909	1.02808	4.51176	4.38876	0	0.0496686	0	0.118747	0.396836	2.70737	0	1.44287	1.00274	2.00396	1.93553	0	0.22959	2.67349	0.985128	0.0970937	0.192648	2.22177	0.619962	0.588166	0	1.01058	1.20353	0	0	0	0.285876	1.70407	0.301227	0.323729	0	0.775645	0
112	0	0	3.54337	0.38947	0.579443	0.178396	0.397159	0.791201	0	0	0.388981	2.64943	8.39297	1.41565	2.50743	3.24847	0	0	0.30157	0.0461859	0	2.05725	0	2.53971	3.31528	1.19463	0.706141	0.101415	0.693869	2.11996	0	0	1.51713	3.68348	0.819075	0.814659	0	3.28133	1.83494	0.520203	0.259431	0.40296	0	0	0	0.0709858	0.101911	0.844457	0
113	0	1.38788	2.96287	1.80178	1.38244	0.650894	0.146033	0.343752	0	0.66594	0.532555	2.37619	11.0614	1.04332	3.96358	3.41628	0	0.0992403	0	0.650463	0	1.8937	0.305885	3.57526	1.74035	0.90196	1.66718	0	0.23883	3.14092	0.274402	0.232979	0.996695	2.80472	0.357874	0.456105	0.66808	0.338219	1.16205	0	0.389141	0.210674	0	0.487581	0.0946672	0.423048	0.526962	0.855884	0.106549
114	2.44883	0.217426	2.97182	2.82802	0.799859	0.394027	0	0.128159	0.462749	0	1.03506	2.6592	8.85748	0.574194	3.01556	4.15889	0.221064	0.178128	0	0.047336	0	2.06674	0	4.32213	0	0.599204	1.93156	0	1.46284	2.83871	0.324296	0.322495	1.38276	1.97976	0.963534	0.419238	0.594383	1.40474	1.21844	0	0	0	0.172817	1.06311	0.825757	0.549936	0.633583	1.48492	0.531949
115	0	0.873094	1.63999	1.01814	1.31267	0.0626045	0.0665934	0	0.155623	0.720795	0.262961	2.95223	10.6964	0.939145	4.4862	4.02109	0.222014	0.196836	0	0	0.675757	1.06247	0.178888	2.06744	1.31698	0.989346	0.867783	0.271963	1.07791	2.32738	0.356331	0.356608	1.33922	3.20134	0.610105	0.0577955	0.707394	0.758721	0.797938	0.116188	0.0890268	0.0539053	0	0	0.194843	0.0803748	0.299574	0.386774	0.708347
116	3.15556	1.12864	3.04354	1.78691	1.76834	0.1511	0	0.016938	0	0.694318	0.409914	2.02977	8.86018	0.655531	2.70813	3.47469	0	0.0444816	0.538805	0.204502	0	1.61975	0	1.77486	1.10396	1.19113	1.22003	0.0557086	1.12809	2.33288	0.48418	0.351141	1.66909	2.78814	0.734743	0.541064	0	1.17248	1.36479	0.226838	0.113287	0.446066	0	0.363214	0	0.146078	0.459589	1.18617	0.301818
117	0	0	1.90065	1.11522	1.89756	0.0775642	0.126821	0.0825474	0.277685	0.787143	0.870909	3.78398	9.39875	0.466065	2.61424	3.82137	0	0.180164	0.331051	0.355873	0	2.04825	0.165975	2.4296	1.79636	1.30705	1.11556	0.0250428	0.525349	2.74866	0.259036	0.257957	1.35726	1.62759	0.112385	0.401397	0.479772	0.60465	1.56368	0	0.166893	0.0670942	0.0167449	1.3283	0.278721	0.0787562	0.813125	1.28572	0.133754
118	2.56409	0	2.96681	1.15216	0.900405	0	0.0370807	0.144517	0	0.3925	0.42105	2.46299	8.84528	0.941953	2.92161	4.00094	0	0.177707	0.438595	0.426747	0	2.4924	0.238018	2.2559	1.71375	0.978206	1.00364	0.229596	0.463919	2.90036	0.459623	0.423495	1.09609	2.08481	0.612105	0.355064	0.874617	0.837965	0.903204	0.154989	0.108376	0.201028	0.0462547	1.29275	0.280776	0.235989	0.629021	0.305746	0.477912
119	0	0	2.56121	2.11368	1.3213	0.244127	0	0.0229428	0	1.0013	0.462843	2.78878	8.79112	0.615552	2.97776	3.7068	0.0624796	0.218742	0.328657	0.111022	0	1.73389	0.208864	2.42214	1.84375	0.873761	1.25695	0	0.964964	1.99979	0.328429	0.311977	1.17875	2.06367	0.702245	0.744229	0	0.540923	1.13582	0.0993718	0.124105	0.128733	0	0.716724	0.128862	0.503539	0.648396	0.549055	0.236263
120	0	0	1.90594	2.24396	2.2774	0	0.20829	0	0	0	0.276295	3.46688	9.43653	1.09309	2.68847	2.32391	0.23291	0.092737	0	0.0922746	0.0442542	1.35148	0.321164	0.911161	1.32926	0.835716	0.983993	0.206042	0.556314	1.64335	0.235861	0.0150834	1.52408	1.92817	0.479809	0.222658	0.414556	0.591371	1.90082	0.182474	0.27322	0.18182	0	0	0.0530165	0.260706	0.342684	0.552799	0.0811707
121	0	0	0	1.2854	2.01723	0.343075	0.227383	0.226327	0.110042	1.08374	0.193535	2.61509	9.72409	0.359607	2.82829	2.88712	0	0.323501	0.55706	0	0	0.280512	1.06575	2.63069	1.90886	1.1557	0.670897	0.0653666	0.74816	2.75263	0.531887	0.544844	2.32662	3.15546	0.256346	0.0526776	0.349623	0.258022	1.47564	0	0.124055	0.0992137	0	0	0.288994	0.215929	0.449988	0.44206	0.468282
122	0	0	2.03812	0.790916	1.21317	0.306732	0	0.15554	0	0.315954	0.293327	2.25244	6.73544	0.870009	3.31809	1.87398	0.251948	0	0.201113	0.143138	0.450701	1.89477	0	2.1291	0.688001	0.771311	0.793847	0.443633	0.432439	1.73402	0.0239808	0	0.917846	1.29945	0.660936	0.411458	0.225232	0.856084	0.912864	0	0.198448	0.0140183	0.0376336	0	0.421127	0.574083	0.228169	0.648635	0.28091
123	5.0767	0	1.32868	0.400131	2.09756	0	0	0	0	0.0888208	0.275358	1.63547	9.37056	0.891793	3.10087	3.01594	0.154697	0.248748	0.249919	0.247879	0.659046	1.20057	0	1.00099	1.49605	0.851443	1.57311	0	0.978602	1.76041	0.0747043	0.242272	1.06718	1.40548	0.147336	0.773152	0	0.762627	1.21617	0.140638	0.019717	0	0.0601928	0	0	0.0577748	0.404777	0.179147	0.34378
124	0	0	2.55617	1.05718	1.72633	0.151134	0	0.284861	0	0.87342	0	1.42302	11.1133	0.488048	4.85559	3.45468	0.230893	0	0.406321	0	0	1.05591	0	3.09659	0.198233	0.932964	0.685332	0.415385	1.01904	1.03267	0	0.0834561	1.01183	2.20563	0	0.385626	0.0346569	0.266553	0.941481	0.188179	0.187905	0.634425	0	0.518704	0.0698016	0	0.166548	0.480128	0.423369
125	0	3.09829	3.48509	0.0411932	0.813237	0	0	0	0	1.03767	0	3.74714	9.13835	0.698155	4.3027	2.65324	0.320365	0	0.480847	0.164289	0.0210234	1.54056	0	1.49731	1.86495	0.857196	0	0	0.970196	1.51992	0.82329	0	1.89759	0.734967	0	0.263986	0.358789	0.23702	1.41015	0	0.256662	0.878531	0	1.8461	0.0714061	0.485805	0.891829	0.265502	0.80778
126	0	0	1.59506	0	0.796046	0.791085	0	0	0	1.14852	0	2.64266	12.4531	0.677168	4.64168	3.68686	0	0	0	0	0.710132	2.72218	1.3985	0.626036	1.5782	0	0.757192	0.558106	0.190285	1.83432	0	0	1.25726	0	0	0.527938	1.73689	0.164983	2.55479	0	0	0.504847	0	1.04038	0	0.144709	1.38677	0	1.41339
127	0	0	3.57612	3.04681	1.83115	0	0	0	0	1.10801	3.49597	3.40745	2.95087	0	7.87283	1.52077	0	0	1.50378	0	0.829035	5.8922	0	1.3947	0	0	0	0	0	0	0	1.33919	1.32599	2.08666	0	1.27571	0	0.0674003	0	0	0	0	0	0	0.0836854	1.21799	0	5.92991	1.15526
128	0	2.54381	1.54321	1.86318	0.465052	0	0.179693	0	0	1.08836	0	4.18472	9.7338	0.811456	3.00323	2.39164	0.381663	0	0.489167	0	0.160434	0.421476	0.207857	2.0498	0	0.698753	0.468092	0	0.777783	0.875132	0.335401	2.32531	0.895491	1.0157	0.317687	1.09299	0.836069	0	1.90198	0.0651491	0	0	0	1.12359	0	0	1.86826	0.574094	0.28497
129	6.9986	2.73192	0.485249	0.228917	0.75668	0	0	0	0	1.05863	0.366533	3.61164	7.73041	0.404725	2.81927	5.22035	0	0	0	0.667645	0.225919	3.05298	0	1.65595	1.75842	0.0375049	1.67788	0	0.338924	0	0	0.533863	0.858138	0.932731	0	0.0284135	1.36732	0.558828	1.03241	0	0	0.295531	0.249432	0.92667	0	0	0.282934	0.135616	1.42929
130	6.92401	0	0.675433	0.546547	0.632084	0	0	0.435278	0	0.387483	0	2.31131	8.61696	0.390363	1.54972	2.11076	0	0	0.749999	0.791109	0	1.4015	0	1.54617	2.57858	1.36111	1.3526	0	1.32604	1.52403	0	0.75182	1.60182	0.903711	0.0962174	0.622881	0	0.188871	1.92267	0.30229	0	0.902632	0	1.75772	0.28872	0.288074	0.729623	0.253513	0.561679
131	0	0	2.44525	1.66396	1.40466	0.0470082	0.000464179	0	0	0.604933	0.628609	2.79321	7.74557	0.62905	3.52906	3.84806	0.135289	0.312063	0	0.255373	0.305362	1.51585	0.200003	1.88475	1.55354	0.784471	0.891207	0	0.784661	2.08527	0.464238	0.297046	1.01378	1.56531	0.446993	0.394327	0.256022	0.872032	1.15514	0.21981	0.139697	0.15961	0.0268481	0	0.0540443	0.417321	1.0154	0.43637	0.28526
132	3.07169	1.93926	1.5602	0.940516	1.53521	1.01538	0	0	0.0492207	1.30415	0.648429	2.8667	6.23326	0.868392	4.70102	2.41077	0	0.27564	0.510649	0.234048	2.10015	1.91795	0	0.984315	0.0182354	0.35583	1.30631	0.497406	0.145473	1.51386	0.337083	0.039598	0	2.2054	0.788651	0	1.12071	0.70743	1.89966	0	0.222713	0.0790147	0	0	0	0.295652	0.617363	0	0.365024
133	0	0	2.1818	0.839028	1.76319	0.211328	0.00930692	0.0278515	0	1.0777	0.591625	3.26841	6.63479	0.469611	2.79869	2.6301	0.146109	0.108039	0	0	0	1.64038	0	1.65847	1.38445	1.15711	1.15235	0.0955447	0.806463	1.98227	0.487819	0.131265	0.781995	0.804501	0.421994	0.629673	0.506406	1.19211	1.28464	0.109314	0	0.234655	0	0.165818	0	0.593902	0.818166	0.148557	0.275096
134	1.67677	0	1.63609	0.953608	1.2624	0.115982	0.0326378	0.0982973	0	1.20584	0.909006	2.94012	8.11351	0.384616	2.8672	3.03573	0.0242733	0.170898	0.0961544	0.25968	0.0548999	1.50477	0	1.82058	1.65373	0.653157	0.886186	0.117905	0.850506	1.60606	0.36677	0.0647489	0.660724	1.05731	0.457938	0.365189	0.377895	0.70568	1.00897	0.0919953	0.0739774	0.0968706	0.0301713	0	0	0.123524	0.710008	0.339268	0.213308
135	0.998442	0	2.25517	0.88513	1.4359	0.121613	0	0.00617659	0	1.03321	0.660965	2.50533	7.85014	0.661437	2.89387	3.29061	0.0862167	0	0.125119	0.261862	0	1.48121	0	1.5366	1.45969	0.683979	0.963562	0.159409	0.900571	1.30574	0.408703	0.237646	0.661296	1.11348	0.361867	0.352547	0.28056	0.662395	1.0405	0.119511	0.1417	0.128392	0.00501097	0.207286	0.143477	0.162169	0.50169	0.367604	0.299499
136	2.83548	0	2.39848	0.843601	1.26778	0.0777224	0.027696	0.0713498	0	1.14112	0.899717	2.34721	7.7026	0.616041	3.18255	3.34187	0.0520732	0.103845	0.0664338	0.0799555	0.104129	1.90964	0	1.90158	1.57493	0.646324	0.840774	0.138515	0.843118	1.24243	0.351349	0.182516	0.637492	0.757773	0.369081	0.549666	0.173174	0.615857	1.06716	0.154703	0.114518	0.076398	0.0101122	0.0513055	0.129181	0.269813	0.486768	0.497911	0.196007
137	0	0	1.56247	0.599087	1.16619	0	0.0323265	0	0	1.07304	0.542215	2.75366	7.61973	0.426736	3.32055	2.76928	0.109538	0.0222633	0.011993	0.0089217	0	1.12861	0.0795106	1.87469	1.79419	0.586287	0.880369	0.0781393	1.0283	1.65149	0.365994	0.451384	0.855354	0.864978	0.386459	0.504433	0.0826557	0.998456	0.620513	0.0872775	0.0712518	0.18872	0	0.845113	0.163066	0.124922	0.996434	0.146802	0.172261
138	0.839225	0	1.13157	0	1.27876	0	0	0.225877	0.793323	1.14453	0.653543	2.40469	5.77382	0	2.56414	2.92096	0.188261	0	1.30937	0	0.153794	1.34833	0.058236	1.02331	3.26596	0.764716	0.100828	0	1.42917	1.08276	0.24507	0.40583	1.04694	0.94728	0.543666	0.153489	0	0.530065	1.5875	0.0731628	0.149954	0	0	0.798202	0	0.136216	0.77861	0.0210634	0.141224
139	0	0	0.995852	0	1.5376	0.723698	0	0	0.135124	0.711602	1.41142	1.12186	7.38743	0	3.49014	2.143	0	0	0	0.297899	0	2.64599	0	3.6911	3.49522	0	0.498015	0	0.247255	0	0.245677	0	1.01251	1.74416	0	0.230102	0	1.73359	0.497981	0	0	0.496048	0	1.69819	0.479296	0	0.882489	0.598699	0
140	0	2.32481	2.33593	3.63271	1.10452	0.257596	0	0.255833	0	0.520226	0.536479	0.534131	10.3606	0.485283	3.34401	3.43573	0.910815	0.452871	1.51843	0	0	0	0.169499	2.4736	2.59104	0.408873	1.10147	0	1.60066	0.396906	0.789961	0.133669	0.782365	4.19175	1.11801	0.11319	0	0	1.20489	0.361626	0	0.360557	0	0	0.569484	0	0.561284	0	0.344284
141	0	0	4.43327	1.16963	0.46408	0	0.113752	0.110122	0	0.337223	0.450303	1.67005	6.92187	1.24045	1.42323	4.69787	0	0	1.19174	0.840759	0.575654	1.13427	0	2.26939	2.50412	0.844518	0.856093	0.166584	0.949226	1.38042	0.543348	0.603501	1.06576	1.36925	0.361609	0.4629	0	0.856654	2.04031	0.148087	0.147906	0.635495	0.146832	0.460079	1.00236	0	0.777784	0.528619	0.417752
142	0	0	3.05949	0	1.55621	0.738685	0	0	0	0	0.176253	2.22007	8.70754	0.345246	2.67066	4.37049	0	0.638875	0	0.873381	0.359416	2.61365	0.515217	1.60125	0	0.391109	1.34576	0.284254	0.95	1.76	0.548759	0.539556	0.532825	0.672753	0	0.526587	0.851995	0.935594	0.157988	0.511099	0.509102	0.0766081	0	1.2084	0.0717804	0.0715524	0.764876	0.414005	0.94614
143	6.18578	0	1.64699	0.0086156	1.04146	0.0760321	0	0	0	1.93077	0.580075	1.20764	8.97172	0.370255	2.95635	3.76869	0	0.343253	0	0.142037	0	1.05887	0.218069	1.77421	0.814556	0.573616	0.847735	0	0.853899	2.81394	0	0.338078	1.44938	0.967177	0.717324	0.872446	1.0279	0.466384	2.17111	0.226392	0.225997	0.148983	0	0	0.032366	0.730261	1.47	0.580345	0.245911
144	0	0	1.79718	1.19736	1.48951	0.324485	0	0	0	1.04334	0.637331	3.28235	8.33966	0.127714	3.97518	2.93986	0	0.133746	0.173864	0	0.272131	1.2102	0.157732	2.51967	2.61106	1.11946	0.9721	0	0.332962	2.29599	0.268262	0.307374	1.61857	3.04039	0.822678	0.674977	0.852628	1.12348	1.67116	0.304953	0.101483	0	0	0.180894	0.297327	0.325541	0.843329	1.0844	0.0272644
145	5.05128	0	1.74186	0.842153	1.32219	0.291894	0	0	0	0.213846	0.427411	1.83206	8.95804	0.245047	2.45536	3.93971	0	0	0.54334	0.438373	0.679292	1.53989	0	1.93271	1.97402	0.943527	0.669375	0	1.31783	1.00746	0	0.328355	1.36999	1.122	0.62651	0.102512	0.766824	0.87321	1.35855	0	0.0939789	0.312375	0.09362	0	0.0299121	0.181431	0.632969	0.318733	0.652967
[truncated: 96 more columns]

## Sheet: S2C, 2xBio-Gln111 10 mM Dif
TL	NT1	NT2	NT3	NT4	NT5	NT6	NT7	NT8	NT9	NT10	NT11	NT12	NT13	NT14	NT15	NT16	NT17	NT18	NT19	NT20	NT21	NT22	NT23	NT24	NT25	NT26	NT27	NT28	NT29	NT30	NT31	NT32	NT33	NT34	NT35	NT36	NT37	NT38	NT39	NT40	NT41	NT42	NT43	NT44	NT45	NT46	NT47	NT48	NT49
20	0.953114	-0.566702	0.813753	-0.881156	0	0	-0.545046	0	0	0	0	0	-0.54183	1.46646	0	-0.698589	0	0	0	0
21	-7.51913	0	11.7412	0	-1.09146	-0.496645	0	0	0	-0.362269	0	-0.724075	1.46308	-0.360731	0	-2.65001	0	0	0	0	0
22	-6.06339	0	10.4223	1.62323	-0.124512	0	-0.124195	0	-0.560362	-0.511023	0	-0.497913	-0.74648	-0.121041	-0.845196	2.32874	0.60742	-5.3876	0	0	0	0
23	-7.56682	-2.96762	11.1951	-1.98085	-0.159573	-0.367372	0.584625	-0.138529	0.574655	0.199076	-0.0203091	-0.306459	0.336043	-0.0193819	-0.483304	-0.880846	-0.067094	0	2.0687	0	0	0	0
24	-5.05926	0.270451	-4.24044	-2.94847	-0.395064	-0.0976018	-0.116204	-0.146772	0.294941	-0.316289	0	-0.919167	-1.10691	0.156111	-0.781767	-1.66978	-0.0719129	0.106534	0	1.03177	16.0098	0	0	0
25	11.9516	0	-1.9396	2.32994	-0.932522	-2.48429	0	0	2.22619	-0.1678	-0.13041	-3.03097	-2.35277	0.6371	-2.19544	-2.77595	0	0	-0.562295	-0.572768	0	0	0	0	0
26	-3.51803	0	-1.36186	-2.88296	-0.444046	2.08109	0	1.68906	7.32612	0.112392	-0.211129	2.75932	-1.51721	-0.205173	-0.847654	-0.866101	0	1.26821	-0.602571	-0.600202	3.72543	-5.90468	0	0	0	0
27	9.17887	0.363115	0.24592	-0.426156	-1.07326	0.134748	-0.00656116	-0.355233	-0.31905	-0.00834287	-0.154693	-0.36555	-2.08687	-0.0232594	-2.0568	-1.40497	-0.12898	0.00309801	-0.0699472	-0.537192	0.466382	-1.38776	0.0124857	0	0	0	0
28	5.51543	0	-3.10324	-1.43502	-1.27115	0.0885528	0.214519	-0.277785	3.89241	-0.0034775	-0.338035	-1.09293	-4.39153	-0.0309399	-0.229565	-1.50791	-0.155226	0.286748	-0.333012	-0.064223	-0.264185	-1.53344	0	-0.208032	7.0488	-0.806761	0	0
29	-2.04861	0	3.21935	-5.29276	-0.287124	-1.01936	0	-0.284925	4.23967	1.89438	0.586895	-2.73981	-1.37003	0	0	0.0477864	0	0.282274	0.845558	-0.52037	0	0.746193	1.15373	0.547149	0	0	0	0	0
30	-11.3273	0	4.24901	-2.1981	-0.308177	-0.0116682	-0.167904	0.58083	7.07283	2.15176	-0.306429	-0.222405	-0.422553	0	0.00700586	0.128306	0.0526907	0.0298328	0.673948	-0.0660843	0.376651	-1.35006	-0.226454	0.208444	1.15434	-0.0785737	0	0	0	0
31	-6.74278	-2.11736	12.7808	-3.95337	-0.606186	-1.50997	0	0	4.86844	-2.54879	0	-1.53159	-1.91583	-0.286263	0	-0.345272	0	-0.284307	0	0	-0.0429129	1.60937	-0.280745	0	1.5956	-0.279935	1.59106	0	0	0	0
32	-7.22006	-0.627949	7.99978	-3.82682	-0.2949	-0.105319	-0.294092	0	5.28259	-0.115241	0	0.687188	-1.52399	-0.284475	2.42503	-1.36786	0	0	0	-0.278085	0	-0.728611	0	-0.824288	-0.548355	0	0.923415	-0.547421	1.26947	0	0	0
33	4.24643	-1.65233	5.1177	-4.47849	-0.904246	0.857752	-0.338177	0	0.0281504	-0.237924	-0.688076	-0.95139	-0.698934	0.098687	0.207603	-0.419618	-0.106408	-0.106366	-0.863963	0.359079	0	-1.23212	0.158652	0	0.213118	0	1.6692	-0.00906848	-0.269257	0	0	0	0
34	10.3546	0	-1.41338	-1.35354	-0.334128	-0.187641	-0.280507	-0.342975	2.0209	-0.856008	0.0908337	-0.146482	-1.56193	0	-2.44508	-1.80315	-0.138102	0.0984865	-0.604619	-0.0292017	0.457528	-2.1484	0	-0.094486	-0.0565218	0.052464	0.380841	0.0174368	0.323056	0	0	0	0	0
35	4.03154	-0.0809284	-1.53325	2.68346	0.197015	0	0	-0.0366629	1.12739	0.444864	-0.146294	-0.892203	0.115535	0.255719	-0.858617	0.550182	0.0210013	0	-0.711526	-0.222969	0.119643	-2.97277	0	-0.164717	0.228406	0.0406791	0.258334	0.0226901	0.0336209	-0.43938	-2.07076	0	0	0	0
36	-1.39308	0	3.64508	2.34797	-0.844609	0	0	0.0340941	0	-0.528183	0.0595933	-0.139128	-0.509973	-0.495513	0.156957	-1.10028	-0.200838	-0.301015	-0.0810107	0	0.592096	-0.434267	0	-0.237758	-0.0622967	-0.155331	0	-0.193443	-0.193323	0.00759424	0.0266625	0	0	0	0	0
37	2.50131	0	4.03822	1.43775	-0.534406	-0.533366	-0.0715313	0.218332	0	0.602985	0.0416332	-0.533081	-1.99079	-0.0669052	-0.644884	0.275288	0.0745772	0.0161828	-0.973984	-0.510437	0	-2.31787	0	-0.60587	-0.451464	0	0.0515022	0	-0.0533191	-0.0884873	0	0.118603	0	0	0	0	0
38	2.79054	0	1.47053	2.39416	-0.265688	0	-0.221595	-0.0572401	0	0.290665	-0.0192295	-0.516967	-0.473525	-0.301728	-0.483223	-0.540724	-0.0214887	0.0149189	-0.385423	-0.320397	0	-3.01343	0	0.190296	-0.358693	-0.0460796	0.190074	0	0.00724778	-0.0802701	-0.090185	-0.21706	0.154119	-0.0895886	0	0	0	0
39	0.0548865	0	4.59156	3.932	-0.377117	-0.397446	0	0	0	-0.910518	0.062372	-0.526295	-0.414347	-0.574376	-0.31841	-0.280235	0	0.071904	-0.516546	0.178731	0	-2.35232	-0.362722	-1.13592	0.0389025	-0.00938148	-0.262682	0.0348218	0.58905	-0.358914	0.0203672	-0.0984933	-0.124331	-0.652829	0.0982782	0	0	0	0
40	6.90778	0	2.19102	1.96799	-0.275695	-0.264339	0	0	0	-0.525139	-0.0092238	-0.674614	-2.90235	-0.00722428	-0.93491	-0.700111	-0.0878312	-0.121344	-0.319349	-0.303827	0	-2.35221	0	-0.787035	-0.672562	-0.085067	0.0322201	-0.055552	0.0336865	-0.00305311	0.0278129	0.0203159	-0.164229	0	0.0647793	7.14781e-05	0	0	0	0
41	6.61811	0	1.86394	3.86215	-0.309842	-0.235755	0.0211364	0.0446957	0	-0.689416	-0.255435	-2.39019	-3.67455	0.00654791	-1.10387	0.30692	-0.00279099	0.00525438	-1.00193	-0.121703	0.135173	-1.71727	0	-0.205659	-0.624353	-0.0276402	-0.0302717	0.00451574	0.329617	-0.0926459	-0.0298727	0.0550384	-0.123176	-0.00896637	-0.0782749	0	-0.529487	0	0	0	0
42	13.943	0	-2.1567	3.656	-0.980343	0	-0.435918	0	0	-1.51426	0.240566	-1.79714	-5.20216	-0.30809	-2.32972	-1.89402	0.162528	0.0328763	0.0053311	-0.640555	-1.34334	0.782312	0.223317	-0.336839	0.130039	-0.265232	0.31411	0.000227936	0.15547	-0.129053	0.000105722	-0.128626	-0.0347319	0.312877	0.0312874	-0.0972662	0.0623297	-0.458425	0	0	0	0
43	10.0218	0	4.00381	0.902576	-0.120276	-0.18206	-0.476724	0.0385729	-0.446727	0.0838739	-0.204704	-1.76335	-4.00528	-0.263481	-1.19337	-1.17628	-0.0176292	-0.0139769	-0.556742	-0.39945	0.266322	-1.87892	0	-1.06906	-1.11996	-0.609629	0.0762628	0.000185297	-0.0716751	-0.49533	0	-0.212754	0.0563343	0.157866	0.00918767	-0.00744616	0.34914	0.318897	0	0	0	0	0
44	3.7488	0	2.19605	4.86922	-0.624535	-0.279724	0.0359622	0	0	-1.31109	-0.461815	-0.338587	-2.14693	-0.00360003	-1.91349	-1.55396	0.0302434	-0.183233	-1.3411	-0.415029	0.415081	-0.526806	-0.378455	0.17076	-0.11773	-0.437565	-0.244723	-0.172891	-0.250953	0.0160993	0.0145079	0.109799	0.170912	0	0	0	0.321317	0.310055	0.140121	0.153289	0	0	0	0
45	10.1606	0	1.55628	2.78962	-0.664222	-0.0279454	-0.196852	-0.398668	0	0.0284382	-0.0286164	-1.31127	-4.40874	-0.130933	-0.536728	-2.46492	-0.124	0	0	-0.212531	0.318403	-1.19383	-0.341673	-0.72643	-0.526617	-0.49466	-0.78818	-0.131845	-0.0241334	-0.848079	-0.0260922	-0.0353727	-0.20623	-0.279783	0.0172514	0.000805512	0.305429	0.461358	0.15282	0.0598878	0.277444	0	0	0	0
46	5.26037	0	-0.27481	3.85875	-0.223271	-0.0112001	-0.249505	0	0	-0.141902	-0.409091	-0.627023	-3.35219	-0.410368	-0.91256	-0.995393	-0.035668	0.0086675	-0.245626	0	0.835875	0.432016	-0.27761	0.424138	-1.29329	-0.666074	-0.289171	-0.0820306	-0.865712	-1.12402	0.0167876	0.236025	-0.0994779	0.394202	0.0179777	0.0276542	0.225161	0.142991	0.185569	0.0959776	0	0.172023	0.251807	0	0	0
47	3.78167	-0.704003	3.56194	1.57194	-0.282451	-0.122978	-0.140698	-0.388766	0	-0.202821	0.129677	-0.755121	-2.795	-0.335433	-0.611343	1.05252	0.00330598	0.0689198	0	0.000665783	0.214587	-0.712736	0	-0.960238	1.47525	-0.285774	0.443252	-0.30499	-1.54719	-2.58145	0.013045	-0.209035	-0.180454	0	-0.150522	0.0539296	0.396818	0.314488	0.100573	0.093583	0	-0.0184555	0.0132769	0	0	0	0
48	0.837834	0	3.03591	3.02117	0.0155368	-0.018095	-0.114994	-0.110421	0	-0.516753	-0.320282	-1.1743	-1.76924	-0.230153	0.0660845	-0.601295	-0.0383324	0.0866236	-0.164414	-0.119568	0.622334	0.754039	0	0.504703	0.42955	-0.0294058	0.223218	0.0868382	-1.2126	-3.33815	-0.290658	0.0739776	0.0878164	-0.244551	-0.195843	-0.408445	0.68914	0.111838	0.170669	0.042541	0.018134	0.0186704	0.0240431	-0.0823448	0.0591739	0	0	0
49	2.48224	0	0.904594	3.531	0.177537	-0.349006	0.0476817	0.0307985	0	-0.974597	-0.0644441	-0.103551	-1.66884	-0.172616	-0.0182757	0.147654	0.0105554	0.0711696	0.124193	-0.535354	0.795701	-4.28761	0	0.527041	1.84228	0.0904498	0.389276	-0.130816	-0.780667	-2.41657	-0.120941	0.372599	-0.111306	-1.26449	-0.351246	-0.0268152	0.585959	0.361389	0.41916	0.105776	0.0387589	0.083255	-0.0445858	0.460112	-0.177477	0	0	0	0
50	2.75781	0	0.0448457	2.85871	-0.344306	0	-0.146422	0.138777	0	0.0190596	0.0472192	-0.872653	-1.79746	0.180694	-1.06949	-0.171443	-0.155326	0.0845035	0.0806689	0	0.78154	-0.477717	0	0.985039	0.828378	-0.0838858	0.768194	-0.244468	-0.540142	-2.48214	-0.234718	0.266963	-0.299801	-1.16515	-0.417661	0.0441344	0.235457	-0.244369	0.0312073	0.0276131	0.0925715	0	0.0254756	0.319927	0.12837	0	0	0	0
51	1.06818	0	1.93772	2.30211	-0.242373	0.163797	-0.342009	0.104105	0	-0.388284	0.0567207	-0.922035	-1.99318	0.105459	-0.494165	1.17024	-0.190428	0	-0.803659	-0.023001	0.752995	0.170498	0	2.30427	0.558419	-0.28406	-0.246565	-0.0113577	-0.923055	-1.94157	-0.30011	-0.496134	-0.360079	-0.736252	-0.594084	-0.0211514	-0.0267654	-0.230507	0.274844	-0.0499358	-0.0589586	0.0137651	0.0119674	-0.0537362	0.155282	0.071857	0.166487	0.344737	0
52	0.805821	0	-1.94674	3.23727	-0.101233	-0.0791144	0.0293611	0.0232492	0	0.225106	-0.349112	0.417815	-2.71357	0.00456256	0.061241	1.82338	-0.105999	0.216012	-0.867218	0.126022	0.42148	-0.353511	0	0.779023	1.64659	0.0302642	1.01087	0.0384613	-0.160118	-1.91031	0.00171185	0	0.0531633	-2.70389	-0.53568	-0.251325	0.0633881	-0.753398	-0.745295	-0.489251	0.0345236	0.0909319	0	-0.0202541	-0.0440351	0.0083081	0.0530816	2.92842	0
53	1.55316	0	-0.0427659	3.56337	-0.0328115	0	-0.174374	0.127417	0	-0.778104	-0.0277501	-0.767613	0.172788	0.0339908	-0.148318	0.78549	-0.0329526	0	-0.302606	-0.0185687	0.751095	-1.46523	0	0.739665	1.35011	-0.185144	0.52547	-0.110298	0.982119	-0.245081	-0.0256953	0.32275	0.00621883	-2.2573	-0.517558	-0.449976	-0.335224	-1.77261	-1.02883	-0.0355322	-0.173342	-0.223968	0	0.153938	0.0716529	0.0287908	0.0805387	-0.0400579	0.069172
54	-0.323788	0	-0.525958	3.33741	0.137743	0	0.000381567	0.0857758	0	-0.0741857	0.0511073	-0.0975937	-0.868048	-0.0720273	-0.453724	0.628982	0.0219733	0.0735658	-0.117726	0	0.396361	-2.27806	0	1.4416	1.29792	-0.0323079	0.631671	0.126725	0.999768	-0.403471	-0.155973	-0.0326521	0.00190111	-1.65234	-0.12859	-0.277635	-0.0211514	-1.05734	-0.670345	-0.078617	-0.276602	-0.063491	0.001338	0.0632918	0.00147524	0.0128191	0.0683143	0.0744992	0.00883451
55	4.45893	0	-1.33895	2.76488	-0.104395	0.103691	-0.016033	0.0969435	0.152347	-0.542923	-0.312106	-1.38026	-4.16136	-0.375081	-1.21657	0.389697	0.0106403	0	-0.158415	-0.0974433	0	-4.00492	0	-0.501787	0.669168	-0.424	0.371134	0.0216677	0.802054	0.641927	0	-0.0561533	-0.587213	-3.15276	-0.290305	-0.0749001	-0.558838	-1.62807	-1.9806	-0.40228	-0.33789	0.0399836	0.0392279	-0.102265	-0.0304524	0	-0.0940181	0.208441	0.07777
56	-6.30179	0	0.751641	3.50976	0.094674	-0.107995	0.0257505	0.117892	-0.492558	-0.84639	-0.222044	0.109828	0.46486	0.243497	0.192383	-0.179781	0.0758061	0.0653912	0.194087	-0.534984	0.631109	-2.1441	0	2.12462	1.44837	0.178411	1.04359	-0.14774	0.907128	0.557291	0.00802548	0.305611	0.311557	-0.484728	-0.116296	-0.152828	0.457315	-0.564216	-1.21345	-0.109583	-0.630333	-0.290206	-0.0146919	-0.255179	-0.0506654	0.0216867	0.0269188	0.201643	0.0652563
57	0.336858	0	-2.86722	3.40224	0.131647	-0.343664	0	0.0730409	0	-1.35598	0.243043	0.0523299	-1.74478	0.258405	1.13646	-0.169002	-0.00924437	0.145394	0.13274	0	0.772772	-4.77521	0	-0.170677	-0.517072	0.518677	0.0305673	0.0654064	0.953295	1.82728	-0.286979	0.356507	0.11002	1.43861	0.260577	0.110688	0.101733	0.335353	-0.568571	-0.220299	0.118484	-0.103995	0.0160155	-0.39448	-0.256712	0.0274753	0.0670217	-0.030987	0.0325383
58	2.51568	0	-2.9989	3.32105	0.587028	0	-0.234923	-0.493975	0	-1.69751	-1.11914	0.83168	2.38965	0.0123478	-0.380693	1.65737	-0.211937	0.118494	-0.447302	0	0.469378	-9.43012	0	2.29279	1.70292	0.169222	1.46006	0.116858	2.05225	-0.185882	0.0895225	0.302353	1.55482	-1.3576	0.00631077	-0.484427	0.643018	-0.146026	-0.127263	-0.136106	-0.244683	-0.678411	-0.0552513	-2.10712	-0.0629926	0.043756	-0.142375	0.18553	0.0247028
59	-0.18988	0	-3.45679	1.77412	-0.27048	-0.0527747	-0.199829	0.0550424	0	-1.11296	-0.569067	0.663048	3.665	0.137626	0.265158	0.8751	-0.0597081	0.189698	-0.224423	-0.416485	0.272944	-15.9118	0.014916	2.64152	2.68759	0.51225	1.41208	0.0655924	1.23564	0.618237	-0.487575	0.415639	0.596844	-1.88683	0.297863	0.295022	1.78951	1.71387	2.5585	-0.0767095	0.0691131	0.387475	-0.0208247	0.217076	-0.297476	0.0238913	-0.18467	-0.27851	-0.0435278
60	-0.311123	0	-2.30956	2.95067	-0.486053	-0.0487629	0.0190602	-0.0350471	0	-0.461208	0.175972	-0.0636234	0.378932	-0.137539	0.143988	0.42552	-0.0526946	0.030539	-0.114077	0.0254848	0.657486	-8.50751	-0.0384476	0.863334	1.6421	0.492758	0.937818	-0.0104172	0.930126	0.657175	0.097908	0.0302779	0.222618	-0.812817	0.254404	0.56378	0.74406	1.76745	1.97711	-0.0242957	-0.0853606	-0.322145	0.0119599	-0.985877	-0.191153	0.0538022	0.0778926	-0.769935	-0.0983269
61	-2.89375	0	-2.69355	1.80523	-0.806117	0.0786991	0.0595737	0.0698871	-0.0637334	0.4688	0.345782	0.142812	1.06412	0.139407	0.0176772	0.330375	0.0127937	0.123831	0.148568	0.191468	0.724942	-11.5232	0	1.4786	0.553842	0.359258	0.761567	0.0614923	0.703623	0.166467	0.0526526	0.347263	0.0511777	-0.601477	0.339679	0.0405413	1.37742	1.02258	2.41013	-0.0343816	0.428059	-0.0788807	0.0173042	0.337676	0.0777706	0.0578188	0.0720178	-0.668224	-0.00835827
62	-3.13214	0	-4.46289	2.78342	-0.000260608	-0.0509101	-0.231189	0.109095	-0.322724	0.30369	0.175517	0.114036	-0.629865	-0.0812213	-0.343189	0.133312	0.0689558	0.0343533	-0.0333852	0	0.760225	-8.4728	0	1.80964	0.984182	0.289668	1.23371	0.0539485	0.626583	-0.496329	0.0472409	0.178085	0.175857	-0.363644	0.306771	0.318307	0.926601	2.08322	2.3805	0.447732	0.121984	0.666667	0.0417824	0.451997	0.0290457	0.00525407	0.00402153	0.012703	-0.160251
63	-1.467	0	-0.94954	2.54348	-0.288389	0.0370151	-0.178653	-0.294378	0	-0.532925	0.0464404	-1.08121	-2.97967	-0.348977	-1.27551	-2.14057	-0.0815031	0.101543	-0.212114	0.0986744	0.689138	1.22427	0.35143	0.564114	-0.0916339	-0.265185	0.744322	0.0651162	-0.437164	0.0144704	-0.122686	0.196421	0.162634	1.00371	0.323419	-0.168519	-0.183482	0.870395	1.06158	0.166313	-0.143837	0.434084	0.0269734	-0.213529	-0.0350628	0.0550098	0.0595217	0.968939	0.082998
64	-3.78742	0	0.698043	0.513641	-0.515316	0.560688	0.0315122	0.124142	1.03668	0.117894	0.288034	-0.370526	-1.83129	-0.337724	0.189738	-0.426266	0.013799	0	0.0102993	0.0249179	0.893446	-6.1979	-0.07093	1.72262	0.824025	0.466182	1.33039	-0.234503	0.651766	0.0992884	0.0448335	0.22829	-1.15251	-3.53639	-0.0321734	0.615926	1.15322	1.18308	1.5439	0.477985	0.357701	0.533254	-0.0196313	0.35351	-0.394466	0.00900352	0.352148	1.45464	-0.119301
65	0.635919	0	-0.928007	5.77317	-0.473837	-0.132557	0.0221169	0.0759017	0	-0.635702	-0.0467279	-0.634831	-2.57887	-0.0689617	-0.792337	-1.80607	0.0232968	0.0774364	0.207552	0	0.698632	1.53049	-0.725104	0.414088	0.107269	-0.334782	0.338459	0.0461573	0.180001	-1.58298	0.0292842	0.0591902	-0.000643845	-0.0286667	-0.105691	-0.31372	-0.301972	-0.647744	0.342091	0.240811	-0.0364234	0.113769	0	0.223707	0.0929382	0.0695688	0.00867487	0.781082	0.142049
66	-4.05881	0	1.09494	5.83628	-0.00918666	-0.499567	-0.0824463	0.034845	-1.15445	-0.303645	-0.141144	-1.19792	-5.01918	-0.153358	-1.92501	-1.9667	0.059868	0.0177438	-0.415653	-0.796758	0.684084	4.68838	0.216803	0.303858	-0.352341	-0.177227	0.377835	0.00581779	-0.421434	-0.838047	0.0901976	0.412414	1.00743	2.64693	-0.151562	-0.0263048	0.24285	-0.88932	0.256184	0.0485416	-0.349774	0.135845	-0.0373411	0.16739	0.178486	0.182223	0.191498	0.422961	0.357068
67	10.5126	-12.5239	10.4988	4.28467	-1.39041	-1.87059	0	-0.703239	-2.10047	0.709972	-0.686589	0.247801	0.406488	0	0.91051	-1.99118	0	0	-0.599803	1.3331	1.07736	-14.2187	0	-1.40169	3.56356	0.605686	-1.18255	-1.64817	0	1.56844	0.694341	0	-3.37029	1.46125	-1.80181	0.124128	3.84266	2.63573	0	0.193239	0	-0.429522	0	0	0	0.0254083	-0.42722	0.0970843	-0.850451
68	0.3229	0	3.31642	6.15583	0.759913	-1.37546	0.364926	0.0802352	-0.363116	-0.0479471	-0.686419	-0.422865	-2.79747	0.423464	-2.74498	-2.64699	0.198146	-0.0929607	0	0.311985	0.632557	-4.60829	-0.485049	0.274963	0.242252	-0.242899	0.664736	-0.280034	-1.31143	0.234008	0.0532697	-0.224837	1.35308	1.64033	0.525625	-0.252475	1.40843	0.0169359	0.872535	0.153473	-0.228619	0.375889	0.0727334	-0.354019	-0.0374572	0.0581695	0.0193657	0.648508	0.143829
69	7.69699	0	-3.59264	4.33513	-0.24738	-0.767901	-0.0733714	0.168463	-0.245399	-0.724317	-0.266189	-1.10306	-1.73227	0.13024	-0.35199	-1.056	0.0281658	0.294692	-0.644735	0.263453	0.516692	0.792171	0	-0.161717	1.05133	-0.186421	-0.0780191	0.00491083	-1.19794	-2.75282	0.028817	0.0515942	1.0247	-0.208477	-0.119333	-0.276445	0.797688	-0.18986	0.0441574	0.196248	0.0461449	-0.287865	-0.041799	0.240831	-0.0404468	0	0.0685764	0.225918	-0.0301407
70	-1.72463	0	2.45272	3.19127	-0.128976	-0.00242922	0	-0.429575	-0.111326	0.0373998	-0.40698	-0.185801	-1.35287	-0.22984	-0.685125	-0.361768	0.0230117	0.204685	-0.0606513	0	0.638687	2.17902	0	-0.262641	0.914759	-0.234284	0.0310725	-0.20488	0.258757	-0.764359	0.0959902	-0.0669655	-0.252638	-2.36186	0.0218854	0.0153973	0.668459	-0.305404	-0.236636	0.315197	-0.0264431	0.0445805	-0.0257308	0.119224	0.014818	0.0598059	0.0295948	0.467345	0.0925453
71	-2.04468	0	6.56921	3.90595	-0.37615	0.283637	0	0	0	-0.448806	0.132741	-0.374875	-1.37145	-0.151767	-1.04857	0.849381	0.120681	-0.0598864	-0.0519079	0.167215	0.620875	2.35607	0	0.659366	0.962817	0.0551394	-1.2831	-0.0595678	-0.457854	-0.547914	-0.12594	-0.115579	0.222169	-0.920194	0.0722858	-0.0840527	0.955684	-0.0193796	-0.997312	0	0	0.0985495	0	0	0.0737086	0.0273752	0.294852	0.0779938	-0.106233
72	-1.8523	0	1.92556	2.29355	-0.139241	0.259398	0.0296379	0	0	-0.204687	0.012711	-0.365134	-1.19335	-0.0660505	-0.574851	-0.496445	-0.04972	0	-0.504793	-0.219845	0.676016	0.317876	-0.360026	0.085445	-1.03054	-0.109527	0.0512876	0	-0.00384924	-0.210289	-0.00267792	-0.135156	0.345032	-0.114315	0.072064	0.0366384	0.400981	-0.116767	-0.0655817	0.02156	-0.0267202	0.0499179	0.00944661	0.177111	0.0117604	0.0845301	0.167207	0.191657	0.310505
73	-0.942573	0	0.296908	4.14134	-0.277272	-0.0214895	0	0.0858464	0.693829	0	-0.153041	-0.909144	-3.63833	0	0.0772066	-0.806969	-0.063864	0.230667	-0.0778382	0	0.884819	0.00892461	-0.185933	1.111	0.807967	0.217127	-0.0508417	-0.00979791	0.617381	-0.525087	-0.336224	0.212477	-0.626574	0.240596	-0.326509	-0.0543797	-1.45065	-0.338721	-0.0539599	-0.0535561	0	0.299263	0	-0.160509	-0.0292166	0	0.175052	-1.01751	0.176348
74	-0.379186	0	1.18991	5.34236	-0.514464	-0.284496	0.0199015	0.0474012	-0.568116	-0.0714612	-0.158997	-0.800559	-1.77496	-0.250585	-0.439133	-0.0834344	-0.131741	0.18149	-0.53444	0.0155614	0.814118	0.880002	-0.208124	0.985576	0.764265	-0.331003	0.199154	0.0289043	0.12257	-0.226737	-0.133651	-0.174094	0.0409142	-0.794295	-0.0689139	-0.101812	0.668921	-0.127283	0.0859473	-0.0135952	-0.0904169	0.00586492	0.0016611	-0.237847	-0.088652	0.0779945	0.146798	0.226973	0.0588802
75	5.0131	-0.673597	5.66571	4.16073	-0.160367	-0.198955	-0.161881	0	0.40921	-0.483326	-0.0367298	-0.472377	-2.49274	-0.0537339	-0.57592	-1.02892	0.0410622	0.140746	0.0650148	0	1.20973	0.603581	0	0.385569	0.723075	-0.0237259	0.779147	-0.0806627	0.0603764	-0.719514	-0.094864	0.0847423	-0.127292	-0.130175	-0.136732	-0.148727	1.40648	-0.133487	-0.200449	0.0191441	0	0.0361903	-0.0272325	-0.0223876	-0.0272125	0.0361776	0.15226	0.373165	-0.0669505
76	2.37068	0	1.4734	1.50653	-0.062184	-0.0990957	-0.0743407	-0.1274	-0.212774	-0.671953	0.2372	-0.376046	-1.11933	-0.0600221	-0.445069	0.0716122	0.0397725	0.056369	0	0.21307	0.946215	1.13984	0	-0.591064	0.44781	0.0817317	0.415784	0.031515	-0.0642004	0.201658	0.0793264	0.202478	-0.0636509	-0.0656824	-0.0893754	-0.0279278	1.1897	0.049748	-0.251464	0.035065	0	0.0179193	0	0.00146963	0.0582127	0.139256	0.289184	-0.736958	0.0515965
77	-4.52802	-0.0962462	2.53475	3.85429	-0.329595	-0.15344	-0.0735014	0	-0.492113	-0.0906514	-0.138438	-0.459553	-2.21329	-0.19027	-0.70367	-0.951758	-0.014188	0.129735	-0.0534719	0	0.529829	0.330096	0.210557	0.131517	0.456119	-0.151669	0.380857	0.0665761	0.158735	0.11965	0.0828373	0.314114	0.181419	-1.18647	-0.0961977	-0.093237	1.00003	0.136	-0.116051	0.0253632	0	0.088463	-0.0147109	0.195597	0.260829	0.258527	0.0955163	-0.646675	0.184597
78	-0.401566	0	1.09557	3.44608	-0.106057	0.0192115	-0.0137759	-0.168947	0	-0.159326	0.0331333	-0.728408	-1.64235	0.067541	-0.948412	-0.435582	0.00655981	0.0212552	-0.554596	0	0.591783	-1.64182	0.138703	0.118127	0.185134	-0.0570343	0.876292	0.0885932	0.328139	-0.128963	-0.0228711	0.126	0.656982	1.53063	-0.000195698	0.0191598	3.77064	0.658344	-0.00334849	-0.01178	0.00255342	0.0392024	-0.0117557	0.0181062	0.00817685	0.067214	0.319198	-0.620117	-0.113962
79	1.75546	0	1.96287	2.27082	0.12463	-0.259449	0.0341169	-0.14656	0.0108979	-0.329971	0.0197696	-0.981726	-2.7401	-0.102552	-1.26021	-0.893506	0.0188865	0.0931734	0.0526116	0.0197105	0.706882	-0.0766318	-0.0323664	0.340518	0.135414	0.113562	0.516854	-0.0389653	0.0910443	-0.0039186	0.00667154	0.150325	0.321285	-0.487731	-0.000268631	0.0332789	1.48373	0.433442	0.0746597	-0.00873014	-0.0243759	0.0644051	0.00832218	0.114982	0.00839406	0.00275575	0.218125	-0.572268	-0.0294323
80	-0.767398	0	1.04884	1.51555	-0.577216	-0.214374	0.0346164	0.141137	0.0360133	-0.166953	0.0165817	-2.42105	-8.63077	-0.346388	-1.13773	-1.58976	-0.063073	0.064378	0.733886	0.220914	1.86362	1.23188	0.0561676	1.11832	0.95595	0.0117684	0.353832	0.010233	-0.0175667	-1.0339	-0.00157428	0.291353	0.208225	1.25776	0.057617	0.162893	3.85062	0.576351	-0.143869	0.0381847	-0.000190843	-0.0473205	0.00716607	0.207399	0.0681113	0.120609	0.400496	-0.0419066	-0.0148911
81	-1.45329	0	1.58463	2.64158	-0.0517514	-0.0778524	0.000612267	0.208832	0	-0.197174	-0.21113	-1.66708	-5.2753	-0.199666	-1.16508	-0.782574	-0.117334	0.0852784	0.417204	-0.168748	1.15992	1.41023	-0.0243166	0.562783	0.878231	-0.0130476	0.787084	0.0633454	-0.071106	-0.496466	0.0443766	0.138083	0.0625477	0.379338	0.0517792	0.0452644	2.24617	0.872521	-0.246525	0.0105639	-0.0314934	0.0697437	0	0.177814	0.0400953	0.27217	0.540089	0.261841	-0.0119063
82	-0.491451	0	0.900136	2.56898	-0.0921421	0.0183528	0.0250673	0	0	-0.618747	-0.181679	-1.8307	-5.55027	-0.296451	-1.20494	-1.68553	0.00833354	0.0914135	0.0671849	0.112457	1.23261	1.87359	0.0739254	1.00762	0.64974	0.000847674	0.325978	0.00159775	-0.150468	-0.391936	0.00368749	0.013853	0.0172032	0.400085	0.050006	0.022354	2.42712	0.406569	-0.42206	0.00370892	-0.014922	-0.0373287	-0.00580266	0.179449	0.0505373	0.24832	0.531024	0.188123	0.0315666
83	0.0644945	-3.13626	-5.29195	4.0625	0.377721	0.17855	0	-0.327365	0	-0.389215	-0.658887	-0.598634	-2.06864	0	-0.618912	0	0	0	0.0734177	0.222665	0.781254	-0.833708	0.459402	0.438845	-0.00202414	0.0406113	-0.833025	-0.354169	-0.211735	-0.505801	0.0304601	0.631452	0.654046	-0.512771	0.271114	0	1.28883	0.788903	0.0462112	-0.0948698	0	0.202976	0	0	0.0675529	0	0	0.00825977	-0.0100402
84	-2.68886	0	3.03377	3.55185	-0.0867611	0.408656	0.169042	0.0883806	0.153408	0	0.222151	-0.769693	-2.13168	-0.203017	-0.493755	-1.13035	-0.0665679	0.284966	-0.0375502	0	0.837812	3.44498	0.312507	0.128955	0.554565	-0.203013	0.719311	-0.0696831	0.364715	0.683315	0	-0.154997	-0.14602	-1.08482	0.0875196	-0.182562	2.93298	0.784909	-0.0103454	0	0	0.134291	0	0.202088	-0.197748	0.275135	0.034856	-0.996988	0.123732
85	-5.56513	0	0.288402	1.20704	-0.160606	-0.20772	0	-0.110172	-0.321162	-0.377529	0	0.132056	-1.44312	-0.0516294	-0.541306	-0.0555295	-0.0494488	0	0.168242	0	0.164536	-1.53671	0.397739	0.516122	0.321416	-0.168229	0.129893	0.0780812	-0.86272	-0.455292	0.0203033	-0.122356	0.00311357	-1.64375	-0.437458	-0.055533	3.71048	3.29478	0.101302	0	0	0	-0.00724103	0.234213	-0.0364592	0.0453334	0.292798	-1.6012	0.122158
86	-2.88055	0	1.79653	-0.840626	-0.562351	0.0108086	-0.0577611	0.233651	0.23894	-0.281319	0.0578339	-0.148243	-1.10978	-0.240527	-0.945607	0.0115434	0.110166	0	-0.278718	0.126231	0	-3.65566	0.708068	0.405814	0.45142	-0.860172	0.0319074	0.0362647	0.2731	-0.336631	0.203077	0.21189	-0.765748	-1.15314	0.0974299	0.169078	3.52957	1.40924	-0.235455	0	-0.0458589	-0.0795644	0	0.17264	-0.0457266	-0.0146942	0.322529	-1.91642	-0.572379
87	3.03976	0	-4.89558	-0.66434	0.126412	0.812099	-0.0517546	0.131074	0	1.14472	0.0173739	-0.263118	-2.2346	0	-0.637035	-0.105687	-0.052587	0	0.127023	-0.120881	0	-2.02421	0	1.36319	1.09843	-0.390289	0.713408	0.51215	0.0984692	-0.332335	0.299376	0.204734	0.228714	0.0570026	0.404043	0	5.15365	0.15414	0.197564	0.353418	-0.0809524	0.141368	0	0	0.175991	0	0.194751	0.158132	-0.148971
88	-0.152105	-0.133417	-1.2313	-0.791869	-0.606363	-0.123285	-0.115936	-0.000157969	-0.406806	0	-0.00995724	-0.651745	0.246822	-0.187091	-0.455249	-1.46662	0	0.292902	-0.312572	0.0304545	0	-6.71159	0	1.59477	0	-0.0454292	-0.158809	0.34314	-0.0717967	-0.950137	0.0706795	0.0727319	-0.663242	-3.291	-0.184763	-0.0630465	4.00968	2.34348	-0.67672	0.0553594	0	0.215756	0	0.715801	-0.147747	0.437658	0	-4.17381	-0.466184
89	5.20024	0	-2.66128	0.228748	-0.932008	0	0	0.32137	0	0	0.217064	-0.317254	-1.79869	0	0.129726	-1.63786	-0.0942021	-0.0360797	-0.177752	0.422559	1.16773	-7.98699	0.0253322	-0.156062	1.2966	-0.546567	-0.0179933	-0.0847704	0.144604	-1.26265	-0.114682	-0.0305778	0.551996	-1.74527	-0.0282673	0.0612723	4.07018	2.44915	-0.509798	0	-0.0697772	0	0	0.135168	-0.0863336	0.100768	0.0600069	-2.74868	0.235274
90	0	0	-1.19138	-0.127459	-0.0264658	0.582829	-0.235079	0.115609	-1.76883	0.0189607	0	0.0690107	-0.132337	0.181627	-1.77276	-0.498124	0	0	0.625811	0	0.862425	-9.89384	0.166708	-0.0979479	0	-0.29292	0.170813	-0.119965	0.602576	-1.32872	0	0.0267424	0.473192	-0.27596	0	-0.194064	3.38361	2.05022	-0.800044	0.140836	0.14067	0	0	-0.208224	-0.0890414	-0.360594	0.031091	-4.13986	-0.358986
91	3.97746	0	-1.15705	1.03641	-1.03267	-0.0995531	0.186789	0.0896425	0	-0.147028	0.104754	0.194746	-1.7098	-0.0661335	-0.587163	-0.179727	0	0.18128	0	-0.0399336	0.239931	-7.31657	0.0922905	0.227606	0	-0.487911	-0.509863	0.0331198	0.367999	-1.15966	0.220809	0.102729	-0.00326742	0.296458	-0.2258	0.00703422	4.62105	2.10762	0.176336	0.0619356	-0.0473772	-0.173977	0	0.130651	0.00570994	0	0.0990507	-4.7897	-0.315917
92	3.1074	0	-1.4835	-0.440653	-0.0909082	-0.0327008	0.0261248	-0.0108507	-0.378551	0	-0.00217194	-0.276657	-0.991622	-0.197199	-0.675412	-0.887733	-0.00110933	-0.00554071	0.193662	-0.388923	0.193968	-6.51718	0.153677	0.458595	-0.0858168	-0.190779	0.516584	-0.0424988	0.265456	-0.446295	0.18026	-0.0121428	-0.376621	-0.253121	-0.453641	0.122076	3.58932	2.14115	-0.381598	0.0346934	-0.092465	0.124103	-0.0103939	0.0923559	-0.0250516	0.0635838	0.368944	-3.04865	-0.638848
93	-3.6562	0	-0.532388	1.85926	-0.281664	0.068887	-0.152593	0.0773052	-0.120299	0.304546	-0.00838395	-0.447971	-1.87894	0.0973022	-0.220337	-1.12517	-0.0113207	0.12937	-0.361438	0	0.749694	-7.79527	0.0376913	-0.218867	0	-0.407555	0.260415	-0.179802	-0.14245	-0.958291	0.0503107	-0.20956	-0.772849	-1.02551	-0.17798	0.0328612	3.20237	3.12948	0.123248	-0.0315035	-0.0149178	-0.122493	-0.069299	0.430283	0.0884334	0.0465818	0.207793	-2.42914	-0.284479
94	-1.26419	0	-1.0831	0.118479	-0.642315	0	-0.0509951	0	-0.620783	-0.656579	-0.0746022	0.586963	-1.93088	0.121383	-0.42388	-0.664237	0	0.183294	0.18034	-0.0409067	0.830142	-5.55528	0	0.885461	0.593442	-0.345456	-0.277421	0.0609508	0.336813	-0.802515	-0.0334039	-0.210196	0.785296	-0.155803	0.013117	-0.126627	6.12699	4.00301	0.28286	-0.0316319	-0.0631206	0.0724314	0	0.298415	-0.199799	0.124684	0.169669	-2.43605	0.535988
95	0.102857	0	-0.91897	-0.757025	-0.270635	-0.33617	-0.00460918	0	-0.563276	-0.700496	0.00711936	-0.0678078	-1.07251	0.0345295	-0.668291	-0.0491821	0.0198866	0	-0.201043	-0.0758385	0	-3.86013	0.184181	-0.454983	0.488804	0.317443	-0.158307	0	0.447291	-1.44443	-0.0179072	-0.324964	1.28149	-1.31407	-0.224992	-0.165959	4.68729	3.67585	-0.353564	0.0533051	0.0250292	0.24442	0.0249427	-0.273333	0.00740983	0.10774	0.455102	-1.08798	-0.179917
96	-0.477188	0	-0.0864692	1.07026	0.0150468	-0.288683	0.0766304	0	-0.27872	-0.789542	-0.125243	-0.293635	-1.48064	-0.00948396	-0.466424	-1.05809	0.00650534	0.0382853	-0.141931	-0.00953839	0.3404	-5.26908	0.100133	0.325899	0.513029	-0.191412	0.496882	-0.0810288	0.493764	-0.679033	0.168204	-0.00717507	0.136867	-1.04356	0.257045	0.0637355	5.00271	3.5364	-0.0373547	0.00912402	0.0420367	0.0305625	0.00705673	0.292909	-0.127736	0.154568	0.22069	-2.46417	-0.229601
97	0.835091	0	-0.344195	1.37981	-0.629447	-0.205186	0	0	-0.133666	-0.623977	-0.0738846	-0.490602	-2.20225	0.147761	-1.1896	-0.869515	0.00138983	0.117746	-0.216816	0.0878428	0.0911241	-6.48143	0	0.496584	0.834549	0.0258156	0.0530095	0.254657	0.119165	-1.01483	-0.157164	-0.0865046	0.283831	-1.2353	-0.150237	0.0767121	2.87301	3.16162	0.186215	-0.0215761	0.137733	-0.169875	0.0133708	-0.401812	-0.157639	0	0.117014	-4.65852	-0.491857
98	3.09053	0	-0.667647	0.404534	-0.434164	-0.351471	0	-0.0900297	0	0.0926891	-0.0480648	-0.151311	-1.36478	0.00432638	-0.263906	-1.01036	-0.017958	0.0156201	-0.0623322	0.0375364	0.225122	-6.65207	0.196968	-0.204028	0.304402	-0.0238582	-0.102819	0.0963269	0.118773	-0.774309	0.0346352	-0.141851	-0.690303	-1.7643	-0.0227223	-0.00291846	3.65329	2.09593	0.207214	-0.0242036	-0.0322345	-0.135792	-0.0222541	0.395019	0.0300263	-0.00542735	0.365524	-3.62456	-0.156741
99	-0.0579266	0	-0.491518	2.72845	-0.264298	0.000121725	-0.0125602	-0.0644188	0	0	-0.00445283	-0.318828	-1.62188	0.111508	-0.563378	-0.521992	-0.0245631	0	-0.0772804	-0.276306	0.137803	-6.16336	0	0.712797	0.390037	0.0186604	-0.383955	-0.00279291	0.193974	-0.420525	0.271191	-0.222251	-0.563152	0.585841	-0.0904316	-0.220282	3.92067	3.05745	-0.478061	0.0203866	0.0262577	-0.139382	0	0.166022	0.00673012	0	0.402963	-4.39251	-0.274191
100	3.14528	0	-3.32702	1.93146	-0.32278	-0.170437	-0.00299689	-0.0454299	0.301649	0.0625426	-0.102667	-0.170173	-0.831054	0.0475307	-0.879443	-0.556593	-0.00441221	0.0546118	-0.124186	0.063276	0	-9.25218	0.191276	0.723768	0.0945119	-0.394043	0.587898	-0.0257966	0.335391	-0.659575	0.127103	-0.316945	-0.16585	-1.46004	0.0910052	-0.119789	5.0563	3.33449	-0.217739	-0.0139054	0.0532557	-0.00200797	0	0.368885	-0.0204945	0.0228439	0.182465	-4.96701	-0.52914
101	-0.0924349	0	1.85837	0.287219	-0.600909	-0.0096667	-0.0645597	-0.0654726	0	0.152476	-0.0517861	-0.596302	-0.864136	0.000343003	-1.29442	-1.64763	0	0.154408	-0.00982114	0	0	-5.89728	0.300909	0.394852	-0.371043	-0.239987	0.517027	0.00352036	-0.370749	-0.59927	0.149953	0.101983	0.484144	-1.24412	-0.327356	-0.0839182	4.16788	2.49563	0.236983	0.0948245	0.0499739	-0.198942	-0.0864333	0.141337	0	0	0.191111	-3.50412	0.204315
102	-1.74871	0	-2.91782	0.00748745	-1.04627	-0.0569433	0	0.346228	-0.488432	0.23817	0.21347	-0.128897	-1.3246	0.244086	-0.523132	-1.6427	0	0	-0.708423	0	0.047699	-5.40159	-0.256977	0.538777	1.23567	-0.523895	-0.163262	0.126734	-0.293957	-0.750542	0.0890407	0.0959944	1.18767	0.0386901	0.310629	-0.29483	3.4806	2.00865	0.512003	0.0234541	0	-0.352328	0	0.364066	-0.0128723	0.0986463	0.513637	-6.01903	-0.0584855
103	-2.31211	0	-0.622977	3.99853	-0.273989	-0.126417	0	0.22635	0.416257	0	0.0976991	-0.402035	-2.96876	0	0.267943	-1.55935	0	-0.0154107	0.787885	-0.0234892	0	-5.60452	-0.21053	0.8409	0.605698	-0.695716	-0.0609041	0	-0.0595813	-1.2148	-0.279865	-0.387806	-0.0172529	1.27957	-0.270517	0.0971771	3.14345	2.0781	-0.614624	0	0.00808341	0.0326253	0	1.1399	-0.218494	0.158077	0.433086	-3.70968	-0.0595001
104	0.728823	0	-2.70611	1.51523	-0.614891	0	0.0142876	0	0	0.0104728	-0.230901	-0.145464	-2.19311	0.0919991	-0.605194	-0.181633	0	0	-0.0896663	0.402877	0.309972	-6.73416	0	0.161735	0.310746	-0.378905	-0.299512	0.129547	-0.286046	-0.439101	0.0738266	-0.015521	-0.0966565	-1.57095	-0.266072	-0.0387513	3.74618	2.29106	-0.170303	0.00439314	-0.00160819	-0.219646	-0.0392888	0	0.038397	0.427466	0.364614	-5.63534	0.109207
105	0	-0.288083	-2.6563	2.43875	-0.706775	-0.0378369	-0.366835	0	-1.23984	0	-0.0558609	0.835714	-1.50007	0	-1.3639	-0.31889	-0.0808184	0	-0.0991175	-0.423451	0.885853	-6.6473	0.967977	0	0	0.0916097	0.320688	-0.197796	-0.322402	-0.878599	0	0.674476	-0.781758	-2.67631	-0.207756	0	3.144	0.942882	0.33948	-0.0586252	0	0.140964	-0.0530171	0	-0.230069	-0.0538439	1.16501	-4.60027	0.614232
106	-1.03625	0	4.66712	1.98443	-0.350645	0	0	-0.162693	0.194691	1.08056	-0.319274	-1.16597	-0.609617	-0.462104	-1.36592	-0.123431	0	0	-0.139094	0	-0.228029	-4.95599	0.00613606	-1.54705	0	-0.115868	0	-0.113586	0.60251	-0.752113	-0.119979	-0.194142	-0.334992	-3.53915	-0.119986	-0.553662	4.05764	3.27984	-1.47359	0	0	-0.523167	0	0.963271	0	0.363842	0.680665	-3.54296	-1.04675
107	-3.1758	0	0.963486	-1.47406	0.0743346	-0.25101	0	0.499606	0	-0.0930932	-0.205996	0.0256493	-0.388144	0.0982932	-0.822296	-1.13232	-0.00807826	0	0	-0.380658	0.473569	-6.15612	-0.204503	-0.440697	0.590118	-0.0930961	0.00927423	-0.0531787	-0.980778	-0.838884	-0.178789	-0.102133	0.65053	-1.40116	-0.0438313	-0.043577	2.75251	2.96414	-0.754378	0.367784	-0.0840264	-0.37666	0	-0.0791604	-0.0804788	0.498239	0	-4.48679	0.629782
108	-4.23243	0	1.78444	0.242707	-0.0857006	-0.290579	0.307532	-0.181827	0	0.368918	-0.0554859	0.684321	-0.694582	-0.0467613	0.100025	-0.643016	-0.0566903	0	0.407598	0.165153	1.24281	-7.08566	0	-1.41866	1.59446	-0.0960026	-0.505354	0.111139	-0.29653	-0.990797	0.207971	0.597443	-0.139364	1.05479	0.0401327	-0.075387	1.95845	2.22638	-0.119386	-0.0346701	-0.191085	0.229187	-0.0381521	0.00317158	0.0428073	0.408106	0.567329	-3.05635	0.754809
109	0	0	-0.22443	-0.594242	0.925999	-0.333984	-0.110959	-0.114414	1.73818	1.91953	0	0	-1.17829	0.399788	-0.942016	-1.06016	0.391081	0	0	-0.0199384	0	-5.85063	0.575676	-1.18505	0.501378	-0.0153722	-0.66667	0	1.12389	-0.022541	-0.0670778	-0.542556	2.3017	-2.4339	-0.443648	0.195807	3.73764	3.74728	0.330184	-0.0739513	0	-0.0564973	-0.0738087	1.02373	0	-0.0408688	0	-4.76371	0.906044
110	0.942163	0	-0.172629	2.04179	0.207788	0.0534363	0.047191	0.176917	0.0279511	0	-0.0551803	-0.249201	-1.3848	-0.0465726	-0.767129	-1.4745	-0.0802743	-0.138806	0	-0.182607	0.303777	-8.08695	0.782596	0.502748	0.225905	0.140404	0.381516	0.163262	-0.327361	-0.261909	0.0150273	0.21761	0.106184	1.06584	-0.200154	0.0626284	5.38757	2.95469	-0.0840155	0.0460801	-0.0252185	-0.246295	0	0.247312	-0.0838387	0.066413	0.0400108	-4.60083	-0.294056
111	0.996304	0	0.0669216	1.49402	0.0986368	-0.282219	-0.255127	0.00477955	-0.942201	-0.320353	0.172213	-1.22689	-0.777488	0.136592	0.161098	-1.08997	-0.229222	-0.00419464	-0.128492	-0.35026	0.721815	-5.27523	0.747101	1.05051	0.244495	0.314197	0.71767	-0.277241	-0.309148	-0.390096	0.577525	-0.0832966	-0.602475	-0.668697	0.342347	-0.168863	5.52209	1.96714	-0.0667776	0	0.102569	0	0	0	0.283917	-0.141225	0.96199	-0.866966	0.559897
112	1.39333	0	-0.805119	-2.43508	0.755135	0.462047	0	-0.00904249	0	0.364227	-0.133563	0.311188	-0.159291	0.525841	-0.228834	-1.39363	0.130276	0.42593	0.0698285	0.22252	1.60828	-7.51927	0.114044	0.897414	1.14752	-0.0964766	0.606831	0.214072	-0.52328	0.865696	-0.37776	-0.0856574	0.649061	-1.12152	0.119234	-0.0579962	2.82406	2.70509	-0.0248225	0.492501	0	0.105499	0	0	-0.536055	-0.138403	0	-2.88699	0.0641999
113	-1.47838	0	0.052477	0.3483	0.199846	0.235095	0	0	-0.427181	0.0455348	-0.0778294	0.122389	-0.262274	-0.183887	-1.01121	-0.552763	0.194713	0.0276905	-0.0842274	-0.420951	0.48571	-5.04839	0.0643552	0.543386	0	-0.367594	0.449773	-0.00770931	-0.0455379	-0.578724	-0.146972	0.681697	0.15811	-1.3415	-0.302927	-0.292236	4.11006	2.74954	-0.373589	-0.0360861	-0.0464038	0.10359	-0.0221776	0.190016	0.0549324	0.0430028	0.521376	-4.58144	0.0978987
114	-5.24928	0	2.03816	2.25176	0.176316	-0.0336266	0	0	0	0	0.0897902	-0.0630238	-0.979986	0	-0.443421	-1.85947	-0.19561	0.0886807	-0.190212	0.111179	0.694713	-2.47727	-0.878043	-0.124199	0.200267	-0.25314	0.74966	0	0.234026	-0.872099	0.130184	0.182473	1.01718	-1.83931	-0.0714617	0.204383	2.81227	1.92692	0.311584	0	-0.0712372	-0.332335	-0.0709545	0.2002	-0.135131	0.187634	0.368031	-3.16221	-0.452204
115	-2.65041	0	0.168565	0.391723	-0.609374	-0.11037	0	0.164392	-0.444404	0	-0.00639083	-0.413459	-1.00401	0.156828	-0.923562	0.388162	0	-0.0662941	-0.142275	-0.218122	0.00148135	-5.99516	0.00855647	1.09473	0	-0.285687	0.516591	0.0684755	-0.322857	-0.44158	0.267605	-0.533578	0.160379	0.224295	-0.178643	0.235244	5.11613	1.67802	-0.181545	-0.0495214	0.0779762	0.228622	0	-0.0965804	-0.0949912	0.220111	0.32357	-3.7126	0.0743185
116	1.02979	0	-0.607692	0.854931	-0.358083	0.0659694	-0.03632	-0.0397637	0.141784	0.0651206	-0.0123394	-0.607121	-0.719872	0.136627	-0.435886	-0.391583	0.0467442	0.186515	-0.043499	0.213244	0.466134	-5.85404	0.376056	0.204956	0.57634	-0.115216	0.355684	-0.0418554	0.153823	-0.579984	0.203458	0.620799	-0.0121575	0.8885	-0.174976	0.0357442	3.53188	2.94577	-0.229541	-0.0503336	0.0111935	0.0213899	0.0462506	0.21969	0.0415302	0.123511	0.712213	-3.56279	-0.357603
117	1.95312	0	0.565133	1.93076	-0.0531836	0	0.0248067	-0.0699207	0	0	0	-0.473659	-1.43013	-0.168938	-0.318733	-0.498174	0.0703736	0.0370648	-0.102816	0.0527131	0.722496	-7.15425	0.230394	0.247378	0.506796	0.046605	0.653485	0.0588399	0.204929	-0.186119	0.211656	0.368112	-0.523961	-0.040576	-0.272428	0.016207	4.0216	2.67143	-0.113003	0.037597	-0.0680862	-0.353093	-0.0352687	-0.0426149	-0.371506	0	0.494309	-2.67613	0.504057
118	1.0036	0	0.111828	1.26189	0.245684	0.0853568	-0.153754	0	0	0.226764	0.0499757	-0.574828	-0.808455	-0.0572138	-0.257601	-0.519593	0.0403232	0.0422868	-0.289307	-0.120352	0.164286	-6.79291	0	0.706357	0.740586	0.257924	0.554429	0.00326128	0.250041	-0.136754	0.0621234	0.0529242	0.95875	0.683267	0.11408	-0.0515713	3.25837	2.71546	-0.414271	0.0144254	-0.00548512	0.0774866	0	0.380575	0.0697773	0.166587	0.318927	-3.3596	-0.0207952
119	-3.52495	0	-1.13829	2.44476	-0.204884	-0.0858617	-0.167661	0.00277358	-0.15229	0.150837	0.0910997	-0.444834	-0.957719	-0.023074	-0.351972	-0.807007	0.012599	0.0826571	-0.0372012	-0.338799	0.546736	-4.94181	0.205115	0.471249	0.186422	-0.115274	0.0406107	0	0.324876	-0.702271	0.169571	0.327242	0.376955	-0.228899	0.157669	-0.164695	3.68935	3.01578	-0.0464412	-0.1261	-0.0486927	-0.0169498	0.00503984	0.453267	0.189381	0.117817	0.088305	-3.33411	-0.339787
120	6.61836	0	-2.73813	0.466504	0.599797	0	-0.225719	0.0178765	0.460864	-0.530606	0.124558	-1.63303	-0.664932	0.0149052	-2.03069	-0.482577	-0.0969937	0.165955	0.273187	0	0	-3.68021	0.648428	1.10411	0.0472643	0.301837	0.480896	0.167647	0.371525	-1.14832	-0.070086	0.163642	-0.319227	-1.84616	0.148842	-0.0561167	3.64573	2.37195	-0.219228	-0.213514	0.0788735	0.109805	0	-0.724131	0.0881892	0.288421	0.0099606	-5.41591	0.343644
121	5.72649	0	-1.45508	3.59483	0.224404	0.117604	0	0	0	-0.558628	0.19814	0	-4.59271	0.318183	-0.98925	-0.383722	0.219747	0.0930977	-0.00279608	-0.0218659	1.00121	-6.2425	0.557547	1.39316	0.0238905	0.331885	0.826474	0	0.662219	0.26246	0.515425	0.0306736	-0.672373	0.223633	-0.127986	-0.187342	4.23448	2.96422	0.0694045	-0.307833	-0.0857875	0.0912813	0	0.025799	-0.232814	0.0612865	0.575945	-2.10119	0.100555
122	0	0	-2.49211	0.453706	-0.244305	0.255901	-0.258394	-0.228217	0	0.316606	0.133151	0.655688	-2.73079	0.157284	0.472044	0.674643	-0.123208	0	-0.833961	-0.209914	0.817311	-4.07948	0.161457	0.0169337	0.183752	-0.578787	-0.441634	0	-0.25224	-0.276205	-0.272494	0.379427	0.138779	-3.05637	-0.52331	0.10838	3.36768	1.41194	0.19026	0	-0.0376626	0.238769	0.0815477	-0.163252	-0.177406	0.156289	0.410005	-1.90816	-0.17721
123	3.07643	0	-5.55338	3.06143	-0.0296752	-0.499877	0.0399881	0	-0.619964	-0.866454	0.0647737	0.149379	-1.10579	0.0398297	-1.71946	-1.76263	-0.228885	0.00117534	0.134999	0.244167	-0.0371772	-5.34683	-0.756247	0.36593	0.73386	-0.333622	-0.0464609	0.10209	0.606264	-0.902446	0.288566	-0.221353	0.137747	-1.16201	-0.0843234	0	4.32738	2.54387	-0.940248	0	0	-0.570315	0	0.749451	-0.205505	0	0.1739	-2.61212	-0.651039
124	0	0	-2.70851	2.68199	-0.21203	-0.459143	0	0	-2.67746	0.126874	-0.435855	-1.14664	-0.175088	-0.126631	-0.254181	-0.802485	0	0	-0.404764	0.0155681	0	-5.2829	0.510688	0.575912	0.867829	0.102478	-1.12961	-0.333412	0.442944	0.423534	0.895446	-0.195653	1.80633	-3.34805	0	0.14465	1.71861	2.92806	-0.69961	0	0.191134	0.148326	-0.287167	-0.656279	0.243516	0.377929	0.76115	-2.93446	0.509781
125	0	0	-4.38492	2.40416	-0.235572	0.21655	0	0	0	0.0685425	0	-0.129967	0.242599	-1.35682	-1.34779	0.641501	0	0	0.0747727	-0.866305	-0.664689	-0.929447	0.28723	0.206053	0.447516	0.352236	-1.02002	0.237781	-1.72976	0.601815	0.908609	-0.305421	0.0464992	2.0907	-0.311144	-0.92954	5.83127	1.54886	-0.419422	0.26305	0	-0.300446	0	0	-1.48721	0.0674004	0.0345224	-4.99635	-0.307055
126	-9.99808	0	0.72271	0.166798	-1.54646	-0.0272731	-0.437532	0	1.89042	0.702285	-0.426641	-0.637628	0.580003	0	0.907611	0.640792	0	-0.0207253	-0.0411078	-0.0305349	1.0192	-7.11844	0	-0.232406	-0.208409	0.365763	0.267773	0	0.505786	0.418498	0.550696	-0.166213	-0.54939	-2.80388	-1.04443	-0.148596	0.468249	3.49716	-0.424845	0	0	0.27136	-0.144613	0	-0.377302	0.246178	0	-4.1232	0.0480425
127	0	0	-5.08118	3.99547	-1.44671	0	0	1.58206	0	1.13092	0	-0.613841	2.76075	1.42771	-0.647282	2.29438	0	0	-0.667953	0	-0.632982	-4.30331	0	-0.560099	0	0	-0.973199	0	0	-1.497	0	0.24921	0.413253	-3.07317	-1.3376	-0.969064	3.14369	3.15368	-1.87274	0	1.82928	0	0	0	0	0	0	-0.138512	1.19056
128	-5.46448	-0.165279	5.43995	2.8708	0.855989	0	0	0.502509	0	1.16605	0	0	-0.350196	-0.74909	-2.96299	-0.494286	0	1.84525	0	-0.264566	0	-0.386345	-0.574353	-3.21513	-1.08254	-0.595775	-2.45538	0	-0.998195	-1.06854	-0.255438	0.0883557	1.10325	1.56822	0.187	0.186043	4.97151	2.12063	0	0.279887	-0.502038	-0.347067	0	-0.366848	-0.70517	-0.35685	0.326767	0.378303	-0.607342
129	0.957276	0	3.55896	-3.40133	0.107498	-0.868833	-0.863677	-0.858581	0.534058	0	0	-0.478635	1.10776	0	0.31233	1.73443	0.33576	0	0.207329	-1.07858	-0.144099	-8.09192	0.956377	-0.355085	0	0.292127	-1.24199	0	0.211262	-1.71054	0.0428928	1.27914	0.840979	3.6808	-0.812587	0.498197	2.46284	2.6743	0.344113	0	0	-0.590124	0.222355	-0.357642	-0.738372	0.000505494	-0.478177	-7.26101	-0.0535588
130	6.48849	-3.29746	-5.3799	1.93211	-0.744812	0.152899	0	0	-1.16464	0	0	0.704306	0.596047	0	-2.00836	-2.29385	0	0	-0.841224	0	0	-2.63744	-0.887477	2.90926	-1.93851	0	-0.134943	0	0.175796	-0.643773	0	-0.104078	-2.33637	1.06542	0	0.346354	3.20753	3.30745	-0.000476068	0	0.256058	0	0.255321	0.955035	-0.793014	-0.788522	-3.11016	0.882867	-0.703577
131	-0.0482876	0	6.80617	2.58568	0.140203	-1.16349	0.110297	0.0254369	0	-1.95117	0	-0.450297	-0.649632	-0.495717	0.113317	-1.1736	0	0.127605	0.139406	0.0267026	-3.41201	-5.69352	-0.0610972	0.263294	0.109246	-0.577976	-0.737616	-0.922219	0.495327	0.050322	0.24151	-0.428023	0.854177	1.37807	-0.677519	-0.307694	4.6761	1.93585	-0.265442	0.0293112	0.00395623	0.0103603	0	0.0908203	-1.66572	0.0803009	0.298549	-2.99433	0.694887
132	0	0	-5.32604	0.291752	0.825146	0.223208	-2.18853	0	0	0	0	0	1.15323	0	-1.11252	-2.11106	0	0	0	0.629541	0	-11.5042	0	0.542092	0	0.349033	-1.0635	0	1.29155	-4.5451	0.0902384	0.418414	1.05142	4.31721	0.584122	-1.60099	4.95278	4.30422	0.435518	0	0	-1.20207	0	0	0	0.405831	0.440475	-1.99622	-0.672307
133
134
135
136
137
138
139
140
141
142
143
144
145
[truncated: 96 more columns]

## Sheet: S2D, 2xBio-Gln111 0 mM Dif
TL	NT1	NT2	NT3	NT4	NT5	NT6	NT7	NT8	NT9	NT10	NT11	NT12	NT13	NT14	NT15	NT16	NT17	NT18	NT19	NT20	NT21	NT22	NT23	NT24	NT25	NT26	NT27	NT28	NT29	NT30	NT31	NT32	NT33	NT34	NT35	NT36	NT37	NT38	NT39	NT40	NT41	NT42	NT43	NT44	NT45	NT46	NT47	NT48	NT49
20	0	-2.63486	-1.81388	-5.12188	-2.01484	-1.00034	0	0.106471	0	0	0	0	-0.968584	0	-1.92409	15.372	0	0	0	0
21	-16.6746	0	-0.787521	4.60585	0	0	0	0	0	-0.150479	2.10991	-0.300835	-1.35174	2.0906	6.64526	1.79682	0	2.01676	0	0	0
22	-3.52919	0	3.36833	0.0319508	-0.159536	0.964075	0	0	0.798683	-0.329417	-0.314886	-0.3207	-1.38117	0	-0.163958	-1.80643	-0.152311	2.99456	0	0	0	0
23	-0.375178	-0.0021042	-1.12256	0.119713	-0.501559	0.890073	-0.102268	-0.0767662	0.645208	-0.120005	-0.190887	-0.651018	-2.87707	-0.0371561	2.789	-1.95275	-0.0742013	0	1.51886	2.12066	0	0	0
24	-5.7238	0.639574	-5.00368	-1.21129	-0.261062	-0.28811	-0.0434373	0.041538	-0.00202543	-0.611721	-0.0366467	-0.965277	-3.07407	-0.055822	-0.233133	-2.67928	-0.0419945	0.115153	-0.083963	0.508644	19.0104	0	0	0
25	2.03624	5.71168	0.163997	-1.26705	-0.626477	0.782721	0.908921	-0.208477	0.717224	-1.43988	-0.206409	-4.33392	-2.57772	-0.147238	0.411439	-1.36253	0	0.327712	1.28375	-0.173976	0	0	0	0	0
26	0	4.76899	-3.98329	-2.94138	-0.862629	-0.491936	-0.285959	-0.570974	-1.0216	7.30238	-0.552732	2.10844	0.198972	0	1.36421	0.289378	-0.265208	-0.264938	-0.0841598	0.881197	0	-5.58876	0	0	0	0
27	1.2349	0.416729	0.81683	-0.00593748	-0.294457	0.27621	0.00253555	0.459377	0.566476	-0.82492	-0.0273713	-1.88912	-1.68348	0.372758	-0.674974	-0.385858	-0.0781834	-0.0339366	0.0511312	0	0	1.57454	0.126747	0	0	0	0
28	0.368566	-2.96288	-4.92316	-0.854404	-0.289033	0.683675	-0.193188	-0.193009	5.39375	0.700894	-0.370734	-2.02733	-0.749161	0	-0.101435	-2.57658	0	0.601551	0.421314	-0.176495	0.174243	0.573971	0.396274	-0.348415	2.93078	3.52082	0	0
29	-5.43884	-3.01484	7.1881	-1.38017	-0.640799	-1.59247	0.544869	0.543663	4.30982	1.88167	0.362078	-0.444895	-2.40203	0	-0.677023	-0.818427	-0.147411	0	0.167918	0.903416	0.345325	-0.221405	-0.145806	0.677265	0	0	0	0	0
30	7.19874	0	-3.93165	-2.56021	-0.36501	-0.408499	0.881953	0.534561	2.49799	-0.387177	-0.262195	-1.30742	-0.31464	-0.153551	-0.435402	-0.452862	-0.0702162	0.148003	-0.074376	-0.0373593	-0.153017	0.0518619	-0.110942	0.0822631	-0.370851	0	0	0	0	0
31	5.54577	-1.81054	-5.59857	-1.78191	0	-1.14354	-0.189815	0.742583	6.27416	0	-1.11368	-2.74049	0.72583	0	-1.14287	-0.132891	0	0	1.72272	-0.0774901	-0.40313	-0.859305	-0.171321	0	2.83585	-0.170605	-0.51075	0	0	0	0
32	-2.50833	-1.55913	5.83137	-1.83528	-0.214667	0.633888	-0.213844	-0.213639	-0.713987	-2.5143	0	-1.86034	-2.1113	0	0.949861	-4.62521	0	0	2.20226	-0.197372	0	0.789277	-0.194956	0	0	0	0	3.25923	5.09647	0	0	0
33	4.66563	-0.844501	0.51571	-0.354096	0.533879	0.374683	-0.132807	0.275378	0.368564	-0.425662	-0.104664	0.562749	-2.04937	0.539142	-3.22002	-0.371297	0	0	-0.406346	0	0	0.319627	0.317569	-0.36604	0.582461	0	0.316102	0.315811	-1.41251	0	0	0	0
34	6.57948	0	-1.31985	-1.0008	-0.466039	0.687069	-0.104682	0.577371	2.63287	-0.0628228	-0.0409848	-1.28888	-1.51161	0.100254	-0.597565	-2.71356	0.037415	0.0891973	0.841137	0.0906824	-1.65924	0.0246767	0.0625957	-0.25294	-0.0337163	-0.132606	-0.322789	-0.0579014	-0.254847	0.0980999	0	0	0	0
35	4.86451	0	-0.85008	-1.4368	-0.480141	0.374192	-0.0859765	-0.13995	1.05195	-0.564904	-0.133609	-0.143448	-0.667846	0.023058	-0.195608	-2.09864	0	0.0342916	0.740336	0.276386	-0.373716	-1.55866	0	-0.463642	0.251989	0.005236	0	0	-0.139801	0.0542231	1.65664	0	0	0	0
36	-4.42501	0	2.34313	-0.967033	-0.0213193	0.127413	0.0667555	-0.0674453	0	-0.585263	-0.346444	0.619139	1.84174	0.0537685	0.659416	0.163026	0.0865559	0	0.498015	0.212701	0.517464	0.0387394	-0.128216	-0.314882	-0.523105	-0.00104545	0	0.0339264	0	0	0.117979	0	0	0	0	0
37	-3.76113	0	2.77467	-0.0870586	-0.35015	0.200617	-0.0996167	0.196231	0.530055	-0.633126	-0.108088	0.98508	-0.944057	0.0635584	-0.360684	-1.13559	-0.117412	-0.0505206	0.496743	0.406528	0.529211	0.849461	-0.297632	-0.210157	-0.13757	-0.0535158	0.0508143	-0.074803	0.101451	-0.0544211	0	0.318556	0.972567	0	0	0	0
38	5.63513	1.08777	1.38343	-0.121117	-0.669009	-0.0752495	-0.147324	0.0331249	0.081489	-0.45866	-0.471062	-1.36854	-2.34617	-0.233171	-0.775196	-1.52666	-0.0357239	0.0355395	-0.124361	0.146918	0.409909	-0.233267	-0.0368993	-0.123778	-0.103637	-0.0694864	-0.104537	0.026713	0	0.0807404	0.139513	-0.133777	0.0618492	0.0355044	0	0	0	0
39	-8.55766	-0.481786	4.53539	0.318478	0.0784608	0.0102655	0.195236	0.390027	0.943554	0.0889243	-0.582511	0.639368	0.657115	0.277813	0.17079	0.687155	0.109183	0	-0.093322	0.187846	0	0.0150469	0.252453	-0.423746	-0.280683	0.259855	0.104524	-0.0549793	0.12733	0	0	0.171991	0.0381663	-0.039351	0.255063	0	0	0	0
40	4.70459	0	3.27356	0.42804	0.0592841	0.445632	-0.118587	0.0478476	0.377811	0.201307	-0.233832	-1.15451	-2.06424	0.104386	-1.73492	-2.35816	-0.105592	0	0.63272	-0.35988	0	-0.717288	0.118806	-0.224366	-0.727574	-0.150428	0.0662048	0	-0.1495	-0.120444	-0.122892	-0.241101	0.0913035	-0.299429	0.00901909	0.322217	0	0	0	0
41	-1.11978	0	1.38138	2.08253	-0.165532	0.259732	-0.188434	-0.0296478	0.0426306	-1.0725	-0.115389	-1.0863	-1.47062	-0.251848	0.689074	0.0990287	0.0010612	0.0455392	0.512833	0.186569	0.0557416	0.871879	-0.0481633	-0.346331	0.258735	0.0544864	0.128608	-0.00372109	0	-0.177708	-0.026737	0.00446991	0.0405212	-0.128988	0.0274414	0.0742756	0.188149	-0.77298	0	0	0
42	7.01501	0	-1.24752	2.77383	-0.995781	0.221555	0.0887465	-0.517553	1.05958	-1.43114	-0.76321	-2.13857	-0.073874	-0.491631	-1.34664	-1.5776	0	-0.439901	-0.169473	-0.533095	0.714336	1.32794	0.147425	-0.549843	-0.0622058	-0.203393	0.0125257	0.116608	0.193447	-0.479552	-0.335984	0.0124242	-0.165669	-0.239003	0.122459	0	0	-0.0442579	0	0	0	0
43	-9.8716	0	1.49159	4.15326	0.826547	0.0817396	-0.10112	0	0.641779	-0.933383	-0.117641	0.965954	0.881331	-0.151242	0.144842	1.54144	0.057279	-0.108683	-0.0649802	0	1.1543	-0.629984	-0.0555757	0.0345767	0.532616	-0.142518	0.103396	0.00549287	-0.0265524	-0.499988	0.0176593	-0.157632	0.120496	-0.07529	0.123082	0.0698837	-0.0870397	0.075966	0	0	0	0	0
44	-8.65182	0	1.44764	0.905108	0.647222	0.0714033	-0.0968455	0.24388	0	0.498335	0.102616	0.977123	1.86058	0.224919	-1.05154	1.2206	0.0228385	-0.0630411	-0.449663	0	0.224496	1.43635	0.137223	0.139554	0.207899	0.0775946	-0.150566	-0.025924	-0.547248	-0.0116774	-0.0711547	-0.0819598	0.0947844	-0.0601665	0	0.0947399	-0.191301	0.0252672	0.58553	0.207199	0	0	0	0
45	-2.98432	0	0.251362	2.69296	0.384694	0.239948	0.183301	0.106257	0	-0.543695	-0.0821966	0.894997	-0.222038	-0.252745	-0.517608	-0.972457	-0.00453382	0.0327699	-0.237335	0	0.238303	1.36604	-0.484396	0.206396	-0.306866	-0.149463	-0.504255	0.137586	0.492396	-0.552639	-0.167618	0.0308055	-0.012131	0.0175484	-0.0410728	-0.0542174	0.151362	0.265371	0.328969	0.0685178	0	0	0	0	0
46	1.76203	0	-2.12778	0.500987	0.0154494	-0.352768	-0.00592452	0.213427	-0.624294	-0.452241	-0.0871272	0.145666	0.289379	-0.0531541	0.556457	0.360035	0.0349018	0.229384	-0.381837	0.138246	0.029516	0.510661	0.162162	0.450678	-0.538962	-0.236551	0.366393	0.164499	-0.324227	-1.65197	-0.0924182	-0.100274	-0.120044	0	0	-0.00997871	-0.0925581	-0.0330442	0.265863	0.183616	0.275875	0.359292	0.270636	0	0	0
47	-4.88302	0	-2.97045	-0.385848	-0.196291	0.281486	0	0.220123	0	-0.240556	0.211061	1.12812	4.20354	0.0138036	0.823218	-0.064326	-0.0333818	0.153935	0.647308	-0.198839	0.335746	-0.787167	0.216335	2.19048	0.978243	-0.327562	0.0539508	0.0364367	-1.37872	0.106685	-0.175839	0.11388	0.0881474	-0.341321	-0.156472	0.00961284	-0.196767	0.271277	0.4243	0.0820812	-0.109891	0.0533085	-0.196618	0	0	0	0
48	-3.2225	0	-2.79005	-0.507585	0.0801123	0.142691	0.116574	-0.160378	-0.100501	-0.587553	-0.384119	1.62829	3.71856	0.0873543	0.34826	-0.517175	0.00866459	0.0745415	0.472219	0.121334	0.893947	-0.407548	0.212756	0.486845	0.422823	0.217248	0.461396	0.126105	0.0301538	-0.671035	0.0275405	-0.0231628	0.144305	-0.812693	-0.160177	-0.0996537	0.222183	-0.0335126	0.0447003	0.0541762	-5.51916e-05	0.071953	-0.0114539	0.330458	-0.0560361	0	0	0
49	-4.28583	0	-2.21511	-0.501139	0.0965783	0.268547	0.0223279	0.127318	0	-0.381627	0.0249771	0.238389	3.71557	0.114998	1.01091	0.643833	0.0435216	0.238026	0.596892	0.37311	0.677508	-2.87599	0.215935	1.67149	1.3278	0.377863	0.00932861	0.0178492	0.12664	-1.36024	0.0153766	0.207662	-0.331844	-1.30121	-0.130337	0.125122	0.369317	-0.0134329	0	0.123109	-0.0731658	0.0700404	0.00371608	0.303653	0.312519	0	0	0	0
50	0	0	-2.48673	-1.28872	-0.17237	-0.213993	0.00842648	0	0.106513	-0.394135	-0.157793	0.872615	2.0889	0.432719	0.705955	0.691254	-0.0989821	0.115516	-0.276393	0	0.56042	0.615295	0.143569	0.247745	0.0491344	0.0184598	-0.173215	0.078724	-0.589111	-0.196435	-0.234824	0.0302565	0.141078	-0.800662	-0.0111575	-0.289522	-0.189165	-0.0702726	0.0400805	0.0167473	0.0875865	0.119394	0.0228354	0.491753	-0.0414985	0	0	0	0
51	-1.10875	0	-2.3808	-0.472346	0.581538	0.109454	-0.253251	0.173325	0.278272	-1.08975	-0.260771	0.642554	2.18362	0.247499	0.930658	0.569722	0.0535949	0.136806	0.181294	0.382316	0.320002	-0.493012	0	0.183294	0.185875	0.35648	-0.113179	0.0796222	0.0838544	-1.14094	0.160977	-0.0106692	-0.149815	-0.79716	-0.460388	0.0374615	0.0363289	0.166591	0.34491	0.0592611	-0.0365205	0.0445385	0.0161962	0.122602	0.037842	0.0327451	-0.0186568	0.0467795	0
52	-0.625526	0	-1.18947	-0.445011	0.0541108	-0.0241416	0.0285346	0.11454	-0.11551	-0.999197	0.291607	0.0886952	2.51035	0.12534	1.36417	-0.0458138	0.0241929	0.247999	0.462177	0.272246	-0.213266	-0.221656	-0.0383745	1.09368	1.94032	0.223412	1.19971	0.054459	0.756245	-0.725937	0.0152427	-0.784887	-0.0767153	-1.57461	-0.504617	-0.3534	-0.906324	-0.582004	-1.3808	0.0661725	-0.00656763	0.154007	0.0171816	0.391292	0.169539	0.0328712	0.131259	-1.01552	0
53	-3.58401	0	-2.17176	0.031318	0.10944	0.134619	-0.0284483	0.124942	0	-0.617671	-0.0147901	1.55917	3.2834	-0.0139919	0.983882	1.03119	-0.0619951	-0.012004	0.35303	0.283794	0.307017	-0.859977	0.141914	0.316426	1.06825	0.0704636	0.635883	-0.0228456	0.855118	0.573412	0.11458	0.0418123	0.309262	-1.75544	-0.0152284	-0.290122	-1.318	-1.2098	-0.814345	-0.0235491	-0.0334202	-0.0638909	0.0119929	0.227778	0.0835598	0.0119345	0.135806	0.121714	0.0878454
54	-1.71963	0	-1.59949	-1.18839	-0.0810967	0.128433	-0.0960274	0.0562405	0.0175038	-0.489068	-0.200286	0.262252	0.431302	0.0764685	0.194601	-0.143255	-0.0502221	0.0811812	0.0625165	0.0926263	0.375013	-0.182303	0.156005	0.90806	1.42827	0.263061	0.886259	0.113619	1.34713	1.34379	0.162486	0.102504	-0.0914701	-0.918738	0.0201779	-0.126041	-0.411333	-0.70005	-0.737229	-0.0298619	-0.05608	-0.0790645	0.0152627	0.078954	0.0203104	0.0104433	0.0827712	0.0897532	0.00745875
55	0	0.295694	-2.56723	-0.257196	-0.0296447	-0.0901934	-0.139141	0.00134861	-0.540732	-0.500207	-0.309509	0.558619	0.858883	-0.126541	-0.496066	0.353315	0	0.210192	0.203227	0	0.780362	-1.34417	0	-0.78321	0.218516	0.176523	0.830192	-0.0250712	1.16412	0.823191	-0.122118	0.10622	-0.875192	-3.08909	0.322081	-0.300742	-0.893964	-1.26932	-2.41128	-0.144038	-0.255118	-0.0527015	-0.0508079	0.0759875	-0.0647773	-0.0039144	0.111193	0.146265	0.0449896
56	-4.74424	0	-2.25571	-0.686543	0.356367	-0.32822	-0.122636	0.059234	0.0515981	-0.318629	-0.220137	1.23533	1.55249	0.0651891	0.662027	-0.00953067	-0.00400679	0.170726	0.108054	0.343171	0.473119	0.000599354	0.201466	0.0562354	0.374198	0.204002	0.658807	-0.0613099	1.7893	2.25811	0.0424122	0.131046	-0.322459	-0.0490276	0.0496984	0.0102425	0.107946	0.0204457	-0.596786	-0.355999	-0.389253	-0.36944	-0.0330253	-0.251948	-0.0486472	0.0020636	0.0258444	0.17927	0.0692255
57	-1.80263	0	-3.40613	-1.11625	-0.255611	0.122815	0.0545499	-0.422242	0	-1.02413	-0.676819	0.619767	0.843998	-0.0426048	0.321383	0.107507	-0.0191868	0.234489	0.114013	0.270002	0.67398	-2.17695	0.276258	-0.640054	0.82145	0.199756	1.6446	0.0169728	0.717505	2.13217	0.264651	0.400506	0.376171	0.391037	0.26341	0.502778	-0.379866	-0.246406	0.572736	-0.0045572	0.20345	0.240841	-0.0173434	-0.0314356	-0.243032	-0.0668112	0.0361106	-0.0476847	0.0483079
58	-7.44917	0	-1.04507	-1.63273	0.0394234	-0.535248	-0.0578178	-0.119885	-0.0659918	-3.63766	-1.55994	1.77466	4.94291	0.382321	1.37096	0.48287	0.0105656	0.127118	-0.166449	0.39943	0.055131	-2.70156	0.222985	-0.472728	0.921662	0.929078	1.16444	0.196073	2.42424	2.5422	0.143919	-0.262284	1.14338	0.18109	0.329204	0.411731	0.219484	-0.242114	0.19096	-0.13367	0.029039	-0.347304	-0.0116676	-0.403144	-0.153099	-0.0349498	0.117852	-0.139005	0.0100349
59	-5.43945	0	-2.31857	-1.06847	0.0638092	-0.252451	-0.0385078	0.00672904	0	-2.43107	-0.967847	1.1328	3.74133	0.10463	0.493413	0.0531431	-0.0596861	0.0754316	0.189766	0.298475	0.145416	-1.41674	0.102314	0.463157	0.993573	0.715305	0.712243	0.0628575	1.50615	2.58005	-0.0673401	0.164308	0.962692	0.702291	0.320576	0.248939	0.779757	0.149277	-0.763677	-0.075675	-0.232227	-0.529948	-0.0199611	-0.408399	-0.0401842	-0.0058161	-0.125428	-0.627571	-0.0492421
60	-4.4043	0	-2.44547	-1.06201	0.256368	-0.0947964	-0.04917	-0.0498159	-0.083496	-1.18525	-0.255588	0.939468	3.50131	0.122881	0.0789544	0.0478325	0.0134532	0.190961	0.00654726	0.235695	0.0829548	-2.03474	0.0713982	0.751398	1.10511	0.573348	0.674886	0.0247398	1.26394	2.29447	0.12626	0.175235	0.709422	1.93744	0.34759	0.292998	0.456822	0.69837	1.04399	-0.198412	-0.282619	-0.921948	-0.0314887	-2.24776	-0.205807	-0.0385136	-0.0880896	-1.9922	-0.239822
61	-3.59606	0	-1.7428	-1.66668	0.0192878	-0.0937019	0.0866747	-0.137797	0.0994549	-1.7014	-0.663491	1.52898	2.89383	-0.134686	0.462532	-0.603614	-0.127686	-0.0324996	-0.0248509	0.0380054	0.412792	-2.23798	0.24148	0.158514	1.05807	0.370514	0.404289	0.0414054	0.788851	1.34911	0.0815551	-0.166012	0.574967	0.0652984	0.263846	0.585221	0.72058	0.617905	0.538537	-0.101641	-0.14421	-0.132572	0.0317679	0.159723	0.0564725	0.0129133	0.14132	-0.707298	-0.134897
62	-4.93901	0	-2.78949	-1.88661	-0.213379	-0.144808	0.00847385	-0.0532703	0.117043	-1.63258	-0.20514	1.07917	2.56193	0.0983847	0.136908	-0.0880278	-0.0749013	0.237821	0.0997418	0.464271	0.253576	-1.72523	0.00791858	0.989885	1.03779	0.387233	0.649146	0.0294236	0.694753	2.29801	0.133238	0.287643	0.487593	0.490451	0.326161	0.307421	0.669587	0.318742	0.732759	-0.0570295	-0.319722	0.125228	0.0272612	0.0346393	-0.0757777	-0.0356768	0.0197619	-1.03546	-0.00321954
63	-1.39438	0	-2.04617	-1.65187	0.0175901	0.102824	0.0373397	-0.150784	0.0482852	-0.460138	0.525792	0.463977	1.15508	0.115681	-0.524625	-0.0787046	-0.024495	0.189706	-0.245045	0.0197247	0.244037	-2.96976	0.194802	0.420986	0.83494	0.170472	0.401758	0.111929	0.552536	1.07946	0.127465	0.389647	0.395842	-1.35695	0.363751	0.064065	0.646601	1.62652	1.32517	0.0930726	-0.0600638	0.265867	0.0155186	0.222238	-0.0124763	0.042185	-0.232588	-0.805391	-0.0618722
64	-0.521672	0	-2.37121	-2.35747	-0.373024	-0.877999	-0.189357	0	0.267802	-1.23013	-0.0619909	1.10771	6.30738	0.424188	1.0295	0.496388	-0.0241836	0.117578	-0.147757	-0.246838	0.106773	-4.2065	-0.292504	0.124729	0.887231	0.370425	1.26326	0.0287852	1.16155	0.464466	0.0113682	-0.781318	-0.267175	-3.62745	0.0539133	-0.0675588	1.13056	1.56541	2.94156	-0.0333231	-0.0839237	0.0500924	0.0504331	0.0287563	-0.153822	-0.0411933	-0.10056	-0.429077	-0.0668343
65	-2.1116	0	-2.54037	-0.339501	0.339333	-0.20749	0.011414	0.142247	0.0382909	0.523023	0.929702	0.200552	1.01329	0.32781	0.789302	0.92917	0.042225	0.0554236	0.27169	0.345235	1.07658	-6.05602	0.0150964	0.524076	1.55335	0.353769	1.6645	0.030645	1.48464	-0.704157	0.217619	-0.358537	-0.263087	-3.46463	0.0162918	0.52486	1.17196	0.265805	0.885671	0.124536	0.104176	0.410179	0.0320393	0.308708	0.181457	0	0.158819	0.0779073	-0.138402
66	-1.86702	0	-1.54688	-0.168664	0.234102	-0.176381	-0.0122503	0.0748136	-0.396749	0.262033	1.07403	-0.285701	-1.30678	0.0907553	-0.199096	-1.09949	0.122907	0.145334	0.0745542	0.0168372	0.453827	-1.53638	0.109701	0.702596	0.828518	0.153701	-0.0215428	0.157046	0.150387	0.965448	-0.0409207	0.101812	0.179408	-0.447746	0.263127	0.264969	0.025918	0.323149	0.846509	0.315549	0.104112	0.0348478	0.0548529	0.154001	0.143536	0	0.0639219	0.446844	0.353647
67	1.85631	-1.57502	1.16304	3.16241	0	-1.71417	0	0	-2.03212	2.84596	-0.805588	2.15842	-2.74868	0	5.68563	-3.20735	0	0	1.25181	0	-2.29532	7.85041	-0.352393	-3.07876	-2.76575	0	-0.620326	0	-5.30282	-0.682141	0.276269	1.06826	0	-7.25556	-0.98358	0.777927	0	0.364355	-0.930798	1.93765	0.790493	0.781555	0	-0.737804	0.941283	0	-0.367118	1.50215	0
68	-4.43322	0	-5.05707	-0.0654812	-0.175235	0.151933	-0.909411	-0.543753	0	2.76775	-0.100258	0.940611	1.75701	0.964172	2.2611	-0.49314	-0.159415	-0.169556	0.615014	-0.0988712	1.26171	1.29731	-0.828267	-1.59479	0.117716	0.19664	-0.0993539	-0.159437	-1.04544	0.775589	-0.446329	-0.199903	-0.0558885	-1.67922	0.650054	0.221192	-0.267035	0.220987	0.958242	-0.484905	0.216584	-0.246843	0	0.669362	0.546651	-0.11971	0.00102211	0.169552	0.144246
69	-6.53385	0	2.68196	1.63887	0.727349	0.0980109	-0.0568133	-0.207462	0.0814108	-0.722838	0.48547	-0.26968	-3.08202	-0.436437	-0.200363	-0.80205	0.0107962	0.26654	0.300155	0.145358	0.607983	2.45791	0.0857254	0.396259	-0.204434	-0.160094	-0.108676	-0.0553112	-0.0182785	-0.703491	0.238574	0.179121	0.883681	-0.772872	0.0609751	-0.0328179	-0.677905	0.550759	0.938282	-0.0304568	0.0665456	0.163906	0	0.147029	0.0470145	0.0171338	-0.00090681	0.163409	0.236054
70	-2.19539	0	-1.53972	0.644982	0.385134	0.0362622	0.146583	-0.0582188	0.120147	1.21505	0.918953	-0.811334	-2.69346	-0.251198	0.608644	-1.89775	0.0576821	0.237431	0.522237	-0.206776	0.617101	1.80873	0.180667	0.262053	-0.0602065	-0.0971031	0.206918	0.0118876	0.0946772	0.485241	0.20683	-0.0210762	0.0475235	-0.172254	0.175495	-0.010152	0.781627	-0.10679	-0.575292	0.0224043	0.0686763	0.111173	0	0.183191	0.0162233	0	0.16741	0.46782	0.771661
71	5.4466	0	0.124248	0.103929	0.938065	-0.381968	-0.0680087	0.216556	-0.446334	0.464467	0.43562	-1.12724	-5.40893	0.0208029	-2.26217	-3.73481	-0.0742234	0.121173	0.416209	-0.50508	0	1.80764	0.63164	-0.330498	-0.226793	0.358751	1.06077	-0.0219057	-0.203485	0.989689	0.289357	-0.0791571	0.0803952	-0.515389	0.00223646	0.0817784	0.143354	-0.107623	-0.0364032	0.0964286	0	0.137956	0	0.00375303	0.0609981	0	0.443899	0.866445	1.21075
72	2.34762	-0.816934	0.537143	-0.0229124	0.734848	-0.212345	-0.0103165	-0.0389248	-0.358252	0.423844	0.411741	-1.26481	-0.773025	0.176005	-0.0414206	-1.1981	0.023521	0.160709	0.326552	0.294121	0.18226	1.36851	0.240632	0.264868	-0.240637	0.122198	0.298712	0.0532918	0.0666286	-0.461936	-0.00377459	0.207384	0.165982	0.386483	0.00775081	-0.0256711	0.126895	-0.0790749	-0.191692	0.0264017	-0.0088986	-0.0581276	0.000882505	-0.051428	0.00971418	0.0617742	0.262656	0.0393859	0.534249
73	-5.4416	0	0.408456	2.10537	0.0627286	0.0687725	0.379307	-0.0377724	-0.443953	-0.275999	0.241982	-1.8645	-7.05855	-0.122329	-1.23582	-0.081016	-0.0604869	-0.0196922	-0.581227	-0.0105097	1.2186	6.50698	0.329597	0.200319	0.851333	-0.701202	-0.813709	-0.0789174	-0.7911	-0.834741	-0.0946131	0.0846179	0.452235	-0.127772	-0.0728796	0.0438562	-0.356728	0.0652437	-0.23655	0.0536601	0.0268011	0.213122	0	0.160254	0.0520757	0.0774982	0.226355	0.647135	1.32043
74	1.19703	0	0.627598	0.190553	0.716706	-0.290249	0.0412325	-0.17504	0.0404924	0.105096	0.501866	-0.7616	-2.90792	-0.149143	-0.666229	-1.34747	0.0954615	0.280786	0.193811	0.425362	0.894483	1.89899	0.389821	0.115848	-0.304213	0.212141	-0.297406	0.0470537	-0.0698084	-0.143914	0.204036	0.392709	0.456335	0.385327	0.0112606	0.0625188	-0.358238	-0.17983	-0.0638981	0.0534661	-0.0377488	-0.0642208	-0.0146525	0.104145	0.0427528	0.0593846	0.220167	0.370916	0.483548
75	-1.58253	0.526984	1.72531	2.02103	0.482574	-0.0874114	0.0662874	0.223317	-0.486842	0.260649	-0.232268	-0.342742	-2.64475	-0.369019	-1.03256	-1.48357	-0.0581441	0.341099	0.385664	0.351582	0.986161	3.22736	0.420432	-0.695519	0.460801	-0.143031	-0.475825	-0.0843592	-0.376501	-0.117577	0.177151	0.389538	0.00669069	-0.100745	0.0470123	0.0943841	-0.186035	0.0601427	-0.0769256	-0.0190997	-0.0663814	-0.0730213	0	0.207305	-0.00818293	0.0753495	-0.0989369	-0.130297	0.503021
76	-3.15445	-1.47036	0.450759	0.940996	0.00843653	-0.148685	-0.0489722	0.151454	0.94562	-0.271084	0.426334	-1.00871	-1.05755	-0.159898	-0.61848	-0.651471	0.0611755	-0.021624	-0.117133	0.197177	0.430235	3.5521	-0.00820883	-0.343952	-0.462353	0.309947	0.115148	0.0299391	0.481593	0.0878035	0.286311	0.287076	0.549394	0.195534	-0.04813	-0.10663	0.186338	-0.127635	-0.0970625	-0.0399182	0.044698	0.0992667	0.0223173	-0.270925	0.0642978	0.0469173	0.107568	-0.337933	0.508813
77	-3.52065	-0.638292	1.10922	1.50044	0.0414339	-0.267671	-0.0994727	0.0912643	0.225407	-0.772471	0.215385	-1.05006	-3.48038	-0.145514	-1.48886	-0.985384	0.0127493	0.139219	0.375511	0.317187	0.837175	4.16438	0.238018	0.84814	0.204705	-0.255412	-0.654384	0.0404024	-0.341675	-0.00930123	0.0585639	0.299364	0.0710019	0.958989	-0.242742	-0.208732	-0.218208	-0.142872	-0.156609	0.00337941	0.0149158	0.0103496	0	0.248437	-0.0579933	0.0588687	0.345213	-0.10003	0.241098
78	-3.89177	0	1.50429	0.642299	0.307008	-0.248673	-0.0383018	0.0594471	0.146545	-0.306727	0.0851962	-1.73701	-6.11705	-0.266482	-1.53247	-1.8355	0.0346735	0.140529	0.0873311	0.298756	0.860941	3.84809	0.194412	-0.657259	-0.741086	-0.163501	-0.226801	0.125316	-0.237403	-0.370563	0.0950391	0.0878342	0.153081	0.550633	0.0248601	-0.0798377	0.164346	-0.311732	-0.483365	-0.056613	-0.0363987	0.0751826	0.00105354	0.128322	0.066193	0.0368405	0.363811	-0.00836176	0.511224
79	-3.76873	0	-0.0927353	0.0204944	0.479539	-0.172184	-0.0213826	0.00541817	0	-0.579433	0.00649176	-0.469471	-0.0628762	0.281838	-0.0463157	-1.1761	0.0469766	0.150494	0.147834	0.1927	0.545844	1.51613	0.11684	0.325537	-0.33025	0.123604	-0.0268749	0.0661511	-0.00181644	0.262021	0.0285159	0.283413	0.406922	0.416111	0.129733	-0.0146954	-0.129519	-0.121482	-0.191187	0.0220743	-0.0282423	0.0388784	0.0104209	0.275161	0.0892147	0.129743	0.609681	0.419821	0.250224
80	-3.55274	0	-0.215687	-0.104792	0.505792	0.0118992	-0.0213371	-0.00925983	-0.0784663	-0.326424	0.122377	0.827057	2.16824	0.292052	0.463417	-0.335647	-0.000287982	0.254454	0.227276	0.300348	0.366796	0.723024	0.130729	0.915785	0.497449	0.2094	0.208248	0.0542816	0.0926402	0.541377	0.0716776	0.249661	0.390776	1.29959	0.107441	0.0801833	0.507594	0.0215153	-0.0391758	0.0132083	-0.00775367	0.0551607	0.00579166	0.270992	0.0586372	0.194894	0.605024	0.389847	0.239843
81	-3.39084	0	-0.143136	0.00837496	0.62553	0.043309	0.016169	0.0893668	0	-0.350973	0.126839	0.882842	2.36601	0.362207	0.323384	-0.128167	0.0552525	0.198917	0.342597	0.298424	0.578595	0.853699	0	0.971149	0.859847	0.241866	0.124837	0.110325	0.370275	0.829286	0.105676	0.210152	0.405538	1.37077	0.143583	0.0952446	0.447842	0.278609	-0.0529175	-5.01494e-05	-0.0228103	0.0443779	0.0115994	0.301781	0.0408158	0.17185	0.712774	0.483802	0.232017
82	-3.1123	0	0.202225	0.370367	0.554442	0.0122671	0.0526113	-0.0119069	0.156589	-0.100353	0.255999	1.14163	2.00637	0.272444	0.670823	0.323748	0.0566436	0.295447	0.141674	0.365657	0.632625	0.587955	0.137352	0.93233	0.542936	0.232551	0.451007	0.0704601	0.455429	0.770068	0.109681	0.206694	0.335436	1.30254	0.1152	0.144626	0.540453	0.190912	0.0378827	0.00343049	0.018167	0.0736201	0.0257289	0.372787	0.0223582	0.233141	0.819468	0.470588	0.263747
83	-8.77664	-5.25335	0	1.49499	0.0752225	-1.74196	-0.498506	0	0	0.338968	0.269244	-1.11313	0.687163	0.247031	0.925327	-1.3007	0	-0.361762	0.375222	0	0	1.16031	0.0661178	-0.142794	0.439628	-0.342328	-1.48901	0	0.027828	0.0138686	0.624191	-0.900758	0.252331	-0.242809	0	0.402155	0.0478179	-0.268977	-0.362893	0	0	0.197669	0	0	-0.346166	0	1.37147	-0.0990066	-0.146151
84	-3.23869	-2.22639	0.523754	2.33094	2.13098	0.0671327	0.0245828	-0.00703093	0.727886	-0.22492	1.54382	1.28133	2.27891	0.485286	1.59019	1.79255	0	0.333083	0.133479	0.199386	-0.25421	2.60161	-0.333829	0.836446	-1.64974	0.914738	-0.0746852	0.0312804	1.14907	-0.18691	0.128459	0.55239	0.350248	1.2173	0.6227	-0.367771	-0.55168	-0.167486	0.292345	-0.348814	-0.174097	-0.521055	0.121556	0.530065	0.121008	0.406456	0.722093	0.289614	0.258287
85	-9.71405	0	0.0266147	2.51078	0.673515	-0.119822	0	0	-0.323564	-0.0313375	0.286736	1.05623	4.60003	0.171856	1.91278	0.521153	-0.0380145	0.333436	-0.023584	0.330134	0	-0.656785	0	1.66418	1.31054	0.875536	-0.364947	0.240812	0.898694	1.7535	0.400573	0.466471	1.17554	1.03816	-0.0639131	0.268032	-0.826395	-0.135038	-0.519817	0.162334	0.0811137	0.364449	-0.134467	0.616932	0.290401	0.400167	0.53231	-0.568717	0.28031
86	0	-4.55631	4.05136	-2.94012	1.23632	0	-0.268546	0	0.846329	-0.624953	-0.145885	0.82855	5.79674	1.12226	1.98784	0.708485	-0.210839	0.0899027	-1.27043	-0.164131	0.507485	2.13591	-0.954574	0.0403256	-0.111284	0.780952	-1.62995	0.0253502	1.41762	0.279793	0.441965	0	2.40533	0.983874	-0.0308129	-0.107807	0	1.59188	-0.450072	0.196105	0.0225406	0	0	0.912426	0.19436	-0.150587	-0.0330653	0.405714	0.0998649
87	0	0	4.27924	3.87074	0.649887	-0.49192	0.643785	-0.0538016	-2.08327	-0.406521	0.663044	0.480337	2.65795	-0.255675	2.56215	0.172522	0.276271	0.275228	1.04257	1.06852	0	-0.724965	0.324637	1.9993	-1.3807	1.06311	-2.55118	0	0.14034	-0.38039	0.486838	-0.116089	-0.418205	-1.23214	1.43338	0	0.132481	2.87282	1.31994	0	0	-0.209549	0	-0.199998	0	0.457596	2.19242	0.507862	0.894299
88	7.9406	0	0.389132	-1.30229	0.123574	-0.165877	-0.242364	0.80908	0.690137	1.18837	0.55034	-1.61001	1.23265	-0.222812	-0.735302	1.98641	0.131105	1.70873	0.591358	0.679934	0	-1.27619	-0.172244	4.96341	-2.59715	-0.622864	-1.64199	-0.362123	-0.293225	1.13451	-0.067665	0.419665	-0.0358513	3.49428	-0.403777	0.30847	1.88944	0.796215	-2.49229	0	0	-0.0198889	0	0	-0.0183676	0.508855	0.0805198	0.427088	0.247994
89	0	0	-2.2144	2.2445	0.733938	-0.293547	0.116265	0	-1.56147	-0.659035	0.477382	1.06912	2.1562	0.289824	2.07937	-1.63025	0.265981	0	-0.44526	0	1.80464	0.777676	0	3.05732	1.49256	-0.62489	-1.51612	0.352824	-0.762614	1.7815	1.02141	0.339217	0.813976	-0.086935	1.91356	-0.220923	0.788798	2.04972	-0.317881	-0.0973134	-0.388719	0.0140638	0	1.17953	0.266215	0.435018	0.984518	0.366155	0.131591
90	10.0268	-3.02978	5.49162	2.12921	-0.171558	0.609388	-0.201593	-0.201322	-0.477808	0.369193	-0.349314	-0.49635	0.936902	-0.662744	-2.23436	-2.68623	0.545811	0	1.27679	-0.0541727	-0.259186	-1.12608	0	-2.70365	0.0316806	0.0733682	-0.123012	0.96633	0.483832	0.515269	-0.0769515	-0.437619	0.304632	1.22272	0.466638	0.163092	2.04475	0.349966	1.05006	0	0.146783	-0.127291	0	0.403395	0.304211	0.396505	1.04787	0.255729	-0.0492931
91	-4.05098	0	0.497151	-2.20234	-0.0268358	0.298933	0	0	0	0.614324	0.434313	2.12781	4.4915	0.0559769	0.355674	-0.0470377	-0.10962	0.224687	-0.514791	0.134717	0	1.34277	0	0.69676	0.702208	0.662297	0.91421	-0.0046783	1.38867	2.46524	0.257059	0.125046	0.258522	2.46146	0.0998389	0.379134	-0.918777	-0.436418	0.0887252	0.184831	0.182429	-0.123195	0.0863613	0.58196	-0.0117972	0.083778	0.300391	1.09342	0.164087
92	-2.67373	0	0.332535	-0.281566	0.799115	0.0501535	-0.0751453	0	-0.214648	0.0542185	0.41376	1.32646	3.69841	0.452364	0.326058	2.27808	0.144363	0.174424	-0.0512527	0.421999	0.22007	-0.111678	0.131097	-0.0703516	-0.204497	0.35881	0.629934	-0.0456605	0.592576	1.34727	-0.0287877	0.0208868	0.936662	1.23277	0.239244	0.326019	-0.932162	-0.366546	0.212806	0.140804	0.24164	0.107819	0.00354626	0	0.173197	0.0529731	0.324062	0.283092	0.322122
93	0	0	1.85349	1.58622	0.391335	0.261845	-0.0526993	0	-0.282783	0.171902	0.302086	0.0155686	5.60696	0.0502052	1.56477	-0.312284	0	-0.628994	0.543951	0.240301	0.194153	-0.180057	0.353359	0.503233	0.881157	1.17162	-0.231942	0.0547688	1.19421	0.952367	0.304327	0.679173	-0.202693	2.87967	0.481099	0.0283428	-0.955565	1.60492	0.990748	0.294937	0.11925	-0.302966	0	0.703444	0.260668	-0.344439	0.536036	-0.607579	-0.119331
94	-2.50357	0	1.41173	2.56565	0.806424	-0.745256	0.104415	0.00630135	-0.550445	-0.00213002	0.422646	0.934896	2.64312	1.0086	0.736424	0.134909	0.188702	0.0272862	0.140955	-0.0142471	0.386142	0.349078	0.074485	0.0710735	0.945828	-0.0146358	0.314374	-0.0869596	0.279161	1.4506	0.260073	-0.202979	0.248837	4.0586	0.160868	0.724144	-1.04684	1.7533	0.689744	0.170719	0.142318	0.0750832	-0.0796837	0.826989	0.173861	0.0800474	0.49618	0.670457	0.140165
95	-7.58043	-0.434173	1.3842	0.60218	0.495359	-0.145164	-0.144703	-0.14349	-0.157487	-0.422412	0.593762	0.152533	2.67562	0.616882	2.96221	0.40832	0.327098	0.124539	0.0776407	0.0637822	-1.47332	0.923021	0	-0.968942	0.306917	1.24863	0.551697	0.201793	-0.234422	1.73303	0.477033	0.00580744	0.469386	3.81888	1.00237	0.765216	1.02906	0.652945	0.40909	0.118244	0.0136857	0.30837	-0.176971	-0.0602584	0.210195	-0.205388	0.680567	0.480109	0.288127
96	-1.07793	0	-0.168073	-0.959566	0.67828	-0.292472	-0.0125812	0.0147164	-0.598704	-0.802217	0.188907	0.858224	4.25086	0.252681	0.911312	0.944241	0.0361791	0	-0.575344	0.359416	-0.0927342	-1.67654	-0.302276	-0.0807815	1.2703	0.554672	0.901675	0.0411354	0.542978	1.44541	0.244284	-0.102879	0.281897	1.55666	0.433386	0.439191	1.15255	0.0659826	1.33812	-0.00802448	0.155749	0.0485839	0	-0.0448443	-0.0116434	0.157881	0.401552	0.425503	0.262013
97	3.49648	0	-1.44727	0.567207	0.538791	-0.389663	0.12907	0.0581427	-1.19278	0.046231	0.508458	1.022	2.26994	0.0638384	1.2122	-0.958691	0.102973	-0.0490889	0.210421	-0.138954	-0.353114	1.15181	0.000288092	-1.08804	0.888905	0.126137	1.64282	-0.138883	-0.0172664	0.394101	0.0735929	0.264884	-0.0555331	3.22689	0.414909	0.658229	-0.303549	0.60914	0.521568	-0.285561	0.296185	0.0434433	-0.0992048	-0.0435213	0.0710627	0.263731	0.31089	0.642223	-0.114169
98	-2.73726	0	-0.164681	0.736143	0.741889	0.174411	0.0182205	0.111371	-0.275985	0.428221	-0.158006	1.44497	6.01744	0.232371	2.5838	0.60161	0.113442	0	0.33885	0.312559	0	0.217127	0	1.26055	0.288295	0.572631	0.0265474	-0.0820233	0.818236	1.61833	0.20137	0.466348	0.144069	3.01789	0.774602	0.00345534	0.782284	0.219636	0.824002	-0.00749222	0.0383042	0.137646	0	-0.204119	0.185091	0.311835	0.728602	0.528695	0.362904
99	-2.95809	0	-2.54202	0.462893	0.98834	-0.429849	0	-0.291043	-0.802481	-0.572717	-0.0668925	1.33477	3.7404	0.70628	2.07709	0.40201	0.122573	0.454282	0.407306	0.288173	0.0262805	-1.35317	0.0319491	-0.515661	-0.609087	-0.0938509	1.08609	0.235804	0.493776	2.1044	0.217643	0.510369	1.03016	1.78938	0.503969	-0.156999	0.72298	0.756509	0.231749	0.178564	0.133075	-0.0675912	0	0.236246	-0.0226898	0.266416	0.611596	-0.589914	0.175669
100	-2.31969	0	-0.5623	2.04369	0.74662	-0.0369051	0.19171	0	-0.32487	-0.370972	0.441445	2.2242	2.04313	0.346704	0.0326807	1.06874	0.00979922	-0.0462447	0.233175	0.120042	0	-0.42037	0	0.565331	0.0849906	0.645438	0.622201	0.0688911	-0.38028	0.968311	0.511324	0.748902	0.168381	2.15492	0.150293	0.818259	-0.750388	0.447431	0.455111	0.0734363	-0.00777696	-0.0821519	0.0571818	0.405935	0.0137173	-0.153727	0.424865	0.138783	-0.0486989
101	-5.00496	0	-1.02207	1.06942	-0.352954	-0.0323553	0	0.0649789	0	0.126349	0.995599	0.610374	0.747128	0.0415757	0.741017	1.12904	-0.142456	-0.0956662	0.413331	0.553821	0.00961895	0.603174	0	0.578367	1.28683	0.692207	1.07398	0.331173	-0.108019	2.02785	0.296178	-0.200157	-0.770367	3.09741	0.148783	0.266007	0.634681	-0.425527	0.885043	-0.159453	0	-0.0919777	0	0.668079	0	0.350809	0.688515	0.664163	0.0922218
102	-1.79664	0	1.07127	0.0457776	0.758	-0.153132	0	-0.192278	-0.155361	-0.689779	0.374318	1.69621	3.85211	0.285689	0.674536	0.294607	-0.138235	-0.00620364	0.33753	0.550677	0	0.0660246	0	-0.995704	-0.534368	0.335105	-0.483572	0.033355	1.49577	0.0878526	0.542419	0.216316	1.03543	0.348809	0.453026	0.00278664	0.172817	-0.170014	0.412784	0.120223	0.0016983	-0.548516	0	-0.0253633	-0.0747131	0	1.27834	0.777363	-0.447636
103	-1.76505	0	-1.16445	-2.34222	1.55916	-0.488656	0.115918	-0.243267	0.313675	0.385443	0	0.18158	6.7433	0.101601	0.176802	-2.73211	0.29604	0	0.954078	0	-0.507116	0.722361	0	1.7673	2.641	0.502944	1.32262	-0.362225	-1.37672	-0.0607193	0.248531	0	1.98225	3.72132	0.416782	0.0203933	0.248219	1.74888	-1.48214	0.217394	0	-0.124901	0.217066	0.621465	0.422357	-0.0713222	-0.773113	-0.528566	-0.362055
104	-2.90032	0.77424	1.13673	1.42941	1.51132	-0.217255	0	0	0.486435	0.41862	0.308953	2.5207	2.47364	0.573816	1.1964	-0.0363086	0.274213	0	0.01165	-0.0091367	0	-1.90766	0	0.727854	0.679244	0.39409	-0.202648	0.242322	-0.228878	0.811468	0.0151661	-0.614396	-0.0891084	2.57981	0.246095	-0.0323278	0.482923	1.21729	-1.9453	0.00710387	-0.196436	0.772385	0	0	0.0335326	0.24214	1.12484	0.527211	0.401512
105	-2.12728	0.189771	-1.83656	1.11409	0.241731	0.0244806	0	0.998845	-0.0236705	-0.18315	0.367568	2.72293	4.08911	0.53655	1.94382	3.17719	-0.640039	0.0760328	0.494435	-1.20717	-0.309782	-3.92964	0	-0.294635	-1.10068	0.848299	0.671959	-0.363944	1.84468	1.80025	0.53565	-0.882835	-1.43076	4.47827	0.190788	-0.166483	0.193684	0.366678	-0.586793	-0.287143	-0.257366	0.0295759	0.648362	-0.012528	0.417687	0.0554641	0.529235	0	-0.0819964
106	0	0	3.68835	-0.215338	0.997315	-0.647878	-0.417512	0.571785	0.928222	0.282042	0.558554	0.5976	-0.1359	1.25233	-1.10004	-0.397499	0	0	0.812631	0	0.290664	2.177	-0.938918	-1.27667	2.0457	1.1511	2.68658	0.438295	0.418912	3.10434	1.67291	0.132395	-1.48254	2.43114	-0.295259	0	-0.0238105	-0.607554	-1.79526	0	0	-1.13569	0	-0.460234	-0.562089	0	0.719001	-0.742137	-0.54019
107	0	0	-2.3913	2.03521	0.88567	0.470575	0.917293	-0.171368	0.389414	0.534017	-0.00611568	-0.248102	2.45307	1.07674	0.520339	1.59626	0.251075	-0.0252471	-0.245988	-0.154249	1.21347	-3.18559	0.293934	-2.0936	-0.576571	-0.64332	-0.502571	0.0888605	0.351424	0.833559	-0.23676	0.515713	-0.35298	0.467857	0	0.695858	-2.05527	1.52459	-0.717297	0.0922714	0.270754	0.514862	0	0.0934571	-0.0407046	0.454478	1.22529	1.25148	-0.0233798
108	-0.281657	0	-2.63982	0.677689	0.803597	0.0276674	-0.146976	0	0	1.762	-0.305938	-0.0805248	4.24458	-0.424531	4.44976	2.78555	-0.14315	0.526643	-0.00642816	-0.357493	0	-0.369576	0	0.740022	-0.762458	0.793576	0.219391	0.35508	-0.484054	2.1778	0.270704	0.179237	0.615362	1.32469	0.499967	-0.0629629	-0.287379	0.524653	-0.857671	0.118957	0.45354	0.15576	0	0.216125	-0.294516	0.44141	1.06457	0	0.0668295
109	8.98538	0	0.688804	1.71229	-0.771196	0.177676	0	-0.510306	-0.179706	-1.00419	0.400036	-0.168917	-0.149284	-0.722159	2.74713	-0.348886	0	-0.215446	0.34171	0.842528	0	2.07679	0	-2.07446	0.179467	0.65262	0.314619	0.685234	1.36183	0.929104	0.137184	0.224399	0.200053	-0.469288	0.127469	-0.270745	-0.636331	0.628757	0.511421	-0.172189	0.139341	-0.46728	0	0.5032	0.0110167	0	0.639993	-0.932435	-0.145701
110	4.34915	0	-0.0151892	1.55801	0.869117	-0.215189	-0.0167888	0.173305	0	0.371669	0.578231	-0.737108	2.55631	0.852304	0.645757	0.404824	0.357685	-0.0620441	0.1252	-0.00403568	-1.28447	0.297122	-0.30679	0.054539	0.593462	0.120979	0.60605	0	0.0351609	1.14751	-0.169938	0.310712	0.876223	2.32971	0.0557328	-0.281074	-0.147371	0.372082	0.039777	0.118049	0.00337268	-0.0950695	0.0723163	1.08512	-0.108524	0.0360669	0.318029	1.16146	-0.0584462
111	-1.97933	0	1.92215	3.34431	1.20782	-0.635455	0	0	0.16669	1.0929	-0.780498	-2.55327	4.31609	0.739345	0.868354	-0.0361407	-0.535776	0.0496686	0	-0.679936	0.396836	1.93272	-0.845526	1.02485	-1.4919	1.04977	-0.508957	0	0.22959	0.843512	0.75794	0.0970937	-1.50159	-2.49734	0.467329	0.588166	-1.85764	0.369254	0.100027	-0.407277	0	-0.276434	0.285876	1.70407	-0.101681	-0.414023	0	-0.315249	0
112	0	0	-0.506857	-0.724573	0.516691	0.11595	0.0092041	0.344174	-1.43293	-1.23289	0.388981	1.48646	-3.6812	1.07781	1.14787	-0.399113	0	0	0.293923	-0.603766	-0.368578	2.05725	0	0.694803	1.51869	0.611148	-1.02479	0.101415	-0.443021	-0.659994	-0.276587	-1.34841	1.51713	2.80818	0.819075	0.566325	0	1.76149	0.332785	0.267481	-0.24471	-0.0994505	0	-0.963449	0	-0.176609	0.101911	-0.0248025	0
113	-4.0214	1.38788	2.16037	0.305009	1.00005	0.4948	0.146033	0.343752	-0.361	-0.0832881	0.331132	0.634415	2.40339	1.04332	0.181974	-1.43317	-0.156374	0.0992403	0	0.41705	0	1.65516	0.305885	2.30101	0.738049	0.513363	0.720091	-0.13432	-0.128272	1.65445	0.0882314	-0.0993147	0.407421	-0.857909	0.115017	-0.0396994	0.66808	-0.135947	-0.11413	-0.0469605	0.389141	0.205596	0	0.114782	-0.132248	0.423048	0.526962	0.569456	-0.330398
114	0.766398	-2.8883	-0.913278	0.776464	0.00517067	-0.132808	0	0.128159	0.462749	-1.10069	0.523078	1.33158	2.72885	-0.614245	1.82793	1.36524	-0.005227	0.173058	0	-0.406817	0	-0.747465	-1.0423	2.89082	-3.18183	-0.187537	1.21281	0	0.323574	1.77665	0.324296	0.166712	-0.631572	-2.35463	0.816154	0.272533	0.285587	-0.216441	0.0622777	0	-0.164247	-0.654708	0.172817	0.960735	0.825757	0.549936	-1.26405	0.79394	0.0967413
115	-3.5183	0.873094	-1.46595	0.524924	0.307153	0.0626045	-0.133696	-0.0301573	0.155623	0.598591	0.262961	1.96802	3.56897	0.733054	1.85401	0.184126	-0.130809	0.196836	0	-0.384282	0.675757	-0.46924	0.130841	0.82271	-0.068333	0.198728	-0.0939538	0.26736	1.05959	-0.290317	0.352637	0.356608	-0.021804	1.29331	0.0336904	-0.225651	0.707394	0.758721	-0.438772	-0.158194	-0.184849	-0.0764265	0	-0.804553	0.194843	0.0803748	-0.743992	0.386774	0.708347
116	1.97202	1.12864	-0.787631	0.495284	1.70035	-0.356125	0	-0.0526445	-0.407089	0.281315	0.0559222	0.690384	2.37325	0.265061	-1.36319	-0.771101	0	0.0444816	0.441658	0.204502	-0.0708854	0.811669	0	-0.222942	-0.661382	0.641384	1.13018	0.0557086	0.636728	1.3254	0.180206	0.351141	1.2723	0.894625	0.734743	0.152757	0	0.124322	-0.769997	0.0803624	0.076621	0.384806	-0.097194	-0.191382	0	0.146078	0.459589	1.18617	-0.0717961
117	-7.2536	0	1.90065	0.328675	0.64027	0.0704249	0.126821	0.0825474	0.277685	0.628079	0.865387	1.36657	3.17229	-0.0406506	-0.857669	-0.600527	0	0.180164	-0.249008	-0.207606	0	0.195179	-0.0727764	0.0131386	0.316426	0.6969	0.2287	0.0250428	-0.139624	2.06206	0.176153	0.257957	0.570178	0.525511	-0.231014	0.117716	-0.738046	-1.09552	0.888825	-0.0900473	-0.192732	0.0670942	0.0167449	1.3283	-0.346507	0.0512263	0.813125	0.344331	-0.191837
118	-4.87136	0	-0.182417	1.15216	0.205127	0	-0.101219	0.144517	0	-0.14873	0.0145375	0.0508693	2.28007	0.941953	0.353339	2.48173	-0.121446	-0.186032	0.438595	0.319205	-0.451118	1.58354	0.192181	0.995023	-0.280062	0.87074	0.16947	0.0175241	-1.08229	1.84363	0.288971	0.423495	-0.278426	-0.784099	0.244692	0.29931	0.874617	0.331544	-0.83824	-0.124272	0.108376	-0.127943	-0.0463646	1.29275	-0.158146	-0.222501	0.138639	-0.335428	-0.186088
119	-7.11038	0	1.38974	0.748629	0.716509	0.0712572	-0.012665	0.0229428	-1.85304	-0.337653	0.0372053	1.9242	2.85765	0.211359	-0.347028	0.370803	-0.19134	0.218742	-0.047218	-0.125598	0	1.35514	-0.00584531	1.28474	0.763134	0.189432	1.25695	0	0.783681	1.24997	0.328429	0.115166	0.354187	1.77675	0.511634	0.0109122	-0.0433581	-0.0862739	0.583403	-0.00110029	0.124105	0.128733	0	0.716724	-0.070279	0.319223	0.469145	0.549055	-0.0395544
120	-9.23072	0	1.90594	-1.13941	1.89148	-0.0230676	0.20829	0	-1.15738	0	0.276295	1.0368	4.10436	0.123757	1.41478	-0.781692	0.23291	-0.21481	0	0.0922746	-1.38577	1.35148	0.321164	0.10223	0.54132	0.276604	0.792601	-0.0687636	0.027612	1.13955	-0.303371	0.0150834	-0.0478561	-1.29642	0.226252	0.222658	0.414556	0.465234	-0.725964	0.182474	0.0317724	-0.262332	0	-0.838759	-0.340342	-0.441285	0.342684	-0.176642	-0.56129
121	0	0	-1.95397	1.2854	1.05518	0.343075	0.227383	0.226327	0.110042	0.135484	0.193535	2.61509	2.37322	-0.531182	-0.676064	-1.36667	0	0.323501	-0.277527	-0.829355	-2.15336	-1.30776	0.460703	1.45325	-0.664847	1.1557	-2.15876	0.0653666	0.0501024	2.75263	-0.15888	-0.825966	-0.373092	3.15546	0.256346	0.0526776	0.349623	-1.63626	0.432294	0	0.124055	-0.517485	0	0	-0.935841	-0.392263	0.449988	0.263619	-0.123583
122	-4.09282	-1.3652	2.03812	-2.36215	0.716393	-0.188243	0	0.15554	0	0.315954	-0.680775	0.324789	0.256042	0.417577	2.07765	-0.280331	0.251948	0	-0.665096	-0.241587	0.450701	1.89477	0	1.00841	-0.32315	0.771311	-0.273026	-0.318824	-0.276318	-1.24944	-0.34442	0	-0.11764	-3.05243	0.660936	0.411458	0.225232	-0.366929	0.240328	0	-0.136585	0.0140183	0.0376336	0	0.421127	0.242299	0.228169	0.368373	-0.0422559
123	5.0767	-2.79342	0.122239	0.400131	2.09756	-1.28922	0	-0.639335	-1.89736	-1.15925	0.275358	1.63547	2.22375	0.312445	0.811666	0.967322	0.154697	0.248748	-0.200137	0.247879	-0.319819	0.654804	-0.312135	0.191532	0.214611	-1.1039	-0.826116	-0.474011	0.636378	1.42264	0.0747043	-0.685145	1.06718	-1.05753	0.147336	0.773152	-1.02402	-0.943837	-0.047598	-0.277607	0.019717	0	0.0601928	-2.47863	0	-0.348873	-0.650533	0.179147	0.34378
124	-2.528	0	-0.00927454	1.05718	0.129332	0.151134	0	0.284861	-1.5781	-0.686214	0	-0.118581	6.59257	0.488048	-2.35415	0.676495	0.230893	0	-0.961362	0	-0.747268	1.05591	0	-2.68605	-1.03079	0.932964	-0.532464	0.415385	-1.38368	-1.32754	0	0.0834561	-0.142708	2.20563	-1.13488	-0.739677	0.0346569	0.266553	-0.156038	0.188179	0.187905	-0.454134	0	-0.56104	0.0698016	0	0.166548	0.045239	-0.630768
125	0	-0.225463	3.48509	-1.65148	-0.860525	0	0	0	-1.65526	1.03767	0	3.74714	4.27955	0.698155	-4.13426	-1.73146	0.320365	0	0.480847	0.164289	-4.19898	1.54056	0	0.129262	1.86495	-0.498466	0	0	0.970196	1.51992	0.82329	0	1.34737	-2.85366	0	0.263986	0.358789	0.23702	-0.237963	0	0.256662	0.878531	0	1.8461	0.0714061	0.485805	0.891829	-2.51893	0.80778
126	-9.29284	-0.618457	-1.98989	0	0.796046	-0.0244476	0	0	-0.890926	1.12219	-0.025977	1.8661	9.39879	-0.0737666	2.43748	0.806552	0	0	-0.667253	-2.77492	0.710132	-0.39976	1.3985	-1.20638	0.0261075	0	0.311922	0.558106	0.190285	-1.66645	-0.573131	-0.570258	1.25726	-5.78797	-1.0534	-0.515797	1.10244	-2.06465	2.55479	-0.491432	0	0.504847	0	1.04038	0	-0.340437	1.38677	0	0.469268
127	-23.6099	-4.85294	0.798449	3.04681	1.83115	0	0	0	0	1.10801	3.49597	3.0199	-5.29183	0	4.213	1.37191	0	0	1.50378	0	0.829035	-2.19528	0	1.3947	0	-1.41756	0	0	0	-1.39247	0	1.33919	1.32599	2.08666	-2.53803	1.27571	-2.45871	-0.994535	-4.56199	0	0	0	0	-1.10033	-2.07185	1.21799	-1.05602	5.15986	1.15526
128	0	-4.23121	-3.46303	-0.553152	-1.64943	0	0.179693	0	-2.06473	-0.92889	0	4.18472	3.9462	0.811456	-2.42614	2.39164	0.381663	0	-1.24845	0	-1.54344	-4.19415	-2.87129	-3.80215	0	0.698753	0.468092	-1.38186	-1.92233	0.875132	0.335401	2.32531	-0.424036	1.0157	0.317687	1.09299	-2.8984	-1.21032	0.708126	0.0651491	0	-1.17783	0	1.12359	-1.16222	0	1.86826	0.574094	0.28497
129	-41.6815	0.863989	-6.01748	0.228917	-2.26587	0	0	0	-2.88817	1.05863	0.366533	3.61164	2.31286	0.404725	2.81927	5.22035	0	0	0	-4.33275	-2.137	2.50927	0	1.17644	1.33237	0.0375049	1.67788	0	0.338924	0	0	0.533863	0.858138	0.932731	-1.73272	0.0284135	-0.320385	-4.25619	1.03241	0	0	0.295531	0.249432	0.92667	-3.02255	0	0.282934	0.135616	1.42929
130	3.67086	-3.69078	0.675433	0.546547	0.632084	0	0	0.435278	0	0.387483	0	2.31131	8.61696	0.390363	1.54972	-2.32925	0	0	0.749999	0.791109	0	-2.85723	-4.09169	1.54617	-8.41311	1.36111	1.3526	0	1.32604	1.52403	0	0.75182	1.60182	0.903711	0.0962174	0.622881	-3.42078	0.188871	-1.38949	0.30229	0	0.902632	0	1.75772	0.28872	0.288074	0.729623	0.253513	-2.64855
131	-10.2953	0	0.206771	1.66396	1.40466	0.0470082	0.000464179	0	-2.19814	0.604933	0.628609	2.79321	-0.528322	0.62905	-2.32774	0.094124	0.135289	0.312063	0	0.255373	0.305362	-0.957203	0.200003	1.25266	-0.684933	-0.831361	0.891207	0	-0.810041	2.08527	0.464238	-2.83115	-0.52074	1.56531	-1.04988	0.394327	-4.12743	-0.554807	-1.64942	0.21981	0.139697	-1.21886	0.0268481	0	0.0540443	0.417321	-0.34767	-1.07567	-0.992166
132	-7.78397	1.93926	1.5602	0.940516	1.53521	1.01538	0	0	0.0492207	1.30415	0.648429	2.8667	6.23326	0.868392	4.70102	2.41077	0	0.27564	0.510649	0.234048	2.10015	-7.65744	0	0.984315	0.0182354	0.35583	1.30631	0.497406	0.145473	1.51386	0.337083	0.039598	0	2.2054	0.788651	0	1.12071	0.70743	-6.6658	0	0.222713	0.0790147	0	0	0	0.295652	-2.20246	0	0.365024
133
134
135
136
137
138
139
140
141
142
143
144
145
[truncated: 96 more columns]

## Sheet: S2E, G13 Trace
Transcript Length	10 mM NaF		0 mM NaF
	2xBio	Gln111 Rep1	2xBio	Gln111 Rep1
20	0	0.54183	0	0.968584
21	3.40156	1.93848	0	1.35174
22	0	0.74648	0.502081	1.88325
23	1.74878	1.41273	0.892775	3.76984
24	0.383189	1.4901	0.688987	3.76305
25	0.353432	2.7062	0	2.57772
26	0	1.51721	2.84286	2.64389
27	1.08344	3.17031	4.9845	6.66797
28	0.234598	4.62613	1.94859	2.69775
29	0	1.37003	0.430131	2.83216
30	0	0.422553	4.10532	4.41996
31	0.183815	2.09965	3.05508	2.32925
32	0	1.52399	0	2.1113
33	2.27365	2.97259	0.147465	2.19683
34	1.75145	3.31337	3.15819	4.6698
35	1.66882	1.55329	2.63963	3.30747
36	3.77244	4.28241	5.30856	3.46682
37	2.14681	4.1376	3.76253	4.70659
38	2.66194	3.13546	3.76408	6.11024
39	2.98588	3.40022	5.45411	4.797
40	2.45008	5.35244	4.44104	6.50528
41	4.84919	8.52374	7.04536	8.51598
42	4.60446	9.80663	6.29958	6.37346
43	3.01171	7.017	5.79245	4.91112
44	5.40949	7.55643	8.02934	6.16876
45	4.5819	8.99064	6.38734	6.60938
46	4.4219	7.77409	5.44902	5.15964
47	6.03315	8.82815	10.1422	5.93869
48	6.83784	8.60708	11.1873	7.46875
49	6.45026	8.1191	11.5388	7.82324
50	9.30935	11.1068	14.1927	12.1038
51	9.58581	11.579	13.5288	11.3452
52	7.28031	9.99388	10.7009	8.19052
53	9.41106	9.23827	14.7583	11.4749
54	6.56305	7.4311	9.52231	9.091
55	4.84159	9.00295	9.19622	8.33734
56	7.30347	6.83861	11.2129	9.66039
57	5.9891	7.73388	8.57292	7.72892
58	7.1974	4.80775	10.3391	5.39623
59	6.50599	2.84099	8.37936	4.63803
60	5.65166	5.27272	7.90296	4.40165
61	3.25969	2.19557	5.95004	3.05621
62	3.31203	3.9419	6.37416	3.81222
63	0.976399	3.95607	5.53732	4.38223
64	2.80646	4.63775	9.67673	3.36936
65	0.834768	3.41364	5.81675	4.80347
66	0.201124	5.22031	4.31848	5.62526
67	3.01491	2.60842	7.62118	10.3699
68	2.63049	5.42796	7.3423	5.58529
69	0.256562	1.98883	2.26748	5.3495
70	1.20313	2.556	2.61361	5.30708
71	1.4031	2.77454	3.25825	8.66718
72	0.41192	1.60527	2.54953	3.32256
73	0.475409	4.11374	4.23805	11.2966
74	0.638869	2.41383	2.31603	5.22395
75	0.189914	2.68266	2.38352	5.02827
76	0.607698	1.72702	2.91908	3.97663
77	0.0319414	2.24523	2.75879	6.23918
78	0.120002	1.76236	4.05961	10.1767
79	0.525277	3.26537	12.4089	12.4718
80	1.9541	10.5849	14.809	12.6407
81	1.76708	7.04238	13.1181	10.7521
82	2.3572	7.90747	11.8328	9.82648
83	0.0582191	2.12686	6.30919	5.62203
84	0	2.13168	12.4219	10.143
85	0.587029	2.03015	13.5589	8.95882
86	1.07504	2.18482	13.9552	8.15847
87	0.0170516	2.25165	11.2492	8.59124
88	1.86632	1.6195	8.04489	6.81224
89	0.551523	2.35021	11.3796	9.22342
90	1.0003	1.13263	6.26296	5.32606
91	0.927836	2.63764	11.2586	6.76711
92	1.09651	2.08813	12.8051	9.1067
93	0.838181	2.71713	12.8878	7.28089
94	0.764705	2.69558	9.79057	7.14745
95	1.43914	2.51165	11.1179	8.44233
96	1.13659	2.61723	9.93246	5.68159
97	0.548816	2.75107	9.16121	6.89127
98	0.980353	2.34513	11.0956	5.07811
99	0.441273	2.06315	10.4544	6.714
100	0.687836	1.51889	10.1828	8.13967
101	0.924898	1.78903	7.65697	6.90985
102	1.10776	2.43236	10.1358	6.28373
103	0.536535	3.5053	11.7601	5.01683
104	0.711353	2.90446	7.8935	5.41986
105	1.16742	2.66749	10.2887	6.19955
106	2.52263	3.13225	6.63676	6.77267
107	0.803654	1.1918	9.30014	6.84707
108	2.25696	2.95154	9.82045	5.57587
109	0.42653	1.60482	7.68349	7.83277
110	0.801623	2.18642	10.363	7.80666
111	0.589743	1.36723	11.3909	7.07484
112	0.799266	0.958556	8.39297	12.0742
113	1.01137	1.27365	11.0614	8.65798
114	0.217299	1.19728	8.85748	6.12863
115	0.549835	1.55385	10.6964	7.1274
116	0.795007	1.51488	8.86018	6.48693
117	1.05988	2.49001	9.39875	6.22646
118	1.1705	1.97895	8.84528	6.56521
119	0.849523	1.80724	8.79112	5.93347
120	1.44714	2.11207	9.43653	5.33217
121	0.519041	5.11176	9.72409	7.35087
122	0.152084	2.88287	6.73544	6.47939
123	0.94615	2.05194	9.37056	7.14681
124	1.51059	1.68568	11.1133	4.52069
125	0.680444	0.437845	9.13835	4.8588
126	1.86711	1.2871	12.4531	3.05432
127	5.53586	2.77512	2.95087	8.2427
128	2.56804	2.91823	9.7338	5.7876
129	2.53574	1.42798	7.73041	5.41755
130	0.596047	0	8.61696	0
131	0.830367	1.48	7.74557	8.27389
132	1.15323	0	6.23326	0
133	1.59072		6.63479
134	0.723947		8.11351
135	0.760388		7.85014
136	0.891155		7.7026
137	0.784945		7.61973
138	0.598618		5.77382
139	0		7.38743
140	2.59143		10.3606
141	0.736322		6.92187
142	0.114264		8.70754
143	0.821003		8.97172
144	0.574658		8.33966
145	1.05996		8.95804

## Sheet: S2F, U54 Trace
Transcript Length	10 mM NaF		0 mM NaF
	2xBio	Gln111 Rep1	2xBio	Gln111 Rep1
20
21
22
23
24
25
26
27
28
29
30
31
32
33
34
35
36
37
38
39
40
41
42
43
44
45
46
47
48
49
50
51
52
53
54	0	0	0	0
55	0	0	0	0
56	0	0	0	0
57	0	0	0	0
58	0.155887	0	0.294842	0
59	0.141676	0	0.0685368	0
60	0.100793	0.197366	0.0732834	0.131692
61	0.00308133	0	0.135165	0.0169921
62	0.112778	0	0.0589649	0.0628035
63	0.038233	0	0.0378796	0.0107099
64	0.148826	0.382458	0.0138213	0.322865
65	0.0172774	0.377582	0.0623921	0.36973
66	0.123512	0.177898	0.132508	0.424562
67	0.885586	1.09897	0	0.363604
68	1.34077	2.46347	0.971101	1.06359
69	1.48407	3.54316	1.74022	1.78616
70	2.68348	4.53039	2.19551	2.81753
71	3.86318	8.2311	5.14892	5.25424
72	8.55	9.33451	7.66031	8.97451
73	6.7467	6.39873	5.48269	2.91607
74	5.62487	7.71635	5.33799	6.53987
75	6.08917	10.91	7.01697	7.86907
76	9.10427	10.7457	8.27222	8.09886
77	9.67944	10.1869	8.28859	6.36315
78	10.2767	13.3669	8.2804	3.5331
79	11.6538	13.8468	3.7287	1.26857
80	8.02144	9.8112	1.2835	1.06512
81	9.81048	14.3888	1.26678	1.37426
82	9.83417	13.2982	1.17143	1.50936
83	8.42061	18.7721	0.637886	4.75041
84	11.4653	19.807	0.669563	3.12373
85	10.5455	13.1107	1.23782	2.465
86	10.26	10.9954	2.1437	0.919856
87	7.95294	13.5206	2.88747	2.11848
88	7.58973	3.35491	1.3388	4.75089
89	7.86482	3.44921	2.09757	3.36205
90	7.51954	3.35767	0.214306	0.0817253
91	8.09266	3.38202	2.7683	1.59922
92	3.58191	2.33524	1.4221	1.8141
93	1.46595	1.55555	0.646116	1.96927
94	0.579209	3.45975	1.55512	0.319285
95	1.26995	3.60559	1.33343	2.49721
96	0.91122	4.00991	1.24214	2.22383
97	0.826533	3.25429	1.08078	2.59549
98	0.62529	2.06339	0.748469	2.04781
99	1.06121	2.22294	1.07337	3.3593
100	0.820851	0.867081	0.981816	2.76693
101	0.997607	2.41627	1.21381	0.183355
102	1.53782	1.60344	0.907284	0.703227
103	0.388629	0.0928474	0.419338	3.59644
104	0.452742	1.05135	2.0769	0
105	1.52684	3.37557	0.567295	2.74359
106	2.47338	1.58984	1.98783	0.978893
107	1.83226	0.368987	0.967936	2.08673
108	2.01461	0	1.86481	2.50574
109	2.09183	0	0.691847	2.15223
110	0.947489	1.33133	0.790248	0
111	1.24831	1.24882	0.622194	0
112	0.122225	0	3.19938	0
113	2.66431	0.582987	2.13034	2.96443
114	0.361105	2.0574	1.99355	1.04143
115	2.13387	1.3192	1.87304	0
116	0.802022	0.27657	1.64791	2.14459
117	0.64083	1.79097	0.430359	0.58549
118	0.800657	0.393221	0.140855	2.67947
119	0.488723	0.801965	0.782953	0
120	1.03332	0	0.692151	0
121	0.471594	0.965198	0.0641034	7.09285
122	1.01656	0.792434	1.20151	0
123	0.773775	1.22258	0.189457	0
124	0.90138	0	0.697034	1.2482
125	0.736899	1.45427	1.51991	0.835872
126	1.05298	1.76073	0	1.75119
127	0.450609	0	4.27736	1.76668
128	0.335871	0	0	6.27029
129	2.15865	2.78769	2.76051	0
130	0.908206	0	2.5819	0
131	1.14347	0	1.17872	0
132	0	4.89011	0.829341	6.50722
133	1.05699		1.69094
134	0.936904		0.282479
135	0.903717		0.718843
136	0.818942		0.483933
137	0.406608		0
138	2.04722		0.325957
139	0.949979		0
140	1.17906		0.568789
141	1.409		1.64469
142	0.932487		0.08145
143	0.830424		0.239286
144	1.08007		0
145	0.348676		0.547694

## Sheet: Gln111 Rep 1 10 mM Rhos
TL	NT1	NT2	NT3	NT4	NT5	NT6	NT7	NT8	NT9	NT10	NT11	NT12	NT13	NT14	NT15	NT16	NT17	NT18	NT19	NT20	NT21	NT22	NT23	NT24	NT25	NT26	NT27	NT28	NT29	NT30	NT31	NT32	NT33	NT34	NT35	NT36	NT37	NT38	NT39	NT40	NT41	NT42	NT43	NT44	NT45	NT46	NT47	NT48	NT49
20	6.07964	0.566702	0.71318	0.881156	0	0	0.545046	0	0	0	0	0	0.54183	0	0	10.6724	0	0	0	0
21	7.51913	0	5.85721	0	1.09146	0.496645	0	0	0	0.362269	0	0.724075	1.93848	0.360731	0	2.65001	0	0	0	0	0
22	6.4114	0	4.94008	0.608076	0.124512	0	0.124195	0	0.560362	0.511023	0	0.497913	0.74648	0.121041	0.845196	0.884385	0.237739	5.3876	0	0	0	0
23	7.56682	2.96762	5.99035	1.98085	0.159573	0.367372	0.0204011	0.138529	0.0396201	0	0.0203091	0.306459	1.41273	0.0193819	0.483304	1.45957	0.067094	0	0	0	0	0	0
24	6.2291	0	7.98794	3.5118	0.395064	0.0976018	0.172284	0.146772	0	0.316289	0	0.947695	1.4901	0	0.914966	1.71846	0.0719129	0	0	0	0	0	0	0
25	0	0	7.20075	0	0.932522	2.48429	0	0	0	0.493305	0.45497	3.03097	2.7062	0	2.82892	3.25652	0	0	0.727755	0.883785	0	0	0	0	0
26	3.51803	0	5.57232	2.88296	0.444046	1.32444	0	0	0	1.14387	0.211129	0.359611	1.51721	0.205173	0.847654	0.866101	0	0	0.602571	0.600202	0	5.90468	0	0	0	0
27	2.50035	0	7.88003	2.0162	1.08245	0	0.00656116	0.355233	0.363952	0.275878	0.221536	1.00183	3.17031	0.0894769	2.56203	2.30292	0.12898	0.0626305	0.0699472	0.537192	0	2.11144	0.261062	0	0	0	0
28	2.26039	0	7.03365	1.43502	1.27115	0.381377	0.0996942	0.277785	2.77438	0.70206	0.338035	1.09293	4.62613	0.318886	0.229565	1.50791	0.155226	0	0.619164	0.064223	0.264185	1.53344	0	0.208032	0	0.806761	0	0
29	2.48888	0	8.88994	5.29276	0.287124	1.01936	0	0.284925	2.49137	0.471511	0.274755	2.73981	1.37003	0	0	1.71545	0	0	0	0.52037	0	1.1537	0	0	0	0	0	0	0
30	11.3273	0	7.01259	2.1981	0.418563	0.0579702	0.277758	0.282204	1.52375	1.31015	0.306429	0.99381	0.422553	0	0.067734	0.896406	0.0659361	0.0659208	0.298036	0.0660843	0.263729	1.72473	0.226454	0	0	0.193843	0	0	0	0
31	6.74278	2.11736	6.04019	4.59144	0.606186	1.50997	0	0	1.03604	2.73473	0	1.53159	2.09965	0.286263	0	0.345272	0	0.284307	0	0	0.513549	0	0.280745	0	0	0.279935	0	0	0	0	0
32	7.22006	0.627949	4.74586	3.82682	0.2949	0.105319	0.294092	0	0.330531	1.0875	0	1.24774	1.52399	0.284475	2.3573	4.20038	0	0	0	0.278085	0	1.65493	0	0.824288	0.548355	0	0	0.547421	0	0	0	0
33	6.74005	1.65233	6.69213	4.47849	0.904246	0	0.338177	0	0	1.08048	1.10591	1.78522	2.97259	0.107461	0.595821	0.419618	0.106408	0.106366	0.863963	0.251441	0	1.23212	0.039565	0	0.181776	0	0.102782	0.205448	1.03761	0	0	0	0
34	0	0	11.6095	3.56439	0.734451	0.49893	0.292761	0.584882	0	1.68546	0.0373803	1.34612	3.31337	0	2.851	2.6469	0.138102	0.138055	0.604619	0.0292017	0	3.614	0	0.094486	0.083879	0	0	0	0.132483	0	0	0	0	0
35	8.34894	0.0809284	11.9149	0.273482	0.384339	0	0	0.0366629	0	0	0.283386	1.86037	1.55329	0	1.51522	0.869701	0	0	0.711526	0.222969	0	3.79117	0	0.164717	0	0	0	0	0.478251	0.43938	2.07076	0	0	0	0
36	8.97379	0	10.0298	1.36795	1.51173	0	0	0	0	0.845481	0	1.7943	4.28241	0.554266	0.357994	2.71645	0.200838	0.301015	0.0810107	0	0	1.68924	0	0.425617	0.287765	0.193563	0	0.193443	0.193323	0	0	0	0	0	0	0
37	10.7804	0	5.99977	1.7481	1.21389	0.533366	0.0715313	0	0	0	0.133694	1.61504	4.1376	0.195629	1.71871	2.15685	0	0	0.973984	0.510437	0	3.7151	0	0.745565	0.597842	0	0	0	0.06398	0.0884873	0	0	0	0	0	0	0
38	10.858	0	10.2831	0.188094	0.889174	0	0.221595	0.166418	0	0.0889132	0.0882239	1.48224	3.13546	0.301728	1.25555	2.11253	0.0472211	0	0.385423	0.320397	0	4.2218	0	0	0.358693	0.090429	0.0882227	0	0.107886	0.0802701	0.090185	0.45782	0.0522025	0.628486	0	0	0	0
39	9.94265	0	8.0198	0.48709	0.930543	0.6243	0	0	0	1.10711	0	1.9475	3.40022	0.574376	1.64828	2.37846	0	0	0.573522	0	0	3.63395	0.362722	1.27473	0	0.00938148	0.359453	0	0.0897959	0.358914	0	0.0984933	0.268661	0.81272	0.0973244	0	0	0	0
40	5.74492	0	10.1214	1.87403	0.954999	0.264339	0	0	0	0.977903	0.134304	1.89717	5.35244	0.00722428	2.08385	3.69729	0.121478	0.121344	0.319349	0.303827	0	3.44341	0	0.8028	0.75806	0.166776	0	0.055552	0.277611	0.00305311	0	0.169379	0.166239	0	0	0.18123	0	0	0	0
41	3.42062	0	9.4594	0.387952	0.993664	0.235755	0	0	0	0.966383	0.378219	4.21001	8.52374	0	2.57901	2.6657	0.00279099	0.0339632	1.00193	0.121703	0	2.71193	0	0.478491	1.06819	0.0918081	0.215279	0	0	0.0933804	0.0298727	0	0.123176	0.130415	0.0894358	0	0.987182	0	0	0	0
42	0	0	11.3532	0	1.5745	0	0.435918	0	0	1.80307	0	3.10201	9.80663	0.414082	3.47962	4.70005	0	0	0	0.640555	1.69911	0.373898	0	0.750116	0.25116	0.391019	0	0	0.12672	0.129053	0	0.128943	0.0973548	0	0	0.0972662	0.0315004	0.614284	0	0	0	0
43	2.58855	0	8.72551	3.53782	0.874276	0.18206	0.476724	0	0.446727	0.211096	0.29986	3.14517	7.017	0.306034	2.57614	3.35962	0.0474092	0.0139769	0.556742	0.39945	0	2.7461	0	1.45599	1.63896	0.725375	0.346488	0.0571358	0.387241	0.49533	0	0.326578	0	0	0	0.0449096	0	0.0117208	0	0	0	0	0
44	5.26403	0	8.10519	0	1.56119	0.279724	0.139439	0	0	1.62794	0.801156	2.26021	7.55643	0.0825541	3.43541	4.66039	0.0610966	0.183233	1.3411	0.415029	0	2.49874	0.378455	0.341545	1.18161	0.652313	0.653831	0.172891	0.33187	0	0.0146241	0	0	0	0	0	0	0	0	0	0	0	0	0
45	1.62471	0	6.70756	1.44355	1.35712	0.0279454	0.196852	0.537165	0	0.221159	0.153374	2.93961	8.99064	0.23189	2.31463	6.24946	0.125293	0	0	0.212531	0	3.38646	0.352266	1.53662	1.67301	0.769626	1.07157	0.131845	0.592902	1.02167	0.0260922	0.117439	0.22171	0.428849	0	0.0518787	0	0	0.284571	0	0	0	0	0	0
46	2.58037	0	8.51741	0.896126	1.28677	0.0306481	0.249505	0	0	0.422243	0.5144	2.204	7.77409	0.556237	3.596	4.7133	0.0857611	0	0.499358	0	0	2.0841	0.27761	0.780487	3.28927	1.10072	1.11982	0.120478	1.47301	1.45353	0	0	0.237476	0	0.00968839	0	0	0.127608	0	0	0	0	0	0	0	0
47	3.23458	0.704003	4.63274	1.72105	1.18792	0.122978	0.157324	0.398201	0	0.515007	0	2.281	8.82815	0.545956	2.47135	2.25489	0.0294545	0	0	0	0	4.2063	0	3.16531	1.29483	0.899523	0.694129	0.361684	2.64557	3.33541	0	0.471184	0.30296	0	0.164038	0.0705136	0	0.093263	0	0.0702607	0	0.140423	0	0	0	0	0
48	4.97064	0	4.65066	0	0.792164	0.0473563	0.179761	0.244901	0	0.718056	0.444889	3.19657	8.60708	0.417264	1.78053	3.82445	0.0538205	0	0.379	0.204378	0	2.48009	0	1.787	1.76555	0.956012	0.9869	0	2.07842	4.38036	0.346201	0.378371	0	0.745623	0.23201	0.430555	0	0	0	0.00538848	0	0.120316	0	0.795696	0	0	0	0
49	1.38619	0	6.77469	0	0.879211	0.397865	0	0	0	1.11233	0.276466	1.65204	8.1191	0.267008	1.74357	3.32095	0.0310223	0	0.0699171	0.535354	0	8.20162	0	1.77065	1.26454	0.895832	1.0583	0.196282	1.79777	3.09544	0.224241	0	0.455486	2.04115	0.366364	0.0914923	0.348109	0.0366742	0	0	0.0268707	0.0470238	0.0537187	0.110728	0.351999	0	0	0	0
50	0.657686	0	5.7437	0	1.23966	0	0.146422	0	0	0.569755	0.408688	3.34225	11.1068	0.0837011	3.13588	4.07303	0.188547	0	0.145803	0	0	2.80138	0	1.6888	2.25762	1.05543	1.26507	0.270374	2.05671	3.84164	0.291465	0	0.299801	1.6159	0.540875	0.0213906	0.339243	0.53109	0.281296	0	0	0	0	0	0	0	0	0	0
51	0.708604	0	4.66688	1.00162	1.08499	0	0.342009	0	0	0.792398	0.175654	3.35101	11.579	0.193387	2.56927	2.82177	0.221125	0	0.98325	0.023001	0	2.49788	0	0.322281	2.07567	1.27688	2.39759	0.0946999	2.55247	3.73859	0.476843	0.730417	0.576928	1.68954	0.789001	0.0211514	0.398496	0.326547	0	0.0935779	0.0589586	0	0	0.335828	0.0277007	0	0	0.00499373	0
52	0.137989	0	7.13206	0	1.01216	0.155098	0	0.120943	0	0.100107	0.491747	2.03278	9.99388	0.411683	2.92983	2.89034	0.152092	0.000645128	1.08574	0	0	1.98073	0	1.95229	1.88833	0.855847	1.58537	0.0750147	2.63778	3.69925	0.0542906	0	0.128155	3.4592	0.818168	0.281556	0.597522	1.0575	1.42127	0.618363	0.00916204	0	0	0.0660307	0.157329	0.00973414	0	0	0
53	1.37433	0	6.26004	0	1.00544	0	0.181039	0	0	1.2121	0.260837	3.40329	9.23827	0.285188	2.69588	3.47222	0.0820933	0	0.525183	0.0185687	0	2.71633	0	1.62431	1.24827	0.916105	0.933828	0.2031	1.49845	2.12429	0.167781	0.0256895	0.408508	3.70392	0.794369	0.703215	1.2748	2.30296	1.41177	0.0684442	0.19185	0.270675	0	0.0463969	0	0	0.00790723	0.105462	0.0600808
54	3.34809	0	6.28835	0	0.742365	0	0.0107929	0	0	0.319137	0.177677	1.83442	7.4311	0.284746	1.89526	1.9572	0.00793638	0	0.376789	0	0	4.9877	0	1.3626	1.67297	1.06004	1.30732	0	1.19152	2.96327	0.191634	0.267527	0.999686	4.62971	0.621502	1.00544	1.39992	2.29363	2.37276	0.145161	0.399463	0.249846	0	0.0642562	0.0310665	0.000920527	0	0.0508181	0.00620768
55	0	0	5.31519	0	0.731989	0	0.0464085	0	0	0.804402	0.425079	2.27076	9.00295	0.675983	2.12068	2.51056	0.113406	0	0.443275	0.125664	0	6.43423	0	2.07752	1.76835	1.20085	1.10813	0.000189024	0.614042	1.43383	0	0.190324	1.17174	5.06824	0.584628	0.381899	1.65911	2.2068	2.89247	0.458906	0.516665	0.0290568	0	0.382032	0.132293	0	0.102345	0	0
56	9.43258	0	5.18067	0.129042	0.77168	0.183861	0	0	0.492558	1.19603	0.555647	1.82241	6.83861	0	1.84294	3.40486	0	0	0	0.596573	0	4.08448	0	0.143726	1.01366	0.651801	0.846025	0.272204	1.23059	2.69597	0.219891	0	0.907799	3.85016	0.514761	0.639161	0.47149	1.21131	2.37201	0.321365	0.780724	0.526358	0.0279791	0.610092	0.139204	0	0.0217598	0	0
57	0.843236	0	8.84413	0.967861	0.641382	0.343664	0	0	0	1.69346	0	1.98192	7.73388	0.0109503	0.760631	3.15822	0.0629161	0	0	0	0	7.12518	0	2.53222	2.85848	0.649493	1.98491	0.0510964	1.47509	2.02546	0.463592	0	1.47353	2.2787	0.121569	0.386288	1.16917	1.02022	2.28504	0.481774	0.181003	0.224578	0	0.658641	0.337744	0	0	0.125833	0
58	0	0	8.20166	0	0.157246	0	0.234923	0.547518	0	2.01899	1.38009	1.26534	4.80775	0.363823	2.19919	1.13742	0.211937	0	0.834695	0	0	11.8129	0	0.199251	1.38587	1.20607	0.378028	0	0.398671	3.32139	0	0.101096	0.194735	5.22065	0.633864	1.32703	0.783736	1.37539	1.82894	0.279532	0.334586	0.945713	0.0552513	2.36633	0.109219	0	0.16346	0	0
59	1.68265	0	7.73614	0.855052	0.995425	0.0759089	0.199829	0.00271326	0	1.61115	0.939168	1.09355	2.84099	0.116809	1.37932	1.82616	0.131095	0	0.224423	0.416485	0	18.8524	0	0.0512189	0.286871	0.701015	0.64926	0.0305446	0.925451	2.95628	0.649614	0.0905574	1.03375	6.40044	0.330051	0.586167	0	0.339092	0.476593	0.243364	0.315661	0.361441	0.0513696	0.190479	0.398958	0	0.255825	0.473927	0.0691451
60	2.83614	0	6.97272	0.035226	1.18894	0.0487629	0.0108004	0.137524	0	0.930563	0.252384	1.51403	5.27272	0.278142	1.08353	1.23609	0.0713208	0	0.296501	0.0103439	0	12.8178	0.0384476	1.42639	0.773993	0.444855	0.805931	0.07056	0.784055	2.1975	0	0.225822	1.29108	7.42266	0.502099	0.242931	1.03054	0.438248	1.05545	0.28169	0.482572	1.16967	0.0183428	2.10276	0.30906	0	0.0257273	1.15275	0.127685
61	5.88182	0	8.67274	2.07095	1.31541	0	0.104987	0	0.0637334	0.019587	0.243137	0.930922	2.19557	0.14679	0.740974	1.4801	0	0	0	0	0	18.7387	0	0.391353	1.61429	0.428184	0.414134	0	0.455639	2.58174	0	0	1.50868	6.25683	0.343802	0.556125	0	0.543666	0	0.226317	0	0.510168	0	0.330731	0.119339	0.0557357	0	1.25043	0.0626659
62	5.02387	0	11.477	0.637559	0.858347	0.217803	0.297143	0.0426415	0.322724	0.226486	0.237309	1.0347	3.9419	0.0812213	1.15264	1.23029	0	0	0.17425	0	0	18.1899	0	0.431458	1.06663	0.380565	0.0559355	0	0.469899	2.94762	0.103721	0.251652	1.0556	5.24505	0.275307	0.4954	0.513361	0.482421	0.673184	0	0.368692	0	0	0.373954	0.205245	0	0.000324147	0.581395	0.231836
63	5.24259	0	8.8784	2.24448	1.13008	0	0.250326	0.319845	0	0.818137	0.160116	1.32003	3.95607	0.40113	1.42206	3.14998	0.09127	0	0.258461	0	0	13.1919	0	0.690801	0.931077	0.822144	0.153768	0	1.00689	1.47977	0.229449	0	1.39586	8.51804	0.0567642	0.449792	0.875045	0	0.106891	0	0.382138	0.193136	0	0.73722	0.263536	0	0.176621	0.755666	0.0578542
64	4.68418	0	6.98189	5.47351	1.3231	0	0	0	0	0.327136	0.184668	0.484677	4.63775	0.337724	0.524547	1.21957	0.0124659	0	0	0	0	14.8972	0.07093	0	0.908237	0	0	0.400669	0.532343	1.84515	0	0	2.75415	11.2722	0.936698	0.345943	0.5544	0.484476	0	0	0	0	0.0553998	0.106522	0.556951	0	0	0	0.220883
65	5.26355	0	11.8233	0.0736222	1.36212	0.339421	0.120836	0.142857	0	0.795918	0.226068	0.888361	3.41364	0.0689617	1.13668	2.4419	0	0	0.00822132	0	0	15.6682	0.811648	0.839461	0.66638	0.626877	0.495354	0.0219418	0.234512	2.67819	0.0116176	0.117281	1.6444	8.04972	0.535158	0.597624	0.794475	0.839578	0.164072	0	0.133128	0.00571185	0	0.0066428	0	0	0.101442	0.0836387	0.132333
66	8.51043	0	9.3194	0	1.15401	0.548716	0.103895	0	1.15445	0.468731	0.253831	1.42263	5.22031	0.153358	2.2566	2.58822	0.0379275	0	0.415653	0.796758	0	12.4544	0	0.976608	1.16535	0.625104	0.381772	0	0.713645	2.59433	0	0	1.0531	7.79876	0.599176	0.0684935	0.30591	0.892122	0.0833006	0	0.411932	0.036478	0.0414189	0.0189041	0	0.082659	0	0.301706	0.0483043
67	0	12.7119	3.38369	0	2.84752	2.11908	0	0.703239	2.10047	0	0.686589	0	2.60842	0	0	1.99118	0	0	0.828133	0	0	19.2185	0	1.94569	0	0.56	1.91486	1.64817	0	0	0	0	4.59449	0	1.80181	0	0	0	0	0	0	0.429522	0	0	0	0.427793	0.42722	0	0.850451
68	0.287617	0	7.89847	1.13648	1.21076	1.37546	0	0	0.363116	0.762878	1.00205	1.44854	5.42796	0	3.83257	4.40845	0	0.0929607	0	0	0	14.9091	0.485049	0	0	0.679372	0	0.452235	2.24881	1.66274	0.218791	0.866972	0	5.25874	0	0.252475	1.62835	0	0	0	0.44777	0.246826	0	0.892908	0.148638	0	0	0	0
69	3.05741	0	15.2941	1.62149	1.31967	0.767901	0.0885077	0	0.245399	1.2137	0.327916	1.10306	1.98883	0	0.35199	1.60375	0	0	0.675132	0.15577	0	14.4701	0	1.2248	0	0.629793	0.777396	0	1.33456	3.69112	0	0.42221	0.466224	6.12401	0.416529	0.288006	0	0.18986	0.00873064	0	0	0.314895	0.041799	0	0.0577442	0	0	0.14728	0.115221
70	5.09911	0	10.5611	4.38244	1.04026	0.355585	0	0.429575	0.111326	0	0.40698	0.698063	2.556	0.22984	1.4865	0.916818	0	0	0.0606513	0	0	15.3933	0	1.23127	0	0.448539	0.80878	0.222103	0.150159	2.13163	0.100212	0.126754	1.43727	5.8089	0.178504	0	0.476579	0.311781	0.236636	0	0.0413129	0	0.0257308	0	0	0	0	0.190735	0.324178
71	5.72432	0	9.0853	1.9886	1.60075	0	0	0	0	0.757804	0.164557	0.815378	2.77454	0.151767	1.04857	0.821775	0	0.0598864	0.387756	0	0	11.6683	0	0	0.03724	0.170171	1.83639	0.0595678	0.487286	1.58447	0.258494	0.291196	0.687845	3.42197	0	0.112098	0.121394	0.0193796	1.05821	0	0	0	0	0	0.0684164	0	0	0.493277	0.355538
72	6.5893	0	8.55396	2.40053	1.16813	0	0	0	0	0.204687	0.0574019	0.596707	1.60527	0.0660505	0.72936	0.93137	0.0649493	0	0.5197	0.399217	0	9.38974	0.360026	0.622665	1.86366	0.271985	0.346046	0	0.268068	0.795434	0.047717	0.318902	0.426375	1.42195	0	0	0	0.116767	0.0655817	0	0.0267202	0.0120834	0	0	0.0847411	0.0919361	0	0.462048	0.2965
73	7.52586	0	10.9088	3.69661	1.00156	0.161729	0	0.317294	0	0	0.313246	1.05302	4.11374	0	0.640797	1.83231	0.063864	0.0372897	0.242391	0	0	12.4557	0.185933	0	0.00532706	0.216489	0.419292	0.00979791	0	1.77472	0.39331	0	1.18899	1.35218	0.326509	0.0543797	1.81583	0.338721	0.176485	0.0535561	0	0.0828462	0	0.160509	0.0292166	0	0	1.01751	0.376362
74	5.98526	0	12.04	1.87074	1.66049	0.342463	0	0.0500398	0.568116	0.293835	0.233898	1.03404	2.41383	0.269584	0.535922	0.365323	0.131962	0	0.791845	0.213438	0	13.2917	0.208124	0	0	0.66784	0.472486	0	0.0930484	1.18237	0.210298	0.359335	0.845332	3.50134	0.135374	0.101812	0.145479	0.127283	0	0.0452176	0.0904169	0.0437062	0	0.394372	0.111212	0	0	0.269285	0.207619
75	1.93031	0.673597	7.94393	1.61071	1.21879	0.198955	0.161881	0	0	0.483326	0.0825766	0.68404	2.68266	0.134837	0.666966	1.308	0	0	0	0	0	13.2578	0	0.127802	0	0.275447	0.0223175	0.159825	0	1.56806	0.179957	0.12785	1.1775	3.26451	0.160325	0.212993	0.269838	0.133487	0.200449	0	0	0	0.0272325	0.0223876	0.0272125	0	0	0.285012	0.197739
76	2.157	0	9.44323	3.22824	0.932483	0.0990957	0.0966265	0.219987	0.212774	0.884762	0	0.451281	1.72702	0.0999879	0.643995	0.32432	0	0	0	0	0	11.9224	0	0.996573	0	0.236958	0.27348	0	0.260657	0.829244	0.0317772	0.0219979	1.07675	3.80714	0.191061	0.0279278	0.251909	0.0553098	0.299477	0	0	0	0	0.0685565	0	0	0	1.08336	0.0347281
77	8.64294	0.0962462	7.5879	1.3906	0.929914	0.168532	0.0735014	0	0.492113	0.0969515	0.138438	0.528961	2.24523	0.19027	0.780133	1.18997	0.0273549	0	0.0534719	0	0	10.8163	0	0.577006	0	0.406815	0.470932	0	0.116359	0.816685	2.31138e-05	0.0296503	0.880511	4.52727	0.192475	0.121632	0.312984	0	0.161976	0	0	0	0.0222077	0	0	0	0.00983436	1.15281	0.0522603
78	3.96105	0	7.34552	0.653972	0.803307	0.000692898	0.0137759	0.168947	0	0.301195	0.0104673	0.778456	1.76236	0	1.13875	0.754362	0.0164362	0.00369578	0.59435	0	0	10.678	0	0.272781	0.263904	0.204855	0	0	0.189335	0.807394	0.127192	0.182319	0.677957	3.20682	0.156612	0.0460126	0.312452	0.291798	0.0954408	0.0181536	0	0.0272113	0.0181446	0.113098	0.0541931	0	0	1.11491	0.370098
79	2.30549	0	5.93417	1.84722	0.736533	0.270824	0	0.16474	0	0.501559	0.041898	1.09412	3.26537	0.102552	1.54236	1.73325	0.049064	0	0.113582	0.166583	0	9.12964	0.226026	0.492806	0.42546	0.239144	0.142857	0.0723406	0.24165	1.04363	0.0866378	0.0465425	0.854883	4.05445	0.162589	0.0381316	0.274193	0	0.103555	0.00873014	0.0430107	0.0375097	0	0	0.0394276	0.033311	0	1.14496	0.355401
80	2.28169	0	5.31521	1.59148	1.21475	0.214374	0	0	0	0.328637	0.117076	2.75421	10.5849	0.518799	2.57812	3.03998	0.116142	0	0.00185396	0	0	5.61786	0	0.335171	0.433051	0.417593	0.465913	0.0135394	0.596948	2.0508	0.144016	0.134208	1.09938	3.46173	0.213238	0.119506	0.368093	0.488977	0.732123	0.0129062	0.0440686	0.103998	0	0	0	0	0	0.694688	0.170589
81	2.7406	0	4.91229	0.754292	1.22568	0.216625	0	0	0	0.232741	0.242795	2.04389	7.04238	0.222625	2.09737	2.11393	0.131619	0	0.0665053	0.339418	0	5.65985	0.0788561	0.347009	0.558628	0.366154	0	0	0.326751	1.42268	0.0899133	0.0408304	1.08303	3.56126	0.121548	0.0885047	0.229803	0.327356	0.732375	0.0127208	0.0508728	0	0	0	0.0637653	0	0	0.419595	0.235244
82	2.3088	0	5.18981	1.04757	0.777376	0	0.0152945	0	0	0.868929	0.331571	2.4147	7.90747	0.434383	2.10184	2.72061	0.0656654	0	0.3677	0.0618139	0	4.81889	0	0	0.230554	0.447511	0.412963	0.0467917	0.752161	1.21523	0.113977	0.234075	0.859147	3.192	0.155137	0.104479	0.305099	0.358691	0.834293	0.0488571	0.043113	0.085544	0.0237228	0.0911053	0.125185	0	0	0.748292	0.229835
83	0	3.13626	8.94117	0	0.453217	0	0	0.416241	0	0.529345	0.658887	0.620669	2.12686	0	0.778197	0	0	0	0	0	0	8.72288	0	0.0135672	0.17597	0.180572	1.09878	0.354169	0.444259	0.658763	0	0	0	2.96846	0.164637	0	0.567023	0.23667	0	0.162634	0	0	0	0	0	0	0	0.973589	0.230688
84	3.8892	0	4.391	0	0.644663	0.00137414	0	0	0	0	0.0701538	0.769693	2.13168	0.203017	0.603794	1.13035	0.0665679	0	0.0602739	0	0	5.39863	0	0.0564144	0.163533	0.233502	0	0.172269	0	0.886536	0	0.209017	0.771965	2.50998	0.109061	0.212358	0.301616	0.105466	0.29863	0	0	0.0476942	0	0.214384	0.318171	0	0	2.34136	0.151595
85	5.56513	0	4.86511	1.70884	0.741278	0.20772	0	0.110172	0.321162	0.417044	0	0.165683	2.03015	0.0516294	0.983161	0.982302	0.115684	0	0	0	0	10.1629	0	0.0658818	0.109223	0.514049	0.346823	0	1.03964	1.1952	0.175372	0.382969	0.838378	4.26079	0.437458	0.13104	0.0316945	0	0	0	0	0	0.0430643	0	0.0429496	0	0	2.71963	0.215508
86	7.59382	0	4.88748	2.87243	1.06546	0	0.0577611	0	0	0.281319	0.0568539	0.230289	2.18482	0.311344	1.17898	0.340987	0	0	0.278718	0	0	10.9174	0	0	0	0.860172	0	0	0.041188	1.20552	0.12756	0	1.35477	4.88047	0.302425	0	0.545839	0	0.527116	0	0.0458589	0.0795644	0	0	0.0457266	0.0215255	0	3.25862	0.908272
87	0	0	8.88487	4.70405	0.786287	0.0993827	0.0517546	0	0	0	0.110238	0.524297	2.25165	0	0.637035	0.615473	0.052587	0	0	0.12433	0	10.331	0	0.106572	0	0.601601	0.825639	0	0.204506	1.0297	0	0.187023	0.971677	1.76519	0.0710037	0	0	0	0.205355	0	0.0809524	0.0350328	0	0	0	0	0	3.68079	0.148971
88	0.152105	0.133417	10.7441	3.30145	1.30831	0.131174	0.115936	0.0381883	0.406806	0	0.18137	0.66021	1.6195	0.286902	0.754055	1.72867	0	0.0307236	0.312572	0	0	16.1153	0	0.00772419	0	0.196284	0.366921	0	0.633304	1.43356	0.00158205	0.143221	1.13957	5.19851	0.251258	0.0630465	0.656867	0.234898	0.84348	0	0	0.00537569	0	0	0.201886	0	0	6.61865	0.466184
89	0	0	11.6652	2.01787	1.5176	0	0	0	0	0	0.0383176	0.523887	2.35021	0	1.24023	2.02172	0.0942021	0.127878	0.275242	0	0	12.7194	0	0.496986	0	0.718293	0.821326	0.0847704	0.390796	2.11595	0.186575	0.368261	0.985729	4.62253	0.321628	0.0535386	1.07013	0.29339	0.565174	0	0.0697772	0	0	0.128014	0.0863336	0	0	4.88838	0.352212
90	0	0	9.38088	2.9271	0.699704	0	0.235079	0	1.76883	0	0	0.701378	1.13263	0.138102	1.77276	0.498124	0	0	0	0	0	17.6576	0	0.0979479	0	0.55974	0.426891	0.119965	0.163083	1.99949	0	0.31063	1.13228	4.718	0	0.194064	1.01337	0.382144	0.800044	0	0	0	0	0.208224	0.145958	0.417405	0	6.09384	1.00984
91	0	0	7.65653	3.27456	1.75828	0.0995531	0	0	0	0.344502	0.133661	0	2.63764	0.0661335	0.933869	0.995704	0	0	0	0.202013	0	14.5894	0.00495933	0.21109	0	0.637072	1.08324	0	0	2.09493	0	0	1.27716	4.95121	0.468569	0.186901	0.961097	0.73856	0.535904	0	0.0473772	0.173977	0	0	0.0789246	0	0	6.64063	0.685548
92	1.13579	0	7.71008	2.97163	0.666717	0.0327008	0.00434603	0.0108507	0.378551	0	0.00217194	0.662388	2.08813	0.309571	1.14799	1.33298	0.00110933	0.00554071	0	0.388923	0	14.7881	0	0	0.338236	0.488575	0.0586632	0.0865626	0.148158	1.32455	0.0486204	0.0314616	1.57604	3.83372	0.469384	0	0.980968	0.451185	0.842907	0	0.109431	0.00773304	0.0273164	0.166438	0.0371097	0	0	6.36087	1.1094
93	7.50626	0	6.76251	0.751179	1.0252	0.203385	0.152593	0	0.120299	0	0.147404	0.887586	2.71713	0	1.12818	1.57898	0.0473853	0	0.361438	0	0	14.1077	0	1.0536	0	0.558638	0.588534	0.179802	0.640612	2.03344	0.0329386	0.270846	2.19063	4.23349	0.401082	0.0702275	0.38337	0.100975	0.56733	0.069447	0.0286326	0.149039	0.069299	0	0	0	0	6.11835	0.733549
94	4.48964	0	8.88169	2.32648	1.31981	0	0.0509951	0	0.620783	0.656579	0.111382	0	2.69558	0	0.881341	1.08238	0	0	0	0.0679439	0	13.5348	0	0	0.367699	0.57276	0.882874	0	0	1.82838	0.061013	0.438519	0.680277	4.71935	0.0906976	0.27873	0.0405816	0.269689	0.466853	0.0316319	0.116866	0	0	0	0.271231	0	0	5.90418	0
95	2.85283	0	8.32282	3.74472	0.715755	0.33617	0.00460918	0	0.563276	0.700496	0.18598	0.160408	2.51165	0	1.00081	0.946922	0.0593374	0	0.201043	0.155962	0	11.6778	0	0.970586	0	0	0.455542	0	0.277687	2.13288	0.0892208	0.641659	0.429801	5.01141	0.335886	0.165959	1.55567	0.254447	1.04816	0	0	0	0	0.372669	0.069891	0	0	4.51551	0.58366
96	2.25598	0	7.02157	2.31785	0.681904	0.301473	0	0	0.27872	0.949882	0.125243	0.598792	2.61723	0.0916424	0.787078	1.60738	0	0.0579989	0.202255	0.0828956	0	12.2263	0.0928413	0.331572	0	0.4843	0.142381	0.0810288	0	1.52888	0	0.114044	1.40128	5.10247	0.0850125	0.0586338	0.443271	0.184127	0.514156	0.0568148	0.0189244	0.110705	0	0	0.155858	0	0	5.6381	0.794225
97	0	0	6.50571	0.972027	1.20171	0.205186	0	0	0.133666	0.89753	0.101057	0.852503	2.75107	0	1.42927	1.52891	0	0	0.216816	0	0	12.7665	0	0.359069	0	0.118835	0.490086	0.0268661	0.291844	1.50789	0.604096	0.238624	1.64088	4.30904	0.38272	0	0.716279	0.323413	0.248978	0.035007	0.0350011	0.169875	0	0.673837	0.248467	0	0	8.62723	1.1623
98	0	0	7.81827	1.595	1.18695	0.351471	0	0.199019	0	0	0.073812	0.365967	2.34513	0	0.433399	1.44971	0.0228352	0	0.0623322	0.0802352	0	12.8213	0	0.740387	0	0.466935	0.616819	0	0.153127	1.51538	0.121174	0.476333	1.93839	5.43926	0.188666	0.063856	0.774079	0.385509	0.390416	0.0645085	0.0322345	0.193927	0.0364933	0	0.0750131	0.0220598	0	7.81513	0.741141
99	4.85492	0	7.00855	0	0.787662	0.127781	0.0125602	0.0644188	0	0	0.0191604	0.454705	2.06315	0	1.15739	1.07689	0.108331	0	0.155928	0.276306	0	12.1056	0	0	0	0.284435	0.794748	0.0544528	0.04554	1.09799	0.00338293	0.541686	2.0419	3.63979	0.282108	0.240414	0.518197	0.50943	0.856578	0	0.0385613	0.191325	0	0.0703824	0	0	0	8.24323	0.75849
100	0	0	9.00382	0	0.874163	0.170437	0.0373967	0.0460105	0	0.0487174	0.146092	0.481373	1.51889	0.0624413	0.98889	1.01249	0.00441221	0	0.230965	0	0	14.8813	0	0	0	0.577464	0.329248	0.0257966	0.238952	1.21838	0.130126	0.452717	1.78915	5.81304	0.0886959	0.208312	0.373569	0.303415	0.648167	0.0547703	0	0.143703	0	0	0.086493	0	0	8.66049	1.03983
101	3.56683	0	5.51743	0.712238	1.05513	0.102516	0.0759712	0.0654726	0	0	0.133348	0.746995	1.78903	0.0667182	1.29442	2.20036	0	0.0665079	0.0230867	0	0	11.8986	0	0	0.588032	0.554483	0	0	0.533661	1.46017	0.243475	0	1.71778	4.50148	0.344561	0.120839	0.470479	0.424447	0.187051	0.0867069	0	0.199727	0.0864333	0	0	0	0	8.2648	0.70845
102	1.74871	0	7.78605	1.61903	1.35648	0.0569433	0	0	0.488432	0	0	0.363768	2.43236	0	0.596653	1.84462	0	0	0.708423	0	0	13.0897	0.256977	0.200795	0	0.591668	0.898585	0.107332	0.584922	1.67021	0.0345394	0.460773	1.03898	3.803	0.403026	0.29483	0.485391	0.971859	0.0894029	0.0519389	0	0.453523	0	0	0.204633	0	0	9.84075	0.827979
103	2.31211	0	7.84095	0	0.667587	0.126417	0	0	0.833411	0	0	0.753097	3.5053	0	0.561531	1.55935	0	0.0154107	0.191702	0.199046	0	12.9731	0.245802	0.740438	0.816278	0.701069	0.913398	0	0.0710692	1.88598	0.336208	0.446234	1.74209	2.17684	0.36677	0.050528	0.431492	0.159319	0.614624	0	0.123071	0	0	0	0.218494	0	0	8.16495	0.553181
104	1.39155	0	8.43751	1.14236	1.35511	0	0.116661	0	0	0.0247129	0.230901	0.366347	2.90446	0.00462671	0.950652	1.06558	0	0	0.113671	0	0	12.0529	0	0.857183	0	0.442936	0.777725	0	0.371153	1.1142	0.0828942	0.101519	1.29214	5.2621	0.346099	0.150433	0.168911	0.764656	0.795291	0.197158	0.0788043	0.254644	0.0392888	0	0.0839352	0	0	10.6161	0.856678
105	0	0.288083	7.43569	0	0.897186	0.118439	0.366835	0	1.31151	0	0.33999	0	2.66749	0	1.3639	0.833733	0.0808184	0	0.0991175	0.423451	0	14.4724	0	0	0	0.59949	0.556119	0.197796	0.698763	1.33621	0	0.300719	1.56871	4.59125	0.411307	0	1.13471	0.910138	0.363551	0.0586252	0	0.223345	0.0530171	0	0.332692	0.077646	0	8.77291	0.478462
106	2.25509	0	3.98044	0	1.14352	0	0	0.162693	0	0	0.319274	1.43231	3.13225	0.462104	1.36592	0.87266	0	0	0.139094	0	0.228029	11.9505	0	1.66233	0	0.727907	0	0.113586	0	2.22888	0.119979	0.678809	1.85472	5.11121	0.292563	0.553662	0.343043	0.500809	1.47359	0	0	0.523167	0	0.32147	0	0	0	7.43398	1.50325
107	5.88746	0	5.24041	3.40261	0.788622	0.25101	0	0	0	0.159284	0.205996	0.42427	1.1918	0.0697215	0.822296	1.13232	0.00807826	0	0	0.579105	0	11.9671	0.204503	0.835627	0	0.495931	0.674498	0.0531787	0.980778	1.37875	0.188226	0.253982	0.906075	5.51005	0.0438313	0.043577	0	0	1.09738	0.0420296	0.0840264	0.37666	0	0.0791604	0.331111	0	0	8.68504	0.619893
108	4.23243	0	5.59485	1.51964	0.703536	0.290579	0	0.181827	0	0.272554	0.0554859	0.159693	2.95154	0.0718852	0.718667	1.0133	0.0566903	0	0	0.237472	0	13.2096	0	1.50209	0	0.564566	0.64646	0.0425785	0.29653	1.51666	0.250245	0	1.40139	2.51333	0.226758	0.075387	1.05325	0.625894	0.135535	0.0346701	0.191085	0	0.0381521	0	0	0	0.00176652	8.06627	0.417326
109	0	0	6.19543	1.42798	0.655613	0.333984	0.110959	0.114414	0	0	0	0	1.60482	0	0.942016	1.33605	0	0	0	0.0199384	0	12.6816	0	1.36288	0	0.238749	0.66667	0	0	1.12992	0.0670778	0.876642	0.744495	3.30584	0.443648	0	0.950272	0.147667	0	0.0739513	0	0.0564973	0.0738087	0	0	0.0408688	0	9.97664	0
110	2.06877	0	6.31907	1.17225	0.715905	0	0	0	0	0	0.0865817	0.431119	2.18642	0.0722831	1.08333	1.62103	0.0802743	0.138806	0	0.182607	0	14.4573	0	0.117055	0.174509	0.167611	0.22909	0	0.618942	0.953543	0.229018	0.356123	1.60066	3.81382	0.220137	0.105062	0.367958	0.135858	0.379149	0	0.0542056	0.246295	0	0.0501774	0.0838387	0	0	8.81237	0.762018
111	0	0	6.72422	0.132103	0.382524	0.282219	0.255127	0.0187095	1.20014	0.538004	0	1.22689	1.36723	0.00333144	0.617239	1.08997	0.229222	0.00419464	0.128492	0.35026	0	13.7321	0.125347	0	0	0.368722	0	0.277241	0.528804	1.17672	0.0784426	0.425674	1.96477	4.89782	0	0.168863	0.107031	0	0.541588	0	0	0	0	0	0	0.141225	0	6.64728	0.152815
112	1.68771	0	10.2068	2.76824	0.552891	0	0	0.00904249	0	0	0.133563	0.139265	0.958556	0.00432864	0.660935	2.07293	0.128047	0	0	0.00252394	0	13.4124	0	0	0	0.532875	0.237506	0	1.04274	0.815145	0.420195	0.0856574	1.07758	5.33069	0.175422	0.0579962	0	0.219799	0.207899	0.09513	0	0	0	0	0.536055	0.138403	0	7.64458	0.851464
113	3.4865	0	7.87906	3.25802	1.0845	0.0590357	0	0	0.427181	0	0.0778294	0.351848	1.27365	0.212947	1.01121	1.25597	0.00259957	0	0.186712	0.420951	0	13.1652	0	0.0267982	0	0.46904	0.404151	0.0245958	0.195573	1.42423	0.211207	0.518656	1.56167	4.28698	0.408402	0.292236	0.393155	0.225197	0.691697	0.0706812	0.0464038	0	0.0221776	0	0.0801716	0	0	8.9524	0.523314
114	7.44906	0	4.73936	1.37739	0.42027	0.417169	0	0	0	0	0.10238	0.200321	1.19728	0	1.08601	1.96254	0.19561	0	0.271328	0.0644937	0	10.6463	1.19479	0.572341	0	0.407624	0.698744	0	0.0733933	1.30806	0.2261	0.142452	1.28188	5.61155	0.118918	0.0593306	0.588655	0.15205	0	0	0.0712372	0.484153	0.0709545	0	0.171413	0	0	8.34291	0.922548
115	2.65041	0	6.44993	0.934537	0.755262	0.11037	0	0	0.444404	0	0.00639083	0.540346	1.55385	0.016636	0.923562	0.297035	0	0.0662941	0.142275	0.353497	0	13.0036	0	0.0669337	0	0.765362	0.757758	0	0.348298	1.28296	0.195031	0.533578	1.29844	3.80114	0.265543	0	0.289921	0.580728	0.332746	0.176739	0	0.122271	0	0.0965804	0.296386	0	0	7.94578	0.656488
116	0	0	6.2761	1.75846	0.797954	0	0.03632	0.0397637	0	0.0985948	0.0618863	0.607121	1.51488	0.0340181	0.631867	1.45727	0	0	0.414334	0.0377548	0	13.0847	0.15059	0	0.100773	0.495769	0.442496	0.0802785	0.117971	1.05984	0.127453	0	1.45254	3.95567	0.235546	0.130226	0.575504	0.259359	0.602313	0.100231	0.0137293	0.10634	0	0.0796778	0.309921	0	0	8.54434	0.947869
117	0	0	7.48292	1.208	0.591071	0	0.0559606	0.0699207	0	0	0	0.629349	2.49001	0.251194	0.590801	0.498174	0	0	0.159923	0.0320174	0	13.4401	0	0	0	0.0337648	0.204984	0	0	0.808725	0.076478	0.340544	1.99982	3.59071	0.392444	0.0700981	0.644069	0	0.646291	0	0.0680862	0.353093	0.0352687	0.0457885	0.371506	0	0	7.41577	0.434126
118	2.77143	0	6.61628	0.735991	0.172068	0.034858	0.153754	0	0	0	0.0519906	0.895263	1.97895	0.0572138	0.588136	1.26614	0	0	0.289307	0.120352	0	13.6781	0	0.0907379	0	0.0775747	0.0524785	0	0.265079	0.740673	0.220209	0.36514	1.19007	3.12005	0.200952	0.133339	0.468448	0	0.614218	0.0320341	0.0651689	0.0546215	0	0.299865	0	0	0	7.94036	0.508141
119	4.54048	0	7.39191	0.219903	0.825642	0.0914452	0.1728	0	0.15229	0	0	0.647587	1.80724	0.0231	0.998286	1.33404	0	0	0.0372012	0.338799	0	11.8083	0.0867165	0.202132	0	0.366136	0.497244	0	0	1.09375	0.128265	0.233464	1.4496	3.05825	0.121216	0.164695	0.479162	0	0.411552	0.131153	0.0542333	0.0169498	0	0.0617607	0.0189071	0	0	6.96256	0.882592
120	0	0	8.50463	0.358022	0.444836	0	0.225719	0	0	0.530606	0	1.63303	2.11207	0	2.09881	1.50487	0.0969937	0	0	0	0	9.56157	0	0	0.0113728	0.0676633	0	0	0	1.5735	0.231763	0	1.36986	3.80543	0	0.143208	0	0.897222	0.508959	0.213514	0	0	0	0.724131	0.259904	0	0	8.97249	0.508422
121	0	0	7.78172	0	0.522971	0.0143668	0	0	0	0.558628	0	0	5.11176	0.00692284	1.65889	1.1863	0	0	0.00279608	0.233633	0	12.3155	0.346784	0	0	0	0.492427	0	0	0.31832	0	0.349705	2.19077	3.43839	0.492511	0.339417	0	0	0	0.330895	0.165177	0.146451	0	0	0.327675	0	0	5.21649	0.570875
122	0	0	7.9168	3.5607	0.516125	0.115645	0.258394	0.395238	0	0	0	0.104284	2.88287	0	0.338646	0.69033	0.123208	0	0.833961	0.209914	0	11.3941	0	0.546692	0	0.899286	1.08836	0	0.543704	0.823889	0.375755	0.293747	0.93549	5.592	0.624403	0.177959	0.16973	0.826146	0.462001	0	0.173377	0	0	0.185386	0.177406	0	0	5.70171	1.10014
123	0	0	9.79983	0	0.501454	0.499877	0	0	0.619964	0.902474	0	0	2.05194	0.236725	2.29659	2.04932	0.228885	0	0	0	0.0371772	10.2605	1.22966	0	0	0.758764	0.367568	0	0	1.23501	0	0.553549	1.90522	4.83193	0.127642	0	0	0	0.940248	0	0	0.570315	0	0	0.283345	0	0.287569	7.07329	1.49498
124	0	0	8.17335	0	1.36586	0.459143	0	0	2.67746	0	0.435855	1.28924	1.68568	0.42031	0.367117	1.59929	0	0	0.404764	0.375287	0	12.1142	0	0	0	0	1.53549	0.333412	0	1.28041	0	0.613191	0.283592	6.40811	0	0	1.37923	0	0.760871	0	0	0.232832	0.287167	1.36943	0	0.169379	0	5.45993	0.405836
125	0	0	9.22905	0	0.453785	0	0	0	0	0	0	0.459261	0.437845	1.35682	1.75135	1.29757	0	0	0	0.866305	1.11048	9.80456	0	0	0	0	1.79652	0	1.72976	0	0	0.305421	1.19972	3.64361	0.311144	0.92954	1.17538	0.498327	0.849466	0	0	0.300446	0	0	1.48721	0	0.0708462	8.45807	1.09043
126	10.4968	0	5.17601	1.78838	1.54646	0.0272731	0.437532	0	0.293297	0	0.426641	0.637628	1.2871	0	0	0.0304998	0	0.0207253	0.0411078	0.0305349	0.906068	12.929	0	0.232406	1.11788	0	0.609969	0	0	0.478282	0.33417	0.30515	1.6164	5.33639	1.04443	0.148596	0.503222	0	0.51355	0	0	0	0.144613	0	0.377302	0.284845	0	6.18066	0.378289
127	0	0	5.3593	0	1.44671	0	0	0	0	0	0	0.613841	2.77512	0	1.36886	0	0	0	0.667953	0	0.632982	14.5929	0	0.560099	0	0	0.973199	0	0	1.497	0	0.536475	0	3.07317	1.3376	0.969064	0.688993	0	1.87274	0	0	0	0	0	0	0	0	6.65929	0.435455
128	5.67401	0.165279	0.261594	0.968991	0	0	0	0	0	0	0	0	2.91823	0.74909	2.96299	0.523583	0	0	0	0.719841	0	8.97786	1.19308	3.57289	1.08254	0.595775	2.9472	0	1.62202	2.16019	0.997442	0.559607	0.423672	5.26099	0	0	0	0.622382	0	0	0.502038	0.500522	0	0.366848	0.856365	0.35685	0	2.12589	1.38463
129	0	0	3.28347	7.69418	0	0.868833	0.863677	0.858581	0	0	0	0.843649	1.42798	0	0	0.576777	0	0	0	1.617	0.144099	14.7189	0	0.75361	0	0	1.96222	0	0	2.32261	0	0	1.89412	0	1.19778	0	0	0	0	0	0	0.592787	0	0.590383	1.17363	0	0.478177	10.6847	1.04698
130	3.54853	3.29746	10.01	0	1.17447	0	0	0	1.16464	0	0	0	0	0	2.30044	3.38091	0	0	1.10896	0	0	4.8174	1.01218	0	2.82045	0	0.828104	0	0.81048	1.86813	0	0.768682	4.5044	5.81918	0	0	0	0	0.403428	0	0	0	0	0	0.793014	0.788522	3.11016	1.72453	0.726757
131	3.03169	0	0	0	0.671152	1.33431	0	0	0	1.95117	0	0.642921	1.48	0.628499	0	1.42032	0	0	0	0	3.60278	11.8298	0.282807	0	0	0.786503	1.78266	1.00074	0	0.991881	0	0.73793	0.728302	1.94028	0.891903	0.444183	0	1.30836	0.627105	0	0	0	0	0	1.69395	0	0	6.52233	0
132	0	0	13.7528	0	0	0	2.18853	0	0	0	0	0	0	0	2.14911	2.11106	0	0	0	0	0	15.4113	0	0	0	0	1.79359	0	0	5.22442	0	0	1.69183	0.258164	0	1.60099	1.57979	0	0	0	0	1.53901	0	0	0	0	0	6.60954	1.41152
[truncated: 83 more columns]

## Sheet: Gln111 Rep 1 0 mM Rhos
TL	NT1	NT2	NT3	NT4	NT5	NT6	NT7	NT8	NT9	NT10	NT11	NT12	NT13	NT14	NT15	NT16	NT17	NT18	NT19	NT20	NT21	NT22	NT23	NT24	NT25	NT26	NT27	NT28	NT29	NT30	NT31	NT32	NT33	NT34	NT35	NT36	NT37	NT38	NT39	NT40	NT41	NT42	NT43	NT44	NT45	NT46	NT47	NT48	NT49
20	0	2.63486	5.33972	5.12188	2.01484	1.00034	0	0.995678	0	0	0	0	0.968584	0	1.92409	0	0	0	0	0
21	17.4491	0	0.787521	0.096302	0	0	0	0	0	0.150479	0	0.300835	1.35174	0	0.282918	0.581114	0	0	0	0	0
22	9.19269	0	2.3115	1.2276	0.159536	0	0	0	0	0.329417	0.314886	1.25632	1.88325	0	0.163958	4.32105	0.152311	0.687494	0	0	0	0
23	6.31068	0.0021042	5.35813	0.914563	0.501559	0.0438744	0.193054	0.0767662	0.632307	0.120005	0.190887	0.651018	3.76984	0.0371561	0.411056	3.4986	0.0742013	0	0.142883	0.0713166	0	0	0
24	6.25557	0	5.07952	1.37907	0.261062	0.348139	0.0434373	0.0782963	0.338333	0.611721	0.154862	1.68016	3.76305	0.1697	0.716102	2.97108	0.0419945	0.0239318	0.083963	0	0	0	0	0
25	3.8624	0.499207	3.5938	3.11212	0.626477	0.131595	0	0.208477	0	1.57882	0.206409	4.33392	2.57772	1.01033	0.446845	1.49107	0	0.521115	0.400005	0.399685	0	0	0	0	0
26	0	0	4.11687	2.94138	0.862629	0.491936	0.285959	0.570974	1.0216	1.387	0.552732	0	2.64389	0	2.96582	1.95613	0.265208	0.264938	0.0841598	0	0	5.58876	0	0	0	0
27	0.234327	0	3.86832	1.04871	0.760026	0.00423943	0.136729	0.00507206	0	1.19453	0.212001	2.90234	6.66797	0.262847	4.42241	4.86529	0.0781834	0.0339366	0.0770059	0	0	0.226065	0	0	0	0	0
28	0	7.73175	5.42881	1.66521	0.289033	0	0.193188	0.193009	0	1.20693	0.370734	2.02733	2.69775	0	0.179847	2.73075	0	0	0.176645	0.176495	0.752226	0	0.174427	0.348415	0	1.65744	0	0
29	11.9878	3.01484	0.920649	1.38017	0.640799	1.59247	0	0	2.1894	0.716112	0.154203	0.861497	2.83216	0	0.677023	0.818427	0.147411	0	0.332607	0	0.0759284	0.221405	0.145806	0.29127	0	0	0	0	0
30	0	0	9.87561	2.91202	1.08329	0.616359	0.0116065	0	2.8466	1.90241	0.433473	1.30742	4.41996	0.321282	0.435402	1.49425	0.0702162	0.0375738	0.500445	0.0373593	0.302661	0.166261	0.110942	0.421128	0.69372	0	0	0	0	0
31	5.19842	4.10763	5.88718	1.78191	0	1.14354	0.189815	0.378969	1.3284	0	1.11368	2.74843	2.32925	0	1.14287	1.13119	0	0	0.252211	0.0774901	0.40313	0.859305	0.171321	0	0.073891	0.170605	0.51075	0	0	0	0
32	2.50833	8.10099	2.44543	1.83528	0.214667	0.642764	0.213844	0.213639	0.713987	2.5143	0	3.10351	2.1113	0	0.0655785	4.62521	0	0	0.197547	0.197372	0	1.56581	0.194956	0	0	0	0	0.219452	0.316042	0	0	0
33	3.72709	0.844501	8.69452	3.82896	0.864205	0.322224	0.132807	0	0	1.03509	0.784269	1.73023	2.19683	0.127877	3.43392	2.67777	0	0	0.406346	0	0	0.120768	0	0.36604	0.294035	0	0	0	1.41251	0	0	0	0
34	0	0	9.05247	3.01908	0.954207	0.136003	0.387175	0	0	1.83099	0.276026	2.9055	4.6698	0.0403883	1.83524	4.42966	0	0	0	0.078212	1.95726	0.974907	0.0842851	0.474538	0.0337163	0.132606	0.322789	0.0579014	0.347229	0	0	0	0	0
35	4.55886	0	6.30644	3.69184	1.22475	0	0.162704	0.162616	0	1.42055	0.399896	1.46777	3.30747	0.233725	1.32198	4.06056	0	0.0760767	0.179408	0.112139	0.373716	2.8252	0	0.463642	0.421638	0.0730657	0	0	0.139801	0	2.01616	0	0	0	0
36	9.88622	0	7.28046	4.67547	0.948752	0	0	0.0674453	0	0.971208	0.463788	2.06367	3.46682	0.0562896	1.38694	1.88811	0	0	0.226316	0	0	1.44633	0.196318	0.367434	0.523105	0.085328	0	0	0	0	0	0	0	0	0	0
37	10.5009	0	5.15532	2.73947	0.8183	0	0.0996167	0.00393817	0	1.48682	0.30439	1.35491	4.70659	0.375199	2.08291	3.33308	0.117412	0.0505206	0.748821	0.0445913	0	1.02614	0.297632	0.620261	0.860939	0.112252	0	0.074803	0	0.0851755	0	0	0	0	0	0	0
38	5.91295	0	6.97117	3.30485	1.33209	0.150073	0.224797	0.135299	0.0743747	1.30511	0.484363	2.72114	6.11024	0.42343	2.20821	3.34891	0.0623952	0.0500315	0.406224	0	0	1.3384	0.0477815	0.248949	0.509279	0.121386	0.187593	0.0303144	0	0.0538262	0	0.21615	0.0206518	0	0	0	0	0
39	9.82261	0.481786	6.82156	4.41343	0.732182	0	0	0	0	0.451549	0.582511	2.9121	4.797	0.203548	1.85084	2.97312	0	0	0.431371	0.276235	0	0.786961	0	0.423746	0.349972	0	0.00138744	0.227953	0.227775	0	0	0.190976	0	0.039351	0.00203931	0	0	0	0
40	2.99657	0	7.105	4.24252	1.5331	0	0.118587	0	0	0.169911	0.233832	3.31206	6.50528	0	3.79589	5.62368	0.155355	0	0	0.48846	0	1.47191	0	0.261743	0.845636	0.150428	0	0	0.150241	0.120444	0.150024	0.247412	0.022475	0.299429	0	0	0	0	0	0
41	5.55484	0	7.21829	2.37646	1.2632	0	0.197976	0.108636	0.319421	1.67288	0.258494	3.81387	8.51598	0.482742	2.09038	4.09002	0.0864259	0.053614	0.00906804	0.00301405	0	0.138595	0.149911	0.74082	0.431123	0.0319556	0	0.052352	0	0.241034	0.0318436	0.0375358	0	0.188399	0	0	0.0681362	0.77298	0	0	0
42	0	0	8.30693	1.65057	2.22577	0.00410179	0.0508901	0.517553	0	2.29017	1.09122	4.81933	6.37346	0.491631	3.08902	6.0682	0	0.461122	0.377404	0.575211	0	0	0.0485243	1.09734	0.606648	0.449438	0	0	0	0.479552	0.335984	0	0.223852	0.239003	0	0	0	0.127066	0	0	0	0
43	9.8716	0	7.77148	1.75103	0.783954	0.103395	0.150171	0	0.267616	1.66848	0.372792	2.5609	4.91112	0.498297	2.44117	3.46337	0	0.108683	0.363868	0	0	1.42513	0.234192	0.735971	1.10252	0.369866	0.416345	0.105436	0.204563	0.642751	0.0525563	0.157632	0	0.07529	0.0524832	0.0524772	0.221156	0.0637256	0	0	0	0	0
44	8.65182	0	6.97137	3.06187	1.11662	0.0430557	0.240759	0	0	0.521462	0.285679	2.72529	6.16876	0.453632	3.82336	4.78698	0.12611	0.0630411	0.603381	0	0	0.338072	0	0.889998	1.24869	0.303372	0.150566	0.120988	0.626411	0.274121	0.0711547	0.0819598	0	0.0601665	0	0	0.191301	0	0	0	0	0	0	0
45	8.2544	0	5.94626	1.53523	1.35581	0	0	0	0	1.07937	0.458024	2.16754	6.60938	0.38562	3.69739	6.19259	0.0558657	0	0.625563	0	0.389973	0.323536	0.489384	0.775301	1.95896	0.373771	0.778064	0	0.118312	0.809604	0.205732	0	0.0523229	0	0.0410728	0.0821345	0.175408	0.0633807	0	0	0	0	0	0	0
46	4.17665	0	6.77617	2.37282	1.54238	0.352768	0.00592452	0	0.624294	1.03736	0.408162	1.91567	5.15964	0.179062	3.66508	5.01713	0	0.0340298	0.522146	0	0	2.23555	0	1.32736	2.93574	0.864	0.623433	0	1.11206	2.3273	0.0924182	0.184812	0.120044	0	0	0.0276083	0.193202	0.101162	0	0	0	0	0.0660312	0	0	0
47	4.88302	0	7.69287	2.96476	1.37627	0	0	0	0	0.550074	0.200621	1.38881	5.93869	0.566336	1.8733	3.80967	0.110404	0	0	0.719049	0	3.80528	0	1.11598	2.11082	1.1245	1.04918	0.168603	2.05184	1.27867	0.31518	0.187285	0.255335	0.422308	0.24752	0.148419	0.207444	0.0641099	0	0.0492194	0.113126	0.0147019	0.196618	0	0	0	0
48	4.78416	0	6.16282	2.60796	0.992011	0.0708379	0	0.179229	0.100501	0.95123	0.571282	1.24322	7.46875	0.298344	2.30407	4.29328	0.034638	0.0346249	0.177005	0.219761	0	3.45133	0	2.31729	2.35007	0.87887	0.902342	0.0434283	0.878957	2.21832	0.100814	0.313992	0	0.871982	0.264501	0.170255	0	0.163515	0.0269205	0	0.0347636	0.12813	0.0233426	0.252032	0.115421	0	0	0
49	4.28583	0	4.62619	2.12908	1.14607	0.110567	0	0	0	0.99202	0.308847	2.075	7.82324	0.381371	1.77388	3.00052	0.0106028	0	0.129719	0	0	6.91165	0	1.87072	2.61702	0.879981	1.68804	0.113121	1.01409	2.28393	0.102234	0.164037	0.432958	1.62516	0.24381	0	0	0.1125	0	0	0.117106	0.0307055	0	0	0	0	0	0	0
50	0	0	4.01039	2.77487	1.28988	0.270582	0.12742	0	0	1.13749	0.64402	3.08317	12.1038	0.218682	2.41563	4.18244	0.16037	0	0.73802	0	0	1.23338	0	2.29196	3.16352	0.916765	2.08232	0.095784	2.29945	1.77383	0.312138	0.0748595	0	1.09949	0.116768	0.383464	0.391328	0.414738	0.14025	0	0	0	0	0	0.0532585	0	0	0	0
51	1.5441	0	3.88531	1.48448	0.792137	0	0.292451	0	0.0130526	1.84242	0.748782	3.00736	11.3452	0.383657	2.40481	4.87249	0.00430485	0.00506402	0.284902	0	0	1.97644	0	1.97486	2.64389	0.862711	2.0265	0.139179	1.98491	2.77003	0.01281	0.351426	0.468588	1.3656	0.580196	0.0898125	0.332354	0.140603	0	0.00108716	0.0633716	0	0	0.0243421	0.126551	0	0.135772	0.0184867	0
52	0.646417	0	3.15397	1.34127	1.18382	0.267988	0	0.0463656	0.11551	1.50506	0.310033	3.13124	8.19052	0.369611	2.37567	5.11917	0	0.00684502	0.349236	0.0579483	0.225335	1.64304	0.0547487	1.68384	0.876413	0.894655	2.24416	0.0743948	2.07607	3.11196	0.0974132	0.949603	0.539802	2.23649	0.628597	0.3534	1.54893	0.998478	1.92431	0.150827	0.0756912	0	0	0.0992529	0.123685	0	0	1.21821	0
53	3.58401	0	4.07481	1.59467	1.21582	0	0.0788719	0	0	1.13788	0.474104	2.74549	11.4749	0.694485	2.53591	3.96924	0.139747	0.0728289	0.105958	0	0	1.49766	0	1.40879	1.02432	0.5709	0.965962	0.202428	1.61505	1.46478	0.0942976	0.341961	0.129104	2.893	0.34175	0.735274	2.06835	1.74945	1.42462	0.0490197	0.108108	0.141273	0	0.0332085	0.00921882	0	0.0147439	0	0.082875
54	1.71963	0	4.31681	2.88085	1.22178	0	0.132264	0	0	0.869297	0.529694	2.22046	9.091	0.381198	2.11799	3.15619	0.109419	0.0380362	0.404082	0.101454	0	2.36394	0	1.83672	1.34229	0.946296	1.20142	0.0526452	0.878342	2.20201	0.100461	0.287093	1.03611	3.94341	0.477996	0.996418	1.75869	2.0815	2.38561	0.141496	0.209439	0.307944	0	0.0782627	0.0155446	0	0	0.0519159	0
55	0	0	3.61875	1.73235	0.897501	0.0901934	0.139141	0	0.540732	0.99253	0.557469	1.80809	8.33734	0.500114	2.44576	2.78447	0	0	0.43204	0	0	3.37582	0	2.39993	2.49927	0.735856	1.19117	0.0908671	0.920722	1.40127	0.29113	0.297237	1.73401	4.75546	0.163728	0.797313	2.03048	2.2096	3.79052	0.400075	0.489926	0.152959	0.0531529	0.15743	0.132593	0.0265093	0.0265062	0	0
56	4.74424	0	4.58602	2.12395	0.720535	0.472047	0.164191	0	0	1.04496	0.774463	2.47183	9.66039	0.411251	2.45917	4.45656	0.0563573	0	0.269741	0	0	1.29321	0	1.81418	1.93825	0.62529	1.4739	0.195641	0.61031	1.66065	0.276265	0.232553	1.44566	3.23351	0.3088	0.596344	0.71092	0.787164	1.69556	0.57148	0.568019	0.46886	0.0417569	0.656354	0.167418	0.0207595	0	0.0646929	0
57	1.80263	0	6.22606	3.08429	1.47282	0	0	0.451684	0	1.51366	1.06302	2.18471	7.72892	0.496551	2.10763	3.39268	0.0862354	0.0469375	0.463694	0	0	4.1401	0	2.73929	1.75599	1.16836	0.875093	0.23248	1.50051	2.38276	0	0.110631	0.88732	3.35587	0.360404	0.0989025	1.47968	1.49993	1.11529	0.205507	0.0325343	0	0.0350095	0.342095	0.279335	0.0697886	0.0670816	0.0991681	0
58	7.44917	0	3.56317	3.41707	1.20758	0.535248	0.168639	0.198645	0.0659918	4.09574	1.86208	1.3105	5.39623	0.0608936	1.50567	3.59237	0.0114487	0	0.470623	0	0	4.30407	0	2.15054	1.50084	0.572664	1.09008	0	0.209	1.65062	0	0.765194	0.375435	3.7139	0.202111	0.377347	0.857947	1.29334	1.58567	0.253741	0.179763	0.617021	0.0374411	0.751552	0.174844	0.0349498	0.0404739	0.315589	0
59	5.43945	0	4.18933	2.42168	1.0599	0.349165	0.0503511	0.051811	0	3.3564	1.70855	1.6023	4.63803	0.342551	1.98138	2.92882	0.125115	0.0700035	0.0551834	0	0	3.6481	0	2.13689	1.76017	0.74373	1.50995	0.153352	1.03651	1.66306	0.283627	0.309104	0.850408	3.77053	0.371843	0.742403	0.683131	1.74724	3.17944	0.302276	0.54137	1.11982	0.0618184	0.79073	0.145635	0.0123213	0.207447	0.774322	0.0610727
60	4.4043	0	4.53362	2.65438	0.659202	0.253751	0.0601752	0.105491	0.248139	2.36076	1.14805	1.26668	4.40165	0.237538	1.72315	2.03623	0.0720114	0	0.263888	0.0127574	0.13095	4.25873	0.123985	1.81274	1.38632	0.72189	1.26327	0.119816	0.84747	1.78282	0.189508	0.162065	0.873	4.33724	0.482738	0.66381	1.08383	1.58755	1.9421	0.526152	0.771072	1.7486	0.072486	3.28287	0.341479	0.0502665	0.164916	2.26768	0.277952
61	3.59606	0	4.75266	3.47083	1.01086	0.095914	0.0470726	0.191921	0.236079	2.97912	2.06508	1.06862	3.05621	0.495977	1.65428	3.38074	0.173338	0.122335	0.386019	0	0	4.94095	0	2.44326	1.5918	0.740211	1.24277	0.0321929	1.06817	2.14557	0.157985	0.627086	1.37378	5.66558	0.372219	0.48664	0.882597	1.63853	2.87076	0.446876	0.554309	0.915445	0.0329641	0.507867	0.148406	0.000569804	0	1.05895	0.206548
62	4.93901	0	5.57776	3.73771	1.3113	0.27758	0.0107089	0.0991411	0	3.29512	1.49856	1.03022	3.81222	0.237151	1.88717	2.65834	0.135903	0	0.112212	0	0	4.70548	0	1.90517	1.61999	0.839517	1.25304	0.0568047	1.23462	1.84322	0.163692	0	0.980282	3.80396	0.43004	0.807203	1.16196	2.55268	2.77623	0.469679	1.03461	0.644013	0.0211369	0.905479	0.298769	0.054039	0.113857	1.44867	0.0598034
63	1.39438	0	5.0049	3.59796	1.0441	0.0889396	0.0256092	0.232126	0.179109	2.59477	1.13726	1.20157	4.38223	0.223527	2.39448	2.98568	0.111827	0	0.427716	0.140136	0	5.82937	0	2.04441	1.42396	0.847652	1.27133	0	0.971479	2.02176	0.0640218	0.00366236	1.08948	8.43859	0.456213	0.656346	0.714886	1.14828	2.15635	0.404391	0.892319	1.13992	0.0490324	0.593001	0.429604	0	0.465546	2.00953	0.23069
64	0.521672	0	3.87302	3.56903	1.25068	0.906048	0.189357	0	0	3.17852	1.19996	1.91733	3.36936	0	2.00344	4.06519	0.0878861	0	0.36327	0.246838	0	5.67802	0.458861	2.27609	1.11167	0.570196	0.714406	0.083536	0.862726	2.73411	0.16479	0.976422	1.2898	7.84109	0.642355	0.883859	0.570332	1.7528	1.97042	0.60025	1.13499	0.967949	0	0.462794	0.453818	0.0411933	0.20581	0.823296	0.0816301
65	2.1116	0	6.27033	3.17943	1.18731	0.4058	0	0	0	1.78501	1.02979	1.73686	4.80347	0.0924709	1.94085	3.32452	0.0396867	0.0646204	0	0.0463014	0	9.6447	0.00311496	2.31386	1.52818	0.883727	0.566369	0.182888	0.139741	3.89637	0	0.762073	1.48758	8.54834	0.550569	0.0936786	0	1.4496	1.48452	0.245511	0.428236	0.336684	0	0	0.0721123	0	0	0.596734	0.423937
66	4.28078	0	6.72362	3.37777	1.07348	0.322605	0.0905263	0.0982707	0.396749	2.37676	0.928007	1.70786	5.62526	0.135363	1.68309	3.68332	0.0234882	0	0.156997	0.259269	0	7.34026	0	1.61721	1.05929	0.89931	1.53532	0	0.814949	1.85141	0.260788	0.238172	1.27567	8.26367	0.468978	0.364938	0.865221	1.20257	1.18947	0.0673273	0.616371	0.714351	0	0.180647	0.108724	0	0	0.477011	0.285498
67	0	1.57502	6.26626	1.59824	0	1.71417	0	0	2.03212	0	0.805588	2.02884	10.3699	0	0.705825	3.20735	0	0	0	0	2.29532	1.61341	0.352393	3.26165	3.12525	0	1.91785	0	5.30282	2.30451	0.0578396	0	0	7.25556	0.98358	0.41226	0	0	1.46403	0	1.12677	1.11573	0	0.737804	0	0	0.367118	0.365939	0
68	6.68986	0	9.43704	4.64944	1.28661	0.48965	0.909411	0.543753	0	1.07043	1.23036	1.67946	5.58529	0	1.45512	4.83986	0.159415	0.318466	0	0.296609	0	2.97702	0.828267	3.04723	1.69172	0.141985	1.51537	0.279884	1.89584	1.55269	0.446329	0.708315	1.09668	4.92811	0	0	1.15648	0.635785	0.641153	0.484905	0	0.480904	0	0	0.119779	0.11971	0.119641	0.835577	0.119096
69	7.83633	0	7.05332	3.67433	1.03771	0.26341	0.209758	0.296749	0.341153	2.26965	0.710128	1.18147	5.3495	0.459279	1.53348	2.54833	0.0672124	0.00861797	0.341632	0.0689038	0	9.51945	0.255817	1.85558	1.5242	0.916251	1.05503	0.137695	0.713619	2.74996	0	0.0480711	0.601978	6.55311	0.331445	0.300789	1.00772	0.277034	0.0769978	0.0726619	0.0751148	0.292505	0	0	0	0	0.0224254	0.374093	0.373496
70	6.38121	0	9.64593	4.5186	1.33021	0.138176	0	0.350618	0	1.00229	0.766976	2.21107	5.30708	0.471145	1.40043	3.56978	0.0778379	0.0580198	0.196887	0.551628	0.230333	8.46545	0	1.90633	1.06862	0.460593	0.677553	0.052864	0.275649	2.0595	0.149575	0.290737	0.996478	3.63097	0.275117	0.248149	0	0.437908	1.21624	0.00831663	0.0782677	0.225106	0	0	0.130209	0	0.0945294	0.231068	0.612631
71	0	0	9.19904	4.02472	1.20926	0.539103	0.0971137	0.00464932	0.878546	1.85217	0.72939	1.76692	8.66718	0.174713	2.78488	4.58844	0.145267	0	0	0.50508	0	6.6126	0	2.38939	0.667607	0.220245	0	0.213392	0.488599	1.04339	0	0.148723	0.539118	2.36919	0.182944	0.182837	0	0.485844	0.308666	0	0	0.0453019	0	0.135866	0	0	0	0.277243	0.25257
72	2.32689	0.816934	6.78498	4.34256	0.864324	0.380092	0.0818006	0.0538934	0.385587	0.85703	0.505792	2.11456	3.32256	0.0441608	0.83957	2.58525	0.0297041	0	0.138332	0.135207	0	6.39317	0	0.905767	1.18662	0.465781	0.275281	0.0645695	0.33836	1.44256	0.0737482	0	0.524425	1.12536	0.0623162	0.0525111	0.0285787	0.150309	0.427758	0.0261017	0.0260985	0.208672	0	0.106688	0.0615531	0	0.115851	1.55458	1.24239
73	5.4416	0	6.34145	3.20259	1.41821	0.100209	0.0211262	0.237709	0.443953	1.4541	0.408531	2.92723	11.2966	0.463519	2.66351	3.04441	0.0604869	0.0196922	0.581227	0.0354511	0	2.88855	0	2.43731	1.42573	1.02766	1.82815	0.0789174	1.15128	2.60722	0.193577	0.0882015	0.739402	2.68492	0.151428	0.191616	0.413446	0.359037	0.798678	0.101927	0.0509497	0.0362695	0	0.0724945	0.025451	0	0.115438	0.248794	0.304152
74	1.90964	0	8.23354	5.79568	1.17841	0.498887	0.0490408	0.294898	0	1.41913	0.420411	1.57461	5.22395	0.262464	1.64196	2.74057	0	0	0.167981	0	0	8.88525	0.059039	1.61412	1.5545	0.496519	1.017	0.08876	0.500583	1.762	0.0797838	0.073539	0.640227	2.70212	0.128953	0.0174619	0.596264	0.390659	0.374726	0	0.0439966	0.20855	0.0146525	0.023205	0.0292826	0.0179484	0.0151203	0.722198	0.494718
75	4.22352	0	7.5609	3.95968	1.16831	0.486472	0	0	0.486842	1.23008	0.682575	1.1853	5.02827	0.390811	1.5054	3.36565	0.0678664	0.0173885	0.277838	0	0	7.29358	0	1.75738	1.00889	0.565758	1.07206	0.0843592	0.567121	1.28389	0	0.140358	0.90831	3.04613	0.079821	0.000615504	0.186035	0.148	0.555523	0.0442639	0.0663814	0.110597	0	0	0.0333058	0	0.210706	1.19865	0.131168
76	4.24394	1.47036	6.17295	3.89328	1.16656	0.370324	0.108504	0.205123	0.10049	1.46445	0.456717	1.51892	3.97663	0.398728	1.40329	2.20529	0.0294386	0.0421254	0.365314	0.228948	0	5.98651	0.00820883	1.90837	1.28091	0.416935	0.941389	0	0.415268	1.45652	0	0	0.461825	3.14692	0.17406	0.187424	0	0.305516	0.420696	0.046436	0	0.108223	0	0.468738	0.0693657	0.0421372	0.28343	2.56444	0.280318
77	5.07171	0.638292	5.92381	3.00409	1.0677	0.492043	0.135579	0	0	1.80623	0.649441	1.92026	6.23918	0.350105	2.48598	2.87074	0.0624437	0.0633983	0.0916138	0.176135	0	4.03742	0.0847785	0.833178	1.34325	0.89176	1.39067	0.0530802	0.864748	1.84965	0.121192	0	0.934564	2.66574	0.463791	0.289217	0.42021	0.453431	0.610511	0.00614572	0.014798	0.222862	0	0	0.19526	0	0.313328	1.86649	0.463519
78	4.81988	0	4.79082	3.04192	1.26137	0.34247	0.0731562	0	0.0435843	1.22997	0.579145	2.97812	10.1767	0.532707	3.0317	3.90597	0.0384491	0	0.25464	0.0850543	0	3.29802	0	2.31359	2.44567	0.925813	1.18617	0	0.876658	2.13871	0.0845629	0.121313	0.769433	3.05202	0.225362	0.233515	0	0.545051	1.04198	0.0793931	0.0555617	0.220956	0.011695	0.117799	0.0363209	0	0.249739	1.79557	0.213263
79	3.76873	0	4.45119	2.83501	1.3414	0.303161	0.0786843	0.052603	0	1.43705	0.534592	3.65914	12.4718	0.486373	3.2873	4.98884	0.0688848	0.0385733	0.235049	0.0764393	0	1.95748	0	2.24419	2.64172	1.01012	1.45505	0.0409295	0.894216	2.12568	0.0948284	0	0.874656	3.83086	0.298449	0.233683	0.507978	0.642768	1.03691	0.0421115	0.0726136	0.140136	0	0	0	0	0	0.502227	0.128503
80	3.55274	0	3.76295	2.48813	1.30499	0.160593	0.0551162	0.0632782	0.0784663	1.18623	0.467587	3.6528	12.6407	0.523628	3.25958	5.00846	0.0951248	0.0244274	0.159414	0.0757779	0	1.15828	0	1.71351	2.40982	1.05598	1.44256	0.0932288	0.970696	2.1479	0.11591	0.0970088	0.917656	3.43633	0.34802	0.22467	0	0.565188	1.15623	0.0510794	0.0717244	0.0539178	0	0	0	0	0	0.111675	0.0710797
81	3.39084	0	3.78197	2.36914	1.15832	0.189021	0.0197584	0.042651	0	1.17809	0.442709	3.37231	10.7521	0.474248	3.11072	4.45162	0.089765	0.0286395	0.128317	0.0661529	0	1.03546	0	1.68871	2.28081	0.960044	1.52384	0.0626341	0.907022	1.90517	0.0972	0.0641965	0.808263	3.20314	0.317629	0.243793	0.318011	0.695327	1.26743	0.0557834	0.0791751	0.0584468	0.00607472	0	0.00476679	0.0105111	0	0.123608	0.090332
82	3.1123	0	3.47105	2.25967	1.18887	0.139395	0.0342447	0.0352318	0.00383269	0.991946	0.385098	2.87017	9.82648	0.420174	2.84899	4.11797	0.0655043	0	0.215163	0.0109949	0	1.14767	0	1.84666	2.35578	0.919122	1.34724	0.0533902	0.819343	1.84006	0.0792295	0.0970512	0.902238	3.02678	0.278058	0.25183	0.300424	0.771275	1.34619	0.0627227	0.059251	0.0461089	0	0	0.0455992	0	0	0.152112	0.0732149
83	9.48283	5.25335	0	0.245324	1.01904	2.01385	0.498506	0	0	0.0319504	0	2.90554	5.62203	0	0.453917	3.51219	0	0.432265	0	0	0	0.254558	0	1.13541	0.747794	0.775963	1.51211	0	0.731868	1.84085	0	1.10804	0.367206	1.61047	0	0	0	0.668954	1.35656	0	0	0	0	0	0.346166	0	0	0.226616	0.339678
84	3.23869	2.22639	4.46931	0	0.250812	0	0	0.249959	0.737208	0.482815	0	2.1759	10.143	0.445677	2.40025	2.47646	0	0	0.21329	0	1.11597	0	0.345878	1.64765	2.73261	0.192844	1.49609	0	0.683032	2.62241	0	0.143688	0.696215	1.38125	0	0.540887	0.893265	0.87717	0.875675	0.348814	0.174097	0.521055	0	0	0	0	0	1.18734	0
85	9.71405	0	3.5321	1.70874	1.84298	0.390442	0	0	0.323564	0.767714	0	2.33617	8.95882	0.671115	1.8956	3.79214	0.174637	0.174445	0.023584	0.308603	0	2.63615	0	0.138445	0.485985	0.302581	2.02601	0	0.664991	1.05969	0	0.13484	0.133481	1.87017	0.281179	0.420838	0.826395	0.714217	1.81651	0	0	0.226323	0.134467	0	0.13424	0	0.538639	1.67485	0
86	0	4.55631	0.63358	4.29321	0.540155	0	0.268546	0	0	1.9575	0.261351	3.81278	8.15847	0	3.25154	3.69753	0.4537	0.226386	1.27043	1.03401	0	0.0668903	0.954574	2.9462	1.26582	0.580832	1.71238	0.189626	0	1.6328	0.185801	0	0.498031	1.55608	0.634793	0.356618	0	0	2.27044	0	0.173369	0	0	0	0	0.344755	0.26989	1.02828	0.256068
87	0	0	4.29655	2.52227	0	0.615768	0	0.307119	2.19985	0.521732	0.598857	3.25957	8.59124	0.834266	2.37697	4.74628	0.265729	0.265348	0.570685	0	0	0.724965	0	0.836883	1.3807	0.929055	2.55118	0	1.48142	1.35754	0	0.116089	0.558488	2.95445	0	0	0	0.20827	1.57794	0	0	0.209549	0	0.199998	0	0	0.19284	0.502339	0
88	0	0	0	1.30229	0.856623	0.485683	0.242364	0	0.242047	0	0.237085	4.09233	6.81224	0.222812	3.61057	2.54455	0.212817	0	0.286126	0.284607	0	4.31651	0.172244	0.847301	3.20039	1.29209	1.78244	0.362123	1.3853	1.81501	0.352803	0.212439	0.945454	0.670653	0.675964	0.505358	0.237339	1.61822	4.3504	0	0	0.31822	0	0	0.0183676	0	1.25989	0.71788	0
89	0	0	2.2144	2.22698	1.14602	0.445581	0.0991415	0	1.56147	1.05889	0.432492	2.04141	9.22342	0.536591	1.04236	4.82612	0.127424	0	0.44526	0	0.806017	0	0	0	0	0.62489	1.51612	0	0.939608	2.62402	0	0	0.990151	3.42173	0.352772	0.863371	0.468745	1.18277	3.18244	0.0973134	0.388719	0.290979	0	0	0.0353416	0.166622	0	0.990472	0.163699
90	0	3.02978	1.74788	2.03557	1.42071	0	0.201593	0.201322	0.741679	0.222521	0.349314	2.28641	5.32606	0.922365	2.44887	3.65468	0	0	0	0.0541727	0.259186	2.91408	0	3.62064	2.35137	0.908397	1.58399	0	0.608408	1.76684	0.0769515	0.437619	1.09004	4.92697	0.413855	0.27527	1.19697	2.21681	4.26976	0	0.254905	0.127291	0	0	0.0933201	0	0	0	0.0492931
91	4.05098	0	3.57236	2.32124	1.2618	0	0	0	0	0.772753	0.493978	2.42189	6.76711	0.578231	2.87506	4.17967	0.10962	0.292352	1.01606	0.538524	0	1.86143	0	0.927681	0.833253	0.353509	0.679146	0.156133	1.03827	1.46111	0	0.226244	1.39452	2.61389	0.71135	0.265983	1.52471	2.85096	3.56147	0.0828564	0	0.123195	0.082653	0	0.204693	0	0	0	0.201946
92	2.67373	0	2.76133	1.92624	0.742667	0	0.0751453	0	0.214648	0.39621	0.0600652	1.75589	9.1067	0.168458	3.50877	2.93068	0.0646688	0	0.0512527	0	0	2.64691	0	2.7096	1.76822	1.00194	1.20668	0.223529	0.74999	1.75977	0.250603	0.201846	1.78159	4.15154	0.659615	0.332984	2.33892	2.61841	3.09111	0.0941997	0.0470796	0	0	0	0.0124504	0	0	0.330841	0.134133
93	0	0	0.4632	0	0.832517	0.0445012	0.103557	0	0.282783	0.83646	0.182512	3.06687	7.28089	0.609913	2.17925	4.5554	0	0.628994	0.0915039	0.388026	0	2.34725	0	1.78915	2.03696	0.731118	1.84316	0	0.597456	2.16123	0.120097	0	2.63797	3.14501	0.179892	0.531185	1.99575	0.910792	2.99252	0	0.132982	0.530951	0	0.0950348	0	0.427049	0	0.864712	0.322543
94	2.50357	0	1.06773	0	0.74873	0.745256	0	0	0.81585	0.703072	0.120799	2.24679	7.14745	0.189416	2.6373	3.31393	0	0.0672749	0.0942434	0.0142471	0	2.27766	0	2.66658	1.48898	1.13836	1.408	0.0929681	1.16859	1.87779	0	0.319293	1.8025	3.36381	0.848852	0.42275	2.14622	0.835224	2.44764	0	0	0	0.0796837	0	0	0.065552	0	0.231355	0.173542
95	7.58043	0.434173	1.0249	0.633704	1.01532	0.145164	0.144703	0.14349	0.573931	0.422412	0.140365	2.63652	8.44233	0	1.73108	3.06795	0	0	0	0.611208	1.47332	1.56581	0	2.56673	2.22876	0.510917	0.864782	0.314721	1.47079	1.54598	0	0.333187	1.28204	2.78681	0.1374	0.352383	0	2.01211	2.63389	0	0.177318	0	0.176971	0.265786	0	0.205388	0	0	0
96	1.07793	0	3.21995	2.0429	0.796819	0.310498	0.0752787	0.0794593	0.795453	1.23667	0.309866	2.06806	5.68159	0.427885	2.31753	3.13772	0.0695198	0	0.680521	0.0127736	0.0927342	2.90796	0.340101	2.35006	1.44608	0.589006	0.526172	0	0.812255	1.32779	0.0695737	0.427302	1.85105	3.79213	0.413864	0.465935	0.0779625	1.66694	1.26213	0.153287	0.153128	0.148709	0	0.139259	0.0783096	0.0596452	0.0271834	0	0
97	0	0	3.32371	2.1051	0.750698	0.585038	0	0.135842	1.19278	0.367215	0	1.38512	6.89127	0.547979	2.59912	4.03388	0	0.260219	0	0.337168	0.353114	0	0	2.84319	0.631027	0.813112	0	0.317996	1.03454	1.83474	0.196084	0.33464	1.70167	2.03623	0.226948	0	1.05743	1.17256	1.64649	0.398954	0.0995977	0.205641	0.0992048	0.0435213	0	0.0370657	0.317522	0	0.385205
98	2.73726	0	2.89039	0.700448	0.642067	0.0273116	0.0678941	0	0.481691	0	0.39838	1.35355	5.07811	0.756037	1.41416	3.75901	0	0	0	0	0	2.36483	0	1.27192	2.2222	0.552105	1.28719	0.0837253	0.373767	1.22465	0.180562	0.0560164	2.04695	2.70676	0.262169	0.239144	0.0446893	1.83283	1.81988	0.21563	0.107701	0.114978	0	0.449912	0.0369261	0	0	0	0.0784049
99	6.14021	0	4.25169	0.446965	0.579266	0.429849	0	0.291043	0.802481	0.836567	0.142051	2.1129	6.714	0.13211	1.57906	2.95635	0	0	0	0.0791713	0	3.49332	0	2.4667	2.47212	0.737307	0	0	0.773552	1.23582	0	0	1.02984	3.00507	0.26431	0.586974	0	1.43794	2.3647	0.0924633	0.0923995	0.243881	0	0.477166	0.389345	0.0243065	0.153175	1.01423	0.251218
100	4.63607	0	2.40002	0	0.711721	0.0800021	0.000840594	0	0.472067	0.847445	0	1.75242	8.13967	0.357227	2.52218	3.52893	0.0681554	0.0601121	0	0.186875	0	1.8593	0	1.7853	2.04787	0.554402	1.13523	0.10844	1.43503	1.81246	0.0819294	0	1.82458	3.47281	0.654228	0	1.50555	1.32706	1.84732	0.0504107	0.151133	0.33812	0	0	0	0.153727	0	0.539171	0.285908
101	8.44086	0	3.12538	0.239249	1.16915	0.166241	0	0	0	0	0.325451	1.59348	6.90985	0.737988	2.76955	3.20569	0.142456	0.284486	0.119786	0	0	1.00687	0	1.9625	0.309025	0.748084	0.187046	0	1.34959	1.54397	0.119903	0.520401	1.90016	2.11342	1.08009	0.0238805	0.225599	1.34953	1.01489	0.210007	0	0.28419	0	0	0	0	0	0.352079	0
102	3.94116	0	1.63916	1.7251	0.580281	0.187252	0	0.192278	0.155361	0.729942	0	1.29173	6.28373	0.351423	2.19902	4.42402	0.138235	0.164235	0.300879	0.0823269	0	2.11035	0	2.67939	1.74031	0.851971	1.79454	0.106857	0.115253	1.57821	0.135957	0	1.41463	4.25954	0.213339	0.501449	0.403437	2.11083	1.309	0	0.118426	0.548516	0	0.217403	0.0747131	0	0	0.0491165	0.907974
103	3.49644	0	3.35428	2.94457	0.252476	0.488656	0.243691	0.243267	0.0371059	0.492636	0	2.59486	5.01683	0	3.52775	4.68908	0	0	0	0	0.743872	2.28281	0	1.50097	1.36519	0.525798	0	0.362225	1.74273	0.422584	0	0	0.47136	2.04383	0.49911	0.662723	0	0.690378	2.55423	0	0	0.124901	0	0	0	0.282037	0.773113	1.21645	0.422236
104	5.56576	0	2.31792	0	0.595528	0.74205	0	0	0	0	0.578063	1.42869	5.41986	0	1.47676	3.50241	0	0	0.105963	0.470289	0	2.52249	0	1.14481	1.71908	0.446997	0.905628	0	0.389116	0.895786	0.3177	0.614396	1.95954	2.7882	0.167755	0.622834	0.0807454	0.783809	2.83768	0.0983137	0.196436	0	0	0	0.172795	0	0.244309	0.191779	0
105	2.12728	0	4.86345	0	1.2435	0.49456	0	0.246675	0.102368	1.18515	0.482747	2.82903	6.19955	1.12701	4.10266	1.7282	0.640039	0	0.581153	1.20717	2.33643	5.21239	0	1.00737	1.85096	0.74033	0.757417	0.363944	0.736561	1.53464	0.177185	0.882835	2.27159	0.247328	0.260891	0.166483	0.244068	0.778127	2.81171	0.317118	0.474436	0	0	0.012528	0.00620631	0.156029	0	0	0.0819964
106	0	0	0.44353	2.35235	0.420679	0.838179	0.417512	0	0	0.278365	0	0.75213	6.77267	0	3.25568	4.25607	0	0	0.166864	0	0.200707	0	0.938918	1.27667	0	0.651187	0	0	1.18388	0.445641	0	0	1.87646	2.91444	0.295259	0	0.88196	1.06228	2.29491	0	0	1.13569	0	0.460234	0.562089	0	0	2.78383	0.54019
107	0	0	4.00474	2.85673	1.21429	0.0312559	0.34336	0.171368	0	0.86199	0.00611568	2.66252	6.84707	0.150133	4.37074	3.32612	0	0.131793	0.563769	0.403015	0.328142	3.43963	0	2.49552	2.93938	1.0925	0.635969	0	0.710731	0.771076	0.23676	0	0.683092	1.86028	0	0	2.05527	0	2.19688	0.107292	0	0.0803139	0	0	0.0537552	0	0	0.452657	0.026797
108	0.281657	0	5.38498	1.5158	0.635005	0.147453	0.146976	0	0	0	0.476993	2.16282	5.57587	0.424531	1.03025	2.07953	0.14315	0	0.240081	0.357493	0	1.51317	0	0.898942	2.77381	0.880639	0.756008	0	0.645823	0.785059	0	0	1.35201	0.87165	0.691175	0.459062	0.681747	1.48188	1.99363	0.108334	0	0.296399	0	0	0.294516	0	0	0	0
109	2.98674	0	1.0908	0	0.771196	0.511998	0	0.510306	0.179706	1.45443	0.496359	2.17133	7.83277	0.922977	3.66177	3.73302	0	0.215446	0	0	0	0	0	3.01974	0	0.395814	0.974306	0	0.141687	1.02686	0	0.107116	0.400692	3.26853	0	0.717156	1.13736	0.247807	0.426535	0.172189	0.171998	0.514844	0	0.247733	0.293297	0	0.6839	1.4911	0.4433
110	0.192721	0	2.99975	0.141002	0.568165	0.411394	0.0589267	0.0728915	0	0.49166	0.135694	3.14994	7.80666	0.371831	3.07283	4.08862	0.10965	0.0620441	0.45405	0.371543	1.32522	1.5408	0.30679	1.75528	1.4186	0.871392	0.76004	0	0.883615	1.50417	0.332907	0.262658	0.674194	1.07284	0.295988	0.706951	0.595212	0.471054	1.67759	0	0.141814	0.370758	0	0	0.402051	0.0967493	0	0	0.236772
111	2.09867	0	0	0	0.314629	0.635455	0	0	0	0	0.938307	3.07712	7.07484	0.288732	3.64341	4.4249	0.535776	0	0	0.798683	0	0.774643	0.845526	0.41802	2.49465	0.954194	2.44449	0	0	1.82998	0.227188	0	1.69424	4.71911	0.152633	0	1.85764	0.641328	1.1035	0.407277	0	0.276434	0	0	0.402909	0.737753	0	1.09089	0
112	0	0	4.05022	1.11404	0.0627521	0.0624458	0.387955	0.447027	1.43293	1.23289	0	1.16296	12.0742	0.337838	1.35957	3.64758	0	0	0.00764764	0.649952	0.368578	0	0	1.84491	1.79659	0.583478	1.73093	0	1.13689	2.77995	0.276587	1.34841	0	0.875297	0	0.248334	0	1.51984	1.50216	0.252722	0.504141	0.502411	0	0.963449	0	0.247595	0	0.869259	0
113	4.0214	0	0.802497	1.49678	0.382393	0.156095	0	0	0.361	0.749229	0.201424	1.74177	8.65798	0	3.7816	4.84945	0.156374	0	0	0.233413	0	0.238539	0	1.27426	1.0023	0.388597	0.947088	0.13432	0.367102	1.48647	0.186171	0.332293	0.589274	3.66262	0.242857	0.495805	0	0.474166	1.27618	0.0469605	0	0.0050779	0	0.372799	0.226915	0	0	0.286428	0.436947
114	1.68244	3.10573	3.8851	2.05156	0.794689	0.526835	0	0	0	1.10069	0.511979	1.32762	6.12863	1.18844	1.18763	2.79365	0.226291	0.00507072	0	0.454153	0	2.8142	1.0423	1.4313	3.18183	0.786742	0.718751	0	1.13926	1.06206	0	0.155782	2.01434	4.33438	0.147379	0.146706	0.308796	1.62118	1.15617	0	0.164247	0.654708	0	0.102371	0	0	1.89763	0.690978	0.435208
115	3.5183	0	3.10594	0.493218	1.00551	0	0.20029	0.0301573	0	0.122204	0	0.984218	7.1274	0.206091	2.63219	3.83696	0.352823	0	0	0.384282	0	1.53171	0.0480477	1.24473	1.38531	0.790618	0.961737	0.00460362	0.0183197	2.6177	0.00369381	0	1.36102	1.90802	0.576414	0.283446	0	0	1.23671	0.274382	0.273876	0.130332	0	0.804553	0	0	1.04357	0	0
116	1.18354	0	3.83117	1.29163	0.0679867	0.507225	0	0.0695825	0.407089	0.413003	0.353991	1.33938	6.48693	0.39047	4.07132	4.24579	0	0	0.0971464	0	0.0708854	0.808085	0	1.9978	1.76535	0.54975	0.0898484	0	0.491365	1.00748	0.303975	0	0.396793	1.89351	0	0.388308	0	1.04816	2.13478	0.146476	0.0366658	0.0612597	0.097194	0.554596	0	0	0	0	0.373614
117	7.2536	0	0	0.786547	1.25729	0.00713935	0	0	0	0.159064	0.00552197	2.41741	6.22646	0.506715	3.47191	4.4219	0	0	0.580059	0.563479	0	1.85307	0.238751	2.41646	1.47993	0.610154	0.886858	0	0.664973	0.686602	0.0828829	0	0.78708	1.10208	0.3434	0.283681	1.21782	1.70017	0.674856	0.0900473	0.359625	0	0	0	0.625228	0.0275299	0	0.941394	0.325591
118	7.43545	0	3.14923	0	0.695277	0	0.1383	0	0	0.541229	0.406512	2.41212	6.56521	0	2.56827	1.51921	0.121446	0.363739	0	0.107542	0.451118	0.908853	0.0458364	1.26088	1.99381	0.107465	0.834173	0.212072	1.54621	1.05673	0.170652	0	1.37451	2.86891	0.367413	0.0557544	0	0.506421	1.74144	0.279261	0	0.328971	0.0926193	0	0.438922	0.45849	0.490382	0.641174	0.664
119	7.11038	0	1.17148	1.36505	0.604795	0.17287	0.012665	0	1.85304	1.33895	0.425638	0.864574	5.93347	0.404193	3.32479	3.336	0.25382	0	0.375875	0.23662	0	0.378745	0.214709	1.1374	1.08062	0.684328	0	0	0.181282	0.749826	0	0.196812	0.824559	0.286924	0.190611	0.733317	0.0433581	0.627197	0.552412	0.100472	0	0	0	0	0.199141	0.184316	0.179251	0	0.275817
120	9.23072	0	0	3.38338	0.385913	0.0230676	0	0	1.15738	0	0	2.43008	5.33217	0.969329	1.27369	3.1056	0	0.307547	0	0	1.43003	0	0	0.808931	0.787944	0.559113	0.191392	0.274806	0.528702	0.503802	0.539232	0	1.57194	3.22459	0.253558	0	0	0.126137	2.62679	0	0.241447	0.444153	0	0.838759	0.393359	0.701991	0	0.729442	0.642461
121	0	0	1.95397	0	0.962052	0	0	0	0	0.948259	0	0	7.35087	0.890789	3.50435	4.25379	0	0	0.834587	0.829355	2.15336	1.58827	0.605047	1.17744	2.57371	0	2.82966	0	0.698058	0	0.690767	1.37081	2.69972	0	0	0	0	1.89428	1.04335	0	0	0.616698	0	0	1.22483	0.608192	0	0.178441	0.591866
122	4.09282	1.3652	0	3.15307	0.496773	0.494976	0	0	0	0	0.974102	1.92765	6.47939	0.452432	1.24045	2.15431	0	0	0.86621	0.384725	0	0	0	1.12069	1.01115	0	1.06687	0.762457	0.708756	2.98346	0.368401	0	1.03549	4.35187	0	0	0	1.22301	0.672536	0	0.335033	0	0	0	0	0.331784	0	0.280262	0.323166
123	0	2.79342	1.20644	0	0	1.28922	0	0.639335	1.89736	1.24807	0	0	7.14681	0.579348	2.2892	2.04861	0	0	0.450056	0	0.978866	0.545763	0.312135	0.809455	1.28144	1.95534	2.39923	0.474011	0.342224	0.337769	0	0.927417	0	2.46301	0	0	1.02402	1.70646	1.26376	0.418245	0	0	0	2.47863	0	0.406648	1.05531	0	0
124	2.528	0	2.56545	0	1.597	0	0	0	1.5781	1.55963	0	1.5416	4.52069	0	7.20974	2.77818	0	0	1.36768	0	0.747268	0	0	5.78264	1.22902	0	1.2178	0	2.40272	2.3602	0	0	1.15453	0	1.13488	1.1253	0	0	1.09752	0	0	1.08856	0	1.07974	0	0	0	0.434889	1.05414
125	0	3.32375	0	1.69267	1.67376	0	0	0	1.65526	0	0	0	4.8588	0	8.43696	4.3847	0	0	0	0	4.22	0	0	1.36805	0	1.35566	0	0	0	0	0	0	0.550212	3.58862	0	0	0	0	1.64811	0	0	0	0	0	0	0	0	2.78444	0
126	9.29284	0.618457	3.58495	0	0	0.815533	0	0	0.890926	0.0263317	0.025977	0.776565	3.05432	0.750935	2.20419	2.88031	0	0	0.667253	2.77492	0	3.12194	0	1.83242	1.55209	0	0.44527	0	0	3.50077	0.573131	0.570258	0	5.78797	1.0534	1.04374	0.634445	2.22963	0	0.491432	0	0	0	0	0	0.485145	0	0	0.944124
127	23.6099	4.85294	2.77767	0	0	0	0	0	0	0	0	0.387548	8.2427	0	3.65983	0.148859	0	0	0	0	0	8.08748	0	0	0	1.41756	0	0	0	1.39247	0	0	0	0	2.53803	0	2.45871	1.06194	4.56199	0	0	0	0	1.10033	2.15553	0	1.05602	0.770044	0
128	0	6.77502	5.00623	2.41633	2.11448	0	0	0	2.06473	2.01725	0	0	5.7876	0	5.42936	0	0	0	1.73761	0	1.70387	4.61563	3.07914	5.85196	0	0	0	1.38186	2.70011	0	0	0	1.31953	0	0	0	3.73446	1.21032	1.19385	0	0	1.17783	0	0	1.16222	0	0	0	0
129	48.6801	1.86793	6.50272	0	3.02255	0	0	0	2.88817	0	0	0	5.41755	0	0	0	0	0	0	5.00039	2.36292	0.543711	0	0.479507	0.426054	0	0	0	0	0	0	0	0	0	1.73272	0	1.68771	4.81502	0	0	0	0	0	0	3.02255	0	0	0	0
130	3.25315	3.69078	0	0	0	0	0	0	0	0	0	0	0	0	0	4.44001	0	0	0	0	0	4.25874	4.09169	0	10.9917	0	0	0	0	0	0	0	0	0	0	0	3.42078	0	3.31217	0	0	0	0	0	0	0	0	0	3.21023
131	10.2953	0	2.23848	0	0	0	0	0	2.19814	0	0	0	8.27389	0	5.8568	3.75394	0	0	0	0	0	2.47306	0	0.632091	2.23848	1.61583	0	0	1.5947	0	0	3.1282	1.53452	0	1.49687	0	4.38346	1.42684	2.80457	0	0	1.37847	0	0	0	0	1.36307	1.51204	1.27743
132	10.8557	0	0	0	0	0	0	0	0	0	0	0	0	0	0	0	0	0	0	0	0	9.57538	0	0	0	0	0	0	0	0	0	0	0	0	0	0	0	0	8.56547	0	0	0	0	0	0	0	2.81982	0	0
[truncated: 83 more columns]
