# Supplementary material for: Distributed biotin–streptavidin transcription roadblocks for mapping cotranscriptional RNA folding
Source: Nucleic Acids Res. 2017 Apr 8;45(12):e109. doi: 10.1093/nar/gkx233 (PMC5499547; doi:10.1093/nar/gkx233)
Supplement: Supplementary Data [file gkx233_supp.zip › nar-00129-met-g-2017-File014.xlsx]

## Sheet: Overview
Source Data for Figure S2
Data for each figure element can be found in individual sheets.
Some figures contain data that has been truncated for presentation purposes; all data is included here.
To distinguish included data from truncated data, included data has been highlighted
Gln111 cotranscriptional SHAPE-Seq data from downloaded from the Small Read Archive (http://www.ncbi.nlm.nih.gov/sra) (Table S3)
Figure Element	Description
S3A	wt B.cereus crcB Fluoride riboswitch, 4xBiotin template, cotranscriptionally probed, 10 mM NaF reactivity matrix
S3B	wt B.cereus crcB Fluoride riboswitch, 4xBiotin template, cotranscriptionally probed, 0 mM NaF reactivity matrix
S3C	wt B. cereus crcB Fluoride Riboswitch; cotranscriptionally probed; difference plot 10 mM NaF (4xBio-Gln11)
S3D	wt B. cereus crcB Fluoride Riboswitch; cotranscriptionally probed; difference plot 0 mM NaF (4xBio-Gln11)
S3E	wt B.cereus crcB Fluoride riboswitch, 4xBiotin template/Gln111 Template (Replicate 1), cotranscriptionally probed, nt G13 reactivity traces
S3F	wt B.cereus crcB Fluoride riboswitch, 4xBiotin template/Gln111 Template (Replicate 1), cotranscriptionally probed, nt U54 reactivity traces
Gln111 Rep 1 10 mM Rhos	wt B.cereus crcB Fluoride riboswitch, Gln111 template, cotranscriptionally probed, 10 mM NaF reactivity matrix (Replicate 1), used in difference plot
Gln111 Rep 1 0 mM Rhos	wt B.cereus crcB Fluoride riboswitch, Gln111 template, cotranscriptionally probed, 0 mM NaF reactivity matrix (Replicate 1), used in difference plot

## Sheet: S3A, 4xBio 10 mM Rhos
TL	NT1	NT2	NT3	NT4	NT5	NT6	NT7	NT8	NT9	NT10	NT11	NT12	NT13	NT14	NT15	NT16	NT17	NT18	NT19	NT20	NT21	NT22	NT23	NT24	NT25	NT26	NT27	NT28	NT29	NT30	NT31	NT32	NT33	NT34	NT35	NT36	NT37	NT38	NT39	NT40	NT41	NT42	NT43	NT44	NT45	NT46	NT47	NT48	NT49
20	5.6654	0	0	0	0	0	0	3.82686	1.88279	0	0	0	0	0	0	8.62496	0	0	0	0
21	0	0	11.3675	0	0	0	0	0	2.11029	0	0	1.83272	2.07297	0	0	1.8117	0	1.8048	0	0	0
22	0	0	2.14695	0	0	0	0	0	3.6958	2.21828	0	2.20363	2.18919	0	0	7.72796	0	1.81818	0	0	0	0
23	1.40563	0	11.1414	2.04022	0.750598	0	0	0	4.49027	1.45782	0	0.726172	0.964611	0	0	0	0	0	0.0232758	0	0	0	0
24	3.41213	0	7.31881	4.39362	0.567327	0	0.191805	1.12873	3.91325	0	0	0.178266	0	0	0	2.89606	0	0	0	0	0	0	0	0
25	0	0	9.98632	0.69869	0	0	0	0	11.2532	0.61889	1.92726	0	0	0	0	0.515667	0	0	0	0	0	0	0	0	0
26	9.08039	0	9.91265	0	1.85042	0	0	0	0	0.632712	0	3.58316	0	0	0	0	0	0	0	0	0	0.940659	0	0	0	0
27	3.77592	0	8.2483	2.47025	0.907656	0.284566	0.207305	0	0	1.0298	0.617241	0.768932	3.37583	0.408685	2.09943	2.40083	0	0.405243	0	0	0	0	0	0	0	0	0
28	4.45475	0	4.51727	0.742095	0	0.733634	0	0	8.40639	2.34702	0	0.87341	0	0.308655	0.306872	0	0	0.546328	0.544166	0	2.07579	0	0.525437	0.287958	0	1.33023	0	0
29	14.7098	0	5.95625	0	0.274053	0	0.382443	0.545452	4.14137	0.464406	0.262383	0	0	0.260649	0	1.23147	0	0	0.771747	0	0	0	0	0	0	0	0	0	0
30	11.9578	0	7.00776	0.225187	0.250503	0.411585	0	0.171276	4.74915	2.7576	0.292334	0.301989	0.703344	0.222197	0	0.744234	0	0	0	0	0	0	0.205077	0	0	0	0	0	0	0
31	7.50258	1.02509	6.04679	3.18128	0	0	0.707236	0	3.93064	0.278579	0	3.34561	0.660191	0	1.31166	1.30021	0	0	0.247281	0	0	0.206532	0	0	1.25632	0	0	0	0	0	0
32	6.58733	0	7.67942	5.23993	0.846861	0	0	0.843881	0	2.50525	0	0	0.892374	0	0.942899	3.24445	0	0	0	0.0481315	0	0	0	0	1.58997	0	0	1.57951	0	0	0	0
33	0.249411	0	12.3162	3.88416	0.218221	0.87609	0	0.581773	2.39479	1.76854	0	2.24805	2.15396	0.276129	4.38596	1.18499	0	0.203773	0	0	0	0	0	0	0	0	0	0	0.25798	0	0	0	0
34	3.55752	0	10.0279	2.81818	0.631006	0.308238	0.155627	0.40306	3.05187	1.49962	0.487057	1.4672	3.62729	0.336691	2.54571	2.34746	0.0985474	0.0995402	0.446529	0	0	0	0	0	0.0909416	0	0	0	0	0	0	0	0	0
35	4.14642	0	10.9608	2.28747	1.15495	0.494567	0	0.455661	1.31395	1.29241	0.373891	1.87524	4.49694	0	1.95247	2.57082	0.0988869	0.200223	0.841746	0	0	0	0	0	0.483536	0	0	0	0	0	0	0	0	0	0
36	0.833547	0	13.3967	4.90496	1.08555	0.585961	0	0.131105	0.473724	0.75349	0.217659	2.08427	4.66178	0.035257	1.9457	3.48937	0.105873	0.230975	0.63734	0	0	0	0	0.203545	0.223226	0	0	0	0	0	0	0	0	0	0	0
37	8.27594	0	9.15898	3.61767	1.17983	0.0758396	0	0.35	1.03695	1.2983	0	1.62545	3.61778	0.275414	1.95478	2.59849	0.00430684	0	0.803566	0	0.165817	0.952695	0	0	0	0.008177	0	0	0	0	0	0	0	0	0	0	0
38	5.05651	0	13.8674	4.95049	1.37693	0.451235	0	0.106995	0.0866985	0.585314	0.211139	1.57058	3.83781	0.0371292	1.50792	2.59862	0.0582331	0.00410917	0.454096	0	0	1.1776	0	0.0612078	0	0	0	0	0	0	0	0	0	0	0	0	0	0
39	3.82607	0	12.9173	4.66623	1.31195	0.21704	0.0206126	0	0.587562	0.931051	0.2433	2.75514	4.51164	0.305015	1.54796	4.02675	0	0.0911567	0.572961	0	0.118782	0.0277987	0	0.0268364	0	0.0685983	0	0.0685628	0	0	0.157635	0	0	0	0	0	0	0	0
40	5.50564	0	13.3543	5.65804	1.0079	0.100698	0.0503444	0	0.134868	0.90564	0.144624	1.58306	3.83706	0.0948124	1.88104	3.94718	0.00779008	0	0.548416	0	0.123896	0.830332	0	0	0.158662	0	0	0.0366862	0	0	0	0.0889788	0	0	0	0	0	0	0	0
41	0	0	12.2097	4.94284	1.51035	0.352011	0	0.0530007	0	0.706196	0.194167	2.90755	7.30239	0.139519	2.6511	5.56698	0.0650617	0	0.223885	0	0	1.08217	0	0.260016	0.673081	0.144061	0	0.00754175	0	0	0	0	0	0	0	0.00835334	0	0	0	0	0
42	2.98099	0	10.102	4.21193	1.41621	0.369822	0	0	0.808365	0.756294	0.168311	2.21545	6.68879	0	2.84838	6.37518	0.0783014	0	0.513882	0	0	1.41027	0	0.469929	0.107425	0.141508	0	0.0653133	0.163002	0	0	0.0868686	0	0	0	0	0.0217801	0	0	0	0	0
43	0	0	12.2873	5.66964	1.85072	0	0	0.226695	0.120897	1.15412	0.348045	2.98679	6.27959	0	2.36158	5.90708	0.125949	0.0770422	0.0732462	0	0	0.873605	0	0.362402	1.39515	0.415805	0.224577	0.0247441	0.126674	0	0	0	0	0	0	0	0.0808985	0.0274551	0	0	0	0	0
44	0	0	10.6262	4.05351	1.78406	0	0.166877	0.0579357	0.899202	0.998087	0.528053	4.04264	7.28838	0.160303	2.08011	6.85432	0.11371	0	0.0291645	0	0	1.86456	0	0.505142	1.26206	0.253588	0	0.144511	0.217146	0	0	0.0704132	0	0	0	0	0	0	0	0	0	0	0	0
45	0	0	7.91434	5.19755	1.34624	0.204706	0	0.00800807	0.331378	0.850298	0.451278	2.80358	8.49191	0.301372	3.55806	6.64696	0	0.030384	0	0	0.304809	2.2336	0	0.930016	1.94393	0.565866	0.1806	0	0.333755	0.0771314	0.0128206	0.127956	0	0	4.44345e-05	0.0255802	0	0.12782	0	0	0	0	0	0	0
46	0	0	6.85906	3.8721	1.79259	0.0740894	0.0421826	0.0393652	0.0827034	0.784714	0.0876539	2.43465	7.30636	0.215058	4.03475	6.25531	0.0465731	0.200274	0.51198	0	1.1074	3.08571	0.127684	1.97952	3.12859	0.708469	0.597071	0	0.539543	0.0101477	0	0.064181	0	0	0.0122787	0	0	0	0	0	0	0	0	0	0	0
47	0	0	3.74107	2.7263	1.55686	0.48762	0.0235434	0.195207	0	0.40399	0.178302	2.82007	10.7773	0.371999	3.34561	5.02444	0.154665	0.166124	0.387382	0	1.1984	2.98542	0.255882	2.48746	4.10279	0.777206	0.863051	0	0.798591	0.609402	0	0.16867	0.195809	0	0	0	0.0532594	0	0	0.0795047	0	0.0253162	0.0387321	0	0	0	0
48	0	0	4.25191	2.14205	1.27355	0.193934	0.0619071	0.0849557	0.347289	0.787877	0.298761	2.66881	11.1972	0.655656	2.84464	4.87066	0.0883997	0.183893	0.761285	0	1.50568	2.39332	0.229233	2.56277	3.38299	1.0777	1.17914	0.0865412	0.792087	0.941338	0.0339907	0.436108	0.209937	0.00588735	0	0	0.120784	0.0474506	0	0.0849361	0	0.0754868	0	0.121891	0	0	0	0
49	0	0	4.73123	2.6168	1.15325	0.234514	0	0.444137	0.664925	0.488536	0.297989	1.90765	10.6868	0.398265	2.78031	3.29395	0.0236982	0.132065	0.489498	0	1.94987	3.39297	0.210332	3.17602	4.4786	1.08767	1.28625	0.132266	0.941153	0.87832	0.0799597	0.11608	0.177335	0.366299	0.0997811	0	0.161087	0	0	0.0110988	0	0.111346	0	0	0	0	0	0	0
50	0	0	2.77538	2.05341	1.27134	0.543215	0.118981	0.164346	0.125079	0.75866	0.254165	3.50714	13.0768	0.356972	2.7467	4.5871	0.078774	0.087554	0.532575	0	0.360297	2.19602	0.068722	2.82039	4.02983	1.00681	1.5821	0	1.46265	1.66441	0.0848215	0.377595	0.180528	0.470144	0.06987	0.147053	0.129089	0.0884255	0.00259087	0.0266074	0	0	0.00707055	0.166336	0.0205196	0	0	0	0
51	0	0	3.4019	1.63652	1.28455	0.312392	0	0.202359	0.325019	0.671609	0.495926	3.2463	12.3482	0.417775	2.9492	5.27931	0.0789021	0.202469	0.576285	0.229392	0.366731	2.3756	0.0150697	1.9969	3.46084	1.20161	1.97691	0.148548	1.74751	1.93395	0.0917903	0.214191	0.220607	0.420773	0.229386	0.0172794	0.367908	0.280036	0	0	0.0619145	0.0832692	0.026804	0.0585623	0	0.00539299	0.0403241	0	0
52	0	0	2.51592	1.41355	0.681221	0.214176	0.151928	0	0.516401	0.765394	0.57304	2.50248	11.1366	0.2668	3.2653	5.77242	0.0258423	0.228524	0.534118	0.268694	0.272243	1.47636	0.426624	2.37707	4.08007	1.09461	2.67284	0.245545	2.81437	1.74681	0.0571179	0.418404	0.322056	0.976722	0.160664	0.0367349	0.741666	0.455694	0.394316	0.228419	0.0530036	0.0502177	0	0.0169828	0.0080195	0	0.041057	0	0
53	0	0	2.96998	2.18478	1.12673	0.188345	0.0489949	0.0792388	0.478848	0.676042	0.522722	3.61134	13.0636	0.482529	2.87543	4.98694	0.0675915	0.211739	0.387255	0	0.747163	0.886627	0.197033	2.30092	2.70311	0.786759	1.54171	0.125053	2.18821	1.91776	0.104484	0.318534	0.307155	1.37957	0.3358	0.446769	1.0293	0.612055	0.563443	0.0298961	0	0.153987	0.00440441	0.190875	0.0192268	0.00438998	0.051993	0.0363976	0.0553114
54	0	0	3.05727	2.10662	1.11967	0.299524	0	0.137534	0.344387	0.519138	0.27655	2.34792	9.04354	0.354147	1.86342	3.07763	0.0358173	0.19026	0.346359	0.0671781	0.669902	2.36646	0.374904	2.86871	3.04227	1.22352	1.93717	0.180615	1.96494	2.84574	0.109009	0.43085	1.06463	2.92076	0.536043	0.875113	1.50805	1.42797	1.75844	0.0690509	0.148968	0.231504	0.0104273	0.120821	0.0234791	0.00670664	0.038372	0.058611	0
55	0	0	3.06954	1.6772	1.30836	0.431261	0.0503111	0.0891182	0.859645	0.383748	0.750085	3.01179	10.0931	0.310096	2.32066	2.66263	0.0498034	0.00515513	0.427913	0.182729	1.43323	2.72427	0.518349	3.11011	3.10866	1.09057	1.89117	0	1.68952	2.61368	0.150675	0	0.69481	2.88251	0.34545	0.317469	1.21848	1.05237	1.68353	0.198239	0.230535	0	0	0.198575	0.000276497	0	0	0.131676	0.0327645
56	0	0	2.99139	2.54516	1.21972	0.270481	0.00548354	0.158038	0.251606	0.635818	0.352677	2.97274	9.92757	0.260364	2.59916	4.10344	0.0705426	0.164918	0.394051	0	0.265026	1.75666	0.223649	2.34938	2.94118	1.02873	2.11756	0.184368	2.11407	3.15512	0.183978	0.402795	1.18158	3.52213	0.332404	0.662037	1.06238	0.869506	1.49591	0.172809	0.188023	0.238608	0.0200271	0.410412	0.0352985	0	0.0392753	0.101609	0.0223395
57	0	0	3.28047	2.93547	1.03139	0.229555	0.0589038	0.268789	0	0.359625	0.381737	2.23629	7.89627	0.324198	1.94033	3.86648	0.05768	0.154854	0.316917	0.205924	0.525069	2.15683	0.158748	2.57989	3.05506	1.31109	2.10267	0.195169	2.24107	3.72457	0.138805	0.332043	1.48279	4.06547	0.4019	0.536184	1.66742	1.59025	2.06209	0.222851	0.201976	0.295315	0.0157237	0.244774	0.0706412	0.00468231	0.0343916	0.0152511	0.00772356
58	0	0	2.30935	1.72514	0.814621	0.290301	0.013312	0.134959	0	0.429024	0.485478	2.41378	9.72074	0.54688	2.44406	3.86451	0.103314	0.409328	0.252547	0	0.425637	2.64345	0	2.74153	2.65075	1.18339	2.12568	0.133402	2.2979	3.56686	0.0495969	0.500056	1.69416	4.10511	0.582331	0.89001	1.49043	1.38035	2.1675	0.126623	0.243512	0.567045	0.0105389	0.436352	0.0304455	0	0	0	0
59	0	0	2.62588	1.94457	1.06599	0.0458737	0.0212505	0.0360649	0.048362	0.735754	0.40993	2.40406	7.99013	0.28964	1.85909	3.16674	0.0107118	0.122323	0.254131	0	0.432459	2.55668	0.10125	2.89704	3.31343	1.41776	1.96525	0.110263	1.92315	3.58195	0.114541	0.473671	1.39142	4.72877	0.654003	1.04106	1.73997	2.14095	2.98472	0.21718	0.347833	0.952295	0.0110911	0.490013	0.103523	0.0101101	0.0691043	0.184512	0
60	0	0	3.33358	1.81118	0.868296	0.191564	0.0528455	0.0684672	0.204118	0.75132	0.601848	2.11043	6.47316	0.202715	1.43787	1.93558	0.0379741	0.192618	0.291689	0	0.378324	4.8099	0.193526	2.46518	2.72737	1.11487	1.7617	0.083079	1.55665	3.17456	0.140278	0.372919	1.51568	6.82146	0.718212	0.838578	1.58033	2.2332	3.13031	0.32165	0.459422	1.05307	0.0410974	1.41593	0.12417	0.0288832	0.0679164	0.265505	0.0277515
61	0	0	5.17838	2.96958	1.10703	0.320168	0.0846357	0.198621	0.627043	0.517532	0.393656	1.61978	5.00868	0.241601	1.46584	1.65163	0.134431	0.336003	0.346154	0.0523255	0.668682	8.49687	0.13127	1.82057	2.46685	1.13612	1.54019	0.0507715	1.06466	3.22301	0.120761	0.588249	2.20583	5.41449	0.587557	0.519962	1.22666	1.88707	2.52208	0.318139	0.406613	0.864419	0.0280896	0.855397	0.0676612	0.0121112	0.069055	0.371231	0
62	3.47332	0	5.35387	3.11024	0.81406	0.0997853	0.126538	0.0705629	0.343398	0.679812	0.53671	1.125	3.11148	0.216609	1.20193	1.79137	0.0167427	0.218057	0.303367	0.0273585	0.793123	11.2682	0.159379	2.18884	2.22282	0.665948	1.14722	0.113591	0.975601	2.6671	0.140808	0.352621	0.937515	4.92633	0.423638	0.783302	1.47132	1.85068	2.69273	0.309091	0.555463	0.6782	0	0.851961	0.222589	0.111112	0.177596	0.56297	0.0348808
63	1.51376	0	6.96918	4.49669	1.42759	0.295438	0	0.0839827	0	0.527923	0.221398	0.416901	1.51504	0	0.818118	1.46866	0.0452304	0.181787	0.0877451	0.0596063	0.442972	15.4029	0.12159	1.40065	1.38298	0.652258	0.814029	0.10846	0.442004	1.94986	0.0740943	0.51563	1.51941	9.6567	0.491751	0.497456	0.675971	1.03179	1.26593	0.127919	0.32616	0.677602	0.0173658	0.626749	0.295134	0.115606	0.186281	1.87764	0.131712
64	0	0	5.56606	4.11232	1.52883	0.00493507	0.144375	0.381867	1.207	1.21638	0.16704	0.901389	3.60803	0.109148	1.3616	2.68763	0	0.204807	0.109078	0.631149	0.551394	11.1141	0	2.17417	1.69189	0.633381	0.970125	0	0.80738	2.23885	0.482308	0.35807	1.22532	7.79757	0.405552	0.891565	0.502652	1.58355	1.87571	0.486443	0.683789	0.846656	0.0846055	0.845831	0.235719	0.167464	0.0852301	0.684237	0.198516
65	3.8696	0	8.39787	5.57718	1.53446	0.0304626	0.0932126	0.0786565	0	0.62643	0.197135	0.452787	1.53531	0	0.187668	1.39307	0.0619396	0.225963	0.152034	0.289652	0	17.5882	0.429352	1.5238	0.811194	0.602887	0.487057	0.00324048	0.423969	2.13444	0.111993	0.531404	1.59034	9.38158	0.305512	0.335228	0.506923	0.917696	0.582202	0.0565829	0.0932919	0.343754	0.0215912	0.147764	0.00388639	0.0103638	0	0.791388	0.274251
66	4.00814	0	8.37223	5.394	1.25454	0.12927	0	0.0990456	0	0.294247	0.102895	0.428364	1.37595	0.0170431	0.38668	1.23243	0.024858	0.219707	0	0	0.259981	17.9003	0.323611	1.29419	0.941022	0.626283	0.814955	0.0635917	0.321091	2.31501	0.139222	0.479753	1.78366	11.3636	0.564561	0.234724	0.327575	0.175392	0.190335	0.191407	0.120581	0.316498	0.0180327	0.107425	0.0700775	0	0	0.496601	0.252743
67	0.450378	0	9.15723	6.52244	0	2.21967	0	1.2667	0	0	1.24275	3.69338	0.137406	0	0	0	0	0	2.33638	2.3158	1.70141	10.4511	0	0	7.14562	0	0.619403	0	0.997497	4.71483	0	0	0.207198	5.84411	0	0.492643	0.0153068	0	0.817548	0.477212	0	0.80999	0	0.807498	0	0	0	0	0.805026
68	2.42517	0	8.42438	5.40171	1.07862	0.535117	0.0974508	0.266248	0	0.933646	0.655897	2.60113	5.56639	0.0102951	1.38145	2.40041	0.17705	0.0364166	0.636129	0	0.0747796	11.2474	0.401853	0.953346	1.01862	0.553646	1.38088	0.0352215	1.1636	2.03382	0	0.506272	1.50368	6.87629	0.996723	0.660467	0.556818	0.143222	0	0.203553	0	0.130347	0.0687446	0.290791	0.273973	0.0684467	0.0881728	0.385428	0.272789
69	0	0	11.5289	6.06721	1.96841	0.107884	0.153856	0.0920398	0	0.510725	0	0.416744	1.3711	0.111236	0.984313	1.40044	0.15362	0.193216	0.135128	0	1.26051	19.68	0.0558114	1.21068	0.274106	0.589516	0.614772	0	0.128551	1.95041	0.0853254	0.424625	1.55495	8.04499	0.186617	0.0514399	0.390368	0	0.142802	0.0147159	0.0108473	0.227045	0.071976	0.0144706	0	0.0647217	0.068294	0.139962	0.261743
70	0	0	11.6055	8.65291	2.11252	0.430807	0	0.0499931	0	0.473489	0.0968191	0.778687	2.61619	0.243183	0.139	0.895328	0.0261582	0.368121	0.229531	0.218133	0	20.2588	0.351005	0.868644	0.892136	0.454237	0.902496	0.0360695	0.213234	1.06096	0.36132	0.799617	1.33604	4.43895	0	0.146607	0	0.0302692	0.820043	0.00501071	0	0.0188477	0	0.111841	0.0326351	0	0.158175	0.0374541	0.510101
71	9.5693	0	9.11895	5.80551	1.75383	0.543345	0	0.303018	0	0.209419	0.380988	0.870878	1.98421	0.190611	0.947451	1.53422	0.0441162	0.239635	0.959316	0	0	14.3484	0.50181	1.11156	0.746451	0.474679	0.931136	0.107715	0	1.28325	0	0.438708	0.817955	2.48899	0.188427	0	0	0	0.289655	0.127657	0	0	0	0.0807042	0	0	0.267852	0	0.420454
72	5.31245	0	10.6777	5.31391	1.315	0.274171	0	0.108486	0	0.184244	0.0688838	0.257188	1.22376	0.138329	0.590949	0.940183	0.0134109	0.131069	0.212691	0.191472	0.614404	11.1537	0	0.674474	0.921953	0.350652	0.483021	0.0423065	0.128281	0.585308	0.0474244	0.173223	0.670951	2.09488	0.0772776	0	0	0.00619636	0.000261124	0	0.00856685	0.051517	0	0.0858326	0	0.0599828	0.28507	0.400753	0.603244
73	0	0	12.3832	5.21944	0.860283	0.633892	0.0756959	0	0.428417	0.51752	0.512153	0.077718	2.19864	0	1.31167	0.271953	0	0.174655	0	0.137779	1.04237	14.1463	0	0.545464	1.75434	0.149321	0.418204	0.0536294	0.661314	1.80695	0.187021	0.289804	1.12545	3.06097	0.182912	0	0.365454	0.00476235	0	0	0	0.182235	0	0	0	0	0	1.04589	0.0516929
74	1.87672	0	13.015	7.44965	1.49531	0.371907	0.0172094	0	0	0.216873	0.236584	0.806104	1.30008	0	0.414339	0.601821	0.00705013	0.25868	0.418853	0.469288	0.396331	15.9982	0	0.575958	0.918222	0.411911	0.697122	0	0.224013	1.49888	0.0257388	0.136875	1.23843	3.63807	0.119685	0.0820882	0.206732	0.0872482	0.166598	0	0	0.0850882	0.0124464	0.0601418	0.0266066	0.0656371	0.191849	0.330302	0.29745
75	5.58394	0	11.0893	5.17744	1.3729	0.182111	0	0.125951	0	0.485194	0.0692245	0.149251	0.821205	0.149266	0.931635	0.565245	0	0.199348	0.330925	0.325834	0.26945	15.4859	0	1.14533	0.776617	0.236149	0.412408	0.105331	0.156728	0.811072	0	0.387263	1.17232	3.29137	0.124999	0.0548005	0.314188	0	0.0791085	0	0	0.0624432	0.0232486	0	0	0	0.348924	0.186555	0.169988
76	5.29602	0	11.1991	5.07951	0.992461	0.0132368	0.11491	0	0	0.391762	0.153701	0.525854	0.895204	0.0560173	0.293943	1.02083	0	0	0.278993	0.538625	0.0218609	13.8178	0.152459	0.592425	0.743303	0.340515	0.65845	0.0163918	0.344351	0.874319	0.153342	0	0.706438	3.66233	0.158171	0.0836547	0.184394	0.216751	0.197792	0	0	0	0.0166216	0.169703	0.0405405	0.0312721	0.373236	0.487461	0.134861
77	3.70484	0	8.3776	4.17041	1.10797	0.20002	0.057094	0	0.225514	0.586562	0.130732	0.351978	1.36884	0	0.679388	0.374825	0.0309137	0.122454	0.134135	0.386175	0.5706	12.4254	0.356901	0.910695	0.813505	0.397171	0.610416	0	0.193748	1.4577	0.10974	0.0211801	1.01123	4.33469	0.155367	0.0539911	0.0475028	0	0.167718	0.0117148	0	0.040217	0.0251879	0.10018	0.0485242	0.0499984	0.26937	0.630675	0.230456
78	1.7296	0	7.74404	4.8732	1.18597	0.0721609	0	0.0902186	0	0.424771	0.161961	0.189931	0.795358	0.0422069	0.545839	0.636315	0.0991083	0.159177	0.199965	0.332434	0.877414	11.837	0.0954875	0.684419	0.61766	0.363174	0.40637	0.0861182	0.215779	1.31997	0	0.110882	0.817276	3.65445	0.190117	0	0.28641	0.0727232	0.179982	0	0.0164746	0.0422019	0	0.121925	0.0679901	0.0644679	0.427791	0.805864	0.381529
79	0	0	8.55443	4.30799	0.861558	0.109888	0.0379083	0.0565914	0	0.263466	0.0895591	0.334424	1.23734	0	0.55769	0.881774	0.0626885	0.0440651	0.110917	0.445192	0.35881	11.0974	0.0407212	0.717314	0.878772	0.452088	0.451444	0.0835938	0.0749484	1.21664	0.121128	0.201444	0.894951	4.19053	0.229534	0.0919125	0.230327	0.14289	0	0.0202565	0.0165954	0.103188	0	0.167359	0.0450311	0.122061	0.376032	0.713529	0.263272
80	0	0	6.12342	2.9521	1.0229	0.243264	0.0120778	0.0141865	0	0.364481	0.0198754	0.547003	2.07102	0.0381613	1.17272	1.54236	0.00339706	0.251042	0.383949	0.421879	0.272452	9.45408	0.168885	1.46653	1.62378	0.57117	0.585135	0.0725272	0.539498	1.25165	0	0.108889	0.81356	3.70719	0.284282	0.206852	0.610566	0.436671	0.638732	0.0435443	0.0239252	0.0899864	0.00796697	0.229511	0.0946088	0.10384	0.555278	0.994032	0.394104
81	1.42877	0	6.13388	2.9122	1.09884	0.476857	0	0	0	0.37444	0.0614027	0.855603	1.6064	0	0.831133	1.50111	0.0395819	0.159397	0.622165	0.345773	0.256085	8.23916	0.126676	1.51302	1.22062	0.201907	0.588799	0.0771753	0.621792	1.31598	0.080464	0.437886	1.07673	3.28361	0.309783	0.0583423	0.363262	0.555311	0.350844	0.053791	0.0179264	0.0065381	0.0358238	0.13404	0.0998179	0.0734953	0.405416	1.23078	0.505562
82	1.59055	0	7.18036	3.81064	0.944624	0.0319846	0.0805952	0	0.0750855	0.363069	0.139095	1.00737	2.06299	0.166882	0.790351	1.05823	0.028123	0.276838	0.368146	0.139179	0.325447	8.40402	0	1.15992	1.20968	0.403092	0.532332	0.0484564	0.397347	1.25055	0.0663038	0.360871	0.739264	3.35124	0.180231	0.0309869	0.564182	0.178105	0.545395	0.00853825	0.0259315	0.0429746	0.00863821	0.183638	0.0253819	0.141176	0.689764	1.29592	0.338446
83	5.26012	0	7.00957	3.12724	1.25972	0.470075	0	0	0	0.464685	0	0	1.76096	0	0.651117	0.791404	0	0	0.594156	0	1.25891	10.4944	0.455266	0	0.635867	0.0610358	0.966535	0.130392	0	1.68137	0.25725	0.513372	0.566485	2.36049	0.375558	0.249926	0.920661	0	0.370798	0	0	0	0	0.465388	0.368206	0	0.611966	1.03234	0.285845
84	0	0	7.08666	3.78252	1.23603	0	0.24582	0	0.171197	0.605435	0.241867	0.246411	2.24726	0.0786353	0.442055	1.59566	0	0.141378	0.499167	0.165477	0	9.79045	0.0829264	1.25184	1.92715	0.480847	0.391487	0	0.663422	0.655926	0	0.233769	0.635777	2.66725	0	0	0	0.100719	0.203369	0	0	0	0	0.236515	0.0646912	0.22013	1.27148	1.51377	0.464266
85	2.38063	0	7.18346	3.64816	0.916385	0	0.0530535	0	0	0.316635	0.0530691	0.259479	0.343249	0.155063	0.5534	0.497567	0	0	0	0.0389308	0	10.0228	0.0846196	1.18707	0.654041	0.35617	0.613671	0.133955	0.419466	1.49285	0.0736813	0.365858	1.15232	4.10558	0.24751	0.0844292	0.239138	0.213512	0.386253	0.0416404	0	0.0770064	0.041603	0.0143585	0.0352251	0.242285	0.904128	1.78551	0.438865
86	5.12862	0	4.6597	5.17886	1.0399	0.689771	0.00528837	0.11982	0.412121	0.348593	0.338172	0.46221	1.47935	0.336994	1.22635	0.769195	0.107815	0.00461626	0.754573	0.643513	0.850748	10.7557	0	0.799724	0	0.368572	0.102783	0	0.799816	0.669052	0	0.241835	1.14507	4.39304	0.171433	0.256827	0.676601	0	0.223101	0	0.0842164	0.0740557	0	0	0.0840507	0.167977	0.566029	2.0542	0.247285
87	0.278117	0	9.11491	3.79285	1.47014	0.261967	0	0	0	0.754222	0.235744	0.726199	3.63428	0.243879	2.07818	0.0939601	0.222596	0.0130587	0.260369	0.221116	0	11.0441	0	1.39763	0	0.588376	0.586647	0.194596	0.581894	0.773479	0	0	0.763602	3.204	0.187466	0	0.910308	0.543487	0.55407	0.184349	0	0.368187	0.183839	0.342948	0.547984	0.546483	0.907489	3.91787	1.06054
88	4.57776	0	5.95983	4.48064	1.26814	0.667465	0	0	0	0.44205	0.22518	0.75517	1.33595	0	0	0.349679	0	0	0	0.635579	0.462376	12.6801	0	0.700476	0.909207	0.0746964	1.31897	0	0.324096	1.36237	0.272357	0.321208	1.41902	3.16267	0.43629	0	1.09708	0.583435	0.23247	0	0	0.596402	0.0850258	0	0.0606377	0.507687	0	2.75805	0.987721
89	14.7412	0	8.58871	4.69596	1.676	0.216235	0.103721	0	0	0.109799	0.00234488	0.615325	0.736577	0	0.609154	1.2847	0	0.0982604	0	0.292598	1.23924	11.462	0.721119	0.943275	0	0.481654	1.00315	0	0.527215	0.566797	0.32173	0.62237	0.668321	3.78237	0.153143	0.0647488	0.267889	0	0	0	0	0	0	0	0.0750519	0	0.168693	1.52431	0.662801
90	2.48581	0	6.04209	3.40284	0.554851	0.535924	0.188924	0.343598	0	0	0.185632	0.858106	0.147338	0	0.458462	1.48903	0	0.355613	0	0.141563	0.937494	15.7658	0	0.19134	2.27016	0.275019	0.393626	0	1.26448	0.974655	0.116744	0.528352	2.54116	6.91589	0.418904	0	0.786289	0	0.136854	0	0	0.136766	0.136678	0.21906	0.135893	0	0.698624	3.26807	0.530212
91	1.4436	0	7.19948	4.15072	0.799871	0.37075	0	0.210116	0.0860942	0.232616	0.218934	0.398508	2.44672	0.129466	0.668826	0.912148	0	0.24566	0	0.179557	1.33063	12.8014	0.353453	0.917362	0.378386	0.343483	0.503951	0.0358007	0.206697	1.12691	0.264641	0.459757	1.76461	5.34572	0.167992	0	0	0.0497815	0.441403	0	0.0428508	0	0	0	0.200974	0.255494	0.374245	2.30874	0.825173
92	0	0	8.74518	3.78459	1.11511	0.31131	0.141312	0	0.242172	0.568959	0.115905	0.61536	2.18874	0	0.769704	1.07168	0	0.0755726	0	0	0.270819	13.3932	0.111839	0.873232	0.247481	0.481799	0.265307	0.19633	0.651079	1.95011	0	0.279414	2.28697	5.50893	0.2461	0.147419	1.22183	0.314474	0.667664	0.0516448	0.0516204	0.142664	0	0.00464239	0.0523152	0.286741	0.765617	4.22207	0.985854
93	0	0	10.4415	3.48852	1.56373	0.345897	0.0287656	0	0	0.465622	0.179554	1.27883	2.29121	0.263213	0.92175	0.993585	0.035944	0.348164	0.60262	0.657224	0.449743	15.2475	0.525899	0.623849	0.290754	0.171911	0.660223	0.000137953	0.0315071	1.91182	0.172871	0.760699	2.34005	4.72752	0.465797	0.146982	0.853902	0.749183	0.7981	0	0.113307	0	0	0	0.179173	0.16126	1.03471	5.01305	0.891183
94	0	0	10.3843	3.86694	1.38779	0	0	0.0646325	0	0.470936	0.0911941	0.618753	2.4551	0.367284	0.755408	1.02885	0.010639	0.182651	0	0.205995	0.932852	13.2471	0.156688	1.7208	0.527071	0.377841	0.61716	0.0941599	0.518338	2.49312	0.335492	0.579193	2.03429	7.53398	0.268702	0.11604	0.439321	0.606035	1.00971	0.112376	0	0.151648	0	0	0.138177	0.128992	0.481149	4.63479	0.778783
95	4.85027	0	7.30286	5.11724	1.10004	0	0.137962	0	0	0.151621	0.181301	0.505612	2.42722	0.221796	0.582548	2.15659	0	0.0416375	0.125593	0.379233	0	14.2123	0	0.787656	0.36208	0.423707	0.407322	0	0.366773	1.75343	0	0	1.72601	6.41438	0.377083	0.117639	0.545499	0.895616	0.910477	0.0282128	0.0281992	0.11266	0	0	0.0887881	0.134734	0.467218	4.58749	0.61724
96	2.52259	0	8.03149	4.49151	1.10113	0.277722	0	0.198812	0	0.325987	0.157019	0.506106	2.06618	0	0.797135	1.21409	0.0375785	0.191442	0.00475588	0.407953	0.923172	12.6502	0.352494	1.02702	0.735022	0.546851	0.645126	0.0200557	0.57818	1.39764	0.192208	0.489365	1.63313	6.08066	0.320233	0.0561615	0.845649	0.711941	0.783734	0.0213324	0.0466061	0.131664	0	0.0262731	0.136345	0.255001	0.765233	3.84421	1.01942
97	7.01307	0	9.17405	2.76907	1.77329	0.303942	0	0	0	0.382571	0.0849407	0.505608	1.5338	0	0.358146	1.08073	0.200323	0.0352627	0	0.109353	0.588108	11.8696	0.542399	1.18068	1.5415	0.578101	0.438468	0	0.648675	1.12457	0.320313	0.591593	1.38208	5.37889	0.402446	0.256512	0.531413	0.828469	0.973618	0.12532	0.0313178	0.171284	0	0	0	0.26198	0.790611	4.14779	0.863532
98	5.27713	0	7.62441	3.4123	1.13991	0.337194	0.0700351	0.0419533	0	0.133275	0.0966204	0.417935	1.51058	0	0.662174	1.16888	0	0.187045	0.204393	1.01974	0.796934	12.5756	0.16233	0.90616	1.08765	0.475777	0.429114	0	0.607496	1.21088	0.111263	0.297162	2.26834	5.69045	0.368459	0.186603	0.650838	0.722616	0.297143	0.00707158	0.0176981	0.137925	0	0.191547	0	0.393157	1.02281	4.73648	0.976722
99	2.33473	0	8.21038	3.83959	1.11851	0.00761786	0	0.147859	0	0.343595	0.0126792	0.652162	1.80507	0.0635745	0.517541	1.16314	0.0478947	0.152572	0	0.264442	0	11.1859	0	1.48459	0.630756	0.544344	0.732175	0	0.380414	1.17481	0.414522	0.520473	1.79019	6.01939	0.245287	0.211559	0.50654	0.488047	0.815223	0.0694816	0.0667025	0	0.0346725	0	0	0.332736	0.97463	5.25854	0.831232
100	2.76951	0	8.82546	3.22524	1.11924	0	0	0	0	0.414092	0.143157	0.55299	2.17828	0.257807	0.944897	0.974851	0.124705	0.16351	0.127387	0.393252	0.553337	13.3108	0.14013	0.812844	0.676315	0.404746	0.464389	0.00176357	0.691827	1.00253	0	0.49596	2.34471	5.65997	0.244226	0.116824	0.761776	0.737593	0.527609	0.0705527	0.0226589	0.153208	0	0	0.135148	0.251205	0.411484	5.24377	0.928355
101	0	0	5.0954	3.60324	1.35962	0.381686	0	0.282942	0	0.735831	0.183126	0.823977	2.72555	0.195732	0.278503	2.58176	0.0821116	0	0	0.852367	0.335388	10.8166	0	1.03168	0	0.573409	0.0704191	0.142137	0.635669	1.11331	0.207468	0.0652118	1.79186	4.28942	0.127162	0.123745	0	0.228322	0.95849	0.0614864	0.0649291	0	0	0	0.573777	0.312724	1.09139	4.07105	0.835095
102	4.7809	0	5.0051	1.35389	0.989172	0.0594912	0	0	0	0	0.3233	0.821315	1.58024	0.420628	1.25838	1.14979	0.102609	0.276858	0	0	0	11.2525	0.343457	0.802946	1.24	0.947455	0.89507	0.0647891	0.712672	1.19829	0.403966	0.549037	1.46078	5.58719	0.48245	0.320881	0.368025	0.338345	0.62911	0	0	0.0241246	0	0.527593	0.282063	0.149638	1.14456	5.12825	1.07315
103	0	0	4.57108	4.25723	0.755664	0	0	0.500542	0.776811	0	0.244516	0	1.0651	0.956077	0.359184	2.67917	0.230994	0	0	0.722468	0	10.1245	0	1.79994	1.24738	0.218758	1.83869	0	0.491414	0.499594	0.20859	0.237875	1.55706	6.03372	0.188631	0.181708	0.439515	0.0174081	1.0759	0	0	0.00935347	0	0.407998	0	0	0.378536	8.03741	0
104	8.72388	0	7.62338	2.31916	1.1083	0.24383	0.110125	0.00757517	0.048382	0.231914	0.108415	0.655987	0.706076	0	0	0.798777	0	0.219325	0	0.150379	1.5697	9.21754	0	1.01895	1.89784	0.357266	0.706993	0	0.528026	1.13713	0.0804366	0.342725	1.46733	3.57974	0.157853	0.50249	0	0.470781	1.3175	0	0	0	0	0	0	0.479997	1.29955	5.64792	1.27682
105	0	0	7.5342	2.15894	0.821017	0.537962	0	0	0.516621	0	0.274987	0.803035	3.37637	0	0	0.983255	0	0.783958	0	0.426855	0.024507	11.8247	0.335139	0.625475	4.34633	0.183138	0	0	0.139403	1.90849	0	0.878148	2.0844	4.49786	0.209082	0.41751	2.78878	1.17102	0.44132	0.202308	0	0.145722	0	0	0.597841	0.0909284	0	5.48865	1.2126
106	0	0	2.47674	1.95972	1.18782	0.394475	0	0	0	0.381529	1.15982	0.38521	1.07995	0.756077	2.21821	1.44426	0.367927	0	0	0	0.10446	10.9882	0.19172	0.888168	1.08723	0	0.897421	0	0	0	0.320863	0.245418	1.19464	4.20272	0.30789	0	1.9983	0.158547	1.50257	0	0.299247	0.247993	0	0	0	0	3.1748	4.10719	2.1789
107	10.7158	0	6.41364	2.35336	1.06185	0.0393194	0.210785	0.0127813	0.713194	0.839964	0	0.824162	0.519966	0	0.247651	1.07846	0	0	0.793629	0.61139	0.101015	12.0982	0.863485	1.8454	0	0.496201	0.137528	0.167605	0.657737	1.63359	0.316284	0	0.288015	4.75076	0.315391	0.471989	1.64056	0.906709	0.266269	0.153341	0	0.416857	0	0	0.129852	0.601119	0.616738	3.95812	0.8118
108	5.31371	0	10.164	2.07227	1.31859	0	0	0.652997	0	0.215244	0	0.855262	0.824927	0	1.02003	1.83488	0.20391	0	0	0.378793	0	7.88032	0	1.17067	1.08362	0.34931	0.320915	0.16636	1.952	0.965908	0	0	0.874893	6.14041	0.505738	0.336426	1.90756	1.46031	0.466221	0.163732	0	0	0	0	0.458406	0	1.94393	5.21665	0.244076
109	0	0	5.69577	2.87191	0.615711	0.308062	0.30377	0	0.322933	0.598565	0	0.897108	4.63661	0.571034	0.248438	0	0	0	0	0.559414	0.499153	11.83	0.164517	1.122	0	0.224476	0.959492	0.244677	0	1.11127	0	0	2.83471	5.72006	0.684428	0	0	0.24654	0.445975	0.222601	0	0.187675	0	0	0.843221	0.151075	0.799934	5.9252	0.830371
110	0.720008	0	7.94379	2.54957	0.982508	0.195283	0.0424747	0.00233647	0	0.547057	0.125468	0.488221	1.23691	0	0.514867	1.05468	0.0399661	0.312196	0	0.664077	0	12.8186	0.206856	0.774199	0.176723	0.633308	0.670817	0.0845292	0.0767148	1.10151	0.180079	0.310004	1.65995	5.20894	0.441685	0.215028	1.60763	0.689797	0.636272	0	0.0314363	0	0.12554	0	0.047254	0.232048	1.25949	6.17231	1.06354
111	0	0	8.13217	2.41519	2.11807	0.65415	0	0.0143096	0	1.29341	0.480512	0.798363	0.853577	0.15439	1.2624	1.22455	0	0.301478	0	0.312482	0.466399	12.2264	0.519702	0	0.123231	0.78897	0.621511	0.254786	0.0989678	2.20096	0.129162	0.614573	1.9991	4.71065	0	0.353205	1.28143	0.930438	0	0	0	0	0	1.00008	0.0865422	0.58377	0.439195	4.87322	1.31647
112	10.8018	0	7.9594	2.17976	1.61342	0.452616	0	0.0167182	0	0.279439	0.223376	0.035712	2.0963	0	0.938512	0.683274	0.0128115	0	0.0255261	0.461425	0	11.5114	0.56885	1.31545	0.874269	0.91528	0.354314	0	0	0.855935	0	0.338427	1.59506	5.30937	0.325202	0.323833	1.26627	0	0.165921	0	0	0.150192	0	0.0962146	0	0	0.0560395	5.9165	1.67892
113	0	0	7.14317	4.37131	1.36764	0.826421	0	0.30494	0	0.288375	0.102339	0.0785237	2.76673	0.075949	0.0981154	0.616934	0.194714	0	0	0.538327	0.609156	11.7282	0.528959	0.782499	0.832452	0.158199	0.966709	0.0607894	0.515987	1.61397	0	0.634267	1.61173	5.80446	0.457102	0.125816	1.38628	0.334811	0.891263	0	0.0767878	0.103713	0	0	0	0	1.14985	7.11126	1.89539
114	0	0	10.1628	1.68575	0.889168	0.194648	0	0.034489	0	0	0.350524	0.717705	1.73282	0	1.12172	0	0.336939	0	0	0.563948	0	10.5395	0	1.27439	0.681274	0.464583	0.339147	0.295382	0.446874	1.04662	0.295124	0	2.89352	4.77897	0.688377	0.137392	0.252668	0.127157	0.948065	0	0	0	0	0	0.129364	0.663741	0.50753	6.03698	2.14959
115	0	0	7.17553	2.15218	1.09161	0.293639	0	0.0378052	0	0.0554973	0	1.6442	1.20054	0	0	1.49361	0.334384	0	0	1.38876	0	11.3303	0	0.710415	1.53374	0.394926	0.186753	0	0	1.57207	0.195717	0.221669	1.41779	4.39446	0.361598	0.364256	0.778944	0.369195	0	0	0.0883521	0	0	0	0.0120034	0.00598544	0.718728	4.92792	0.582077
116	0	0	7.33392	2.69608	0.979012	0.504193	0	0	0	0	0.191568	0.621223	0.638276	0	0.742511	1.35172	0.121885	0	0	0.544804	0	11.8905	0.178527	1.13341	0	0.579121	0.718123	0.142746	0	1.51518	0.20005	0.253715	1.99183	4.36083	0.414752	0	1.63802	0	0.586609	0.0378398	0	0.0342969	0	0	0.321884	0.405463	0.584054	5.46984	1.06453
117	0	0	7.46445	3.21907	0.776053	0	0	0	0	0.196114	0.205319	0.311646	1.10809	0.343582	1.14216	1.24861	0.0732104	0	0	0.303396	0.66631	11.5486	1.03633	1.89164	1.63498	0.67237	0.627755	0.0575281	0.235719	0.720746	0	0.275582	1.61908	4.21419	0.154711	0.152232	0.752259	0.701173	0.344616	0.0507137	0	0	0.0489978	0.0697293	0.243972	0.236036	1.09442	4.41189	1.06354
118	1.11582	0	8.16209	2.02514	0.977965	0.354962	0.0876467	0	0	0.65463	0.0679826	0.738681	1.77496	0.0334942	0.861943	0.544559	0.00782708	0	0	0.165607	0.118178	11.7213	0.195255	1.16394	0.817019	0.39894	0.914514	0.198367	0	0.583331	0	0.0757523	1.34227	4.65478	0.54619	0.136744	0.212507	0.632944	0.183811	0.178398	0.0443692	0.179503	0.000711348	0	0	0.00683878	1.65588	5.68421	1.1045
119	0	0	6.56205	3.95419	0.978977	0.0666169	0	0.00070229	0	0.217071	0.190187	0.405297	2.34455	0.0350636	0.425087	0.516892	0.0605145	0.10501	0	0.364027	0	11.195	0.330689	0.836199	0.175103	0.354702	0.719	0	0.832303	0.723259	0.0531245	0.495451	1.68173	3.2981	0.223889	0	0.534542	0.715967	0.519208	0.0955259	0	0.038231	0	0	0.197841	0.417472	1.06767	5.0295	0.984554
120	3.20059	0	5.20668	0.647208	0.28588	0.0292613	0	0	0.730444	0.265225	0	0.277415	2.10286	0.125792	0.558413	2.60125	0.121666	0.364464	0	0.0185359	0	10.0842	0.062378	1.7232	0.521648	0.631963	0.596192	0	0.50514	1.32572	0.0806599	0.0802998	2.11591	3.39642	0.0878014	0	0.478658	0.191526	0.427352	0	0	0.277692	0.0962582	0	0.167993	0.167399	1.40058	5.77855	0.386405
121	0	0	6.54801	3.09894	0.574671	0	0.0247363	0.546098	0	0.34331	0	0.389511	0	0.155708	0.519409	0.3427	0.129159	0.0674313	0	0.646798	0	10.7532	0.259262	0.677116	0.358779	0.237101	0.00426219	0	0	1.15714	0.342268	0.364735	0.918586	2.88435	0.133318	0.105472	0.049111	0.556129	0	0.103731	0	0.0087254	0	0	0	0	1.40224	5.57349	0.788286
122	2.03419	0	5.42269	1.67117	1.28772	0	0.127867	0.18014	0	0	0.151971	0.00578252	0.635498	0.148683	0.690165	1.42741	0.120213	0.479921	0	0.352079	0	11.7908	0.162293	0	0.177455	0.744107	0.381459	0	0.313283	1.00856	0.398081	0.166054	1.1157	4.04584	0.0231131	0	1.12363	0.766577	0.57024	0.0915928	0	0.28041	0	0	0.116598	0	0.243139	4.20127	1.37793
123	0	0	8.39967	1.69148	0.93752	0	0	0.056328	0.881977	0.544829	0.09482	0.386935	1.50981	0.310099	0	1.19746	0	0.177515	0	0.385364	0.763017	11.2113	0	1.85516	0	0.477837	0	0	0.371219	0.7744	0.272641	0.0819605	1.78922	3.32302	0.380462	0.00698612	0.961614	0.445475	0.437193	0	0	0.127974	0	0.453591	0	0.185896	0.787212	4.27311	1.4313
124	0	0	6.57784	3.87765	1.08486	0.415276	0	0	0.139179	0.0714582	0	0	0.840685	0.13751	0.863681	0.954701	0	0.816291	0	0.313216	0.88739	12.0579	0.22133	0	1.5619	0.43116	0.163454	0.641396	0	0.199022	0	0.50076	2.74951	5.4385	0.397994	0.226774	0.0540893	0.251311	1.0022	0	0	0.052374	0	0.791453	0	0.0500833	1.52992	5.39557	0.0511868
125	14.147	0	5.08887	2.41154	0.412769	0.410217	0	0	0	0.322659	0.32194	0	1.28965	0	0.409549	0	0	0.0835969	0.248929	0.0207395	0.947869	8.57282	0.740677	1.28134	0	0.326717	0.593649	0	0	1.70514	0	0.106009	0.628469	1.49517	0	0.512021	0.536729	0.138697	1.25014	0	0	0.248734	0	0.309884	0.486161	0.0412281	0.844279	4.44801	0.919684
126	0	0	6.15962	1.29742	0	1.16136	0	0	3.12694	0	0	0	3.21717	0.700721	0.868834	0.169857	0	0	0	0.170258	3.19523	12.2078	0	0	1.01992	0	0.202767	0	0	0.691726	0	0	2.91027	1.41018	0	0	0	0.0877072	0	0	0	0	0	0	0	1.63425	2.38326	4.24402	1.08403
127	26.4391	0	0.437534	2.9289	1.01653	0	2.01098	0.994664	0	0	0	0.238563	0	0	0	0.766566	0	0.928131	0	0	0	6.32869	0	0.224934	1.0924	0.864521	1.91179	0	0.843499	1.02489	0.828391	1.81204	0.80907	2.21174	0.148066	0	0.773011	0.768729	0.764493	0	0.760303	0	0	0	0.752062	1.49201	2.32141	4.29174	0
128	0	0	1.05995	1.86444	1.36346	1.79982	0	0.892275	0.759949	0	0	0	2.3839	0.426268	0	1.46619	0	0.416159	0	0.0675795	0	9.57335	1.57262	0.295622	1.74888	0.0368367	0.398492	0	0.789101	0.423467	0.740881	0	0.163094	3.13917	0.682214	0.386097	1.73969	0.350534	1.00643	0.328001	0	0.0155098	0	0.722559	0	0.321983	1.29317	7.14936	0.298788
129	0	0	3.67309	3.95483	0.851301	0.0096805	0	0.564189	0.0432156	0.0170884	0.286157	1.38141	2.19767	0.270892	0.540434	2.36732	0	0.517513	0	1.0255	0.983465	12.7647	0	0.320138	0.621504	0.892488	0.783714	0.220044	0.658406	1.0349	0	0.865967	1.0762	4.43666	0	0	1.6598	0.291768	0.365013	0	0	0	0	0	0.198184	0	0.910113	4.38421	1.88277
130	6.91726	0	6.74985	2.69502	0.581346	0.3065	0	0	0.306589	0.0335197	0	0.299264	1.67588	0	0.580969	0	0	0	0.0299057	0.287322	0.288913	9.87424	0.531183	1.20331	0.363865	0	0.914777	0	1.35286	0.260285	0.00563715	0	0.867441	2.57947	0	0.421981	1.46241	0.406956	0.404037	0.204487	0	0.195311	0	1.56797	0	0.198501	1.55831	4.37458	0.74107
131	0	0	7.12863	3.18258	0.835662	0.105066	0.0257943	0	0	0.373172	0.225689	0.532051	1.43901	0.226411	0.366796	0.622697	0.0816359	0.194221	0	0.215096	0	10.9881	0.155773	0.00691063	0.572944	0.535122	0	0.066656	0.124487	0.630997	0.183502	0.215727	1.50543	3.99199	0.210723	0	0.906685	0.934439	0.7559	0.0455902	0.0235234	0.240432	0.0219489	0	0.0791283	0	1.21594	4.99608	1.34123
132	0	0	7.42343	3.48757	0.245515	0	0	0	0	0	0	0.188361	0	0	2.19578	0.173217	0	0.719044	0	0.170329	0.023031	10.8894	0.135913	1.04981	0.500605	0.0305382	0.738182	0	0.0578864	0.114654	0	0.332527	1.58849	3.36586	0.291802	0.582193	0.0358872	0.899894	0.589325	0.285796	0	0.570236	0	0.125025	0.0273211	0.837494	0.85564	2.01922	1.07726
133	1.23979	0	5.96786	2.68167	0.544768	0.417229	0.0843591	0	0	0	0.0950567	0.0445381	0.28599	0	0.354039	1.26902	0.010446	0.121606	0.113489	0.852212	0.466133	11.7175	0.211055	0.722505	0.198391	0.284847	1.46112	0.145953	0	1.24225	0.33762	0.878795	1.15217	4.83573	0.0637696	0	0.757359	0.247164	0.686388	0.125217	0	0	0	0	0.178792	0.303872	0.834861	6.06666	1.19629
134	0	0	6.407	2.32337	0.706486	0	0	0.0367226	0	0.267535	0.0503734	0.256322	0.819157	0	0.255329	0.660332	0.0401741	0.0444289	0	0.0950331	0.187061	12.4165	0.01236	1.01691	0.640613	0.343382	0.455647	0.0250171	0.270198	0.654484	0.132776	0.28519	1.2494	3.64648	0.259814	0.121479	0.694353	0.520228	0.298683	0.0541238	0.045117	0	0.0720577	0	0.132116	0.237322	0.78336	4.77744	0.932048
135	0	0	6.10353	3.04217	0.778239	0.0505151	0	0.079277	0	0.398648	0.18099	0.593017	0.940569	0.0128352	0.483592	0.891563	0.0665819	0	0	0.177314	0.289449	11.7436	0.00360752	0.844617	0.35555	0.50374	0.473816	0	0.0414589	0.53666	0.0721223	0.350623	1.52921	3.71531	0.277274	0.103736	0.926786	0.436725	0.223483	0.0683766	0	0	0	0.339784	0.0831066	0.187763	1.18891	5.13682	1.02707
136	0	0	5.63387	2.48952	0.668668	0	0	0	0	0.171221	0.122347	0.197841	0.736882	0.0301234	0.22599	0.696404	0	0.0701304	0	0.0880116	0.141372	12.2536	0	0.455668	0.906919	0.179708	0.415617	0	0.307689	0.725363	0.187815	0.425933	1.53315	3.39251	0.128351	0.099596	1.15147	0.713622	0.320245	0.0695358	0.0190498	0.108687	0	0.0666963	0.039061	0.0240422	0.76754	4.74362	0.823391
137	0	0	6.82946	2.82205	0.592236	0.132503	0	0	0	0.0527065	0.0835259	0.213828	0.158047	0.062902	0.321288	1.16646	0.0201549	0.0402728	0	0.738175	0	10.3261	0.0893089	0.519837	0	0.186532	0.455462	0.0299929	0.260449	0.608928	0.378268	0.318255	1.75944	4.14467	0.254493	0.134614	1.29646	0.627228	0.0680239	0.094242	0.011546	0	0.0116099	0.187372	0.102282	0.206212	1.00114	4.22924	0.305739
138	4.194	0	7.32387	2.69205	0.791615	0	0.262937	0	0	0.258359	0	0.170594	0.585305	0.165676	1.23917	1.21233	0	0	0	0.312151	0.19072	9.24295	0	0	1.44588	0.116717	0	0	0.0583427	0.755565	0	1.27043	0.320642	4.74138	0	0	1.79302	0.0752814	0.636307	0	0	0.133077	0	0	0	0.089469	0.83867	4.69074	0.220491
139	0	0.511425	11.9516	5.34409	0	0	0	0	0.95478	0	0	0.760444	0.172912	0	0.169245	0.301541	0	0	0.300308	0.297663	0	6.63459	0.654773	0	1.74754	0.857345	0	0	0	0.844421	0	0.444318	1.21601	6.29133	0	0	2.24204	0.174893	0	0	0.553194	0	0	1.44023	0	0.541834	2.83186	2.53005	2.03767
140	0	0	1.12996	2.79814	0	0	1.43833	0	0	0.710497	0	1.41081	1.52089	0.69053	0.918327	0	0	0	0.674728	0	0.235929	9.82945	0	1.83142	1.39146	1.18417	0.110264	0.583873	0.58157	0.0499205	0.0495472	0	5.64926	5.44076	0	0.533193	1.06624	1.57118	0.514582	0	0	0	0	0	0.50925	0.507497	0	3.48075	0.490609
141	0	0	4.44522	0.733629	1.36137	0	0.331237	0	0	0	0	0.680917	2.03101	0.320098	1.92321	0	0	0	0	0.380569	0	11.8635	0.839618	3.27528	0	0.803027	0	0	1.31086	0.523656	0.521967	0	0.495729	5.02093	0	0	1.40185	0.689607	0.199937	0	0	0	0	0	0	0	0.142277	4.28912	0.829739
142	6.89545	0.965523	4.79557	0	0.877319	0	0	0	2.16408	0	0	0.220873	1.89638	0	0	0.206272	0	0	0.476647	0	2.00483	9.01142	0	0.526895	0.156443	0	1.11141	0	1.13133	0.0657907	1.04712	1.03967	1.37482	4.40957	0	0.330109	0.367566	1.30133	0.968444	0.321393	0	0	0	0	0	0	3.10805	2.73684	1.19244
143	0	0	5.80347	5.88319	1.07579	0	0	0	0.247366	0.572551	0.524856	0	1.12879	0	0	0.93408	0	0.0426227	0	0	1.8477	9.20806	0	1.70928	1.89378	0.461534	0.541837	0	0	0.318893	0.215025	0.234531	2.005	5.88281	0	0.805595	1.27032	1.18716	0.792612	0	0	0	0	1.57802	0.00780237	0.201244	1.32808	3.50677	1.08478
144	0	0.672454	6.15679	1.56881	0.0387264	0	0	0.287209	0	0.282144	0	0.281035	3.3641	0	0.332646	1.70116	0	0	0	0	0	11.1538	0	0	1.72755	0	0.466613	0	0.0444796	0.688805	0.199787	0.0544673	2.01057	2.97837	0	0.00810773	2.29769	0.571846	1.30493	0	0.184926	0.00682435	0	0.588192	0	1.2688	1.61578	5.58348	0.497959
145	0	0	7.5632	0.428104	1.09376	0	0.181402	0	0	0	0.179262	1.07156	0.879365	0.350813	0.0618319	0.849611	0	0	0.119749	0.2235	0	10.7451	0	0.53382	0	0.471469	0.250254	0.0199529	0.634162	0.448015	0	1.37146	1.64182	2.62311	0.0555705	0.278836	1.09936	0.248969	0.160563	0	0.135849	0	0.271147	0.855613	0.431363	0	0	5.49962	1.52307
[truncated: 96 more columns]

## Sheet: S3B, 4xBio 0 mM Rhos
TL	NT1	NT2	NT3	NT4	NT5	NT6	NT7	NT8	NT9	NT10	NT11	NT12	NT13	NT14	NT15	NT16	NT17	NT18	NT19	NT20	NT21	NT22	NT23	NT24	NT25	NT26	NT27	NT28	NT29	NT30	NT31	NT32	NT33	NT34	NT35	NT36	NT37	NT38	NT39	NT40	NT41	NT42	NT43	NT44	NT45	NT46	NT47	NT48	NT49
20	0.927938	12.6911	0	0	0	0	0	0	0.0646458	2.16532	0	0	4.15096	0	0	0	0	0	0	0
21	0.520825	7.53138	4.7427	1.89382	0	0	0	0.939601	0	0	0	0	0	0.930038	1.84599	2.59564	0	0	0	0	0
22	0	11.914	0	0	0	0	1.78613	1.77275	0	1.75957	0	0	0	1.69651	1.68443	1.38665	0	0	0	0	0	0
23	9.78228	0	0	3.11816	0	0	0	0.750383	0	0.740118	0	0.506341	0	0	1.992	2.61991	1.4126	0	0	2.07821	0	0	0
24	2.1217	0.97787	4.905	0.541029	0.335025	1.00161	0.332724	0.332153	2.96405	0.326556	0.326009	0	1.92368	0	2.83862	3.4139	0.307394	0.613329	0.739344	0	0	0	0	0
25	4.44033	0	7.58953	0	0.909581	2.6948	0	0	3.16928	0.855598	0	0	0	0.826181	0.821473	2.4367	0	0.803166	0.453358	0	0	0	0	0	0
26	6.64997	0	2.76253	1.84073	0	0	0	0	6.65268	0.847962	0	0	0	0.841657	2.48807	2.43456	0	0	0	1.48185	0	0	0	0	0	0
27	0.00551219	0	5.52553	2.00473	0.497972	0.118582	0.331509	0.165676	0.587021	0.44621	0.164427	2.08465	3.4901	0.113154	4.64562	4.58679	0	0	0	0.428115	0.702503	0.996214	0.105676	0	0	0	0
28	6.3873	1.21408	3.00796	0.993417	0	0.358322	0	0	3.33057	0.785321	0.337061	0.670611	0	0	0.663698	0	0	0	1.03355	0	0.234592	1.04013	0.314042	0.625035	2.73787	4.26644	0	0
29	0	0	9.19894	0.996448	0	0.865948	0	1.11869	6.46772	3.2886	0.713382	0.0723964	0	0.353214	0	0.458423	0	0.377	0.699601	0	0	3.33146	0.361206	0	0.696974	0	0	0	0
30	10.8287	0	5.40837	0.716031	0	1.04718	0.112352	0	5.19333	1.7058	0.336195	0.613377	0.600771	0	0.142888	0.215103	0.105563	0.340179	0	0.22164	0.900924	0.924432	0.463851	0	0.12329	0	0	0	0	0
31	0	0	10.3998	2.8855	0	1.4315	1.4241	0	9.53329	4.02288	0	0	0	0	0	0	0	0	0	0	0	0	0	0	1.3029	0	0	0	0	0	0
32	11.2309	0	3.8449	4.08106	0	0	0	0	0	0	0	0.981783	1.81296	1.92555	0	0.795133	0	0	0	1.87923	0	0	0	0	0.928445	0	0	1.84748	2.67261	0	0	0
33	11.107	0	6.99953	3.47612	0.421888	0.159456	0	0.557571	2.38445	0.824438	0.40358	1.07687	2.78818	0	0	0.652489	0.260596	0	0.25551	0	0	0.756844	0.126198	0	0.250527	0.251303	0.247455	0	0	0	0	0	0
34	10.2461	0	7.63864	3.52753	0.239873	0.740129	0.022237	0.379909	2.16057	1.38934	0.074528	1.05831	2.41321	0.0278606	0.775152	1.6644	0.0261118	0	0.438474	0.1485	0	0.494833	0.124421	0.0456511	0	0	0.123791	0	0.240452	0	0	0	0	0
35	2.58232	0	9.91071	4.13896	0.453117	0.336304	0.231622	0.0978198	2.01764	1.20569	0.351841	1.80227	2.89033	0.393253	0.849104	2.06085	0	0	0.412913	0.0238255	0.32023	1.12388	0.017899	0.132431	0.135337	0.0835615	0.330551	0.0812508	0.0588333	0.00605423	2.9514	0	0	0	0
36	7.51065	0	10.3768	4.22252	0.622135	0.2181	0.0394071	0.198855	0.718435	0.755914	0.067967	1.65291	3.28241	0.132005	1.23384	2.80166	0.0618279	0.0337021	0	0	0.539601	0.926504	0.0642172	0.130101	0.308121	0	0	0.000921306	0.101411	0	0	0	0	0	0	0
37	6.39082	0	8.9671	4.9129	0.775516	0	0	0	0.354853	0.368398	0.325229	1.28223	4.77829	0.225249	1.77918	3.29543	0	0	0.588156	0.17336	0	1.40497	0.158198	0.355501	0	0.0994012	0.100963	0.049661	0.00317461	0	0.148511	0.156141	0.306775	0	0	0	0
38	0	0	15.0121	5.96627	1.44364	0.203854	0.0751097	0.137194	0.41564	0.379361	0	1.71874	4.06931	0	2.3493	2.57219	0.0664331	0.207575	0.207572	0.0166499	0	1.7878	0	0.197886	0.216181	0	0.169728	0	0.0145451	0.18269	0.0400566	0.236186	0.172733	0.141278	0	0	0	0
39	4.12616	0	13.1863	4.0911	1.06865	0	0	0.077945	0	0.379229	0.12972	1.5548	3.48906	0	2.39449	2.81035	0.122685	0	0.399715	0	1.03707	1.18574	0	0.432775	0.196388	0.00294726	0.4273	0.0593108	0	0.250852	0	0.427089	0.476479	0.250749	0.423131	0	0	0	0
40	9.17615	0	10.0794	4.48244	1.04832	0	0.152019	0	0.391309	0.188225	0.00586772	1.33647	3.80997	0.173869	1.91345	4.22148	0.0274531	0	0.188033	0	0.335627	1.07522	0.130673	0.373566	0.263214	0	0.13403	0	0	0	0	0.131335	0.0240502	0	0	0.337878	0	0	0	0
41	3.48307	0	10.4139	4.85182	1.17103	0.183631	0	0.0135902	0	0.356011	0.136577	2.2969	6.16091	0	2.25626	4.99958	0.0201819	0	0.225469	0.15709	0.627214	1.29023	0.0932878	0.305695	0.681096	0.101369	0.235963	0.0122334	0.0661248	0.0338488	0.0126482	0.00891792	0.0301932	0.267264	0.0592639	0.087754	0.360851	0	0	0	0
42	12.0995	0	7.06671	1.83119	1.08014	0.0814246	0	0	0	0.476914	0.0593389	2.41298	6.20668	0.43528	2.08805	3.712	0	0	0	0	0.645183	1.1917	0	0.616917	0.350581	0.163747	0.0615191	0.116021	0.531481	0	0.163021	0.00682	0.0611239	0.101846	0.0745509	0	0.331657	0.033577	0	0	0	0
43	2.84677	0	11.6467	6.97206	1.09212	0.144107	0	0	0	0	0.0868096	2.7315	3.88643	0.121649	2.76547	4.15928	0.0252507	0.0285255	0.106896	0	1.11304	1.81568	0.0105805	0.810046	0.847525	0.16326	0.560483	0.0752401	0.0628234	0.0503577	0.139541	0.0370925	0.0950691	0.134484	0.0304492	0.122675	0.0846996	0.233397	0	0	0	0	0
44	4.55214	0	7.77488	4.13008	1.40492	0.359651	0	0.0272729	0	0.289614	0.186035	2.72499	6.38606	0.239566	2.87515	4.9485	0.0849419	0	0	0.395247	1.03545	1.70549	0.137056	0.939742	1.26211	0.360232	0.181068	0.120644	0.327404	0	0.0792298	0.361666	0	0.123932	0.00265937	0.0421469	0	0.440232	0.285649	0.163411	0.0528329	0	0	0
45	3.18193	0	8.69517	4.55396	1.31052	0.187465	0.120532	0	0.154369	0.438813	0.225406	2.25156	5.59935	0.138649	2.69841	6.58184	0.0740862	0.00353462	0	0	0.705677	2.43865	0.112103	0.669303	1.43305	0.241854	0.498587	0.000903213	0.553919	0.200234	0.0992354	0.141906	0.0433776	0.156907	0	0.0563283	0.380149	0.267897	0.560129	0.112193	0.111999	0	0	0	0
46	0	0	7.26814	3.41412	0.865182	0	0.0697609	0.168603	0.339518	0.600885	0.25629	1.46351	6.56384	0.235541	4.17716	5.68455	0.0731235	0.146451	0.129451	0.273018	1.75925	3.1907	0.44954	1.79984	2.37922	0.570713	1.06036	0.101042	0.692365	0.582972	0	0.29929	0.114937	0.309347	0.0654245	0	0.191262	0.260728	0	0.184172	0	0.175676	0.0840181	0	0	0
47	0	0	6.35299	2.60447	1.27222	0.078701	0.0224689	0.0607456	0	0.390678	0.0870773	2.18233	7.56112	0.318188	3.15396	4.41958	0.0598446	0.0549073	0	0	1.26586	4.20957	0.55083	2.3852	2.78234	0.955712	1.22662	0.180126	1.16919	1.22156	0.155421	0.610332	0	0.208523	0	0	0.408039	0.402884	0.318603	0.0518471	0.12648	0.148021	0.00356593	0	0	0	0
48	0	0	6.04416	2.43767	1.08066	0.201807	0.127809	0	0	0.302169	0.113426	2.28112	9.3866	0.399594	2.73167	5.02906	0.0597269	0.0627812	0.871354	0	0.847301	3.49951	0.0221377	2.00455	2.64717	0.85838	1.65659	0.165784	0.918341	1.0973	0.0638919	0.28082	0.192547	0.352542	0.0442735	0.0137879	0.399202	0.296417	0.335128	0.132581	0.0208168	0.199289	0.0744101	0.655527	0.0920914	0	0	0
49	0	0	5.11579	2.07114	1.09154	0.110386	0.0262333	0.120816	0	0.396301	0.173452	1.96293	8.35013	0.573559	2.62668	4.47505	0.0454769	0.0238542	0.054853	0.0315625	1.79329	3.96325	0.463718	3.22448	3.71307	1.0219	1.4427	0.110719	0.94394	0.806878	0.11338	0.117773	0.510977	0.812493	0.150828	0.00370613	0.395003	0.605948	0.242872	0.0785244	0.0826566	0.192834	0.100459	0.582546	0.276285	0	0	0	0
50	0	0	3.75806	2.37692	1.33037	0	0.126945	0.124793	0.144033	0.72277	0.483708	2.73212	10.535	0.5547	3.22161	5.55285	0.140031	0	0.108515	0.0370611	0.298219	2.69568	0.296368	2.23506	3.37744	0.728265	1.88529	0.151149	1.72912	1.86376	0.145072	0.380181	0.152587	0.51195	0.123488	0.130067	0.342438	0.414079	0	0.0170094	0.060683	0.075965	0.0274582	0.344964	0.0643035	0	0	0	0
51	0	0	3.71199	2.67085	1.21559	0.144426	0.166875	0.0139838	0	0.787344	0.572537	3.11802	10.6864	0.234806	2.6365	6.29402	0.0677342	0.0522337	0.439806	0	1.0318	1.8385	0.408711	2.33122	2.76828	0.998285	2.01587	0.182303	1.78156	1.67653	0.215904	0.283074	0.297747	0.448077	0.158904	0.0542951	0.418014	0.233131	0.0900788	0	0.0612607	0.102335	0.00822049	0.401074	0.139072	0.0362628	0.0158333	0.190532	0
52	0	0	3.40691	1.20921	1.04107	0.27526	0.0731364	0.086426	0	0.851302	0.070527	4.04537	9.03739	0.119097	3.18092	5.87823	0	0.171031	0	0	0.779589	2.12588	0.098243	1.60416	3.24972	0.943654	2.13053	0.307986	2.95284	2.00491	0.0592623	0.276267	0.536577	0.896126	0.148596	0.338713	0.374786	0.572098	0.70488	0.258405	0.06361	0	0.0180156	0.221737	0	0	0.184237	1.70331	0
53	0	0	4.34578	2.36472	1.31263	0.275788	0.0282195	0.00777505	0.047657	0.496625	0.414235	3.54595	11.7111	0.551598	3.68503	5.12736	0.0951456	0.152625	0.437438	0	0.144127	1.2241	0.114344	1.97716	2.39261	0.738608	1.25426	0.181524	2.19805	2.00179	0.157582	0.384029	0.561662	1.28743	0.352282	0.529256	0.989977	0.578018	0.40103	0.0180906	0.024771	0.0131112	0.0219041	0.24327	0.115196	0.0219585	0.137347	0.17062	0.0985149
54	0	0	4.18458	2.12673	1.07945	0.119823	0.0247125	0.0356727	0	0.550789	0.319491	2.12329	8.08958	0.476882	2.11721	3.48205	0.0622949	0.0989318	0.317817	0	0.36028	2.31492	0.0958289	2.50576	2.79225	0.926365	1.68834	0.143556	2.17575	3.16963	0.242463	0.549418	1.33276	3.47242	0.549882	0.790511	1.40818	1.45126	1.5436	0.113772	0.182572	0.225822	0	0.129491	0.0338055	0.0215805	0.105108	0.181361	0.0142997
55	1.0221	0	3.09912	2.32587	0.960031	0.177372	0	0.012443	0.000904618	0.48708	0.126667	2.24106	6.78552	0.51621	2.85618	1.71829	0.0973066	0.0272021	0.639546	0	1.47007	2.35607	0.14343	2.0061	3.32716	0.76373	1.96738	0.19618	1.46047	2.29994	0	0.971124	1.40175	2.52949	0.354932	0.353822	0.700491	1.31887	1.3957	0.271246	0.0633578	0.131809	0.0676797	0.164034	0	0.0674614	0	0.403865	0
56	0	0	3.93204	2.42703	1.10131	0.145948	0.0242885	0.0557622	0.107746	0.576878	0.42667	3.13473	8.82375	0.366504	3.24914	4.85946	0.119004	0.118753	0.306973	0.0192161	0.461341	1.70948	0.0694876	1.893	2.38549	0.697166	1.56014	0.196107	1.98895	3.37789	0.280825	0.497532	1.73147	3.20714	0.42134	0.745113	0.963821	0.852717	1.18276	0.338804	0.235755	0.207797	0.0184581	0.359281	0.0917991	0.00917325	0.0412639	0.228989	0.0594625
57	0	0	4.83836	2.42561	1.10721	0.244976	0.0662887	0.0584524	0.0771455	0.524453	0.305406	2.35583	7.09149	0.417647	2.30582	4.07882	0.0483672	0.111719	0.210812	0	0.732154	2.59902	0	2.10459	2.82932	0.997158	2.08287	0.246372	2.06228	3.61982	0.22648	0.559126	1.94436	3.84774	0.411809	0.540548	1.31663	1.49859	1.55571	0.234761	0.213121	0.202597	0.0201719	0.221722	0.0771837	0	0.0535399	0.0566432	0.0282347
58	0	0	2.80345	1.31731	0.746193	0.203867	0.0129005	0	0	0.666983	0.485959	2.74522	9.60271	0.643017	2.29545	4.2017	0.0794664	0.106891	0.292517	0.25426	0.114261	2.89857	0.310107	2.09227	2.58071	0.821715	2.08698	0.176619	2.19134	3.61996	0.237569	0.578827	2.03644	3.52289	0.83629	0.688872	1.3506	1.49761	1.76779	0.136331	0.186381	0.435538	0.0282269	0.287609	0	0.0421744	0.0882058	0.149015	0.0430133
59	0	0	2.75485	1.89375	0.979713	0.0942938	0.0312823	0.146689	0	1.00108	0.746674	2.3668	7.3468	0.353924	2.61514	3.51894	0.0510176	0.0714455	0.175731	0	0.407131	2.98854	0.0909975	2.59281	2.78545	1.23562	1.88454	0.0921863	1.94839	3.67447	0.284588	0.464599	2.02526	3.77459	0.617919	0.911137	1.50859	2.01117	2.68855	0.278943	0.368292	0.76333	0.0839594	0.46552	0.085422	0.0131352	0.0740633	0.178088	0.0135085
60	0	0	3.12868	1.83278	0.98748	0.183222	0	0.135776	0.036412	1.39807	0.851946	1.94846	6.9543	0.305098	1.69629	2.45935	0.0746934	0.0663846	0.128055	0.0142615	0.144791	2.79989	0.140714	2.57828	2.82946	1.07131	1.68082	0.114009	1.8441	3.24985	0.252148	0.479249	1.83092	6.1353	0.754044	0.908058	1.57467	2.1952	3.2457	0.303549	0.559056	0.829026	0.0320411	1.14617	0.144736	0.0372829	0.0727698	0.35705	0.0492031
61	0	0	4.41439	1.9528	1.15817	0.0589272	0	0.0268147	0	1.7187	1.38687	1.94256	5.28366	0.23286	2.20125	3.1394	0.137853	0.000636425	0.31405	0.159359	0.1003	2.67108	0.110911	2.53195	2.98913	0.797825	1.33345	0.0694442	1.75482	2.40066	0.292058	0.466272	1.77717	5.34237	0.720831	0.855074	1.47772	2.361	2.92661	0.525979	0.384098	1.04376	0.168533	0.65334	0.123342	0.0687586	0.221037	0.466042	0.179988
62	0	0	4.04994	1.89931	1.01161	0.211786	0	0.0916186	0.0466326	1.98138	1.21966	1.60588	5.8887	0.402565	2.03714	3.0078	0.0700488	0.154994	0.106049	0.0214749	0.322766	3.35573	0.111737	2.87201	2.98715	0.979705	1.38703	0.123716	1.77965	3.57713	0.221951	0.431691	1.54822	3.96404	0.649989	1.117	1.68467	2.55613	3.59713	0.513064	0.763939	0.896111	0.0493707	0.864106	0.247285	0.0530492	0.148945	0.359918	0.0801908
63	0	0	4.33797	2.42048	0.89472	0.0457825	0.0163657	0.0931461	0	2.24323	1.61472	1.49134	4.25613	0.232578	1.79978	3.33853	0.146378	0.111608	0.227106	0	0.702658	3.72773	0	2.62634	2.50618	0.762149	1.50416	0.090158	1.38453	2.28272	0.298628	0.442163	1.85001	6.68921	0.722434	0.767277	1.31972	2.3462	3.13586	0.4961	0.870534	1.30962	0.0562034	0.76659	0.333424	0.0508735	0.201509	1.23312	0.190475
64	0	0	3.12053	2.12935	0.753415	0.252844	0.0387128	0	0.959834	1.98389	1.55522	2.40083	7.49498	0.148249	2.49711	5.49871	0.0477617	0.0410868	0	0	0	1.90086	0.0560445	1.91048	2.30889	0.883437	1.49166	0.0751892	1.65544	2.67118	0.244159	0.519518	1.70163	4.75857	0.607998	0.791111	1.55004	3.20781	3.87363	0.589487	0.688755	0.978612	0	0.398378	0.183018	0.0236427	0.151066	0.572976	0.203791
65	0	0	4.75829	3.25872	1.25857	0.0727831	0.101343	0.00679712	0	2.8956	1.91173	1.52777	5.23971	0.369269	2.42369	5.13505	0.0918899	0.0968247	0.284891	0.12677	1.26606	4.02801	0.264391	2.56745	2.76678	1.0466	1.24639	0.172454	1.43377	2.02404	0.132512	0.129963	1.39205	5.03931	0.663826	0.635086	1.13237	2.19155	2.32243	0.447985	0.541902	0.863954	0.0274575	0.538342	0.242954	0.128456	0.158243	0.788684	0.214217
66	1.17749	0	5.94239	3.73784	1.26513	0.243427	0.037844	0.11019	0	2.71369	1.84849	1.34864	3.26367	0.138668	1.50257	3.58409	0.0827469	0	0.0703844	0.27251	1.02301	6.99554	0.424894	2.47074	2.185	0.785189	1.209	0.081184	0.725598	2.04917	0.33455	0.462435	1.77611	6.97416	0.651232	0.457375	1.07515	1.33668	2.02235	0.385102	0.617437	0.817278	0.00149008	0.317983	0.225098	0.170792	0.174792	0.861452	0.630395
67	16.4115	2.94924	4.56194	1.89328	0	0	0	0	0	0.869774	2.57746	2.53102	5.78539	0	0.795853	0.833118	0.782553	1.55214	0	0	0	4.57687	0.751988	2.88862	0	0	0	0	1.39078	0	0.667306	0	1.9555	0	0.599009	0.593944	3.46107	0	1.09251	0	0	0	0	0	0	0	1.09314	1.0847	0.539223
68	6.81863	0	7.13469	3.84304	1.00734	0.0315531	0.0437648	0.186723	0.581301	3.84766	2.58222	2.11787	7.27627	0.376899	1.56841	4.23006	0.25811	0.349838	0.283941	0	0.933728	3.65664	0.332759	1.05292	1.19308	0.471574	0.93315	0.0765884	0	2.43398	0.0699339	1.046	0.572392	1.48887	0	0.346267	1.03483	1.041	1.28568	0.606531	0.132992	0.751746	0.136368	0.870059	0.609051	0	0.197647	0.735576	0.196203
69	0	0	9.5111	5.73409	1.74311	0.225905	0.0814642	0	0.0981863	2.33357	1.26975	0.783881	1.7156	0	0.980352	2.37034	0.0104122	0.0803602	0	0	0.400364	12.8936	0.391115	2.26811	2.25311	0.375266	0.632037	0.214701	0.689033	1.4492	0.308408	0.502203	1.69041	5.54904	0.29771	0.230077	1.0292	1.24418	1.43416	0.081064	0.118235	0.454476	0.00181302	0.312389	0.0231801	0.0695292	0.0035564	0.630058	0.630029
70	8.9775	0	9.60001	5.16279	1.02031	0.868679	0	0	0.418998	2.3014	1.88617	1.12242	1.35576	0	0.811692	1.41013	0.10739	0.237674	0	0	0.478286	9.74407	0.502623	1.55866	1.33662	0.389574	0.42107	0	0.965587	1.3487	0.125385	0.953743	1.47915	3.3777	0.138284	0.156995	0.726131	1.15508	1.41205	0.0953211	0.00554159	0.45366	0	0.150546	0.0501272	0.0500998	0	0.417808	1.24505
71	1.09885	0	10.9238	5.56026	1.39434	0.466203	0.452244	0	0	3.51126	0.994753	0.943072	1.83243	0.184981	0.954894	1.80874	0.0847428	0.324529	0.64067	0	0.639695	9.31613	0.297277	1.88648	0.989627	0.252246	0.883674	0.173027	0.531763	0.825369	0.152941	0.39414	1.42082	2.87199	0.149755	0	1.19047	1.48744	0.0392378	0	0	0.073664	0	0.147268	0.0890575	0	0.309519	1.49533	1.7469
72	3.94194	0	9.78739	5.01438	0.947045	0.0250281	0.0752148	0	0.37285	1.36393	0.737957	0.961114	1.43957	0	0.920614	1.70232	0.0872122	0.0354147	0.277918	0.150293	0.784044	8.09273	0.205914	1.14043	0.986083	0.325042	0.570184	0.0527656	0.530785	0.864324	0.130206	0.400158	0.887515	1.66157	0.0376219	0	0.365387	0.250263	0.175188	0.0251254	0.00017552	0.161266	0.0123729	0.161561	0.0744466	0.0990972	0.236688	1.43756	1.38839
73	0	0.730796	11.7469	5.61854	1.2174	0.527348	0.175134	0.222469	0.330446	0.562574	0.741235	0.995808	4.04144	0.162463	1.66084	2.25139	0	0.13987	0	0	0.290917	9.11033	1.10613	0.608392	0.345289	0.255967	0.430069	0.0185891	0.272562	1.40885	0.503624	1.27649	1.87226	3.09427	0.121915	0	0.62621	0.255264	0	0.24174	0.120776	0	0	0	0	0	0.129393	1.08626	0.96079
74	5.69347	0	9.62762	6.16804	1.41571	0.419265	0	0.194485	0.228251	1.14586	0.837176	0.503299	1.44845	0.0240193	0.59742	1.10082	0.0168746	0.207306	0.144076	0.117596	1.26869	11.5059	0.461422	1.30772	1.64781	0.529558	1.03581	0.084098	0.612708	1.34439	0.306101	0.500509	1.21918	3.29429	0.0965633	0.0791777	0.77532	0.616067	0.217566	0.0601053	0.00856712	0.103271	0	0.112114	0.0601222	0.0344443	0.121482	1.23687	0.704778
75	6.7812	0	9.1257	4.87985	1.12714	0	0	0.0904485	0.0537673	0.949657	0.434584	0.496075	2.01683	0	0.716263	1.99321	0.0593816	0.095385	0.463741	0	2.13405	11.6413	0.8223	1.46862	1.12771	0.895792	0.569293	0.247805	0.184264	1.11181	0.287263	0.188144	1.2191	2.30777	0.135627	0.0476074	0.443717	1.35455	0.14658	0	0	0.0892995	0.0446385	0.00613992	0	0.00204528	0.222926	0.63458	0.356917
76	6.16346	0	10.1715	5.05671	1.27792	0	0	0.180014	0.411951	1.14477	0.630351	0.766194	1.83333	0	0.618591	1.03509	0.188364	0.106155	0.0802636	0.208665	0.497142	9.81684	0.184814	2.03101	1.56863	0.342091	0.918316	0.240428	0.102127	1.09355	0.106113	0.0832937	1.04149	3.57749	0.0322651	0.00137577	0.976577	0.487384	0.419506	0	0.0318822	0.0966857	0	0.223942	0.066708	0.222473	0.353818	1.2076	0.599062
77	2.94098	0	8.40355	4.13235	1.17757	0.267772	0	0.0813759	0.00471566	1.29235	0.806783	0.831284	1.46208	0	0.805274	1.72083	0.0666043	0.200137	0.358308	0.11419	1.05164	9.626	0.4763	2.06974	2.10607	0.481936	1.08408	0.112367	0.780503	1.35125	0.0587472	0.310323	1.41936	3.92179	0.198782	0.184933	0.780587	0.759345	0.313818	0.026093	0.0130071	0.208126	0	0.16938	0.181537	0.0131883	0.362655	1.68411	0.497579
78	0	0	8.61619	4.36514	1.19607	0.170955	0	0.135837	0.171238	1.01799	0.6723	1.11563	2.78518	0.0999694	1.31271	2.01557	0.0653839	0	0.0974243	0	1.00415	8.83311	0.21593	1.82796	1.58466	0.632631	0.845254	0.055317	0.73097	1.4331	0.158874	0.5735	1.15887	4.29515	0.160128	0.0921226	1.45711	0.815006	0.488076	0	0	0.121823	0.0110044	0.199376	0.142763	0.0880308	0.374252	1.49306	0.541371
79	0.259362	0	6.50157	3.19038	1.65116	0.117686	0.114552	0	0	1.02527	0.691134	2.46759	9.22128	0.580551	3.36537	4.28465	0.107096	0.170669	0.243095	0	0.96173	5.23425	0.0828023	2.41533	2.36539	0.692891	0.997114	0.0631366	0.848105	1.63348	0.0934815	0.498491	1.65496	4.28649	0.39506	0.119472	1.04455	0.616534	0.756782	0.0269034	0.0269002	0.158264	0.0168165	0.0946009	0.0191391	0.0772461	0.428088	1.22099	0.537962
80	0	0	5.10634	3.14396	1.7229	0.234938	0	0	0	0.94108	0.532012	3.48185	12.595	0.77373	4.02914	5.00273	0.0943208	0.105398	0.280242	0	0.611388	3.48172	0.200561	2.82306	2.97319	0.90664	1.40835	0.0564303	1.05322	1.8577	0.21568	0.409508	1.77291	4.74253	0.327435	0.274537	2.1363	1.0711	1.15079	0.0597804	0.0631688	0.0524288	0.00676979	0.153222	0.0400441	0.0596898	0.267758	0.299202	0.239945
81	0	0	5.39217	3.58013	1.6505	0.165736	0	0.00628298	0	0.859021	0.558544	3.58743	12.0907	0.565172	4.02321	5.23283	0.0294825	0.0284574	0.231666	0	0.795203	3.23556	0.0847397	2.84617	2.8111	0.979282	1.60514	0.0907718	1.024	2.14519	0.12413	0.457106	1.8906	4.03507	0.448628	0.363164	1.80278	1.14391	1.33712	0.0874597	0.00706061	0.100422	0	0.274626	0	0.0392775	0.400593	0.63757	0.178232
82	0	0	5.61739	2.79534	1.69038	0.0546776	0	0.0359339	0.105998	0.954013	0.594631	3.47958	10.6729	0.734606	4.16247	4.97213	0.102721	0.177357	0.336708	0.136663	0.609927	3.4556	0.0390763	2.80291	2.99467	0.868651	1.51789	0.0715101	1.12283	2.07882	0.185959	0.509052	1.80705	4.00137	0.375813	0.36958	1.94069	1.42249	1.41347	0.102054	0.0501455	0.00566848	0	0.158627	0	0.183419	0.451179	0.374851	0.196283
83	0	0	0	3.95401	0.503156	0	0	0.0820743	2.48279	0.981807	0	2.07239	4.35909	0	2.79855	4.94017	0	1.30908	0.86647	0	1.40931	3.32222	0.413349	2.40639	1.95613	0	0.382196	0	1.53502	0.750935	0.378469	1.12975	2.21454	3.58641	0	1.07107	0.963979	0.283216	1.04155	0	0	0	0	0	0.344809	0	0.310682	0	0
84	0	0	5.35496	2.48908	2.40677	0	0.0375306	1.16983	0.729898	0.984387	0.261641	2.52089	10.3264	0.463529	3.88354	5.34245	0.400802	0.200122	1.00711	0	0	2.76813	0.0135631	1.7333	1.72842	1.49753	0.94017	0.00156731	1.47262	1.63169	0	0	1.25536	3.52704	0.525351	0.174833	1.19383	2.54869	1.36065	0.169479	0	0.50764	0.168948	0.777742	0.501739	0.166988	0.465205	1.43926	0.151632
85	11.3853	0	6.2159	4.63588	1.55984	0.601113	0	0	0.192197	1.17379	0.645914	2.10994	8.01557	0.240898	3.12465	4.60971	0.265215	0.264844	0.402529	0.00592322	0.239361	1.80117	0	2.22473	2.11658	0.386482	1.09715	0.240004	0	1.37443	0.235527	0.433208	0.974075	3.68575	0.243728	0.243168	1.51071	1.63006	0.90933	0.109681	0	0.547452	0	0	0.151452	0.339958	0.150025	1.78848	0
86	0	0	7.36185	2.49907	1.6335	0	0	0	1.05363	0.260362	1.06078	2.57699	8.93084	0.4366	2.44688	3.34732	0	0	1.56103	0.643489	3.07745	3.81319	0.59203	1.82624	1.36933	1.3723	0.763044	0	1.48875	1.32388	0.390497	0.143036	1.54982	5.08194	0.743447	0	2.32264	2.50065	1.06185	0	0.352516	0.351803	0	0.701478	0.457877	0.348281	1.04068	0.6576	0.206321
87	0	0	12.5084	0.809213	0.9131	1.81359	0	0	0	3.57779	0	2.64129	4.89002	0	4.56853	2.82429	0.795045	0	0	0	0.579886	1.12401	0.944072	0	0	0.743945	0.741143	0	0.907706	1.62582	0	0	3.59742	5.75271	0	0.689224	1.42291	3.98878	0.212532	0.652648	0	0	0	0.650491	0	0	1.29457	3.83336	0
88	0.881056	2.62664	1.59007	4.67669	0	2.27045	0	0.11921	0	1.44918	0.440853	2.62087	8.62138	0	2.11797	3.41839	0.392967	0	0	0.142468	0	5.62418	2.62656	1.23666	0.691629	0.705178	0.44035	0	0	1.42586	0.686277	0	1.43903	2.1492	0	1.32082	3.30526	1.95727	2.51207	0	0	0.31136	0	0	0	0.0170872	0.932272	1.22564	0
89	4.19826	0	4.15392	3.74031	2.79568	0	0	0.128045	0.479433	1.28355	0.38463	2.6368	5.29735	0.822355	5.49888	2.56417	0.337055	0.336415	0.497913	0.241197	0	3.99821	0.948028	3.20566	1.83969	1.25332	2.76246	0	0.345051	2.69648	0.285452	0.0965686	2.58447	0.243707	0.591201	0.314991	3.81576	2.41654	2.37785	0	0	0	0.258761	0	0.257633	0	0.312976	1.53133	0.253939
90	0	0	8.30641	0	0.559193	0	0	0	0.488938	0.240629	0.54277	3.33201	4.35242	0.0940518	2.54719	4.69959	0	0.478172	1.49468	0.538078	0	6.10078	0.158487	3.25564	0.855423	2.50881	2.06497	0	1.228	1.2968	0.803536	0	1.98512	6.62485	0.376785	0.380535	3.33466	1.79442	4.94184	0	0.696095	0.693483	0	0.578159	0	0	0	2.34517	0
91	0	0	5.80989	2.34047	1.53331	1.21804	0.302307	0.101537	0.499018	0.592176	0.392502	2.18458	7.85798	0.488405	3.83362	2.25099	0.130287	0.29383	0.133775	0	1.13413	2.69663	0.213704	1.37062	2.8948	1.33357	1.79461	0.349914	1.04552	1.71449	0.248956	0.968568	2.4079	7.00931	0.960259	0.953862	3.03162	3.05044	2.1761	0.390935	0.39004	0.20264	0	0.799222	0.294938	0.0957293	0.484777	1.25416	0.395731
92	0	0	4.77925	3.31281	1.42486	0.117456	0.0749521	0.307081	0.604871	0.398111	0.948299	1.77892	9.27857	0.109577	3.16718	4.2691	0	0.400206	0.466997	0.21889	0.51333	3.27596	0.662235	2.61425	2.76678	0.674237	0.87931	0.2396	1.47124	2.0208	0.299726	1.16068	1.77569	4.40419	0.619041	0.756662	3.28036	2.70295	2.81146	0.44231	0.22298	0.396688	0	0	0.176459	0	0.519577	0.52351	0.485301
93	2.91369	0	4.28902	1.81676	1.42349	0.53063	0.180068	0.314985	0	0.336381	0.475104	2.98268	8.27875	0.705068	3.7003	5.15601	0.140843	0.0826631	0.72379	0.52897	0.738525	3.34914	0	1.97371	3.15649	0.874522	1.46088	0.274676	2.05485	1.24046	0.575007	0.985698	2.3438	4.85717	0.456232	0.621264	3.31102	2.40007	2.45931	0.365445	0.0521386	0.441683	0	0	0	0.166344	0.247786	0.133741	0.657934
94	0	0	3.65551	1.22133	0.932155	0.454488	0	0.0316737	0	0.389803	0.221029	1.74496	8.37693	0.755745	4.74046	5.63104	0.0887625	0.0538143	0.266614	0	0.507405	3.2015	0.422442	3.03643	2.75998	0.556701	1.68751	0.184447	1.50938	1.18038	0.42772	0.513193	3.50078	5.79644	0.565368	0.833678	4.75617	3.55344	2.40024	0.256665	0.358665	0.0573093	0	0.0945847	0	0	0.374543	0.891893	0.403888
95	3.34086	0	3.40656	3.39104	1.45897	0.364108	0.107805	0.192318	0.618309	0.28864	0.0410554	1.69349	7.15349	1.08286	4.20078	3.50029	0.212752	0	0	0.320786	1.68791	4.1091	0.0511377	1.84364	2.31323	0.70119	0.123643	0.102849	1.35993	1.89623	0.670842	0.370572	2.31046	5.16586	1.01236	0.90184	2.82994	3.16642	2.14989	0.281282	0.010362	0.176296	0	0.769713	0.0294509	0	0.520535	0.917166	0
96	0.298576	0	4.47967	2.94028	1.29937	0	0	0.177396	0.143959	0.691119	0.524987	2.77396	7.97345	0.440218	3.0851	3.90171	0.0453238	0.147875	0.32151	0	0.623052	2.83091	0.0949702	1.73849	2.19813	0.877483	1.97675	0.0850107	1.39455	1.5162	0.637574	0.914353	3.48533	6.89917	0.838974	0.533384	3.0972	2.9014	2.35163	0.364518	0.444007	0.234371	0	0	0.0760667	0.0883616	0.367823	0	0.38519
97	6.54894	0	4.718	2.01725	1.2049	0.131092	0.0826963	0.359462	0.270663	0	0.305935	1.69171	8.57707	0.71935	3.66541	3.97829	0.124376	0.105925	0.268137	0	0	3.33438	0.301093	1.83824	1.56636	0.931467	0.94645	0.133527	1.04234	1.92153	0.835299	0.252057	2.79104	5.86854	0.547773	0.365003	2.64884	1.76684	2.38177	0.220604	0.341677	0.181074	0.0680825	0.0276488	0.162179	0.0953181	0.100348	0.673122	0.448015
98	0	0	3.72106	2.23589	1.60296	0.0999384	0.179831	0.0708212	0	0.499757	0.565935	2.46928	7.39082	0.91655	3.13835	3.93862	0.072212	0.0628951	0.0974685	0.319676	0.545147	2.79147	0.119475	2.17815	2.53457	0.494534	1.61688	0.0616223	1.45787	1.52569	0.996121	0.63006	2.26673	5.0204	0.870011	0.533861	2.3294	2.54415	1.93505	0.427253	0.0479658	0.351229	0	0	0.057869	0	0.511581	1.08554	0.423619
99	0	0	8.33548	1.40127	0.791737	0.236731	0.235259	0	0.386604	1.14992	0.457523	3.21927	5.12376	0.965181	5.00748	4.32306	0.0553946	0	0.420659	0.104507	0.706324	0.90256	0.730055	1.14839	1.83472	0.823005	1.04485	0.231527	0.706652	2.61824	0.115784	0.280275	2.94502	4.69964	0.871914	0.762403	3.5343	2.01655	1.27215	0.586372	0.0295281	0.244257	0	0	0	0.0210317	0	0.365239	0.113735
100	0	0	4.11147	1.7617	1.79093	0.475774	0.0932293	0.0438429	0	0.415386	0.609562	3.28262	8.62629	0.626394	3.291	4.89532	0.239133	0.130026	0	0	0.898029	2.51227	0.191691	2.86358	1.89337	0.622957	1.4549	0	1.04413	1.36839	0.502103	0.755952	2.66499	5.70937	0.503818	0.81978	3.36403	2.97286	1.98628	0.589437	0.192366	0.282377	0.05858	0.0440805	0.217515	0	0	1.59532	0.170231
101	0	0	1.99022	0.83502	1.02587	0.71888	0	0	0	0.132158	1.42195	3.48077	7.62412	1.04131	3.96437	5.12553	0	0	0	0	0	2.59301	0	2.40426	5.82295	0.436207	0.923769	0.430706	0.106155	0.102099	0.315288	0.31276	3.32824	7.25618	0	0.84734	2.2223	1.49456	1.98379	0.370847	0	0.185122	0.184922	0	0	0	0	0	0
102	0	0	1.27178	2.83778	0.371545	0	0.167992	0	0.960958	0.127952	0	1.3997	8.71738	0.468822	2.88674	4.57949	0	0.117868	0.0886274	0	3.11405	4.19378	0	2.6432	3.63047	1.06811	0.615388	0	0.14202	1.20422	0.160912	1.36212	3.35554	2.68756	0.612845	0.716992	3.24646	1.67591	1.19912	0.227505	0.680471	0	0	0	0.0535174	0.0533798	0.870912	0	0.652138
103	18.8653	0	0.355611	0.111574	1.77095	0	0	0	0	0.578706	1.14895	0.0199872	5.00454	0.538977	1.58887	2.58651	0.513144	0	0	0.240384	1.47411	1.06992	0.443708	1.64152	4.94365	1.52245	1.8549	0.430591	1.70678	1.09056	0.829343	0	3.66143	3.32565	1.15269	0.513529	2.25757	1.59063	2.27884	0	0.711581	0.707308	0	0	0	0	0.55259	0.951192	0
104	11.7794	1.16337	3.11794	4.68868	1.05615	0	0	0	0.178042	0.241373	0	1.65336	8.54579	0.23497	2.79603	3.60312	0	0	0	0	0.992097	2.15177	0.370054	3.61856	1.36212	0.664692	0.992401	0	1.23841	0.388869	0.637615	0.696248	1.99614	3.73607	0.891243	0.531759	2.42533	0.690228	1.2909	0	0.509025	0.506993	0	0	0.495134	0.208696	0	1.43526	0.161889
105	0	0.269863	2.69085	0	0.673823	0.870494	0	0	0	0	0	0.852695	7.7979	1.84636	2.279	3.37831	0	0	0	0	0	1.57926	0.69527	3.95696	1.02386	0.647578	0.756694	0.11424	1.87798	0.423934	0.503549	1.00247	2.47959	6.32057	0.46487	0.463551	2.42485	1.92095	1.3339	0.442224	0.880874	0	0	0	0.427195	0	0.42608	1.16506	0.829452
106	0	0	5.19417	1.43482	1.14434	0.499263	0	0	0	0	2.21959	4.80386	6.88317	0	3.98469	1.35009	0	0	0	0.969837	0	2.58967	0	4.3376	0	0	0	0	0	1.19034	0	0	1.72248	6.99171	0.816578	1.62115	0.778508	2.36791	3.10538	0	0	0	0	0	0.753335	0	0.230744	0.972161	0.223919
107	0.286461	4.84035	4.54211	0.620676	0	0.610992	0	0	2.09764	0.579594	0	1.74132	8.23783	0	3.35976	1.41895	0.511608	0	0.655922	0	0.790534	2.98298	0	3.22076	1.38259	1.36346	0.972725	0	0.0718994	1.92858	0	0.164786	1.02889	4.95452	0.144742	0.82375	1.23436	2.40684	0.920997	0	0.393712	0.126717	0	0.455161	0.1218	0	0	1.86222	0.602783
108	0	0	4.6255	2.94974	0.652259	0.649288	0	0	1.06879	0	0	0	10.2998	1.154	3.64048	3.70884	0	0	0.245401	0.395238	0	2.54518	0.459438	2.24224	0.836727	0.96623	2.85999	0	1.6025	2.95125	0.454605	0.633159	2.40947	4.98583	0	0	1.18431	3.29537	2.55609	0	0	0.530549	0	0.898488	0.384665	0	0	0	0
109	18.6011	0	2.14914	2.03748	0.686925	0.376501	0	0	1.40893	0.362368	0	1.01664	4.91493	1.23089	1.23324	1.50229	0	0.592871	1.46821	0	0	3.44787	1.12784	3.00111	0	1.06353	1.54963	1.55109	0.984128	3.39435	0	1.18289	0.689907	0.295625	0.469022	1.39628	0	0.918504	1.81639	0	0	0	0	1.47167	0.614559	0.176641	1.03551	0.257495	2.1013
110	2.59904	0	3.03363	1.95238	1.44306	0.367162	0.220211	0	0.163835	0.608962	0.142745	2.09565	8.54436	1.54081	3.7094	4.90749	0.0924297	0.04253	0	0	0.0648343	2.4922	0.428692	2.13952	3.20027	0.514535	1.70311	0	0	1.817	0.997506	0.226093	2.23314	2.93878	0.528795	0.31184	2.66765	1.88555	1.47267	0.431818	0.0718579	0.0444323	0.00738365	0.161298	0.0283908	0	0.293678	0.516463	0.502571
111	0	0	1.9643	1.0406	1.87346	0	0	0	0.112508	0.461274	0	3.13634	4.78996	0.611629	2.93699	5.22105	0	0.709541	0	0	0	3.85696	0	1.33559	3.65547	0.266468	0.0344222	0	0.263351	0.907315	0	1.31307	1.17377	5.3718	1.00705	1.00104	1.41251	0.960624	0.525487	0.322758	0.322139	0.962719	0	0	0	0	0	0	0.801013
112	0.346195	0	3.22794	1.68418	1.43854	0.277535	0	1.03384	0.268723	1.01265	0	3.04329	6.15071	0	4.85839	4.28525	0	0	1.07239	1.05545	1.48319	2.78639	1.32602	5.65964	0	0.528343	0.53462	0	1.3873	1.53	0.1657	1.00789	2.64579	5.06632	0.941899	0	0.0642412	1.3901	1.50189	0	0	0.698702	0	0	0	1.30596	0	2.16064	0.843941
113	0	0	6.86849	0.298219	0.538647	0	0.534867	0	0.615061	0.42622	0.884234	0.621119	9.60662	0.171388	4.82826	3.80696	1.31791	0.654705	0.557075	0	0	3.02179	0	2.33554	0.360115	0.646731	1.47584	0.355202	1.41279	1.33749	0.66077	0.888798	2.02197	3.40761	0.531449	0.216742	2.19083	1.31227	1.86833	0.168718	0.168532	0.234202	0	0	0.25974	0.356417	0.869413	1.84408	0.93904
114	11.7508	0	0.616823	0	0.966767	0.245592	0.957589	0	0	0.00950072	0	0.952115	5.05537	0	3.71949	3.8327	0	0.422032	1.67646	0	1.51819	1.14324	0.144349	1.07464	0.750532	0.385475	0.510823	0	1.30855	1.94029	0.898137	0.524469	1.91466	3.50525	0.348213	0.14058	2.81215	0.808588	0.46701	0.669464	0	0.333624	0	0	0	0	0.366781	2.77566	0.307831
115	1.71373	0	2.32137	2.28204	1.56689	0	0	0.31119	0.118483	0.188055	1.52065	2.10031	5.98133	0.698984	3.68277	3.69964	0	0.521273	0	0	2.24222	3.60493	0.694388	1.2386	1.84944	0.917586	1.78174	0.449555	0.433183	1.12189	0.18116	0.231871	1.21647	2.29046	0.417994	0	2.71176	1.04117	0.77767	0	0.39812	1.06274	0	2.22081	0.0136229	0.134184	1.43694	1.5516	0.665987
116	2.58708	0	3.50327	1.87187	0.613858	0.157678	0.0674822	0.0217667	0.173863	1.01773	0	0.961823	8.74569	0.546934	2.63114	4.65946	0.155185	0	0	0	0.0449294	1.28411	0.470827	3.1525	1.55221	0.923759	0.894616	0.278231	0.289976	0.494604	0.581224	1.22158	1.27829	4.78454	0.387687	0.113611	2.0792	2.85953	0.690964	0.123322	0	0.293365	0	0	0	0.30745	0.184352	1.58926	0.388677
117	0	0	3.50449	0.825037	0.477271	0	0	0	0.375452	0.571697	0	1.97344	7.02036	1.07952	3.52811	2.70891	0.169907	0	0	0.410942	1.45767	3.34985	0.389756	3.18997	4.3758	0.796057	0.757032	0.146755	0.644104	1.45094	0.192861	1.23446	1.35881	3.02681	0.273238	0.314894	1.26648	1.12157	1.38108	0	0	0.561207	0.130443	0	0.272277	0.660785	0.657558	1.0807	0.344573
118	0	0	3.67596	2.23639	2.19089	0.0507727	0	0	0.770802	0	0.84696	0.560868	8.23186	0.18494	2.30306	3.55677	0.148307	0.209325	0	0	0.170223	3.67111	0.00360206	3.12488	1.8269	0.799731	2.32237	0	0.610495	1.91387	0.4724	0.937663	1.84206	2.90971	0.161147	0.321308	2.88886	1.31286	0.479585	0.115266	0.115181	0.301575	0	0	0	0.0997445	1.01825	1.41281	1.05827
119	0	0	3.80561	1.64888	1.15582	0	0.160155	0	0	0.888712	0.258261	3.08085	6.8096	0.795849	3.83739	3.6098	0.216173	0.163821	0	0.26133	1.05065	2.77271	0.954164	2.24875	2.70055	1.00637	1.28992	0.128406	1.09934	1.25807	0.403718	0.0808486	1.72371	2.83604	0.503741	0.178818	1.94356	0.745386	1.35092	0.402582	0.0669887	0.00710806	0	0	0	0	0.686315	0.907161	0.500051
120	0	0	3.37451	0	0.00894454	0	0	0.00991565	0.0583795	0.38944	0.756721	1.3219	9.41753	0.160909	5.74669	3.04086	0	0	0.276322	0.0963341	0	2.69718	0	2.14358	0	0	1.57518	0.119242	1.78146	2.30408	1.4911	0	1.46918	4.4162	0.260407	0.259926	3.93605	0.75639	2.30484	0	0	0.324384	0	0.347575	0.228563	0.309373	0.224872	0.653175	0
121	0	0	3.44671	0	1.70563	0	0.842652	0	2.57535	0	0.590585	0.586307	8.02249	0.53305	4.92691	3.80574	0	0	1.21505	0	1.77866	1.42992	0.798675	1.85281	0	0.44313	0.634944	0.306086	0	2.11858	0	0.20304	1.66865	0.863516	0	1.23369	2.23463	0.811853	0.717369	0.273028	0	0.436916	0	0	0.681778	0	0	0	0.509227
122	0	0	4.41552	1.24062	0.420755	0.660312	0	0	0.0657146	1.44505	0.212042	1.82258	5.86924	0.761089	3.90082	4.03161	0.351796	0	0.830181	0	0.387714	0.0975834	0	2.65157	2.24187	0	0.919864	0	1.35945	0	1.19639	0	0.308365	3.01072	0.122759	0	2.59765	3.56543	1.79795	0.279505	0	0.66067	0.277248	2.91591	0.447556	0.0923846	1.3064	2.21652	0.91446
123	6.35548	0	1.52392	1.01396	1.18189	0.333737	0	0.467215	0.62559	0.565786	0.106551	2.34555	6.71849	0.807358	3.1147	3.34159	0.195406	0.15334	0.338121	0	0.754692	1.25508	0.613225	2.34774	2.14062	0.126873	1.45361	0.517574	0.480626	1.08728	0.670039	0.666594	2.30645	3.77272	0.471749	0	1.72209	0.726963	1.29697	0.150321	0	0	0	0	0	0.370257	0.22038	1.81271	0.693699
124	0	0	0.430637	7.02829	0.742119	0.0405001	0	0	1.5714	0.715547	0	0.371128	5.23181	1.01411	7.209	4.40137	0	0	0.506056	0	1.32783	4.02023	0	0	1.00234	1.11912	0.48293	0	1.33641	2.6177	0.222391	1.80174	2.28627	3.13168	0.192276	0	2.04021	1.32932	0.655686	0	0.95163	0	0	0	0	0.624386	0.330319	1.54127	1.04019
125	0	0	1.8114	2.48011	0.481569	0.476922	0	0	1.115	0	0.459096	3.2768	11.2176	3.25395	0	4.15134	0.682269	1.35377	0	0.625185	0	0	0	1.86047	3.09876	0.619795	0.484317	0	0	0.204146	0.599569	1.78211	0.255844	3.2009	0	0	1.68116	0	0	0	0	0	0	0	0	0	0.457942	0.284114	0.222319
126	0	0	0	10.8811	3.16652	0	0	1.55575	0	0	0	0	1.46599	1.50361	5.85183	4.03399	0	0	0.586091	2.69151	1.62535	7.24527	0	0	0	0	0	0	0	0	0	2.40312	2.36095	3.86781	0	1.12612	0	1.11678	0	0	0	2.57033	0	0	0	1.05546	0	3.46304	0
127	0	4.93304	7.52667	0	0	0	0	0	1.09306	0	0	4.1274	6.21373	0	3.67703	6.97568	0	0	0	0	0	6.52531	0	0	4.63168	0	8.31487	0	0	0	0	2.62631	1.18418	3.57588	0	0	0	2.3791	6.8188	0	0	0	0	4.30308	0	0	2.08476	0	2.04264
128	6.90531	0	3.8956	2.12766	0	2.96391	0	0	0.0887523	0	0	1.90953	1.94225	0.904148	1.48611	4.53792	0	0	0	0.833465	0	2.4064	0	2.58225	2.91169	0.198079	2.39562	0.181599	0.720771	0	0	0.173449	0	2.2409	0.682329	0.155451	0.974649	4.7057	0	0	0	0	0	0	0.144989	0.286238	2.5007	0.624365	0.121822
129	0	0	3.46778	0.7039	1.63963	0	0	0.813484	0.0802276	1.59018	0	1.57437	0.820174	0.755239	3.72304	3.94719	0	0	0	0.874387	1.02126	5.74464	0	0.797767	1.69106	0.647127	0.64449	0	0	1.26578	0	0	1.87989	0.430668	0.612079	0.609721	3.69718	3.59	1.15071	0	0	0.572233	0	0	0	0.556142	0	8.08444	0
130	0	0	2.25479	3.97358	1.74703	2.12073	0	0	0.650282	0	0	1.65919	6.13261	0	6.09301	2.07657	0.729714	0	0	0.29384	0.580873	1.28079	2.10636	1.22592	1.62458	0.676523	1.34386	0	2.88493	0.689421	0	0.226525	1.49956	1.06211	1.24788	1.23748	2.79536	2.36652	0.178387	0	0	0	0	0.653722	0	0	2.59802	3.4639	0
131	3.3986	0	3.8137	2.73863	0.722218	0.351143	0.108926	0	0.107586	1.08946	0.901726	2.23635	5.08356	0.418314	3.25341	4.68409	0.208489	0.0774721	0.125192	0	0.561795	1.92062	0.271005	1.43237	1.87955	0.555411	1.59342	0.123746	0.469843	0.917698	0.477749	0.217359	0.951115	2.60285	0.283251	0.294509	3.07297	1.52067	0.994679	0.189142	0.112952	0.220929	0	0	0	0.204407	0.773286	1.21601	0.149876
132	10.5893	0	1.32352	0	0.778009	0.773446	0.0785044	0	0	1.52455	0	2.25428	2.9938	0	2.95841	3.45532	0	0.67454	0	0.0263777	2.62441	0.644853	0	1.27879	0	0	0	0	0	1.85018	0.609111	0	0.60631	5.33489	0.57966	0.271508	1.71637	2.25428	0.557601	1.65879	0	0	0	4.01433	0	0.520207	2.06055	0.336505	1.50712
133	0	0	5.50953	4.03078	1.09797	0	0	0.242249	0.817677	1.29586	0.698384	1.14027	4.33365	1.10805	2.87941	3.12428	0.092529	0.209794	0.757154	0.154566	0.580615	2.27104	0	2.5687	1.91017	1.51197	2.64356	0	0.727103	0.314848	0.170921	0.140122	0.884894	3.02354	0.0645896	0.193057	1.87531	1.76129	0.746881	0.165818	0	0.0674099	0.165104	1.61888	0.265961	0.264787	1.92334	0.560848	0.810573
134	0	0	2.92873	1.85421	1.05293	0.0869576	0.184852	0.0369342	0	1.79951	0.919476	2.45061	7.46866	0.533664	4.31384	3.39139	0.130305	0	0	0	0.0401215	2.67439	0.250352	1.43984	2.01362	0.542799	0.858877	0.221561	0.622131	0.924179	0.330759	0.228104	0.870862	2.5013	0.254774	0.538944	2.64227	1.65096	1.03837	0.101921	0.041588	0.148559	0.0114024	0	0.107323	0.000112667	0.543673	0.205384	0.169554
135	0	0	3.12024	0.668331	1.32721	0.112626	0.0764494	0.136088	0	1.33751	0.685006	2.31865	6.90907	0.594834	3.29452	3.31552	0.132325	0.18607	0	0	0.209112	2.72532	0.218068	2.1197	2.29535	0.465877	0.733487	0.148154	0.997766	1.13262	0.557308	0.266876	1.23816	2.53014	0.330634	0.272288	1.84533	1.83445	1.35228	0.135247	0.275002	0.023949	0.0182527	0	0.124005	0.0697554	0.498736	1.25991	0.335025
136	0	0	3.25721	1.71064	1.6209	0.113182	0.0242949	0	0	1.82417	0.631814	2.07333	6.10917	0.515601	2.90024	3.59579	0.0915925	0	0.202269	0	0.455497	3.13499	0.364933	1.74262	1.75859	0.688005	0.770198	0.105005	0.67637	0.873842	0.451558	0.46462	1.27096	2.38481	0.439183	0.532969	2.31465	1.3005	1.23427	0.245993	0.142521	0.0172073	0.038414	0	0	0.204528	0.123568	1.06907	0.129387
137	3.03392	0	3.92785	1.18572	0.411338	0.52838	0.47292	0.117136	0.897409	0.96972	0.915044	1.80789	5.92069	1.4301	2.41134	4.19894	0	0	0	0	0.437375	0.679726	0	1.58287	1.87953	0.301018	0.604981	0.178723	0.598459	1.28077	0.114082	0	2.3333	2.36266	0.439336	0.490177	1.11648	2.27552	1.5619	0.208876	0.208561	0	0	0.124456	0	0.291292	0.516086	0.73953	0.327403
138	0	0	4.76391	2.66932	0	0	0.772187	0	0	0.767811	0.763486	4.89305	4.81758	0	4.45174	2.0042	0	0	0.662499	0	0.329801	2.19784	0	5.76761	0.873817	0	1.17333	0	0	0.544283	0.573017	0.570605	2.21119	2.34455	0	0	3.14537	0.542202	0	0	0.514303	0	0	1.74865	0.490121	0.69467	0.48486	0	0
139	3.34342	4.93436	5.71482	0	0	0	0	0	0	2.14909	2.10735	5.1393	9.44295	1.79385	4.27061	0	0	1.68259	0	0.723824	0	3.85307	0	4.55418	2.04737	0	0	0	2.8561	1.40034	0	0	1.38251	5.7884	0	0	1.69574	0	1.25464	0	0	0	0	1.09295	0	0	0.37233	0	0
140	26.7578	0	0	8.81867	0	0	0	0	0	1.68683	0	1.66291	6.8669	0	0	1.90715	0	1.45634	0	1.43846	2.82503	0	0	1.37116	4.01982	0	0	0	1.30988	0.289108	1.28125	0	1.2674	1.49668	0	0	2.44244	2.3926	0	0	0	0	0	1.74871	0	0	0.183435	0	1.12186
141	0	0	6.5588	5.87323	0	0.364639	0	0	0	3.50537	0.862298	2.55431	10.0406	1.53353	1.73753	0	0	0	0.237657	0.235528	0	4.42839	0	4.06913	3.64691	0.64415	1.44153	0.632082	1.87867	0.912462	0	0	0.612016	3.61493	0.593184	1.76406	3.09472	0.76292	1.76007	0	0	0	0	0	0	0	0.0984294	1.15616	0.526119
142	0	0	10.5104	3.23044	1.36942	0	0	1.35462	1.08994	0	0	3.11982	4.24162	0	4.87682	0.402294	0	0	0.396241	0	0	3.34156	1.09434	2.16042	1.74032	2.07114	0.621613	0	0	2.99539	0	0	0.982758	0	0	0	4.76487	3.68558	0.225564	0	0.898218	0	0	0.198865	0	0	0	0	0
143	0	0	3.40074	1.92622	1.26934	0.307397	0	0	0.253345	0	2.43764	1.20283	3.13852	0.577455	4.15724	3.75354	0	0	0.98972	0.530724	0	0.282465	1.24168	3.1338	0.30364	0.489247	0.0988766	0	1.63598	5.04345	0	1.53635	2.84807	5.06718	0	0.424415	3.60346	3.76671	0.908741	0.789244	0	0.784747	0	0	0.861616	0	1.59788	0.229748	0.0986342
144	0	0	1.96965	1.90051	2.54291	0	0	0	0	0	1.2544	1.82376	4.65359	1.16591	6.47892	4.25328	0	0.214962	0	0.212522	1.87056	0.0795813	1.00711	1.99283	3.64277	0.173942	0.646815	0	0	2.80993	0	0.188484	0.934463	4.74546	0.435633	0	2.39914	1.80949	2.06914	0	0	0	0	0.375366	0	0	0.399692	1.41622	0.784872
145	0	0	5.95904	4.40235	1.97926	0.966873	0.484027	0	0.45307	0.705445	0	0	8.26474	0.866788	5.18021	4.44473	0	0	1.01514	3.04056	0	1.33266	0.761227	0	0.875201	0.351703	0.727095	0	0.470033	2.5092	1.34305	1.32846	1.09256	2.34246	0.634893	0.316215	1.53322	1.15188	1.67797	0.298454	0.297727	0	0	0	0.373281	0	0.0441374	1.25984	0
[truncated: 96 more columns]

## Sheet: S3C, 4xBio-Gln111 10 mM Dif
TL	NT1	NT2	NT3	NT4	NT5	NT6	NT7	NT8	NT9	NT10	NT11	NT12	NT13	NT14	NT15	NT16	NT17	NT18	NT19	NT20	NT21	NT22	NT23	NT24	NT25	NT26	NT27	NT28	NT29	NT30	NT31	NT32	NT33	NT34	NT35	NT36	NT37	NT38	NT39	NT40	NT41	NT42	NT43	NT44	NT45	NT46	NT47	NT48	NT49
20	-0.414244	-0.566702	-0.71318	-0.881156	0	0	-0.545046	3.82686	1.88279	0	0	0	-0.54183	0	0	-2.04749	0	0	0	0
21	-7.51913	0	5.51031	0	-1.09146	-0.496645	0	0	2.11029	-0.362269	0	1.10865	0.134497	-0.360731	0	-0.838312	0	1.8048	0	0	0
22	-6.4114	0	-2.79313	-0.608076	-0.124512	0	-0.124195	0	3.13544	1.70726	0	1.70572	1.44271	-0.121041	-0.845196	6.84358	-0.237739	-3.56942	0	0	0	0
23	-6.16119	-2.96762	5.15106	0.0593645	0.591025	-0.367372	-0.0204011	-0.138529	4.45065	1.45782	-0.0203091	0.419713	-0.448123	-0.0193819	-0.483304	-1.45957	-0.067094	0	0.0232758	0	0	0	0
24	-2.81697	0	-0.669133	0.881815	0.172263	-0.0976018	0.0195214	0.981954	3.91325	-0.316289	0	-0.76943	-1.4901	0	-0.914966	1.1776	-0.0719129	0	0	0	0	0	0	0
25	0	0	2.78557	0.69869	-0.932522	-2.48429	0	0	11.2532	0.125585	1.47229	-3.03097	-2.7062	0	-2.82892	-2.74086	0	0	-0.727755	-0.883785	0	0	0	0	0
26	5.56236	0	4.34034	-2.88296	1.40637	-1.32444	0	0	0	-0.511162	-0.211129	3.22355	-1.51721	-0.205173	-0.847654	-0.866101	0	0	-0.602571	-0.600202	0	-4.96402	0	0	0	0
27	1.27557	0	0.368278	0.454058	-0.17479	0.284566	0.200744	-0.355233	-0.363952	0.753923	0.395705	-0.232894	0.205523	0.319208	-0.462605	0.0979094	-0.12898	0.342612	-0.0699472	-0.537192	0	-2.11144	-0.261062	0	0	0	0
28	2.19435	0	-2.51638	-0.69292	-1.27115	0.352257	-0.0996942	-0.277785	5.632	1.64496	-0.338035	-0.219519	-4.62613	-0.0102309	0.0773069	-1.50791	-0.155226	0.546328	-0.0749974	-0.064223	1.81161	-1.53344	0.525437	0.0799257	0	0.523467	0	0
29	12.2209	0	-2.9337	-5.29276	-0.0130706	-1.01936	0.382443	0.260527	1.65	-0.00710503	-0.012372	-2.73981	-1.37003	0.260649	0	-0.483981	0	0	0.771747	-0.52037	0	-1.1537	0	0	0	0	0	0	0
30	0.63051	0	-0.00483014	-1.97291	-0.16806	0.353615	-0.277758	-0.110928	3.2254	1.44746	-0.0140946	-0.691821	0.280791	0.222197	-0.067734	-0.152172	-0.0659361	-0.0659208	-0.298036	-0.0660843	-0.263729	-1.72473	-0.0213771	0	0	-0.193843	0	0	0	0
31	0.759804	-1.09227	0.00659822	-1.41016	-0.606186	-1.50997	0.707236	0	2.8946	-2.45615	0	1.81402	-1.43946	-0.286263	1.31166	0.954938	0	-0.284307	0.247281	0	-0.513549	0.206532	-0.280745	0	1.25632	-0.279935	0	0	0	0	0
32	-0.632738	-0.627949	2.93357	1.41312	0.55196	-0.105319	-0.294092	0.843881	-0.330531	1.41775	0	-1.24774	-0.631619	-0.284475	-1.4144	-0.955937	0	0	0	-0.229954	0	-1.65493	0	-0.824288	1.04161	0	0	1.03209	0	0	0	0
33	-6.49064	-1.65233	5.62405	-0.594333	-0.686025	0.87609	-0.338177	0.581773	2.39479	0.688058	-1.10591	0.462823	-0.818629	0.168668	3.79014	0.765374	-0.106408	0.0974072	-0.863963	-0.251441	0	-1.23212	-0.039565	0	-0.181776	0	-0.102782	-0.205448	-0.779626	0	0	0	0
34	3.55752	0	-1.58164	-0.746206	-0.103444	-0.190691	-0.137133	-0.181821	3.05187	-0.185839	0.449677	0.121075	0.313922	0.336691	-0.305287	-0.299436	-0.0395548	-0.0385144	-0.158089	-0.0292017	0	-3.614	0	-0.094486	0.00706256	0	0	0	-0.132483	0	0	0	0	0
35	-4.20252	-0.0809284	-0.954102	2.01398	0.770616	0.494567	0	0.418999	1.31395	1.29241	0.090505	0.0148676	2.94365	0	0.437258	1.70112	0.0988869	0.200223	0.130221	-0.222969	0	-3.79117	0	-0.164717	0.483536	0	0	0	-0.478251	-0.43938	-2.07076	0	0	0	0
36	-8.14024	0	3.36686	3.53701	-0.426182	0.585961	0	0.131105	0.473724	-0.091991	0.217659	0.289972	0.379366	-0.519009	1.58771	0.772915	-0.0949647	-0.0700402	0.556329	0	0	-1.68924	0	-0.222072	-0.0645387	-0.193563	0	-0.193443	-0.193323	0	0	0	0	0	0	0
37	-2.50449	0	3.15921	1.86957	-0.0340582	-0.457526	-0.0715313	0.35	1.03695	1.2983	-0.133694	0.0104122	-0.519823	0.079785	0.236079	0.441644	0.00430684	0	-0.170418	-0.510437	0.165817	-2.7624	0	-0.745565	-0.597842	0.008177	0	0	-0.06398	-0.0884873	0	0	0	0	0	0	0
38	-5.80146	0	3.58431	4.7624	0.487757	0.451235	-0.221595	-0.0594229	0.0866985	0.496401	0.122916	0.0883463	0.702351	-0.264598	0.25237	0.486085	0.011012	0.00410917	0.0686736	-0.320397	0	-3.0442	0	0.0612078	-0.358693	-0.090429	-0.0882227	0	-0.107886	-0.0802701	-0.090185	-0.45782	-0.0522025	-0.628486	0	0	0	0
39	-6.11658	0	4.89755	4.17914	0.381409	-0.40726	0.0206126	0	0.587562	-0.176061	0.2433	0.807637	1.11141	-0.269361	-0.100318	1.64829	0	0.0911567	-0.000561105	0	0.118782	-3.60616	-0.362722	-1.24789	0	0.0592168	-0.359453	0.0685628	-0.0897959	-0.358914	0.157635	-0.0984933	-0.268661	-0.81272	-0.0973244	0	0	0	0
40	-0.239276	0	3.23289	3.78401	0.0529006	-0.163641	0.0503444	0	0.134868	-0.0722634	0.0103201	-0.314103	-1.51538	0.0875881	-0.202811	0.249895	-0.113688	-0.121344	0.229067	-0.303827	0.123896	-2.61307	0	-0.8028	-0.599398	-0.166776	0	-0.0188658	-0.277611	-0.00305311	0	-0.0803999	-0.166239	0	0	-0.18123	0	0	0	0
41	-3.42062	0	2.75032	4.55489	0.51669	0.116256	0	0.0530007	0	-0.260186	-0.184052	-1.30245	-1.22135	0.139519	0.0720935	2.90128	0.0622707	-0.0339632	-0.778049	-0.121703	0	-1.62976	0	-0.218474	-0.395105	0.0522528	-0.215279	0.00754175	0	-0.0933804	-0.0298727	0	-0.123176	-0.130415	-0.0894358	0.00835334	-0.987182	0	0	0	0
42	2.98099	0	-1.25115	4.21193	-0.158282	0.369822	-0.435918	0	0.808365	-1.04678	0.168311	-0.886563	-3.11783	-0.414082	-0.631241	1.67512	0.0783014	0	0.513882	-0.640555	-1.69911	1.03637	0	-0.280187	-0.143735	-0.24951	0	0.0653133	0.0362816	-0.129053	0	-0.0420744	-0.0973548	0	0	-0.0972662	-0.00972029	-0.614284	0	0	0	0
43	-2.58855	0	3.56178	2.13182	0.976449	-0.18206	-0.476724	0.226695	-0.32583	0.943024	0.0481846	-0.158385	-0.737405	-0.306034	-0.214561	2.54746	0.0785395	0.0630653	-0.483496	-0.39945	0	-1.8725	0	-1.09359	-0.243814	-0.30957	-0.121911	-0.0323917	-0.260567	-0.49533	0	-0.326578	0	0	0	-0.0449096	0.0808985	0.0157343	0	0	0	0	0
44	-5.26403	0	2.52103	4.05351	0.222874	-0.279724	0.027438	0.0579357	0.899202	-0.629855	-0.273103	1.78242	-0.268044	0.0777489	-1.3553	2.19393	0.052613	-0.183233	-1.31194	-0.415029	0	-0.63418	-0.378455	0.163597	0.0804503	-0.398725	-0.653831	-0.0283808	-0.114724	0	-0.0146241	0.0704132	0	0	0	0	0	0	0	0	0	0	0	0
45	-1.62471	0	1.20677	3.754	-0.0108749	0.17676	-0.196852	-0.529157	0.331378	0.629139	0.297904	-0.136027	-0.498725	0.0694821	1.24343	0.397493	-0.125293	0.030384	0	-0.212531	0.304809	-1.15286	-0.352266	-0.606603	0.27092	-0.203759	-0.890967	-0.131845	-0.259146	-0.944535	-0.0132716	0.0105175	-0.22171	-0.428849	4.44345e-05	-0.0262985	0	0.12782	-0.284571	0	0	0	0	0	0
46	-2.58037	0	-1.65835	2.97597	0.50582	0.0434414	-0.207323	0.0393652	0.0827034	0.362471	-0.426746	0.230652	-0.467733	-0.341179	0.43875	1.54201	-0.0391879	0.200274	0.012622	0	1.1074	1.00161	-0.149926	1.19903	-0.160676	-0.392247	-0.522749	-0.120478	-0.933465	-1.44338	0	0.064181	-0.237476	0	0.00259034	0	0	-0.127608	0	0	0	0	0	0	0	0
47	-3.23458	-0.704003	-0.891665	1.00525	0.368931	0.364642	-0.133781	-0.202994	0	-0.111017	0.178302	0.539071	1.94918	-0.173957	0.874256	2.76955	0.125211	0.166124	0.387382	0	1.1984	-1.22088	0.255882	-0.677848	2.80796	-0.122317	0.168923	-0.361684	-1.84698	-2.72601	0	-0.302514	-0.107151	0	-0.164038	-0.0705136	0.0532594	-0.093263	0	0.00924396	0	-0.115107	0.0387321	0	0	0	0
48	-4.97064	0	-0.398754	2.14205	0.481383	0.146577	-0.117853	-0.159945	0.347289	0.069821	-0.146128	-0.527764	2.59008	0.238392	1.06412	1.04621	0.0345792	0.183893	0.382286	-0.204378	1.50568	-0.0867691	0.229233	0.775772	1.61744	0.121685	0.192245	0.0865412	-1.28633	-3.43902	-0.31221	0.0577369	0.209937	-0.739735	-0.23201	-0.430555	0.120784	0.0474506	0	0.0795476	0	-0.0448296	0	-0.673805	0	0	0	0
49	-1.38619	0	-2.04345	2.6168	0.274038	-0.163351	0	0.444137	0.664925	-0.623792	0.0215229	0.255614	2.56765	0.131257	1.03674	-0.0270022	-0.00732411	0.132065	0.419581	-0.535354	1.94987	-4.80865	0.210332	1.40537	3.21406	0.19184	0.227949	-0.064016	-0.856622	-2.21712	-0.144281	0.11608	-0.278151	-1.67485	-0.266583	-0.0914923	-0.187021	-0.0366742	0	0.0110988	-0.0268707	0.0643224	-0.0537187	-0.110728	-0.351999	0	0	0	0
50	-0.657686	0	-2.96833	2.05341	0.0316796	0.543215	-0.0274416	0.164346	0.125079	0.188905	-0.154524	0.164884	1.96995	0.273271	-0.389181	0.514074	-0.109773	0.087554	0.386773	0	0.360297	-0.605356	0.068722	1.13159	1.77222	-0.0486204	0.31703	-0.270374	-0.594066	-2.17723	-0.206643	0.377595	-0.119274	-1.14575	-0.471005	0.125662	-0.210154	-0.442665	-0.278705	0.0266074	0	0	0.00707055	0.166336	0.0205196	0	0	0	0
51	-0.708604	0	-1.26498	0.634898	0.199557	0.312392	-0.342009	0.202359	0.325019	-0.120789	0.320273	-0.104705	0.769174	0.224388	0.379933	2.45754	-0.142223	0.202469	-0.406965	0.206391	0.366731	-0.122279	0.0150697	1.67462	1.38517	-0.0752717	-0.420675	0.0538478	-0.804955	-1.80464	-0.385053	-0.516226	-0.356321	-1.26877	-0.559615	-0.00387198	-0.030588	-0.0465102	0	-0.0935779	0.00295592	0.0832692	0.026804	-0.277266	-0.0277007	0.00539299	0.0403241	-0.00499373	0
52	-0.137989	0	-4.61614	1.41355	-0.330943	0.0590783	0.151928	-0.120943	0.516401	0.665287	0.0812928	0.469696	1.1427	-0.144883	0.335469	2.88208	-0.126249	0.227879	-0.551621	0.268694	0.272243	-0.504368	0.426624	0.424778	2.19174	0.238758	1.08747	0.17053	0.176588	-1.95244	0.00282726	0.418404	0.193901	-2.48247	-0.657504	-0.244821	0.144144	-0.601804	-1.02695	-0.389944	0.0438416	0.0502177	0	-0.0490479	-0.149309	-0.00973414	0.041057	0	0
53	-1.37433	0	-3.29006	2.18478	0.121291	0.188345	-0.132044	0.0792388	0.478848	-0.536063	0.261884	0.208048	3.82528	0.197341	0.179555	1.51473	-0.0145018	0.211739	-0.137929	-0.0185687	0.747163	-1.8297	0.197033	0.676615	1.45484	-0.129346	0.607879	-0.0780477	0.689764	-0.206535	-0.0632968	0.292844	-0.101352	-2.32435	-0.458569	-0.256446	-0.245495	-1.69091	-0.848328	-0.0385481	-0.19185	-0.116687	0.00440441	0.144478	0.0192268	0.00438998	0.0440857	-0.0690645	-0.00476944
54	-3.34809	0	-3.23108	2.10662	0.377303	0.299524	-0.0107929	0.137534	0.344387	0.200001	0.0988729	0.513507	1.61244	0.0694007	-0.0318388	1.12043	0.0278809	0.19026	-0.0304301	0.0671781	0.669902	-2.62124	0.374904	1.50611	1.3693	0.163474	0.629845	0.180615	0.773425	-0.117532	-0.0826249	0.163323	0.0649402	-1.70895	-0.0854594	-0.130329	0.108129	-0.865658	-0.614321	-0.0761098	-0.250495	-0.0183417	0.0104273	0.056565	-0.00758738	0.00578611	0.038372	0.00779294	-0.00620768
55	0	0	-2.24564	1.6772	0.576367	0.431261	0.00390265	0.0891182	0.859645	-0.420655	0.325005	0.741032	1.0901	-0.365887	0.199975	0.152065	-0.0636021	0.00515513	-0.0153619	0.0570653	1.43323	-3.70996	0.518349	1.03259	1.34031	-0.110286	0.783035	-0.000189024	1.07548	1.17984	0.150675	-0.190324	-0.476927	-2.18573	-0.239178	-0.0644302	-0.440632	-1.15443	-1.20893	-0.260666	-0.286131	-0.0290568	0	-0.183457	-0.132016	0	-0.102345	0.131676	0.0327645
56	-9.43258	0	-2.18928	2.41612	0.448039	0.0866202	0.00548354	0.158038	-0.240952	-0.560213	-0.20297	1.15033	3.08896	0.260364	0.756218	0.698583	0.0705426	0.164918	0.394051	-0.596573	0.265026	-2.32782	0.223649	2.20566	1.92751	0.376925	1.27153	-0.0878366	0.883472	0.459149	-0.0359134	0.402795	0.273778	-0.328031	-0.182357	0.0228759	0.590885	-0.341807	-0.876103	-0.148557	-0.592701	-0.28775	-0.00795194	-0.19968	-0.103905	0	0.0175154	0.101609	0.0223395
57	-0.843236	0	-5.56366	1.9676	0.390005	-0.114108	0.0589038	0.268789	0	-1.33383	0.381737	0.254372	0.162385	0.313247	1.17969	0.708262	-0.00523608	0.154854	0.316917	0.205924	0.525069	-4.96834	0.158748	0.0476665	0.196573	0.661598	0.11776	0.144073	0.765981	1.69912	-0.324787	0.332043	0.00926101	1.78677	0.28033	0.149896	0.498247	0.570033	-0.222941	-0.258924	0.0209735	0.0707368	0.0157237	-0.413867	-0.267102	0.00468231	0.0343916	-0.110582	0.00772356
58	0	0	-5.89231	1.72514	0.657376	0.290301	-0.221611	-0.412559	0	-1.58996	-0.894609	1.14844	4.91299	0.183057	0.244864	2.72709	-0.108624	0.409328	-0.582148	0	0.425637	-9.16947	0	2.54228	1.26488	-0.0226781	1.74765	0.133402	1.89923	0.245467	0.0495969	0.39896	1.49943	-1.11554	-0.0515331	-0.437024	0.706695	0.00495882	0.338557	-0.152909	-0.0910745	-0.378668	-0.0447124	-1.92998	-0.0787737	0	-0.16346	0	0
59	-1.68265	0	-5.11026	1.08952	0.0705635	-0.0300352	-0.178578	0.0333516	0.048362	-0.875396	-0.529239	1.31051	5.14914	0.172831	0.47977	1.34058	-0.120383	0.122323	0.0297088	-0.416485	0.432459	-16.2957	0.10125	2.84582	3.02656	0.716744	1.31599	0.0797181	0.997701	0.62567	-0.535073	0.383114	0.357675	-1.67167	0.323952	0.454889	1.73997	1.80186	2.50812	-0.0261837	0.0321726	0.590854	-0.0402786	0.299534	-0.295434	0.0101101	-0.18672	-0.289415	-0.0691451
60	-2.83614	0	-3.63914	1.77596	-0.320639	0.142801	0.0420451	-0.0690569	0.204118	-0.179243	0.349464	0.596402	1.20044	-0.0754264	0.354343	0.699487	-0.0333466	0.192618	-0.00481231	-0.0103439	0.378324	-8.00789	0.155078	1.03879	1.95338	0.670017	0.955765	0.0125191	0.772591	0.977054	0.140278	0.147096	0.224605	-0.601193	0.216113	0.595647	0.549793	1.79495	2.07486	0.0399597	-0.0231505	-0.116597	0.0227547	-0.686836	-0.18489	0.0288832	0.0421891	-0.887244	-0.0999332
61	-5.88182	0	-3.49436	0.898632	-0.208383	0.320168	-0.0203515	0.198621	0.56331	0.497945	0.150519	0.688854	2.81312	0.094811	0.724868	0.171531	0.134431	0.336003	0.346154	0.0523255	0.668682	-10.2418	0.13127	1.42922	0.852559	0.707934	1.12605	0.0507715	0.609018	0.641279	0.120761	0.588249	0.697149	-0.842347	0.243755	-0.036163	1.22666	1.3434	2.52208	0.0918219	0.406613	0.35425	0.0280896	0.524666	-0.0516781	-0.0436244	0.069055	-0.879203	-0.0626659
62	-1.55055	0	-6.12314	2.47268	-0.0442865	-0.118018	-0.170605	0.0279213	0.0206746	0.453326	0.299401	0.090297	-0.830415	0.135388	0.0492964	0.561076	0.0167427	0.218057	0.129117	0.0273585	0.793123	-6.92168	0.159379	1.75738	1.15619	0.285384	1.09128	0.113591	0.505702	-0.280513	0.0370872	0.100969	-0.118085	-0.318723	0.148331	0.287902	0.957961	1.36826	2.01955	0.309091	0.186771	0.6782	0	0.478007	0.0173439	0.111112	0.177272	-0.0184251	-0.196955
63	-3.72883	0	-1.90922	2.25221	0.29751	0.295438	-0.250326	-0.235862	0	-0.290214	0.0612825	-0.903126	-2.44103	-0.40113	-0.603938	-1.68133	-0.0460396	0.181787	-0.170716	0.0596063	0.442972	2.21097	0.12159	0.709845	0.451904	-0.169886	0.660261	0.10846	-0.564881	0.470092	-0.155354	0.51563	0.123555	1.13866	0.434986	0.0476636	-0.199074	1.03179	1.15904	0.127919	-0.0559783	0.484466	0.0173658	-0.110471	0.0315981	0.115606	0.00965966	1.12198	0.0738573
64	-4.68418	0	-1.41583	-1.36119	0.205722	0.00493507	0.144375	0.381867	1.207	0.889242	-0.0176275	0.416712	-1.02972	-0.228576	0.837054	1.46806	-0.0124659	0.204807	0.109078	0.631149	0.551394	-3.78317	-0.07093	2.17417	0.783648	0.633381	0.970125	-0.400669	0.275037	0.393702	0.482308	0.35807	-1.52883	-3.47463	-0.531147	0.545623	-0.0517479	1.09907	1.87571	0.486443	0.683789	0.846656	0.0292056	0.739309	-0.321232	0.167464	0.0852301	0.684237	-0.0223674
65	-1.39395	0	-3.42543	5.50356	0.172335	-0.308959	-0.0276236	-0.0642004	0	-0.169488	-0.0289333	-0.435574	-1.87833	-0.0689617	-0.949012	-1.04883	0.0619396	0.225963	0.143812	0.289652	0	1.91992	-0.382296	0.68434	0.144814	-0.0239898	-0.00829692	-0.0187014	0.189457	-0.543756	0.100375	0.414123	-0.0540659	1.33186	-0.229646	-0.262396	-0.287552	0.0781176	0.41813	0.0565829	-0.0398358	0.338043	0.0215912	0.141121	0.00388639	0.0103638	-0.101442	0.707749	0.141918
66	-4.50229	0	-0.947162	5.394	0.100532	-0.419446	-0.103895	0.0990456	-1.15445	-0.174484	-0.150937	-0.994266	-3.84436	-0.136314	-1.86992	-1.35579	-0.0130695	0.219707	-0.415653	-0.796758	0.259981	5.44593	0.323611	0.317579	-0.224327	0.00117972	0.433183	0.0635917	-0.392554	-0.279317	0.139222	0.479753	0.730561	3.56486	-0.0346147	0.16623	0.0216647	-0.716729	0.107035	0.191407	-0.291351	0.28002	-0.0233862	0.0885208	0.0700775	-0.082659	0	0.194895	0.204439
67	0.450378	-12.7119	5.77354	6.52244	-2.84752	0.100595	0	0.563464	-2.10047	0	0.556161	3.69338	-2.47102	0	0	-1.99118	0	0	1.50825	2.3158	1.70141	-8.76734	0	-1.94569	7.14562	-0.56	-1.29546	-1.64817	0.997497	4.71483	0	0	-4.38729	5.84411	-1.80181	0.492643	0.0153068	0	0.817548	0.477212	0	0.380469	0	0.807498	0	-0.427793	-0.42722	0	-0.0454254
68	2.13755	0	0.525911	4.26523	-0.132144	-0.840339	0.0974508	0.266248	-0.363116	0.170768	-0.346157	1.15259	0.138434	0.0102951	-2.45111	-2.00804	0.17705	-0.0565442	0.636129	0	0.0747796	-3.66166	-0.083196	0.953346	1.01862	-0.125726	1.38088	-0.417013	-1.08522	0.371076	-0.218791	-0.3607	1.50368	1.61755	0.996723	0.407992	-1.07153	0.143222	0	0.203553	-0.44777	-0.116479	0.0687446	-0.602117	0.125334	0.0684467	0.0881728	0.385428	0.272789
69	-3.05741	0	-3.76519	4.44572	0.648738	-0.660018	0.0653478	0.0920398	-0.245399	-0.702979	-0.327916	-0.686318	-0.61773	0.111236	0.632323	-0.203316	0.15362	0.193216	-0.540004	-0.15577	1.26051	5.20998	0.0558114	-0.0141175	0.274106	-0.0402768	-0.162624	0	-1.20601	-1.74071	0.0853254	0.00241495	1.08873	1.92097	-0.229912	-0.236566	0.390368	-0.18986	0.134071	0.0147159	0.0108473	-0.0878495	0.030177	0.0144706	-0.0577442	0.0647217	0.068294	-0.00731747	0.146522
70	-5.09911	0	1.0444	4.27047	1.07226	0.0752221	0	-0.379582	-0.111326	0.473489	-0.310161	0.080624	0.0601935	0.0133427	-1.3475	-0.0214898	0.0261582	0.368121	0.16888	0.218133	0	4.86549	0.351005	-0.362628	0.892136	0.00569809	0.0937162	-0.186033	0.0630749	-1.07067	0.261108	0.672863	-0.101234	-1.36995	-0.178504	0.146607	-0.476579	-0.281511	0.583407	0.00501071	-0.0413129	0.0188477	-0.0257308	0.111841	0.0326351	0	0.158175	-0.153281	0.185923
71	3.84498	0	0.0336453	3.81691	0.153074	0.543345	0	0.303018	0	-0.548386	0.216431	0.0554999	-0.790331	0.0388439	-0.101119	0.712448	0.0441162	0.179748	0.57156	0	0	2.68009	0.50181	1.11156	0.709211	0.304509	-0.905258	0.0481469	-0.487286	-0.301226	-0.258494	0.147512	0.13011	-0.932985	0.188427	-0.112098	-0.121394	-0.0193796	-0.76855	0.127657	0	0	0	0.0807042	-0.0684164	0	0.267852	-0.493277	0.0649156
72	-1.27684	0	2.12378	2.91338	0.146873	0.274171	0	0.108486	0	-0.0204437	0.011482	-0.339519	-0.381514	0.0722788	-0.138411	0.00881262	-0.0515385	0.131069	-0.307009	-0.207745	0.614404	1.76393	-0.360026	0.0518089	-0.941703	0.0786671	0.136975	0.0423065	-0.139787	-0.210126	-0.000292545	-0.145679	0.244576	0.672926	0.0772776	0	0	-0.11057	-0.0653206	0	-0.0181534	0.0394336	0	0.0858326	-0.0847411	-0.0319533	0.28507	-0.0612958	0.306744
73	-7.52586	0	1.47446	1.52283	-0.141276	0.472163	0.0756959	-0.317294	0.428417	0.51752	0.198908	-0.975307	-1.91509	0	0.670874	-1.56036	-0.063864	0.137365	-0.242391	0.137779	1.04237	1.69061	-0.185933	0.545464	1.74902	-0.0671687	-0.00108821	0.0438315	0.661314	0.0322232	-0.206289	0.289804	-0.0635459	1.70879	-0.143597	-0.0543797	-1.45038	-0.333959	-0.176485	-0.0535561	0	0.0993888	0	-0.160509	-0.0292166	0	0	0.0283829	-0.324669
74	-4.10854	0	0.975019	5.57891	-0.165176	0.0294445	0.0172094	-0.0500398	-0.568116	-0.0769623	0.00268611	-0.227935	-1.11375	-0.269584	-0.121583	0.236497	-0.124912	0.25868	-0.372992	0.25585	0.396331	2.70654	-0.208124	0.575958	0.918222	-0.255929	0.224636	0	0.130964	0.31652	-0.18456	-0.22246	0.393102	0.136728	-0.0156888	-0.019724	0.0612527	-0.0400348	0.166598	-0.0452176	-0.0904169	0.041382	0.0124464	-0.33423	-0.0846051	0.0656371	0.191849	0.0610166	0.0898315
75	3.65363	-0.673597	3.14534	3.56673	0.154109	-0.0168437	-0.161881	0.125951	0	0.00186847	-0.013352	-0.53479	-1.86145	0.0144299	0.264669	-0.742756	0	0.199348	0.330925	0.325834	0.26945	2.22809	0	1.01753	0.776617	-0.039298	0.39009	-0.0544937	0.156728	-0.756984	-0.179957	0.259414	-0.00517629	0.0268689	-0.0353252	-0.158193	0.0443502	-0.133487	-0.12134	0	0	0.0624432	-0.0039838	-0.0223876	-0.0272125	0	0.348924	-0.0984573	-0.027751
76	3.13901	0	1.75582	1.85128	0.0599788	-0.0858588	0.0182833	-0.219987	-0.212774	-0.493	0.153701	0.0745733	-0.831821	-0.0439707	-0.350053	0.696513	0	0	0.278993	0.538625	0.0218609	1.89536	0.152459	-0.404148	0.743303	0.103557	0.38497	0.0163918	0.0836942	0.0450753	0.121565	-0.0219979	-0.370308	-0.144812	-0.0328898	0.0557269	-0.0675147	0.161441	-0.101685	0	0	0	0.0166216	0.101147	0.0405405	0.0312721	0.373236	-0.595897	0.100133
77	-4.9381	-0.0962462	0.789697	2.7798	0.178055	0.0314876	-0.0164074	0	-0.266599	0.489611	-0.00770538	-0.176983	-0.876383	-0.19027	-0.100745	-0.815148	0.00355871	0.122454	0.0806629	0.386175	0.5706	1.60907	0.356901	0.333689	0.813505	-0.00964346	0.139484	0	0.0773896	0.64101	0.109717	-0.00847023	0.130723	-0.192577	-0.0371078	-0.0676412	-0.265481	0	0.0057419	0.0117148	0	0.040217	0.00298013	0.10018	0.0485242	0.0499984	0.259536	-0.522131	0.178195
78	-2.23145	0	0.398518	4.21923	0.382659	0.071468	-0.0137759	-0.0787286	0	0.123575	0.151494	-0.588524	-0.966998	0.0422069	-0.592907	-0.118047	0.082672	0.155481	-0.394385	0.332434	0.877414	1.15899	0.0954875	0.411638	0.353756	0.158319	0.40637	0.0861182	0.0264441	0.512576	-0.127192	-0.0714372	0.139318	0.447631	0.0335047	-0.0460126	-0.0260429	-0.219075	0.0845409	-0.0181536	0.0164746	0.0149906	-0.0181446	0.00882637	0.013797	0.0644679	0.427791	-0.309045	0.0114305
79	-2.30549	0	2.62027	2.46077	0.125025	-0.160936	0.0379083	-0.108148	0	-0.238094	0.0476611	-0.759695	-2.02803	-0.102552	-0.984667	-0.851471	0.0136245	0.0440651	-0.00266477	0.278608	0.35881	1.9678	-0.185305	0.224508	0.453312	0.212943	0.308587	0.0112532	-0.166702	0.173009	0.0344905	0.154902	0.040068	0.136082	0.0669452	0.0537809	-0.0438658	0.14289	-0.103555	0.0115263	-0.0264153	0.0656785	0	0.167359	0.00560351	0.0887503	0.376032	-0.431434	-0.0921293
80	-2.28169	0	0.808218	1.36062	-0.191855	0.0288897	0.0120778	0.0141865	0	0.0358442	-0.0972005	-2.2072	-8.51386	-0.480638	-1.4054	-1.49762	-0.112745	0.251042	0.382095	0.421879	0.272452	3.83622	0.168885	1.13136	1.19073	0.153578	0.119223	0.0589878	-0.0574501	-0.799151	-0.144016	-0.0253191	-0.285823	0.245466	0.0710441	0.0873457	0.242473	-0.0523062	-0.0933909	0.0306382	-0.0201434	-0.014012	0.00796697	0.229511	0.0946088	0.10384	0.555278	0.299344	0.223515
81	-1.31184	0	1.22159	2.15791	-0.126846	0.260232	0	0	0	0.141699	-0.181392	-1.18829	-5.43598	-0.222625	-1.26623	-0.612822	-0.0920374	0.159397	0.55566	0.00635519	0.256085	2.57931	0.0478198	1.16601	0.661993	-0.164247	0.588799	0.0771753	0.295042	-0.106702	-0.00944924	0.397056	-0.00629392	-0.277653	0.188235	-0.0301624	0.133459	0.227955	-0.381531	0.0410702	-0.0329464	0.0065381	0.0358238	0.13404	0.0360526	0.0734953	0.405416	0.811183	0.270318
82	-0.718245	0	1.99055	2.76307	0.167248	0.0319846	0.0653007	0	0.0750855	-0.50586	-0.192476	-1.40733	-5.84448	-0.267501	-1.31149	-1.66239	-0.0375425	0.276838	0.000445449	0.0773648	0.325447	3.58513	0	1.15992	0.979127	-0.0444184	0.119368	0.00166479	-0.354814	0.035318	-0.0476729	0.126796	-0.119883	0.159246	0.0250937	-0.0734917	0.259083	-0.180586	-0.288897	-0.0403188	-0.0171814	-0.0425695	-0.0150846	0.092533	-0.0998034	0.141176	0.689764	0.547629	0.108611
83	5.26012	-3.13626	-1.9316	3.12724	0.806507	0.470075	0	-0.416241	0	-0.0646609	-0.658887	-0.620669	-0.365896	0	-0.12708	0.791404	0	0	0.594156	0	1.25891	1.77147	0.455266	-0.0135672	0.459897	-0.119536	-0.132243	-0.223777	-0.444259	1.02261	0.25725	0.513372	0.566485	-0.607965	0.21092	0.249926	0.353637	-0.23667	0.370798	-0.162634	0	0	0	0.465388	0.368206	0	0.611966	0.0587478	0.0551569
84	-3.8892	0	2.69566	3.78252	0.591372	-0.00137414	0.24582	0	0.171197	0.605435	0.171713	-0.523282	0.115583	-0.124382	-0.161739	0.465309	-0.0665679	0.141378	0.438893	0.165477	0	4.39182	0.0829264	1.19542	1.76362	0.247345	0.391487	-0.172269	0.663422	-0.230611	0	0.0247522	-0.136188	0.157272	-0.109061	-0.212358	-0.301616	-0.00474687	-0.0952611	0	0	-0.0476942	0	0.0221306	-0.25348	0.22013	1.27148	-0.827586	0.312671
85	-3.1845	0	2.31835	1.93932	0.175107	-0.20772	0.0530535	-0.110172	-0.321162	-0.100409	0.0530691	0.0937959	-1.6869	0.103434	-0.429761	-0.484735	-0.115684	0	0	0.0389308	0	-0.14016	0.0846196	1.12119	0.544818	-0.157879	0.266848	0.133955	-0.620178	0.297645	-0.101691	-0.0171112	0.313942	-0.155216	-0.189948	-0.0466111	0.207444	0.213512	0.386253	0.0416404	0	0.0770064	-0.0014613	0.0143585	-0.00772444	0.242285	0.904128	-0.934115	0.223356
86	-2.4652	0	-0.227779	2.30643	-0.025559	0.689771	-0.0524728	0.11982	0.412121	0.0672736	0.281318	0.231921	-0.705475	0.0256496	0.047369	0.428207	0.107815	0.00461626	0.475855	0.643513	0.850748	-0.161764	0	0.799724	0	-0.4916	0.102783	0	0.758628	-0.536471	-0.12756	0.241835	-0.209694	-0.487422	-0.130992	0.256827	0.130762	0	-0.304014	0	0.0383575	-0.00550872	0	0	0.0383241	0.146452	0.566029	-1.20442	-0.660987
87	0.278117	0	0.23004	-0.911206	0.683849	0.162584	-0.0517546	0	0	0.754222	0.125506	0.201903	1.38263	0.243879	1.44115	-0.521512	0.170009	0.0130587	0.260369	0.096786	0	0.713154	0	1.29106	0	-0.0132249	-0.238992	0.194596	0.377388	-0.256217	0	-0.187023	-0.208074	1.4388	0.116462	0	0.910308	0.543487	0.348716	0.184349	-0.0809524	0.333154	0.183839	0.342948	0.547984	0.546483	0.907489	0.23708	0.911569
88	4.42566	-0.133417	-4.78427	1.17919	-0.0401717	0.536292	-0.115936	-0.0381883	-0.406806	0.44205	0.04381	0.0949601	-0.283553	-0.286902	-0.754055	-1.37899	0	-0.0307236	-0.312572	0.635579	0.462376	-3.43516	0	0.692752	0.909207	-0.121588	0.952049	0	-0.309208	-0.0711916	0.270774	0.177987	0.279444	-2.03584	0.185032	-0.0630465	0.440211	0.348537	-0.61101	0	0	0.591026	0.0850258	0	-0.141248	0.507687	0	-3.86059	0.521537
89	14.7412	0	-3.07652	2.67809	0.158401	0.216235	0.103721	0	0	0.109799	-0.0359727	0.0914383	-1.61364	0	-0.631079	-0.737028	-0.0942021	-0.0296175	-0.275242	0.292598	1.23924	-1.2574	0.721119	0.446289	0	-0.236639	0.181828	-0.0847704	0.136419	-1.54915	0.135155	0.254109	-0.317407	-0.840153	-0.168485	0.0112102	-0.802238	-0.29339	-0.565174	0	-0.0697772	0	0	-0.128014	-0.0112817	0	0.168693	-3.36407	0.310588
90	2.48581	0	-3.3388	0.475739	-0.144853	0.535924	-0.0461548	0.343598	-1.76883	0	0.185632	0.156728	-0.985294	-0.138102	-1.3143	0.990908	0	0.355613	0	0.141563	0.937494	-1.89181	0	0.0933921	2.27016	-0.284721	-0.0332651	-0.119965	1.1014	-1.02483	0.116744	0.217722	1.40888	2.19789	0.418904	-0.194064	-0.227084	-0.382144	-0.66319	0	0	0.136766	0.136678	0.0108359	-0.0100648	-0.417405	0.698624	-2.82577	-0.479624
91	1.4436	0	-0.457057	0.876157	-0.958404	0.271197	0	0.210116	0.0860942	-0.111886	0.0852734	0.398508	-0.190918	0.0633322	-0.265043	-0.0835562	0	0.24566	0	-0.0224561	1.33063	-1.78797	0.348494	0.706272	0.378386	-0.293589	-0.579286	0.0358007	0.206697	-0.968022	0.264641	0.459757	0.487451	0.394512	-0.300577	-0.186901	-0.961097	-0.688778	-0.0945008	0	-0.00452634	-0.173977	0	0	0.122049	0.255494	0.374245	-4.33188	0.139625
92	-1.13579	0	1.0351	0.812958	0.448397	0.278609	0.136966	-0.0108507	-0.13638	0.568959	0.113733	-0.0470277	0.100602	-0.309571	-0.37829	-0.261298	-0.00110933	0.0700319	0	-0.388923	0.270819	-1.3949	0.111839	0.873232	-0.0907552	-0.00677581	0.206644	0.109767	0.502922	0.625563	-0.0486204	0.247953	0.71093	1.67521	-0.223284	0.147419	0.240865	-0.13671	-0.175243	0.0516448	-0.0578109	0.134931	-0.0273164	-0.161796	0.0152055	0.286741	0.765617	-2.1388	-0.123547
93	-7.50626	0	3.67898	2.73734	0.538527	0.142512	-0.123827	0	-0.120299	0.465622	0.0321502	0.391249	-0.42592	0.263213	-0.206433	-0.585397	-0.0114413	0.348164	0.241182	0.657224	0.449743	1.13973	0.525899	-0.429748	0.290754	-0.386727	0.0716896	-0.179664	-0.609105	-0.121615	0.139933	0.489853	0.149416	0.494029	0.0647144	0.0767545	0.470531	0.648208	0.23077	-0.069447	0.0846741	-0.149039	-0.069299	0	0.179173	0.16126	1.03471	-1.1053	0.157634
94	-4.48964	0	1.50259	1.54046	0.0679819	0	-0.0509951	0.0646325	-0.620783	-0.185644	-0.0201875	0.618753	-0.240478	0.367284	-0.125933	-0.0535322	0.010639	0.182651	0	0.138052	0.932852	-0.287723	0.156688	1.7208	0.159373	-0.194919	-0.265714	0.0941599	0.518338	0.664732	0.274479	0.140673	1.35402	2.81463	0.178004	-0.162689	0.398739	0.336346	0.542858	0.0807442	-0.116866	0.151648	0	0	-0.133054	0.128992	0.481149	-1.26939	0.778783
95	1.99744	0	-1.01996	1.37252	0.384288	-0.33617	0.133353	0	-0.563276	-0.548875	-0.00467872	0.345203	-0.0844261	0.221796	-0.418258	1.20966	-0.0593374	0.0416375	-0.0754499	0.223271	0	2.53451	0	-0.18293	0.36208	0.423707	-0.04822	0	0.0890863	-0.379449	-0.0892208	-0.641659	1.29621	1.40297	0.0411977	-0.0483198	-1.01017	0.641169	-0.137686	0.0282128	0.0281992	0.11266	0	-0.372669	0.0188971	0.134734	0.467218	0.0719821	0.0335797
96	0.266611	0	1.00992	2.17366	0.419226	-0.0237505	0	0.198812	-0.27872	-0.623895	0.031776	-0.0926853	-0.55105	-0.0916424	0.0100567	-0.393284	0.0375785	0.133443	-0.197499	0.325057	0.923172	0.423932	0.259652	0.695446	0.735022	0.0625506	0.502745	-0.0609731	0.57818	-0.131242	0.192208	0.375321	0.231849	0.97819	0.23522	-0.00247221	0.402378	0.527814	0.269578	-0.0354824	0.0276817	0.0209587	0	0.0262731	-0.019513	0.255001	0.765233	-1.79389	0.225199
97	7.01307	0	2.66834	1.79704	0.571572	0.0987556	0	0	-0.133666	-0.514959	-0.0161158	-0.346894	-1.21726	0	-1.07112	-0.448179	0.200323	0.0352627	-0.216816	0.109353	0.588108	-0.896864	0.542399	0.821615	1.5415	0.459267	-0.0516176	-0.0268661	0.356831	-0.383325	-0.283782	0.352969	-0.258796	1.06985	0.0197259	0.256512	-0.184866	0.505057	0.72464	0.0903131	-0.00368329	0.00140939	0	-0.673837	-0.248467	0.26198	0.790611	-4.47944	-0.298771
98	5.27713	0	-0.193863	1.8173	-0.0470414	-0.0142771	0.0700351	-0.157065	0	0.133275	0.0228084	0.0519679	-0.834551	0	0.228774	-0.280821	-0.0228352	0.187045	0.14206	0.939503	0.796934	-0.245701	0.16233	0.165774	1.08765	0.00884197	-0.187705	0	0.454369	-0.304507	-0.00991088	-0.179171	0.329944	0.251187	0.179793	0.122747	-0.123241	0.337108	-0.0932729	-0.057437	-0.0145364	-0.0560023	-0.0364933	0.191547	-0.0750131	0.371097	1.02281	-3.07865	0.235581
99	-2.52019	0	1.20183	3.83959	0.33085	-0.120163	-0.0125602	0.0834407	0	0.343595	-0.00648113	0.197456	-0.258083	0.0635745	-0.639848	0.0862488	-0.060436	0.152572	-0.155928	-0.0118642	0	-0.91971	0	1.48459	0.630756	0.259909	-0.062573	-0.0544528	0.334874	0.076824	0.411139	-0.0212137	-0.251717	2.37959	-0.0368211	-0.0288545	-0.0116563	-0.021383	-0.0413543	0.0694816	0.0281412	-0.191325	0.0346725	-0.0703824	0	0.332736	0.97463	-2.98468	0.0727422
100	2.76951	0	-0.178358	3.22524	0.245077	-0.170437	-0.0373967	-0.0460105	0	0.365375	-0.00293497	0.0716171	0.659391	0.195366	-0.0439928	-0.0376388	0.120293	0.16351	-0.103578	0.393252	0.553337	-1.5705	0.14013	0.812844	0.676315	-0.172718	0.135141	-0.024033	0.452875	-0.21585	-0.130126	0.0432431	0.555561	-0.153069	0.15553	-0.091488	0.388207	0.434178	-0.120558	0.0157824	0.0226589	0.00950504	0	0	0.048655	0.251205	0.411484	-3.41672	-0.111475
101	-3.56683	0	-0.422033	2.89101	0.304494	0.27917	-0.0759712	0.21747	0	0.735831	0.0497777	0.0769815	0.93652	0.129014	-1.01591	0.381404	0.0821116	-0.0665079	-0.0230867	0.852367	0.335388	-1.08202	0	1.03168	-0.588032	0.0189259	0.0704191	0.142137	0.102008	-0.346855	-0.0360067	0.0652118	0.074082	-0.212063	-0.217399	0.00290567	-0.470479	-0.196124	0.771439	-0.0252205	0.0649291	-0.199727	-0.0864333	0	0.573777	0.312724	1.09139	-4.19375	0.126644
102	3.03219	0	-2.78094	-0.265138	-0.367305	0.0025479	0	0	-0.488432	0	0.3233	0.457547	-0.852127	0.420628	0.661732	-0.694833	0.102609	0.276858	-0.708423	0	0	-1.83711	0.0864799	0.602151	1.24	0.355787	-0.00351524	-0.0425424	0.12775	-0.471922	0.369427	0.0882641	0.421802	1.78419	0.0794237	0.026051	-0.117366	-0.633513	0.539707	-0.0519389	0	-0.429399	0	0.527593	0.0774294	0.149638	1.14456	-4.71251	0.245174
103	-2.31211	0	-3.26987	4.25723	0.0880762	-0.126417	0	0.500542	-0.0565996	0	0.244516	-0.753097	-2.44019	0.956077	-0.202348	1.11983	0.230994	-0.0154107	-0.191702	0.523421	0	-2.84857	-0.245802	1.0595	0.431103	-0.482312	0.925296	0	0.420345	-1.38639	-0.127618	-0.208359	-0.185029	3.85688	-0.178139	0.13118	0.00802365	-0.141911	0.461273	0	-0.123071	0.00935347	0	0.407998	-0.218494	0	0.378536	-0.127546	-0.553181
104	7.33233	0	-0.814131	1.1768	-0.246813	0.24383	-0.00653638	0.00757517	0.048382	0.207201	-0.122486	0.28964	-2.19838	-0.00462671	-0.950652	-0.266807	0	0.219325	-0.113671	0.150379	1.5697	-2.83533	0	0.16177	1.89784	-0.0856699	-0.0707323	0	0.156873	0.0229218	-0.00245761	0.241205	0.175188	-1.68235	-0.188246	0.352057	-0.168911	-0.293875	0.522212	-0.197158	-0.0788043	-0.254644	-0.0392888	0	-0.0839352	0.479997	1.29955	-4.96819	0.42014
105	0	-0.288083	0.0985089	2.15894	-0.0761693	0.419523	-0.366835	0	-0.794892	0	-0.0650024	0.803035	0.708875	0	-1.3639	0.149522	-0.0808184	0.783958	-0.0991175	0.00340398	0.024507	-2.64768	0.335139	0.625475	4.34633	-0.416352	-0.556119	-0.197796	-0.55936	0.572281	0	0.577429	0.515686	-0.0933882	-0.202225	0.41751	1.65406	0.260885	0.0777692	0.143682	0	-0.0776234	-0.0530171	0	0.265149	0.0132824	0	-3.28426	0.73414
106	-2.25509	0	-1.5037	1.95972	0.0443071	0.394475	0	-0.162693	0	0.381529	0.840545	-1.0471	-2.0523	0.293974	0.852291	0.5716	0.367927	0	-0.139094	0	-0.123569	-0.962382	0.19172	-0.774166	1.08723	-0.727907	0.897421	-0.113586	0	-2.22888	0.200884	-0.433391	-0.660084	-0.908498	0.0153263	-0.553662	1.65526	-0.342261	0.0289793	0	0.299247	-0.275174	0	-0.32147	0	0	3.1748	-3.32679	0.675653
107	4.82838	0	1.17323	-1.04925	0.273232	-0.211691	0.210785	0.0127813	0.713194	0.68068	-0.205996	0.399893	-0.671832	-0.0697215	-0.574645	-0.0538524	-0.00807826	0	0.793629	0.0322844	0.101015	0.131083	0.658982	1.00977	0	0.000269952	-0.53697	0.114426	-0.323041	0.254843	0.128058	-0.253982	-0.618059	-0.75929	0.27156	0.428412	1.64056	0.906709	-0.831112	0.111311	-0.0840264	0.0401969	0	-0.0791604	-0.201259	0.601119	0.616738	-4.72691	0.191907
108	1.08128	0	4.56919	0.552635	0.615057	-0.290579	0	0.47117	0	-0.0573104	-0.0554859	0.695568	-2.12662	-0.0718852	0.301363	0.821581	0.14722	0	0	0.141321	0	-5.32928	0	-0.331421	1.08362	-0.215256	-0.325545	0.123781	1.65547	-0.550748	-0.250245	0	-0.526495	3.62708	0.27898	0.261039	0.854311	0.834417	0.330686	0.129062	-0.191085	0	-0.0381521	0	0.458406	0	1.94217	-2.84962	-0.173251
109	0	0	-0.499657	1.44393	-0.0399018	-0.0259214	0.192811	-0.114414	0.322933	0.598565	0	0.897108	3.03179	0.571034	-0.693578	-1.33605	0	0	0	0.539476	0.499153	-0.85162	0.164517	-0.240879	0	-0.0142736	0.292822	0.244677	0	-0.0186501	-0.0670778	-0.876642	2.09021	2.41422	0.24078	0	-0.950272	0.0988738	0.445975	0.14865	0	0.131178	-0.0738087	0	0.843221	0.110206	0.799934	-4.05143	0.830371
110	-1.34876	0	1.62472	1.37732	0.266603	0.195283	0.0424747	0.00233647	0	0.547057	0.0388865	0.0571012	-0.949519	-0.0722831	-0.568461	-0.566346	-0.0403083	0.173391	0	0.48147	0	-1.63866	0.206856	0.657143	0.00221327	0.465697	0.441727	0.0845292	-0.542227	0.147964	-0.0489389	-0.0461184	0.0592907	1.39512	0.221548	0.109966	1.23967	0.553939	0.257123	0	-0.0227692	-0.246295	0.12554	-0.0501774	-0.0365846	0.232048	1.25949	-2.64006	0.301527
111	0	0	1.40795	2.28309	1.73555	0.371931	-0.255127	-0.00439992	-1.20014	0.755402	0.480512	-0.428531	-0.513654	0.151058	0.645164	0.134579	-0.229222	0.297284	-0.128492	-0.0377788	0.466399	-1.50571	0.394355	0	0.123231	0.420248	0.621511	-0.0224552	-0.429836	1.02424	0.0507193	0.188899	0.0343329	-0.187167	0	0.184342	1.1744	0.930438	-0.541588	0	0	0	0	1.00008	0.0865422	0.442545	0.439195	-1.77406	1.16366
112	9.11413	0	-2.24741	-0.588481	1.06052	0.452616	0	0.00767575	0	0.279439	0.0898128	-0.103553	1.13775	-0.00432864	0.277576	-1.38966	-0.115236	0	0.0255261	0.458901	0	-1.90109	0.56885	1.31545	0.874269	0.382405	0.116808	0	-1.04274	0.0407905	-0.420195	0.25277	0.517483	-0.0213239	0.14978	0.265837	1.26627	-0.219799	-0.0419776	-0.09513	0	0.150192	0	0.0962146	-0.536055	-0.138403	0.0560395	-1.72808	0.827461
113	-3.4865	0	-0.735891	1.1133	0.283138	0.767385	0	0.30494	-0.427181	0.288375	0.0245091	-0.273324	1.49308	-0.136998	-0.913093	-0.639039	0.192114	0	-0.186712	0.117376	0.609156	-1.43702	0.528959	0.755701	0.832452	-0.310842	0.562558	0.0361936	0.320415	0.189738	-0.211207	0.11561	0.0500587	1.51748	0.0486995	-0.16642	0.993129	0.109614	0.199566	-0.0706812	0.030384	0.103713	-0.0221776	0	-0.0801716	0	1.14985	-1.84114	1.37208
114	-7.44906	0	5.42342	0.308358	0.468898	-0.222521	0	0.034489	0	0	0.248144	0.517384	0.535538	0	0.0357104	-1.96254	0.141329	0	-0.271328	0.499454	0	-0.106796	-1.19479	0.702053	0.681274	0.0569589	-0.359597	0.295382	0.373481	-0.261435	0.0690247	-0.142452	1.61164	-0.832577	0.56946	0.078061	-0.335986	-0.024893	0.948065	0	-0.0712372	-0.484153	-0.0709545	0	-0.0420489	0.663741	0.50753	-2.30592	1.22705
115	-2.65041	0	0.725601	1.21764	0.336345	0.183268	0	0.0378052	-0.444404	0.0554973	-0.00639083	1.10385	-0.353304	-0.016636	-0.923562	1.19657	0.334384	-0.0662941	-0.142275	1.03527	0	-1.67332	0	0.643481	1.53374	-0.370436	-0.571005	0	-0.348298	0.289109	0.000686476	-0.311909	0.119346	0.593318	0.0960548	0.364256	0.489024	-0.211534	-0.332746	-0.176739	0.0883521	-0.122271	0	-0.0965804	-0.284383	0.00598544	0.718728	-3.01786	-0.074411
116	0	0	1.05782	0.937626	0.181058	0.504193	-0.03632	-0.0397637	0	-0.0985948	0.129682	0.0141015	-0.876604	-0.0340181	0.110644	-0.10555	0.121885	0	-0.414334	0.507049	0	-1.19423	0.0279373	1.13341	-0.100773	0.0833524	0.275627	0.0624675	-0.117971	0.45534	0.0725973	0.253715	0.539294	0.405161	0.179206	-0.130226	1.06252	-0.259359	-0.0157035	-0.0623911	-0.0137293	-0.0720431	0	-0.0796778	0.0119628	0.405463	0.584054	-3.07451	0.116658
117	0	0	-0.0184762	2.01107	0.184982	0	-0.0559606	-0.0699207	0	0.196114	0.205319	-0.317703	-1.38192	0.0923878	0.55136	0.750438	0.0732104	0	-0.159923	0.271379	0.66631	-1.89154	1.03633	1.89164	1.63498	0.638605	0.422771	0.0575281	0.235719	-0.0879795	-0.076478	-0.064962	-0.380742	0.62348	-0.237732	0.0821341	0.10819	0.701173	-0.301674	0.0507137	-0.0680862	-0.353093	0.0137291	0.0239408	-0.127534	0.236036	1.09442	-3.00387	0.629418
118	-1.65561	0	1.54581	1.28915	0.805897	0.320104	-0.0661073	0	0	0.65463	0.0159921	-0.156581	-0.203999	-0.0237197	0.273807	-0.721581	0.00782708	0	-0.289307	0.0452553	0.118178	-1.95681	0.195255	1.0732	0.817019	0.321366	0.862036	0.198367	-0.265079	-0.157343	-0.220209	-0.289388	0.152208	1.53473	0.345238	0.00340545	-0.255941	0.632944	-0.430407	0.146364	-0.0207998	0.124881	0.000711348	-0.299865	0	0.00683878	1.65588	-2.25615	0.596361
119	-4.54048	0	-0.82986	3.73429	0.153335	-0.0248283	-0.1728	0.00070229	-0.15229	0.217071	0.190187	-0.24229	0.537309	0.0119635	-0.573199	-0.817146	0.0605145	0.10501	-0.0372012	0.025228	0	-0.613304	0.243973	0.634067	0.175103	-0.0114336	0.221756	0	0.832303	-0.370495	-0.0751409	0.261987	0.232133	0.239844	0.102673	-0.164695	0.0553802	0.715967	0.107656	-0.0356276	-0.0542333	0.0212812	0	-0.0617607	0.178934	0.417472	1.06767	-1.93306	0.101961
120	3.20059	0	-3.29795	0.289186	-0.158957	0.0292613	-0.225719	0	0.730444	-0.265381	0	-1.35562	-0.00921572	0.125792	-1.5404	1.09638	0.0246719	0.364464	0	0.0185359	0	0.522625	0.062378	1.7232	0.510276	0.5643	0.596192	0	0.50514	-0.247776	-0.151103	0.0802998	0.746052	-0.409007	0.0878014	-0.143208	0.478658	-0.705696	-0.0816071	-0.213514	0	0.277692	0.0962582	-0.724131	-0.0919116	0.167399	1.40058	-3.19394	-0.122017
121	0	0	-1.23371	3.09894	0.0517006	-0.0143668	0.0247363	0.546098	0	-0.215319	0	0.389511	-5.11176	0.148785	-1.13948	-0.843603	0.129159	0.0674313	-0.00279608	0.413165	0	-1.56227	-0.0875219	0.677116	0.358779	0.237101	-0.488164	0	0	0.838825	0.342268	0.0150304	-1.27218	-0.554036	-0.359194	-0.233945	0.049111	0.556129	0	-0.227164	-0.165177	-0.137726	0	0	-0.327675	0	1.40224	0.356996	0.217411
122	2.03419	0	-2.49411	-1.88954	0.771598	-0.115645	-0.130527	-0.215098	0	0	0.151971	-0.0985017	-2.24737	0.148683	0.351519	0.737083	-0.00299435	0.479921	-0.833961	0.142164	0	0.396734	0.162293	-0.546692	0.177455	-0.155179	-0.706906	0	-0.230421	0.184673	0.0223261	-0.127692	0.180214	-1.54617	-0.60129	-0.177959	0.953903	-0.0595688	0.10824	0.0915928	-0.173377	0.28041	0	-0.185386	-0.0608082	0	0.243139	-1.50044	0.277792
123	0	0	-1.40016	1.69148	0.436066	-0.499877	0	0.056328	0.262012	-0.357646	0.09482	0.386935	-0.542122	0.0733745	-2.29659	-0.851851	-0.228885	0.177515	0	0.385364	0.72584	0.950865	-1.22966	1.85516	0	-0.280927	-0.367568	0	0.371219	-0.460607	0.272641	-0.471589	-0.116001	-1.50891	0.25282	0.00698612	0.961614	0.445475	-0.503055	0	0	-0.442341	0	0.453591	-0.283345	0.185896	0.499643	-2.80018	-0.0636769
124	0	0	-1.59551	3.87765	-0.281	-0.0438675	0	0	-2.53828	0.0714582	-0.435855	-1.28924	-0.844995	-0.282801	0.496564	-0.644589	0	0.816291	-0.404764	-0.0620707	0.88739	-0.0562845	0.22133	0	1.5619	0.43116	-1.37204	0.307984	0	-1.08139	0	-0.112431	2.46592	-0.969606	0.397994	0.226774	-1.32514	0.251311	0.241332	0	0	-0.180458	-0.287167	-0.577978	0	-0.119296	1.52992	-0.0643564	-0.354649
125	14.147	0	-4.14017	2.41154	-0.0410163	0.410217	0	0	0	0.322659	0.32194	-0.459261	0.851805	-1.35682	-1.3418	-1.29757	0	0.0835969	0.248929	-0.845565	-0.162615	-1.23174	0.740677	1.28134	0	0.326717	-1.20288	0	-1.72976	1.70514	0	-0.199412	-0.571255	-2.14844	-0.311144	-0.417519	-0.638649	-0.35963	0.400671	0	0	-0.0517125	0	0.309884	-1.00105	0.0412281	0.773432	-4.01006	-0.17075
126	-10.4968	0	0.983615	-0.49096	-1.54646	1.13408	-0.437532	0	2.83365	0	-0.426641	-0.637628	1.93007	0.700721	0.868834	0.139357	0	-0.0207253	-0.0411078	0.139723	2.28917	-0.721183	0	-0.232406	-0.0979582	0	-0.407202	0	0	0.213444	-0.33417	-0.30515	1.29387	-3.92621	-1.04443	-0.148596	-0.503222	0.0877072	-0.51355	0	0	0	-0.144613	0	-0.377302	1.3494	2.38326	-1.93664	0.70574
127	26.4391	0	-4.92177	2.9289	-0.430183	0	2.01098	0.994664	0	0	0	-0.375278	-2.77512	0	-1.36886	0.766566	0	0.928131	-0.667953	0	-0.632982	-8.26425	0	-0.335166	1.0924	0.864521	0.938596	0	0.843499	-0.47211	0.828391	1.27556	0.80907	-0.861429	-1.18954	-0.969064	0.0840179	0.768729	-1.10825	0	0.760303	0	0	0	0.752062	1.49201	2.32141	-2.36755	-0.435455
128	-5.67401	-0.165279	0.798359	0.895444	1.36346	1.79982	0	0.892275	0.759949	0	0	0	-0.534336	-0.322822	-2.96299	0.942606	0	0.416159	0	-0.652262	0	0.595495	0.379546	-3.27727	0.666339	-0.558938	-2.54871	0	-0.832915	-1.73672	-0.256562	-0.559607	-0.260579	-2.12182	0.682214	0.386097	1.73969	-0.271848	1.00643	0.328001	-0.502038	-0.485012	0	0.355711	-0.856365	-0.0348672	1.29317	5.02347	-1.08584
129	0	0	0.38962	-3.73935	0.851301	-0.859152	-0.863677	-0.294392	0.0432156	0.0170884	0.286157	0.53776	0.769692	0.270892	0.540434	1.79054	0	0.517513	0	-0.591501	0.839366	-1.95424	0	-0.433472	0.621504	0.892488	-1.1785	0.220044	0.658406	-1.2877	0	0.865967	-0.817917	4.43666	-1.19778	0	1.6598	0.291768	0.365013	0	0	-0.592787	0	-0.590383	-0.975443	0	0.431936	-6.30054	0.835791
130	3.36873	-3.29746	-3.26019	2.69502	-0.593124	0.3065	0	0	-0.858051	0.0335197	0	0.299264	1.67588	0	-1.71947	-3.38091	0	0	-1.07905	0.287322	0.288913	5.05684	-0.480995	1.20331	-2.45659	0	0.0866734	0	0.542378	-1.60784	0.00563715	-0.768682	-3.63696	-3.23971	0	0.421981	1.46241	0.406956	0.000609609	0.204487	0	0.195311	0	1.56797	-0.793014	-0.590021	-1.55185	2.65005	0.0143128
131	-3.03169	0	7.12863	3.18258	0.16451	-1.22925	0.0257943	0	0	-1.57799	0.225689	-0.110869	-0.0409897	-0.402087	0.366796	-0.797618	0.0816359	0.194221	0	0.215096	-3.60278	-0.841778	-0.127033	0.00691063	0.572944	-0.251381	-1.78266	-0.934082	0.124487	-0.360884	0.183502	-0.522203	0.777124	2.05171	-0.68118	-0.444183	0.906685	-0.373921	0.128795	0.0455902	0.0235234	0.240432	0.0219489	0	-1.61482	0	1.21594	-1.52625	1.34123
132	0	0	-6.32939	3.48757	0.245515	0	-2.18853	0	0	0	0	0.188361	0	0	0.0466755	-1.93785	0	0.719044	0	0.170329	0.023031	-4.52188	0.135913	1.04981	0.500605	0.0305382	-1.05541	0	0.0578864	-5.10976	0	0.332527	-0.103343	3.10769	0.291802	-1.0188	-1.5439	0.899894	0.589325	0.285796	0	-0.968778	0	0.125025	0.0273211	0.837494	0.85564	-4.59033	-0.334253
133
134
135
136
137
138
139
140
141
142
143
144
145
[truncated: 96 more columns]

## Sheet: S3D, 4xBio-Gln111 0 mM Dif
TL	NT1	NT2	NT3	NT4	NT5	NT6	NT7	NT8	NT9	NT10	NT11	NT12	NT13	NT14	NT15	NT16	NT17	NT18	NT19	NT20	NT21	NT22	NT23	NT24	NT25	NT26	NT27	NT28	NT29	NT30	NT31	NT32	NT33	NT34	NT35	NT36	NT37	NT38	NT39	NT40	NT41	NT42	NT43	NT44	NT45	NT46	NT47	NT48	NT49
20	0.927938	10.0563	-5.33972	-5.12188	-2.01484	-1.00034	0	-0.995678	0.0646458	2.16532	0	0	3.18237	0	-1.92409	0	0	0	0	0
21	-16.9283	7.53138	3.95518	1.79752	0	0	0	0.939601	0	-0.150479	0	-0.300835	-1.35174	0.930038	1.56308	2.01453	0	0	0	0	0
22	-9.19269	11.914	-2.3115	-1.2276	-0.159536	0	1.78613	1.77275	0	1.43016	-0.314886	-1.25632	-1.88325	1.69651	1.52047	-2.9344	-0.152311	-0.687494	0	0	0	0
23	3.4716	-0.0021042	-5.35813	2.2036	-0.501559	-0.0438744	-0.193054	0.673616	-0.632307	0.620113	-0.190887	-0.144677	-3.76984	-0.0371561	1.58095	-0.878692	1.3384	0	-0.142883	2.0069	0	0	0
24	-4.13387	0.97787	-0.174526	-0.838036	0.0739633	0.653474	0.289287	0.253856	2.62571	-0.285165	0.171147	-1.68016	-1.83938	-0.1697	2.12252	0.442825	0.2654	0.589398	0.655381	0	0	0	0	0
25	0.577931	-0.499207	3.99573	-3.11212	0.283104	2.56321	0	-0.208477	3.16928	-0.723221	-0.206409	-4.33392	-2.57772	-0.184151	0.374629	0.945633	0	0.282051	0.0533531	-0.399685	0	0	0	0	0
26	6.64997	0	-1.35434	-1.10065	-0.862629	-0.491936	-0.285959	-0.570974	5.63107	-0.539038	-0.552732	0	-2.64389	0.841657	-0.477757	0.478428	-0.265208	-0.264938	-0.0841598	1.48185	0	-5.58876	0	0	0	0
27	-0.228815	0	1.65721	0.956026	-0.262054	0.114342	0.19478	0.160604	0.587021	-0.748316	-0.0475739	-0.817688	-3.17787	-0.149692	0.223212	-0.278502	-0.0781834	-0.0339366	-0.0770059	0.428115	0.702503	0.77015	0.105676	0	0	0	0
28	6.3873	-6.51767	-2.42085	-0.671796	-0.289033	0.358322	-0.193188	-0.193009	3.33057	-0.421613	-0.0336728	-1.35672	-2.69775	0	0.483851	-2.73075	0	0	0.856908	-0.176495	-0.517633	1.04013	0.139616	0.27662	2.73787	2.609	0	0
29	-11.9878	-3.01484	8.27829	-0.383717	-0.640799	-0.726526	0	1.11869	4.27832	2.57249	0.55918	-0.789101	-2.83216	0.353214	-0.677023	-0.360004	-0.147411	0.377	0.366995	0	-0.0759284	3.11006	0.215401	-0.29127	0.696974	0	0	0	0
30	10.8287	0	-4.46724	-2.19599	-1.08329	0.430824	0.100745	0	2.34673	-0.196617	-0.097278	-0.694038	-3.81919	-0.321282	-0.292514	-1.27914	0.0353469	0.302605	-0.500445	0.18428	0.598263	0.758172	0.35291	-0.421128	-0.570431	0	0	0	0	0
31	-5.19842	-4.10763	4.51265	1.10359	0	0.287963	1.23429	-0.378969	8.20489	4.02288	-1.11368	-2.74843	-2.32925	0	-1.14287	-1.13119	0	0	-0.252211	-0.0774901	-0.40313	-0.859305	-0.171321	0	1.22901	-0.170605	-0.51075	0	0	0	0
32	8.72252	-8.10099	1.39947	2.24578	-0.214667	-0.642764	-0.213844	-0.213639	-0.713987	-2.5143	0	-2.12173	-0.298337	1.92555	-0.0655785	-3.83008	0	0	-0.197547	1.68185	0	-1.56581	-0.194956	0	0.928445	0	0	1.62803	2.35657	0	0	0
33	7.37991	-0.844501	-1.695	-0.352844	-0.442317	-0.162768	-0.132807	0.557571	2.38445	-0.210654	-0.380689	-0.65336	0.591345	-0.127877	-3.43392	-2.02528	0.260596	0	-0.150836	0	0	0.636077	0.126198	-0.36604	-0.0435084	0.251303	0.247455	0	-1.41251	0	0	0	0
34	10.2461	0	-1.41383	0.50845	-0.714334	0.604126	-0.364938	0.379909	2.16057	-0.441655	-0.201498	-1.8472	-2.25659	-0.0125277	-1.06009	-2.76526	0.0261118	0	0.438474	0.0702885	-1.95726	-0.480074	0.0401356	-0.428887	-0.0337163	-0.132606	-0.198999	-0.0579014	-0.106776	0	0	0	0	0
35	-1.97653	0	3.60427	0.447126	-0.771634	0.336304	0.0689175	-0.0647965	2.01764	-0.214865	-0.0480549	0.334502	-0.417143	0.159528	-0.472878	-1.99971	0	-0.0760767	0.233505	-0.0883131	-0.0534855	-1.70132	0.017899	-0.33121	-0.286301	0.0104958	0.330551	0.0812508	-0.0809676	0.00605423	0.935246	0	0	0	0
36	-2.37557	0	3.09633	-0.452951	-0.326617	0.2181	0.0394071	0.131409	0.718435	-0.215294	-0.395821	-0.410756	-0.184416	0.0757153	-0.153093	0.913548	0.0618279	0.0337021	-0.226316	0	0.539601	-0.519829	-0.132101	-0.237333	-0.214985	-0.085328	0	0.000921306	0.101411	0	0	0	0	0	0	0
37	-4.11008	0	3.81177	2.17342	-0.0427839	0	-0.0996167	-0.00393817	0.354853	-1.11842	0.0208388	-0.0726767	0.0717014	-0.14995	-0.303724	-0.0376581	-0.117412	-0.0505206	-0.160666	0.128768	0	0.378831	-0.139434	-0.26476	-0.860939	-0.0128506	0.100963	-0.0251419	0.00317461	-0.0851755	0.148511	0.156141	0.306775	0	0	0	0
38	-5.91295	0	8.04092	2.66142	0.111546	0.0537804	-0.149687	0.00189477	0.341266	-0.925752	-0.484363	-1.0024	-2.04094	-0.42343	0.141092	-0.776721	0.00403792	0.157544	-0.198652	0.0166499	0	0.449397	-0.0477815	-0.0510631	-0.293099	-0.121386	-0.0178644	-0.0303144	0.0145451	0.128864	0.0400566	0.0200364	0.152081	0.141278	0	0	0	0
39	-5.69645	-0.481786	6.36469	-0.32233	0.33647	0	0	0.077945	0	-0.0723207	-0.452791	-1.3573	-1.30794	-0.203548	0.543654	-0.162763	0.122685	0	-0.0316558	-0.276235	1.03707	0.398784	0	0.00902896	-0.153583	0.00294726	0.425912	-0.168642	-0.227775	0.250852	0	0.236113	0.476479	0.211398	0.421091	0	0	0	0
40	6.17958	0	2.97435	0.239914	-0.484778	0	0.0334326	0	0.391309	0.0183134	-0.227964	-1.97559	-2.69531	0.173869	-1.88244	-1.40221	-0.127902	0	0.188033	-0.48846	0.335627	-0.39669	0.130673	0.111823	-0.582423	-0.150428	0.13403	0	-0.150241	-0.120444	-0.150024	-0.116077	0.00157521	-0.299429	0	0.337878	0	0	0	0
41	-2.07176	0	3.19564	2.47536	-0.0921701	0.183631	-0.197976	-0.0950457	-0.319421	-1.31687	-0.121917	-1.51697	-2.35507	-0.482742	0.165877	0.90956	-0.0662439	-0.053614	0.216401	0.154075	0.627214	1.15164	-0.0566228	-0.435125	0.249974	0.0694137	0.235963	-0.0401186	0.0661248	-0.207185	-0.0191953	-0.0286179	0.0301932	0.0788655	0.0592639	0.087754	0.292714	-0.77298	0	0	0
42	12.0995	0	-1.24021	0.180618	-1.14563	0.0773228	-0.0508901	-0.517553	0	-1.81326	-1.03188	-2.40635	-0.166778	-0.0563511	-1.00098	-2.3562	0	-0.461122	-0.377404	-0.575211	0.645183	1.1917	-0.0485243	-0.480425	-0.256067	-0.285691	0.0615191	0.116021	0.531481	-0.479552	-0.172963	0.00682	-0.162728	-0.137156	0.0745509	0	0.331657	-0.093489	0	0	0	0
43	-7.02482	0	3.8752	5.22103	0.308168	0.0407123	-0.150171	0	-0.267616	-1.66848	-0.285983	0.170601	-1.02469	-0.376648	0.324309	0.69591	0.0252507	-0.0801574	-0.256971	0	1.11304	0.390551	-0.223612	0.0740758	-0.25499	-0.206606	0.144138	-0.0301963	-0.14174	-0.592393	0.0869842	-0.12054	0.0950691	0.0591937	-0.022034	0.0701983	-0.136457	0.169671	0	0	0	0	0
44	-4.09967	0	0.803508	1.06821	0.288298	0.316595	-0.240759	0.0272729	0	-0.231848	-0.0996439	-0.000306417	0.217299	-0.214065	-0.948209	0.161511	-0.0411684	-0.0630411	-0.603381	0.395247	1.03545	1.36742	0.137056	0.049744	0.0134123	0.0568603	0.0305021	-0.00034352	-0.299007	-0.274121	0.00807512	0.279706	0	0.063765	0.00265937	0.0421469	-0.191301	0.440232	0.285649	0.163411	0.0528329	0	0	0
45	-5.07247	0	2.74892	3.01873	-0.0452923	0.187465	0.120532	0	0.154369	-0.640562	-0.232618	0.0840199	-1.01002	-0.246972	-0.998982	0.389251	0.0182205	0.00353462	-0.625563	0	0.315704	2.11511	-0.377281	-0.105997	-0.525915	-0.131916	-0.279477	0.000903213	0.435607	-0.60937	-0.106497	0.141906	-0.00894523	0.156907	-0.0410728	-0.0258061	0.20474	0.204517	0.560129	0.112193	0.111999	0	0	0	0
46	-4.17665	0	0.491974	1.04129	-0.677198	-0.352768	0.0638364	0.168603	-0.284775	-0.436475	-0.151872	-0.452156	1.4042	0.0564789	0.512084	0.667417	0.0731235	0.112421	-0.392695	0.273018	1.75925	0.95516	0.44954	0.472485	-0.556521	-0.293287	0.436922	0.101042	-0.419699	-1.74432	-0.0924182	0.114478	-0.00510732	0.309347	0.0654245	-0.0276083	-0.00194018	0.159565	0	0.184172	0	0.175676	0.017987	0	0	0
47	-4.88302	0	-1.33988	-0.36029	-0.104045	0.078701	0.0224689	0.0607456	0	-0.159396	-0.113543	0.793523	1.62243	-0.248148	1.28066	0.609906	-0.0505599	0.0549073	0	-0.719049	1.26586	0.40429	0.55083	1.26921	0.671524	-0.168787	0.177443	0.0115224	-0.882647	-0.0571061	-0.159759	0.423047	-0.255335	-0.213785	-0.24752	-0.148419	0.200594	0.338774	0.318603	0.00262773	0.013354	0.133319	-0.193052	0	0	0	0
48	-4.78416	0	-0.118652	-0.170288	0.0886471	0.130969	0.127809	-0.179229	-0.100501	-0.649062	-0.457856	1.0379	1.91785	0.10125	0.427605	0.735776	0.0250889	0.0281562	0.694349	-0.219761	0.847301	0.0481799	0.0221377	-0.312743	0.297107	-0.0204906	0.754249	0.122356	0.0393846	-1.12102	-0.0369225	-0.0331717	0.192547	-0.519441	-0.220227	-0.156467	0.399202	0.132901	0.308207	0.132581	-0.0139468	0.0711592	0.0510675	0.403495	-0.0233299	0	0	0
49	-4.28583	0	0.489603	-0.0579493	-0.0545233	-0.000180911	0.0262333	0.120816	0	-0.595718	-0.135395	-0.112065	0.526889	0.192188	0.852794	1.47453	0.0348741	0.0238542	-0.0748662	0.0315625	1.79329	-2.9484	0.463718	1.35376	1.09605	0.141923	-0.245335	-0.00240159	-0.0701493	-1.47706	0.0111454	-0.046264	0.0780183	-0.812671	-0.0929816	0.00370613	0.395003	0.493449	0.242872	0.0785244	-0.034449	0.162128	0.100459	0.582546	0.276285	0	0	0	0
50	0	0	-0.252336	-0.397946	0.0404846	-0.270582	-0.000474536	0.124793	0.144033	-0.41472	-0.160313	-0.351056	-1.5688	0.336018	0.805979	1.37041	-0.0203395	0	-0.629506	0.0370611	0.298219	1.4623	0.296368	-0.0569007	0.213924	-0.1885	-0.197036	0.0553645	-0.570326	0.0899245	-0.167066	0.305322	0.152587	-0.587535	0.00672047	-0.253398	-0.0488901	-0.000658617	-0.14025	0.0170094	0.060683	0.075965	0.0274582	0.344964	0.011045	0	0	0	0
51	-1.5441	0	-0.17332	1.18637	0.423454	0.144426	-0.125576	0.0139838	-0.0130526	-1.05508	-0.176245	0.110663	-0.658757	-0.148851	0.231695	1.42153	0.0634293	0.0471697	0.154904	0	1.0318	-0.137938	0.408711	0.356359	0.124392	0.135574	-0.0106367	0.0431237	-0.203345	-1.0935	0.203094	-0.0683525	-0.170841	-0.917519	-0.421292	-0.0355174	0.0856605	0.092528	0.0900788	-0.00108716	-0.00211083	0.102335	0.00822049	0.376732	0.0125206	0.0362628	-0.119938	0.172045	0
52	-0.646417	0	0.252941	-0.132055	-0.142751	0.00727252	0.0731364	0.0400604	-0.11551	-0.65376	-0.239506	0.914126	0.846865	-0.250514	0.805254	0.759061	0	0.164186	-0.349236	-0.0579483	0.554254	0.482834	0.0434943	-0.079686	2.3733	0.0489989	-0.113632	0.233591	0.876765	-1.10705	-0.0381509	-0.673336	-0.00322439	-1.34037	-0.480001	-0.0146871	-1.17415	-0.42638	-1.21943	0.107578	-0.0120812	0	0.0180156	0.122484	-0.123685	0	0.184237	0.485096	0
53	-3.58401	0	0.270977	0.770044	0.0968056	0.275788	-0.0506524	0.00777505	0.047657	-0.641258	-0.0598684	0.800457	0.236179	-0.142887	1.14912	1.15812	-0.0446015	0.0797958	0.33148	0	0.144127	-0.273553	0.114344	0.568363	1.36829	0.167708	0.288295	-0.0209041	0.583002	0.537019	0.0632848	0.0420685	0.432558	-1.60557	0.0105319	-0.206018	-1.07837	-1.17143	-1.02359	-0.0309291	-0.0833368	-0.128162	0.0219041	0.210061	0.105977	0.0219585	0.122604	0.17062	0.0156399
54	-1.71963	0	-0.132228	-0.75412	-0.142327	0.119823	-0.107551	0.0356727	0	-0.318508	-0.210203	-0.0971721	-1.00143	0.0956839	-0.000787491	0.325864	-0.0471241	0.0608956	-0.0862654	-0.101454	0.36028	-0.0490202	0.0958289	0.669039	1.44996	-0.019931	0.486913	0.0909106	1.29741	0.967622	0.142002	0.262325	0.296649	-0.470997	0.0718861	-0.205907	-0.350513	-0.630244	-0.84201	-0.0277246	-0.0268676	-0.082122	0	0.0512282	0.0182609	0.0215805	0.105108	0.129445	0.0142997
55	1.0221	0	-0.519621	0.593528	0.0625302	0.0871784	-0.139141	0.012443	-0.539827	-0.50545	-0.430802	0.432972	-1.55182	0.0160956	0.410417	-1.06618	0.0973066	0.0272021	0.207506	0	1.47007	-1.01975	0.14343	-0.393831	0.82789	0.0278746	0.776211	0.105313	0.539749	0.898668	-0.29113	0.673887	-0.332259	-2.22597	0.191204	-0.44349	-1.32999	-0.890735	-2.39482	-0.128829	-0.426568	-0.0211507	0.0145269	0.00660342	-0.132593	0.040952	-0.0265062	0.403865	0
56	-4.74424	0	-0.65398	0.303088	0.380772	-0.326099	-0.139902	0.0557622	0.107746	-0.468082	-0.347793	0.662899	-0.836641	-0.0447469	0.789963	0.402902	0.0626472	0.118753	0.0372327	0.0192161	0.461341	0.41627	0.0694876	0.0788197	0.447244	0.0718759	0.0862397	0.000465888	1.37864	1.71723	0.00456003	0.264978	0.285812	-0.0263653	0.11254	0.148769	0.252901	0.0655534	-0.512798	-0.232676	-0.332264	-0.261063	-0.0232988	-0.297072	-0.0756185	-0.0115863	0.0412639	0.164296	0.0594625
57	-1.80263	0	-1.3877	-0.658688	-0.36561	0.244976	0.0662887	-0.393232	0.0771455	-0.989206	-0.757611	0.171113	-0.637434	-0.0789042	0.198188	0.686137	-0.0378682	0.0647814	-0.252881	0	0.732154	-1.54108	0	-0.634702	1.07332	-0.1712	1.20778	0.013892	0.561763	1.23706	0.22648	0.448495	1.05704	0.491863	0.0514048	0.441646	-0.163049	-0.0013457	0.440416	0.0292546	0.180587	0.202597	-0.0148376	-0.120374	-0.202151	-0.0697886	-0.0135417	-0.0425249	0.0282347
58	-7.44917	0	-0.759717	-2.09976	-0.461389	-0.331381	-0.155738	-0.198645	-0.0659918	-3.42876	-1.37612	1.43472	4.20648	0.582123	0.789775	0.609327	0.0680177	0.106891	-0.178106	0.25426	0.114261	-1.40549	0.310107	-0.0582658	1.07987	0.249051	0.996899	0.176619	1.98234	1.96934	0.237569	-0.186366	1.661	-0.19101	0.634179	0.311525	0.492652	0.204271	0.182121	-0.11741	0.00661847	-0.181483	-0.00921421	-0.463943	-0.174844	0.00722456	0.0477319	-0.166574	0.0430133
59	-5.43945	0	-1.43448	-0.527932	-0.0801867	-0.254872	-0.0190688	0.0948783	0	-2.35532	-0.961877	0.764499	2.70877	0.0113735	0.633755	0.590118	-0.0740972	0.00144197	0.120548	0	0.407131	-0.65956	0.0909975	0.455917	1.02528	0.491889	0.374591	-0.0611653	0.91188	2.01141	0.00096056	0.155495	1.17485	0.00405973	0.246076	0.168734	0.825457	0.263931	-0.490891	-0.0233339	-0.173078	-0.35649	0.0221409	-0.32521	-0.060213	0.000813907	-0.133384	-0.596234	-0.0475641
60	-4.4043	0	-1.40495	-0.821597	0.328278	-0.0705293	-0.0601752	0.0302856	-0.211727	-0.962693	-0.2961	0.681775	2.55265	0.0675607	-0.0268555	0.423121	0.00268202	0.0663846	-0.135833	0.00150402	0.0138414	-1.45884	0.0167292	0.765541	1.44314	0.349416	0.417546	-0.00580736	0.99663	1.46703	0.0626401	0.317184	0.957924	1.79806	0.271306	0.244248	0.490842	0.607651	1.3036	-0.222603	-0.212016	-0.919578	-0.0404449	-2.1367	-0.196742	-0.0129836	-0.0921462	-1.91063	-0.228749
61	-3.59606	0	-0.33827	-1.51803	0.147309	-0.0369868	-0.0470726	-0.165107	-0.236079	-1.26042	-0.67821	0.873941	2.22745	-0.263117	0.546969	-0.241335	-0.0354849	-0.121698	-0.0719691	0.159359	0.1003	-2.26987	0.110911	0.0886937	1.39733	0.0576144	0.0906825	0.0372513	0.686646	0.25509	0.134072	-0.160814	0.403399	-0.323209	0.348612	0.368434	0.595122	0.722472	0.0558513	0.0791029	-0.170211	0.12832	0.135569	0.145474	-0.0250637	0.0681888	0.221037	-0.592912	-0.02656
62	-4.93901	0	-1.52782	-1.83839	-0.299689	-0.0657937	-0.0107089	-0.00752244	0.0466326	-1.31374	-0.278901	0.575658	2.07647	0.165415	0.149966	0.349457	-0.0658545	0.154994	-0.00616278	0.0214749	0.322766	-1.34975	0.111737	0.966841	1.36716	0.140188	0.133988	0.0669113	0.545036	1.7339	0.0582589	0.431691	0.567939	0.160085	0.219949	0.309796	0.52271	0.00345381	0.820905	0.0433846	-0.270667	0.252098	0.0282339	-0.0413725	-0.0514841	-0.000989821	0.0350877	-1.08876	0.0203874
63	-1.39438	0	-0.666929	-1.17748	-0.149379	-0.0431571	-0.00924348	-0.13898	-0.179109	-0.351539	0.477458	0.289769	-0.126106	0.00905127	-0.5947	0.352851	0.0345511	0.111608	-0.20061	-0.140136	0.702658	-2.10163	0	0.581938	1.08222	-0.0855033	0.232823	0.090158	0.413047	0.260959	0.234606	0.438501	0.760524	-1.74938	0.26622	0.110931	0.604838	1.19793	0.979506	0.0917098	-0.0217851	0.169703	0.00717093	0.173589	-0.0961801	0.0508735	-0.264037	-0.776411	-0.0402147
64	-0.521672	0	-0.752492	-1.43968	-0.497267	-0.653204	-0.150645	0	0.959834	-1.19462	0.355265	0.483495	4.12562	0.148249	0.493671	1.43352	-0.0401244	0.0410868	-0.36327	-0.246838	0	-3.77716	-0.402817	-0.365606	1.19722	0.313241	0.777255	-0.00834686	0.792717	-0.062924	0.0793684	-0.456904	0.411834	-3.08251	-0.0343569	-0.0927486	0.979704	1.45501	1.90321	-0.0107633	-0.446233	0.0106627	0	-0.0644159	-0.2708	-0.0175507	-0.0547443	-0.25032	0.122161
65	-2.1116	0	-1.51204	0.0792944	0.0712598	-0.333017	0.101343	0.00679712	0	1.11059	0.88194	-0.209085	0.436242	0.276798	0.48284	1.81054	0.0522031	0.0322043	0.284891	0.0804687	1.26606	-5.61669	0.261276	0.253592	1.2386	0.162871	0.680019	-0.0104337	1.29403	-1.87232	0.132512	-0.63211	-0.0955301	-3.50904	0.113257	0.541408	1.13237	0.741943	0.837909	0.202474	0.113667	0.52727	0.0274575	0.538342	0.170842	0.128456	0.158243	0.19195	-0.20972
66	-3.10329	0	-0.781228	0.36007	0.191658	-0.0791789	-0.0526823	0.011919	-0.396749	0.336931	0.920483	-0.359212	-2.36159	0.00330464	-0.180523	-0.0992306	0.0592587	0	-0.0866125	0.013241	1.02301	-0.344717	0.424894	0.853532	1.12572	-0.114121	-0.326317	0.081184	-0.0893507	0.197756	0.0737617	0.224262	0.500439	-1.28951	0.182254	0.0924371	0.209933	0.134106	0.832881	0.317775	0.00106598	0.102927	0.00149008	0.137336	0.116374	0.170792	0.174792	0.384441	0.344897
67	16.4115	1.37422	-1.70432	0.295041	0	-1.71417	0	0	-2.03212	0.869774	1.77187	0.502178	-4.58447	0	0.0900279	-2.37423	0.782553	1.55214	0	0	-2.29532	2.96346	0.399595	-0.373029	-3.12525	0	-1.91785	0	-3.91204	-2.30451	0.609466	0	1.9555	-7.25556	-0.384571	0.181684	3.46107	0	-0.371522	0	-1.12677	-1.11573	0	-0.737804	0	0	0.726021	0.718757	0.539223
68	0.128771	0	-2.30234	-0.806398	-0.279262	-0.458097	-0.865646	-0.35703	0.581301	2.77723	1.35186	0.438409	1.69098	0.376899	0.113295	-0.609804	0.0986951	0.0313717	0.283941	-0.296609	0.933728	0.679618	-0.495508	-1.99432	-0.498644	0.329588	-0.582223	-0.203295	-1.89584	0.881286	-0.376395	0.337681	-0.524284	-3.43923	0	0.346267	-0.121645	0.405212	0.644529	0.121626	0.132992	0.270842	0.136368	0.870059	0.489273	-0.11971	0.0780055	-0.100001	0.0771072
69	-7.83633	0	2.45778	2.05976	0.705394	-0.0375044	-0.128294	-0.296749	-0.242967	0.0639208	0.559624	-0.397585	-3.63389	-0.459279	-0.553125	-0.177986	-0.0568002	0.0717422	-0.341632	-0.0689038	0.400364	3.37417	0.135298	0.41253	0.728915	-0.540985	-0.422995	0.077006	-0.0245857	-1.30076	0.308408	0.454132	1.08843	-1.00407	-0.0337349	-0.070712	0.0214862	0.967147	1.35716	0.0084021	0.0431201	0.161971	0.00181302	0.312389	0.0231801	0.0695292	-0.018869	0.255966	0.256533
70	2.59629	0	-0.0459138	0.644192	-0.309903	0.730503	0	-0.350618	0.418998	1.29911	1.1192	-1.08865	-3.95132	-0.471145	-0.588734	-2.15965	0.029552	0.179654	-0.196887	-0.551628	0.247952	1.27863	0.502623	-0.347668	0.268003	-0.0710196	-0.256483	-0.052864	0.689938	-0.710807	-0.0241905	0.663006	0.482672	-0.253265	-0.136832	-0.0911546	0.726131	0.717169	0.195812	0.0870045	-0.0727261	0.228554	0	0.150546	-0.0800818	0.0500998	-0.0945294	0.186739	0.632417
71	1.09885	0	1.72475	1.53554	0.185085	-0.0729	0.35513	-0.00464932	-0.878546	1.65909	0.265364	-0.823847	-6.83475	0.0102683	-1.82999	-2.7797	-0.0605238	0.324529	0.64067	-0.50508	0.639695	2.70353	0.297277	-0.502911	0.32202	0.0320014	0.883674	-0.0403647	0.0431637	-0.218018	0.152941	0.245417	0.881706	0.502804	-0.0331894	-0.182837	1.19047	1.00159	-0.269428	0	0	0.0283621	0	0.0114014	0.0890575	0	0.309519	1.21808	1.49433
72	1.61505	-0.816934	3.00241	0.671817	0.0827208	-0.355064	-0.00658584	-0.0538934	-0.0127375	0.506902	0.232165	-1.15345	-1.88299	-0.0441608	0.0810432	-0.882922	0.0575081	0.0354147	0.139586	0.0150862	0.784044	1.69956	0.205914	0.234662	-0.200534	-0.140739	0.294903	-0.0118039	0.192425	-0.578239	0.0564574	0.400158	0.36309	0.536206	-0.0246943	-0.0525111	0.336808	0.099954	-0.25257	-0.000976321	-0.025923	-0.0474062	0.0123729	0.0548726	0.0128935	0.0990972	0.120837	-0.117022	0.146002
73	-5.4416	0.730796	5.40549	2.41595	-0.200808	0.427138	0.154008	-0.0152402	-0.113507	-0.891528	0.332703	-1.93143	-7.25516	-0.301056	-1.00268	-0.793013	-0.0604869	0.120178	-0.581227	-0.0354511	0.290917	6.22178	1.10613	-1.82892	-1.08044	-0.771698	-1.39808	-0.0603283	-0.878721	-1.19837	0.310047	1.18828	1.13286	0.409348	-0.0295124	-0.191616	0.212764	-0.103773	-0.798678	0.139813	0.0698259	-0.0362695	0	-0.0724945	-0.025451	0	0.0139554	0.837468	0.656638
74	3.78384	0	1.39408	0.372357	0.237295	-0.0796213	-0.0490408	-0.100413	0.228251	-0.273268	0.416765	-1.07131	-3.7755	-0.238445	-1.04454	-1.63974	0.0168746	0.207306	-0.0239043	0.117596	1.26869	2.62063	0.402383	-0.306405	0.0933056	0.0330385	0.0188102	-0.00466205	0.112126	-0.417612	0.226317	0.42697	0.578952	0.592168	-0.0323899	0.0617158	0.179056	0.225409	-0.157161	0.0601053	-0.0354295	-0.10528	-0.0146525	0.0889094	0.0308396	0.0164959	0.106362	0.514674	0.21006
75	2.55769	0	1.5648	0.920166	-0.0411678	-0.486472	0	0.0904485	-0.433075	-0.280425	-0.247991	-0.689225	-3.01144	-0.390811	-0.789137	-1.37243	-0.00848484	0.0779964	0.185902	0	2.13405	4.34777	0.8223	-0.288758	0.118822	0.330034	-0.502765	0.163446	-0.382858	-0.17208	0.287263	0.0477862	0.310792	-0.738361	0.055806	0.0469919	0.257682	1.20655	-0.408943	-0.0442639	-0.0663814	-0.0212978	0.0446385	0.00613992	-0.0333058	0.00204528	0.0122204	-0.56407	0.225748
76	1.91953	-1.47036	3.99859	1.16342	0.111355	-0.370324	-0.108504	-0.0251096	0.311461	-0.319686	0.173633	-0.752726	-2.1433	-0.398728	-0.784695	-1.1702	0.158925	0.0640291	-0.28505	-0.0202836	0.497142	3.83033	0.176605	0.122642	0.287721	-0.0748439	-0.0230734	0.240428	-0.313141	-0.362968	0.106113	0.0832937	0.579664	0.430571	-0.141795	-0.186048	0.976577	0.181868	-0.00118931	-0.046436	0.0318822	-0.0115375	0	-0.244797	-0.0026577	0.180336	0.0703882	-1.35684	0.318743
77	-2.13074	-0.638292	2.47974	1.12826	0.109864	-0.224271	-0.135579	0.0813759	0.00471566	-0.513882	0.157342	-1.08898	-4.77709	-0.350105	-1.6807	-1.14991	0.00416062	0.136739	0.266694	-0.0619449	1.05164	5.58858	0.391521	1.23657	0.762824	-0.409824	-0.306583	0.0592867	-0.0842456	-0.498398	-0.0624446	0.310323	0.4848	1.25605	-0.265009	-0.104284	0.360377	0.305914	-0.296693	0.0199473	-0.00179086	-0.0147362	0	0.16938	-0.0137221	0.0131883	0.049327	-0.182382	0.0340602
78	-4.81988	0	3.82537	1.32321	-0.0653022	-0.171515	-0.0731562	0.135837	0.127654	-0.211981	0.0931551	-1.86248	-7.39148	-0.432738	-1.71899	-1.89039	0.0269348	0	-0.157216	-0.0850543	1.00415	5.53509	0.21593	-0.485629	-0.861012	-0.293182	-0.340915	0.055317	-0.145687	-0.705604	0.0743113	0.452187	0.389436	1.24313	-0.0652338	-0.141392	1.45711	0.269955	-0.553902	-0.0793931	-0.0555617	-0.0991326	-0.000690618	0.0815778	0.106442	0.0880308	0.124514	-0.302508	0.328108
79	-3.50937	0	2.05038	0.355367	0.30976	-0.185475	0.0358673	-0.052603	0	-0.411779	0.156542	-1.19156	-3.25053	0.0941777	0.0780694	-0.704188	0.0382108	0.132096	0.00804547	-0.0764393	0.96173	3.27677	0.0828023	0.171139	-0.276333	-0.317226	-0.457939	0.0222072	-0.0461119	-0.492193	-0.0013469	0.498491	0.780307	0.455626	0.0966108	-0.114211	0.536568	-0.026234	-0.280124	-0.0152081	-0.0457134	0.0181274	0.0168165	0.0946009	0.0191391	0.0772461	0.428088	0.718765	0.409459
80	-3.55274	0	1.34339	0.655831	0.417903	0.0743455	-0.0551162	-0.0632782	-0.0784663	-0.245152	0.0644246	-0.170946	-0.0457657	0.250102	0.769566	-0.00573024	-0.000804042	0.080971	0.120828	-0.0757779	0.611388	2.32344	0.200561	1.10955	0.563367	-0.149344	-0.0342086	-0.0367985	0.0825275	-0.290209	0.0997703	0.312499	0.855255	1.3062	-0.0205849	0.0498663	2.1363	0.505916	-0.00544052	0.00870101	-0.00855563	-0.00148898	0.00676979	0.153222	0.0400441	0.0596898	0.267758	0.187527	0.168865
81	-3.39084	0	1.6102	1.211	0.492172	-0.0232843	-0.0197584	-0.0363681	0	-0.319067	0.115836	0.215127	1.3386	0.090924	0.912488	0.781203	-0.0602825	-0.000182095	0.103349	-0.0661529	0.795203	2.2001	0.0847397	1.15746	0.530282	0.0192372	0.0812993	0.0281377	0.11698	0.240019	0.02693	0.39291	1.08234	0.831926	0.131	0.119371	1.48477	0.448587	0.0696921	0.0316763	-0.0721145	0.0419754	-0.00607472	0.274626	-0.00476679	0.0287664	0.400593	0.513962	0.0878995
82	-3.1123	0	2.14634	0.535672	0.501511	-0.0847176	-0.0342447	0.000702061	0.102165	-0.0379339	0.209534	0.609414	0.846397	0.314432	1.31348	0.854158	0.0372162	0.177357	0.121545	0.125668	0.609927	2.30793	0.0390763	0.95625	0.638893	-0.0504716	0.170649	0.0181199	0.303491	0.238758	0.106729	0.412001	0.904812	0.974593	0.0977553	0.11775	1.64027	0.651211	0.0672719	0.0393312	-0.00910556	-0.0404404	0	0.158627	-0.0455992	0.183419	0.451179	0.22274	0.123068
83	-9.48283	-5.25335	0	3.70869	-0.515885	-2.01385	-0.498506	0.0820743	2.48279	0.949857	0	-0.833145	-1.26294	0	2.34464	1.42798	0	0.87682	0.86647	0	1.40931	3.06766	0.413349	1.27099	1.20833	-0.775963	-1.12991	0	0.803151	-1.08991	0.378469	0.021713	1.84733	1.97595	0	1.07107	0.963979	-0.385738	-0.31501	0	0	0	0	0	-0.00135699	0	0.310682	-0.226616	-0.339678
84	-3.23869	-2.22639	0.885651	2.48908	2.15595	0	0.0375306	0.919867	-0.00731008	0.501572	0.261641	0.344987	0.183366	0.0178523	1.48329	2.86599	0.400802	0.200122	0.793819	0	-1.11597	2.76813	-0.332315	0.0856455	-1.0042	1.30469	-0.555921	0.00156731	0.789588	-0.990714	0	-0.143688	0.559148	2.14579	0.525351	-0.366054	0.300568	1.67151	0.484973	-0.179335	-0.174097	-0.0134151	0.168948	0.777742	0.501739	0.166988	0.465205	0.251924	0.151632
85	1.67128	0	2.68379	2.92715	-0.283133	0.21067	0	0	-0.131367	0.406077	0.645914	-0.226234	-0.943253	-0.430218	1.22905	0.817577	0.0905788	0.0903994	0.378945	-0.302679	0.239361	-0.834987	0	2.08629	1.63059	0.0839004	-0.928861	0.240004	-0.664991	0.314739	0.235527	0.298368	0.840594	1.81558	-0.0374507	-0.17767	0.684311	0.915845	-0.907178	0.109681	0	0.321129	-0.134467	0	0.0172126	0.339958	-0.388614	0.11363	0
86	0	-4.55631	6.72827	-1.79414	1.09335	0	-0.268546	0	1.05363	-1.69714	0.799424	-1.23579	0.772366	0.4366	-0.804659	-0.350209	-0.4537	-0.226386	0.290603	-0.390523	3.07745	3.7463	-0.362544	-1.11995	0.10351	0.79147	-0.949336	-0.189626	1.48875	-0.308929	0.204695	0.143036	1.05179	3.52586	0.108653	-0.356618	2.32264	2.50065	-1.20859	0	0.179147	0.351803	0	0.701478	0.457877	0.00352602	0.770787	-0.370685	-0.0497475
87	0	0	8.21188	-1.71306	0.9131	1.19783	0	-0.307119	-2.19985	3.05606	-0.598857	-0.618281	-3.70122	-0.834266	2.19156	-1.92198	0.529315	-0.265348	-0.570685	0	0.579886	0.39905	0.944072	-0.836883	-1.3807	-0.18511	-1.81004	0	-0.573712	0.268283	0	-0.116089	3.03893	2.79826	0	0.689224	1.42291	3.78051	-1.3654	0.652648	0	-0.209549	0	0.450492	0	0	1.10173	3.33102	0
88	0.881056	2.62664	1.59007	3.3744	-0.856623	1.78477	-0.242364	0.11921	-0.242047	1.44918	0.203767	-1.47147	1.80914	-0.222812	-1.49259	0.873839	0.18015	0	-0.286126	-0.142138	0	1.30768	2.45432	0.389363	-2.50876	-0.586908	-1.34209	-0.362123	-1.3853	-0.389145	0.333474	-0.212439	0.493574	1.47854	-0.675964	0.815461	3.06792	0.339046	-1.83833	0	0	-0.00686053	0	0	-0.0183676	0.0170872	-0.327615	0.507757	0
89	4.19826	0	1.93952	1.51332	1.64966	-0.445581	-0.0991415	0.128045	-1.08204	0.224654	-0.0478613	0.595393	-3.92607	0.285763	4.45652	-2.26195	0.209631	0.336415	0.0526535	0.241197	-0.806017	3.99821	0.948028	3.20566	1.83969	0.628435	1.24634	0	-0.594557	0.0724563	0.285452	0.0965686	1.59432	-3.17802	0.238429	-0.54838	3.34701	1.23376	-0.804594	-0.0973134	-0.388719	-0.290979	0.258761	0	0.222291	-0.166622	0.312976	0.540854	0.0902408
90	0	-3.02978	6.55853	-2.03557	-0.86152	0	-0.201593	-0.201322	-0.252742	0.0181089	0.193456	1.04559	-0.973639	-0.828313	0.0983157	1.04491	0	0.478172	1.49468	0.483905	-0.259186	3.18669	0.158487	-0.364996	-1.49594	1.60042	0.480978	0	0.619588	-0.470034	0.726585	-0.437619	0.895077	1.69788	-0.0370702	0.105266	2.13769	-0.422388	0.672075	0	0.44119	0.566193	0	0.578159	-0.0933201	0	0	2.34517	-0.0492931
91	-4.05098	0	2.23753	0.0192287	0.271517	1.21804	0.302307	0.101537	0.499018	-0.180577	-0.101476	-0.237309	1.09086	-0.089826	0.958558	-1.92867	0.0206661	0.00147789	-0.882286	-0.538524	1.13413	0.835198	0.213704	0.442943	2.06155	0.98006	1.11547	0.193781	0.00724377	0.25339	0.248956	0.742324	1.01338	4.39542	0.24891	0.687879	1.50691	0.199482	-1.38537	0.308079	0.39004	0.0794448	-0.082653	0.799222	0.0902457	0.0957293	0.484777	1.25416	0.193785
92	-2.67373	0	2.01792	1.38657	0.682192	0.117456	-0.00019328	0.307081	0.390223	0.00190079	0.888234	0.0230279	0.171867	-0.0588818	-0.341586	1.33842	-0.0646688	0.400206	0.415744	0.21889	0.51333	0.629051	0.662235	-0.0953484	0.998559	-0.327708	-0.327372	0.0160715	0.721247	0.261032	0.0491225	0.958835	-0.00589691	0.252651	-0.0405747	0.423678	0.941446	0.0845393	-0.279652	0.348111	0.1759	0.396688	0	0	0.164008	0	0.519577	0.192668	0.351168
93	2.91369	0	3.82582	1.81676	0.590969	0.486129	0.0765111	0.314985	-0.282783	-0.500079	0.292593	-0.0841924	0.997863	0.0951549	1.52105	0.600613	0.140843	-0.546331	0.632286	0.140944	0.738525	1.00189	0	0.184559	1.11953	0.143403	-0.382276	0.274676	1.4574	-0.920765	0.45491	0.985698	-0.294177	1.71216	0.27634	0.090079	1.31527	1.48928	-0.533206	0.365445	-0.080843	-0.0892678	0	-0.0950348	0	-0.260705	0.247786	-0.730971	0.335392
94	-2.50357	0	2.58778	1.22133	0.183424	-0.290768	0	0.0316737	-0.81585	-0.313269	0.100229	-0.501828	1.22949	0.566329	2.10316	2.31711	0.0887625	-0.0134606	0.172371	-0.0142471	0.507405	0.923842	0.422442	0.369844	1.271	-0.581657	0.27951	0.0914787	0.340788	-0.697414	0.42772	0.1939	1.69828	2.43264	-0.283484	0.410929	2.60995	2.71821	-0.0473939	0.256665	0.358665	0.0573093	-0.0796837	0.0945847	0	-0.065552	0.374543	0.660538	0.230346
95	-4.23957	-0.434173	2.38166	2.75734	0.44365	0.218945	-0.036898	0.0488281	0.0443785	-0.133771	-0.0993099	-0.943026	-1.28883	1.08286	2.4697	0.432346	0.212752	0	0	-0.290422	0.214596	2.54329	0.0511377	-0.723092	0.0844746	0.190274	-0.74114	-0.211872	-0.110855	0.350246	0.670842	0.0373854	1.02841	2.37906	0.874958	0.549456	2.82994	1.15431	-0.484005	0.281282	-0.166956	0.176296	-0.176971	0.503927	0.0294509	-0.205388	0.520535	0.917166	0
96	-0.77935	0	1.25971	0.89738	0.502551	-0.310498	-0.0752787	0.0979362	-0.651494	-0.545552	0.215122	0.705898	2.29186	0.0123323	0.767578	0.763988	-0.024196	0.147875	-0.359011	-0.0127736	0.530318	-0.0770585	-0.245131	-0.611567	0.752055	0.288477	1.45057	0.0850107	0.582299	0.18841	0.568001	0.487051	1.63428	3.10704	0.42511	0.0674487	3.01924	1.23445	1.0895	0.211231	0.290879	0.0856627	0	-0.139259	-0.00224283	0.0287164	0.34064	0	0.38519
97	6.54894	0	1.3943	-0.087853	0.454198	-0.453947	0.0826963	0.22362	-0.922117	-0.367215	0.305935	0.306588	1.6858	0.171371	1.06629	-0.0555909	0.124376	-0.154294	0.268137	-0.337168	-0.353114	3.33438	0.301093	-1.00495	0.93533	0.118356	0.94645	-0.184469	0.00779876	0.0867955	0.639216	-0.0825839	1.08937	3.83231	0.320825	0.365003	1.59141	0.59428	0.73528	-0.17835	0.242079	-0.0245672	-0.0311224	-0.0158725	0.162179	0.0582524	-0.217173	0.673122	0.0628104
98	-2.73726	0	0.830666	1.53544	0.960889	0.0726268	0.111937	0.0708212	-0.481691	0.499757	0.167555	1.11573	2.31271	0.160514	1.72419	0.179613	0.072212	0.0628951	0.0974685	0.319676	0.545147	0.426642	0.119475	0.906225	0.312374	-0.0575703	0.329691	-0.022103	1.0841	0.301046	0.815559	0.574044	0.219784	2.31364	0.607843	0.294716	2.28471	0.711322	0.115169	0.211623	-0.0597352	0.236251	0	-0.449912	0.0209429	0	0.511581	1.08554	0.345214
99	-6.14021	0	4.08379	0.954301	0.212471	-0.193118	0.235259	-0.291043	-0.415877	0.313358	0.315471	1.10638	-1.59025	0.833071	3.42842	1.36672	0.0553946	0	0.420659	0.0253361	0.706324	-2.59076	0.730055	-1.31831	-0.637401	0.0856976	1.04485	0.231527	-0.0669	1.38243	0.115784	0.280275	1.91519	1.69456	0.607604	0.175429	3.5343	0.578616	-1.09255	0.493909	-0.0628714	0.000376263	0	-0.477166	-0.389345	-0.00327481	-0.153175	-0.648986	-0.137483
100	-4.63607	0	1.71145	1.7617	1.07921	0.395772	0.0923887	0.0438429	-0.472067	-0.432059	0.609562	1.5302	0.486615	0.269167	0.768822	1.36639	0.170978	0.069914	0	-0.186875	0.898029	0.652971	0.191691	1.07828	-0.154499	0.0685553	0.319671	-0.10844	-0.3909	-0.444069	0.420174	0.755952	0.840412	2.23656	-0.15041	0.81978	1.85848	1.6458	0.138961	0.539027	0.0412331	-0.0557429	0.05858	0.0440805	0.217515	-0.153727	0	1.05615	-0.115677
101	-8.44086	0	-1.13516	0.595772	-0.143279	0.552639	0	0	0	0.132158	1.0965	1.8873	0.71427	0.303322	1.19482	1.91984	-0.142456	-0.284486	-0.119786	0	0	1.58615	0	0.441763	5.51393	-0.311877	0.736723	0.430706	-1.24344	-1.44187	0.195384	-0.207641	1.42808	5.14277	-1.08009	0.82346	1.9967	0.145025	0.968903	0.160839	0	-0.0990679	0.184922	0	0	0	0	-0.352079	0
102	-3.94116	0	-0.367383	1.11269	-0.208736	-0.187252	0.167992	-0.192278	0.805596	-0.60199	0	0.107967	2.43365	0.117399	0.687726	0.15547	-0.138235	-0.0463671	-0.212251	-0.0823269	3.11405	2.08343	0	-0.0361888	1.89015	0.216142	-1.17915	-0.106857	0.0267669	-0.373983	0.0249554	1.36212	1.94091	-1.57198	0.399506	0.215543	2.84302	-0.434917	-0.109874	0.227505	0.562045	-0.548516	0	-0.217403	-0.0211957	0.0533798	0.870912	-0.0491165	-0.255835
103	15.3688	0	-2.99866	-2.833	1.51848	-0.488656	-0.243691	-0.243267	-0.0371059	0.0860695	1.14895	-2.57487	-0.0122925	0.538977	-1.93888	-2.10258	0.513144	0	0	0.240384	0.730234	-1.21288	0.443708	0.140556	3.57846	0.996656	1.8549	0.0683657	-0.035945	0.667981	0.829343	0	3.19007	1.28182	0.653584	-0.149194	2.25757	0.900252	-0.275399	0	0.711581	0.582407	0	0	0	-0.282037	-0.220523	-0.265258	-0.422236
104	6.2136	1.16337	0.80002	4.68868	0.460623	-0.74205	0	0	0.178042	0.241373	-0.578063	0.224671	3.12593	0.23497	1.31927	0.100713	0	0	-0.105963	-0.470289	0.992097	-0.370719	0.370054	2.47374	-0.35696	0.217695	0.0867722	0	0.849295	-0.506917	0.319914	0.081852	0.0365971	0.947866	0.723488	-0.091074	2.34459	-0.0935805	-1.54678	-0.0983137	0.312589	0.506993	0	0	0.322339	0.208696	-0.244309	1.24348	0.161889
105	-2.12728	0.269863	-2.17261	0	-0.569682	0.375934	0	-0.246675	-0.102368	-1.18515	-0.482747	-1.97633	1.59835	0.719355	-1.82365	1.65012	-0.640039	0	-0.581153	-1.20717	-2.33643	-3.63313	0.69527	2.94959	-0.827105	-0.092752	-0.000722641	-0.249704	1.14142	-1.1107	0.326364	0.119632	0.207994	6.07324	0.203978	0.297068	2.18078	1.14283	-1.47781	0.125106	0.406438	0	0	-0.012528	0.420988	-0.156029	0.42608	1.16506	0.747455
106	0	0	4.75064	-0.917535	0.723666	-0.338915	-0.417512	0	0	-0.278365	2.21959	4.05173	0.11051	0	0.729007	-2.90598	0	0	-0.166864	0.969837	-0.200707	2.58967	-0.938918	3.06092	0	-0.651187	0	0	-1.18388	0.744697	0	0	-0.153985	4.07727	0.521319	1.62115	-0.103452	1.30563	0.810467	0	0	-1.13569	0	-0.460234	0.191246	0	0.230744	-1.81167	-0.316271
107	0.286461	4.84035	0.537363	-2.23605	-1.21429	0.579736	-0.34336	-0.171368	2.09764	-0.282396	-0.00611568	-0.921207	1.39076	-0.150133	-1.01098	-1.90717	0.511608	-0.131793	0.0921524	-0.403015	0.462392	-0.456656	0	0.725245	-1.55679	0.270955	0.336756	0	-0.638831	1.1575	-0.23676	0.164786	0.345794	3.09423	0.144742	0.82375	-0.820905	2.40684	-1.27588	-0.107292	0.393712	0.046403	0	0.455161	0.068045	0	0	1.40956	0.575986
108	-0.281657	0	-0.759475	1.43394	0.0172534	0.501834	-0.146976	0	1.06879	0	-0.476993	-2.16282	4.72397	0.729471	2.61022	1.62931	-0.14315	0	0.00532023	0.0377451	0	1.03202	0.459438	1.3433	-1.93708	0.0855906	2.10398	0	0.956682	2.16619	0.454605	0.633159	1.05746	4.11418	-0.691175	-0.459062	0.50256	1.81349	0.562465	-0.108334	0	0.23415	0	0.898488	0.0901489	0	0	0	0
109	15.6143	0	1.05835	2.03748	-0.0842711	-0.135497	0	-0.510306	1.22923	-1.09206	-0.496359	-1.1547	-2.91784	0.307916	-2.42853	-2.23073	0	0.377424	1.46821	0	0	3.44787	1.12784	-0.018628	0	0.667718	0.575325	1.55109	0.842441	2.36749	0	1.07577	0.289215	-2.9729	0.469022	0.679123	-1.13736	0.670697	1.38985	-0.172189	-0.171998	-0.514844	0	1.22394	0.321262	0.176641	0.351613	-1.2336	1.658
110	2.40631	0	0.0338809	1.81138	0.874892	-0.044232	0.161284	-0.0728915	0.163835	0.117302	0.00705104	-1.05428	0.737695	1.16898	0.636571	0.818874	-0.0172199	-0.0195142	-0.45405	-0.371543	-1.26039	0.951401	0.121902	0.384241	1.78167	-0.356857	0.943067	0	-0.883615	0.312829	0.664599	-0.036565	1.55895	1.86594	0.232807	-0.395111	2.07244	1.4145	-0.204918	0.431818	-0.0699562	-0.326326	0.00738365	0.161298	-0.37366	-0.0967493	0.293678	0.516463	0.2658
111	-2.09867	0	1.9643	1.0406	1.55883	-0.635455	0	0	0.112508	0.461274	-0.938307	0.0592186	-2.28488	0.322897	-0.706415	0.796148	-0.535776	0.709541	0	-0.798683	0	3.08232	-0.845526	0.917565	1.16083	-0.687726	-2.41006	0	0.263351	-0.922664	-0.227188	1.31307	-0.520468	0.652691	0.854416	1.00104	-0.445132	0.319296	-0.578015	-0.0845187	0.322139	0.686284	0	0	-0.402909	-0.737753	0	-1.09089	0.801013
112	0.346195	0	-0.822283	0.570134	1.37579	0.215089	-0.387955	0.586811	-1.16421	-0.220237	0	1.88032	-5.92345	-0.337838	3.49882	0.63767	0	0	1.06474	0.405498	1.11462	2.78639	1.32602	3.81473	-1.79659	-0.0551345	-1.19631	0	0.250409	-1.24995	-0.110888	-0.340521	2.64579	4.19102	0.941899	-0.248334	0.0642412	-0.129741	-0.000269487	-0.252722	-0.504141	0.196291	0	-0.963449	0	1.05837	0	1.29138	0.843941
113	-4.0214	0	6.06599	-1.19856	0.156254	-0.156095	0.534867	0	0.254061	-0.323008	0.68281	-1.12065	0.948635	0.171388	1.04666	-1.04249	1.16153	0.654705	0.557075	-0.233413	0	2.78325	0	1.06128	-0.642182	0.258134	0.528749	0.220882	1.04569	-0.148979	0.474599	0.556505	1.43269	-0.255018	0.288592	-0.279063	2.19083	0.838103	0.592154	0.121758	0.168532	0.229124	0	-0.372799	0.0328242	0.356417	0.869413	1.55765	0.502093
114	10.0683	-3.10573	-3.26828	-2.05156	0.172079	-0.281243	0.957589	0	0	-1.09119	-0.511979	-0.375507	-1.07326	-1.18844	2.53186	1.03905	-0.226291	0.416962	1.67646	-0.454153	1.51819	-1.67097	-0.897953	-0.356665	-2.4313	-0.401267	-0.207927	0	0.169286	0.878227	0.898137	0.368687	-0.0996718	-0.829136	0.200834	-0.00612533	2.50335	-0.812595	-0.689156	0.669464	-0.164247	-0.321084	0	-0.102371	0	0	-1.53085	2.08468	-0.127377
115	-1.80457	0	-0.784576	1.78882	0.561373	0	-0.20029	0.281033	0.118483	0.0658513	1.52065	1.1161	-1.14607	0.492892	1.05058	-0.137321	-0.352823	0.521273	0	-0.384282	2.24222	2.07322	0.646341	-0.00612941	0.464129	0.126968	0.820004	0.444951	0.414863	-1.49581	0.177466	0.231871	-0.144555	0.382433	-0.158421	-0.283446	2.71176	1.04117	-0.45904	-0.274382	0.124244	0.932413	0	1.41626	0.0136229	0.134184	0.39337	1.5516	0.665987
116	1.40354	0	-0.327898	0.580243	0.545871	-0.349548	0.0674822	-0.0478158	-0.233226	0.604728	-0.353991	-0.377559	2.25876	0.156464	-1.44019	0.413678	0.155185	0	-0.0971464	0	-0.0259561	0.476023	0.470827	1.1547	-0.213139	0.374009	0.804768	0.278231	-0.201389	-0.512875	0.277249	1.22158	0.881492	2.89102	0.387687	-0.274696	2.0792	1.81137	-1.44382	-0.0231536	-0.0366658	0.232105	-0.097194	-0.554596	0	0.30745	0.184352	1.58926	0.0150625
117	-7.2536	0	3.50449	0.0384908	-0.780023	-0.00713935	0	0	0.375452	0.412633	-0.00552197	-0.443968	0.793905	0.572801	0.0562074	-1.71298	0.169907	0	-0.580059	-0.152538	1.45767	1.49678	0.151005	0.773511	2.89587	0.185903	-0.129825	0.146755	-0.0208692	0.764339	0.109978	1.23446	0.571735	1.92474	-0.0701613	0.0312133	0.0486605	-0.578603	0.706224	-0.0900473	-0.359625	0.561207	0.130443	0	-0.352952	0.633255	0.657558	0.139307	0.0189821
118	-7.43545	0	0.526728	2.23639	1.49562	0.0507727	-0.1383	0	0.770802	-0.541229	0.440448	-1.85125	1.66664	0.18494	-0.265205	2.03755	0.0268615	-0.154414	0	-0.107542	-0.280894	2.76226	-0.0422343	1.864	-0.166911	0.692265	1.4882	-0.212072	-0.935718	0.857135	0.301748	0.937663	0.467551	0.0408041	-0.206266	0.265554	2.88886	0.806436	-1.26186	-0.163995	0.115181	-0.0273961	-0.0926193	0	-0.438922	-0.358746	0.527867	0.77164	0.394271
119	-7.11038	0	2.63413	0.283827	0.551026	-0.17287	0.14749	0	-1.85304	-0.45024	-0.167377	2.21628	0.876125	0.391656	0.512604	0.273807	-0.0376469	0.163821	-0.375875	0.0247103	1.05065	2.39397	0.739455	1.11135	1.61993	0.32204	1.28992	0.128406	0.918059	0.508242	0.403718	-0.115963	0.899155	2.54912	0.313131	-0.5545	1.9002	0.11819	0.798511	0.30211	0.0669887	0.00710806	0	0	-0.199141	-0.184316	0.507064	0.907161	0.224234
120	-9.23072	0	3.37451	-3.38338	-0.376968	-0.0230676	0	0.00991565	-1.099	0.38944	0.756721	-1.10819	4.08536	-0.80842	4.473	-0.0647404	0	-0.307547	0.276322	0.0963341	-1.43003	2.69718	0	1.33465	-0.787944	-0.559113	1.38379	-0.155564	1.25276	1.80028	0.951864	0	-0.102756	1.19161	0.00684957	0.259926	3.93605	0.630253	-0.321948	0	-0.241447	-0.119768	0	-0.491184	-0.164796	-0.392617	0.224872	-0.0762673	-0.642461
121	0	0	1.49274	0	0.743576	0	0.842652	0	2.57535	-0.948259	0.590585	0.586307	0.67162	-0.357739	1.42256	-0.448052	0	0	0.380459	-0.829355	-0.374701	-0.158353	0.193628	0.675376	-2.57371	0.44313	-2.19471	0.306086	-0.698058	2.11858	-0.690767	-1.16777	-1.03107	0.863516	0	1.23369	2.23463	-1.08243	-0.32598	0.273028	0	-0.179782	0	0	-0.543057	-0.608192	0	-0.178441	-0.0826383
122	-4.09282	-1.3652	4.41552	-1.91245	-0.076018	0.165336	0	0	0.0657146	1.44505	-0.762059	-0.105066	-0.610156	0.308657	2.66037	1.8773	0.351796	0	-0.0360287	-0.384725	0.387714	0.0975834	0	1.53089	1.23072	0	-0.147008	-0.762457	0.65069	-2.98346	0.827992	0	-0.727121	-1.34116	0.122759	0	2.59765	2.34241	1.12542	0.279505	-0.335033	0.66067	0.277248	2.91591	0.447556	-0.239399	1.3064	1.93626	0.591294
123	6.35548	-2.79342	0.317477	1.01396	1.18189	-0.955487	0	-0.17212	-1.27177	-0.682282	0.106551	2.34555	-0.428322	0.22801	0.825502	1.29298	0.195406	0.15334	-0.111935	0	-0.224173	0.709316	0.30109	1.53828	0.85918	-1.82847	-0.945611	0.043563	0.138402	0.749508	0.670039	-0.260824	2.30645	1.3097	0.471749	0	0.698062	-0.979502	0.0332102	-0.267925	0	0	0	-2.47863	0	-0.0363907	-0.83493	1.81271	0.693699
124	-2.528	0	-2.13481	7.02829	-0.854877	0.0405001	0	0	-0.00669595	-0.844088	0	-1.17048	0.711115	1.01411	-0.000743776	1.62318	0	0	-0.861626	0	0.58056	4.02023	0	-5.78264	-0.226676	1.11912	-0.734866	0	-1.06631	0.257498	0.222391	1.80174	1.13174	3.13168	-0.942606	-1.1253	2.04021	1.32932	-0.441833	0	0.95163	-1.08856	0	-1.07974	0	0.624386	0.330319	1.10638	-0.0139438
125	0	-3.32375	1.8114	0.787437	-1.19219	0.476922	0	0	-0.540265	0	0.459096	3.2768	6.3588	3.25395	-8.43696	-0.233363	0.682269	1.35377	0	0.625185	-4.22	0	0	0.492425	3.09876	-0.735867	0.484317	0	0	0.204146	0.599569	1.78211	-0.294369	-0.387725	0	0	1.68116	0	-1.64811	0	0	0	0	0	0	0	0.457942	-2.50032	0.222319
126	-9.29284	-0.618457	-3.58495	10.8811	3.16652	-0.815533	0	1.55575	-0.890926	-0.0263317	-0.025977	-0.776565	-1.58833	0.752674	3.64764	1.15368	0	0	-0.0811627	-0.0834112	1.62535	4.12333	0	-1.83242	-1.55209	0	-0.44527	0	0	-3.50077	-0.573131	1.83287	2.36095	-1.92016	-1.0534	0.0823892	-0.634445	-1.11285	0	-0.491432	0	2.57033	0	0	0	0.570319	0	3.46304	-0.944124
127	-23.6099	0.0801009	4.749	0	0	0	0	0	1.09306	0	0	3.73985	-2.02897	0	0.0171973	6.82682	0	0	0	0	0	-1.56217	0	0	4.63168	-1.41756	8.31487	0	0	-1.39247	0	2.62631	1.18418	3.57588	-2.53803	0	-2.45871	1.31717	2.2568	0	0	0	0	3.20275	-2.15553	0	1.02874	-0.770044	2.04264
128	6.90531	-6.77502	-1.11063	-0.288678	-2.11448	2.96391	0	0	-1.97598	-2.01725	0	1.90953	-3.84535	0.904148	-3.94326	4.53792	0	0	-1.73761	0.833465	-1.70387	-2.20923	-3.07914	-3.26971	2.91169	0.198079	2.39562	-1.20026	-1.97934	0	0	0.173449	-1.31953	2.2409	0.682329	0.155451	-2.75982	3.49538	-1.19385	0	0	-1.17783	0	0	-1.01724	0.286238	2.5007	0.624365	0.121822
129	-48.6801	-1.86793	-3.03495	0.7039	-1.38292	0	0	0.813484	-2.80794	1.59018	0	1.57437	-4.59738	0.755239	3.72304	3.94719	0	0	0	-4.126	-1.34166	5.20093	0	0.318259	1.26501	0.647127	0.64449	0	0	1.26578	0	0	1.87989	0.430668	-1.12064	0.609721	2.00947	-1.22501	1.15071	0	0	0.572233	0	0	-3.02255	0.556142	0	8.08444	0
130	-3.25315	-3.69078	2.25479	3.97358	1.74703	2.12073	0	0	0.650282	0	0	1.65919	6.13261	0	6.09301	-2.36344	0.729714	0	0	0.29384	0.580873	-2.97795	-1.98532	1.22592	-9.3671	0.676523	1.34386	0	2.88493	0.689421	0	0.226525	1.49956	1.06211	1.24788	1.23748	-0.625417	2.36652	-3.13378	0	0	0	0	0.653722	0	0	2.59802	3.4639	-3.21023
131	-6.8967	0	1.57522	2.73863	0.722218	0.351143	0.108926	0	-2.09055	1.08946	0.901726	2.23635	-3.19033	0.418314	-2.60339	0.930152	0.208489	0.0774721	0.125192	0	0.561795	-0.55244	0.271005	0.800276	-0.358927	-1.06042	1.59342	0.123746	-1.12486	0.917698	0.477749	-2.91084	-0.583406	2.60285	-1.21362	0.294509	-1.31048	0.0938352	-1.80989	0.189142	0.112952	-1.15754	0	0	0	0.204407	-0.589782	-0.296026	-1.12755
132	-0.266321	0	1.32352	0	0.778009	0.773446	0.0785044	0	0	1.52455	0	2.25428	2.9938	0	2.95841	3.45532	0	0.67454	0	0.0263777	2.62441	-8.93053	0	1.27879	0	0	0	0	0	1.85018	0.609111	0	0.60631	5.33489	0.57966	0.271508	1.71637	2.25428	-8.00786	1.65879	0	0	0	4.01433	0	0.520207	-0.759277	0.336505	1.50712
133
134
135
136
137
138
139
140
141
142
143
144
145
[truncated: 96 more columns]

## Sheet: S3E, G13 Trace
Transcript Length	10 mM NaF		0 mM NaF
	4xBio	Gln111 Rep1	4xBio	Gln111 Rep1
20	0	0.54183	4.15096	0.968584
21	2.07297	1.93848	0	1.35174
22	2.18919	0.74648	0	1.88325
23	0.964611	1.41273	0	3.76984
24	0	1.4901	1.92368	3.76305
25	0	2.7062	0	2.57772
26	0	1.51721	0	2.64389
27	3.37583	3.17031	3.4901	6.66797
28	0	4.62613	0	2.69775
29	0	1.37003	0	2.83216
30	0.703344	0.422553	0.600771	4.41996
31	0.660191	2.09965	0	2.32925
32	0.892374	1.52399	1.81296	2.1113
33	2.15396	2.97259	2.78818	2.19683
34	3.62729	3.31337	2.41321	4.6698
35	4.49694	1.55329	2.89033	3.30747
36	4.66178	4.28241	3.28241	3.46682
37	3.61778	4.1376	4.77829	4.70659
38	3.83781	3.13546	4.06931	6.11024
39	4.51164	3.40022	3.48906	4.797
40	3.83706	5.35244	3.80997	6.50528
41	7.30239	8.52374	6.16091	8.51598
42	6.68879	9.80663	6.20668	6.37346
43	6.27959	7.017	3.88643	4.91112
44	7.28838	7.55643	6.38606	6.16876
45	8.49191	8.99064	5.59935	6.60938
46	7.30636	7.77409	6.56384	5.15964
47	10.7773	8.82815	7.56112	5.93869
48	11.1972	8.60708	9.3866	7.46875
49	10.6868	8.1191	8.35013	7.82324
50	13.0768	11.1068	10.535	12.1038
51	12.3482	11.579	10.6864	11.3452
52	11.1366	9.99388	9.03739	8.19052
53	13.0636	9.23827	11.7111	11.4749
54	9.04354	7.4311	8.08958	9.091
55	10.0931	9.00295	6.78552	8.33734
56	9.92757	6.83861	8.82375	9.66039
57	7.89627	7.73388	7.09149	7.72892
58	9.72074	4.80775	9.60271	5.39623
59	7.99013	2.84099	7.3468	4.63803
60	6.47316	5.27272	6.9543	4.40165
61	5.00868	2.19557	5.28366	3.05621
62	3.11148	3.9419	5.8887	3.81222
63	1.51504	3.95607	4.25613	4.38223
64	3.60803	4.63775	7.49498	3.36936
65	1.53531	3.41364	5.23971	4.80347
66	1.37595	5.22031	3.26367	5.62526
67	0.137406	2.60842	5.78539	10.3699
68	5.56639	5.42796	7.27627	5.58529
69	1.3711	1.98883	1.7156	5.3495
70	2.61619	2.556	1.35576	5.30708
71	1.98421	2.77454	1.83243	8.66718
72	1.22376	1.60527	1.43957	3.32256
73	2.19864	4.11374	4.04144	11.2966
74	1.30008	2.41383	1.44845	5.22395
75	0.821205	2.68266	2.01683	5.02827
76	0.895204	1.72702	1.83333	3.97663
77	1.36884	2.24523	1.46208	6.23918
78	0.795358	1.76236	2.78518	10.1767
79	1.23734	3.26537	9.22128	12.4718
80	2.07102	10.5849	12.595	12.6407
81	1.6064	7.04238	12.0907	10.7521
82	2.06299	7.90747	10.6729	9.82648
83	1.76096	2.12686	4.35909	5.62203
84	2.24726	2.13168	10.3264	10.143
85	0.343249	2.03015	8.01557	8.95882
86	1.47935	2.18482	8.93084	8.15847
87	3.63428	2.25165	4.89002	8.59124
88	1.33595	1.6195	8.62138	6.81224
89	0.736577	2.35021	5.29735	9.22342
90	0.147338	1.13263	4.35242	5.32606
91	2.44672	2.63764	7.85798	6.76711
92	2.18874	2.08813	9.27857	9.1067
93	2.29121	2.71713	8.27875	7.28089
94	2.4551	2.69558	8.37693	7.14745
95	2.42722	2.51165	7.15349	8.44233
96	2.06618	2.61723	7.97345	5.68159
97	1.5338	2.75107	8.57707	6.89127
98	1.51058	2.34513	7.39082	5.07811
99	1.80507	2.06315	5.12376	6.714
100	2.17828	1.51889	8.62629	8.13967
101	2.72555	1.78903	7.62412	6.90985
102	1.58024	2.43236	8.71738	6.28373
103	1.0651	3.5053	5.00454	5.01683
104	0.706076	2.90446	8.54579	5.41986
105	3.37637	2.66749	7.7979	6.19955
106	1.07995	3.13225	6.88317	6.77267
107	0.519966	1.1918	8.23783	6.84707
108	0.824927	2.95154	10.2998	5.57587
109	4.63661	1.60482	4.91493	7.83277
110	1.23691	2.18642	8.54436	7.80666
111	0.853577	1.36723	4.78996	7.07484
112	2.0963	0.958556	6.15071	12.0742
113	2.76673	1.27365	9.60662	8.65798
114	1.73282	1.19728	5.05537	6.12863
115	1.20054	1.55385	5.98133	7.1274
116	0.638276	1.51488	8.74569	6.48693
117	1.10809	2.49001	7.02036	6.22646
118	1.77496	1.97895	8.23186	6.56521
119	2.34455	1.80724	6.8096	5.93347
120	2.10286	2.11207	9.41753	5.33217
121	0	5.11176	8.02249	7.35087
122	0.635498	2.88287	5.86924	6.47939
123	1.50981	2.05194	6.71849	7.14681
124	0.840685	1.68568	5.23181	4.52069
125	1.28965	0.437845	11.2176	4.8588
126	3.21717	1.2871	1.46599	3.05432
127	0	2.77512	6.21373	8.2427
128	2.3839	2.91823	1.94225	5.7876
129	2.19767	1.42798	0.820174	5.41755
130	1.67588	0	6.13261	0
131	1.43901	1.48	5.08356	8.27389
132	0	0	2.9938	0
133	0.28599		4.33365
134	0.819157		7.46866
135	0.940569		6.90907
136	0.736882		6.10917
137	0.158047		5.92069
138	0.585305		4.81758
139	0.172912		9.44295
140	1.52089		6.8669
141	2.03101		10.0406
142	1.89638		4.24162
143	1.12879		3.13852
144	3.3641		4.65359
145	0.879365		8.26474

## Sheet: S3F, U54 Trace
Transcript Length	10 mM NaF		0 mM NaF
	4xBio	Gln111 Rep1	4xBio	Gln111 Rep1
20
21
22
23
24
25
26
27
28
29
30
31
32
33
34
35
36
37
38
39
40
41
42
43
44
45
46
47
48
49
50
51
52
53
54	0	0	0	0
55	0	0	0	0
56	0	0	0	0
57	0	0	0	0
58	0	0	0.308192	0
59	0	0	0.224514	0
60	0	0.197366	0.189332	0.131692
61	0	0	0.143002	0.0169921
62	0	0	0.123412	0.0628035
63	0	0	0.0630372	0.0107099
64	0	0.382458	0.118358	0.322865
65	0	0.377582	0	0.36973
66	0.0958558	0.177898	0.0982503	0.424562
67	0	1.09897	0	0.363604
68	1.0015	2.46347	0.916313	1.06359
69	2.09026	3.54316	1.66557	1.78616
70	2.50783	4.53039	1.86315	2.81753
71	3.77708	8.2311	3.64506	5.25424
72	9.48715	9.33451	6.73155	8.97451
73	7.51316	6.39873	4.72194	2.91607
74	6.3937	7.71635	4.54602	6.53987
75	7.65375	10.91	5.10314	7.86907
76	9.32794	10.7457	6.48055	8.09886
77	10.3737	10.1869	6.48852	6.36315
78	12.4756	13.3669	7.50938	3.5331
79	12.943	13.8468	3.73683	1.26857
80	11.0684	9.8112	1.34763	1.06512
81	11.8521	14.3888	1.22892	1.37426
82	11.6727	13.2982	1.10962	1.50936
83	12.2369	18.7721	0	4.75041
84	12.3857	19.807	2.67012	3.12373
85	12.8178	13.1107	0.537136	2.465
86	10.7057	10.9954	1.45853	0.919856
87	10.1077	13.5206	0.158425	2.11848
88	11.4128	3.35491	1.50452	4.75089
89	7.93677	3.44921	1.36295	3.36205
90	9.01386	3.35767	2.09362	0.0817253
91	10.7781	3.38202	2.35774	1.59922
92	5.65309	2.33524	1.60861	1.8141
93	3.45532	1.55555	0.591882	1.96927
94	3.11366	3.45975	1.82439	0.319285
95	2.51559	3.60559	1.42251	2.49721
96	2.05863	4.00991	0.893098	2.22383
97	1.78138	3.25429	1.69641	2.59549
98	2.76774	2.06339	1.56084	2.04781
99	2.5794	2.22294	1.76775	3.3593
100	1.43568	0.867081	0.760009	2.76693
101	2.3257	2.41627	1.8917	0.183355
102	2.09849	1.60344	1.40592	0.703227
103	1.11905	0.0928474	1.5179	3.59644
104	2.32804	1.05135	0.0548165	0
105	3.06184	3.37557	1.7557	2.74359
106	3.09965	1.58984	4.02535	0.978893
107	3.87145	0.368987	4.99267	2.08673
108	2.0066	0	3.37898	2.50574
109	3.84105	0	0.705552	2.15223
110	2.13576	1.33133	1.41766	0
111	2.73598	1.24882	4.52723	0
112	2.34084	0	1.47383	0
113	2.14673	0.582987	1.92925	2.96443
114	3.08538	2.0574	0.80841	1.04143
115	2.03497	1.3192	3.1092	0
116	4.2501	0.27657	1.18379	2.14459
117	2.62807	1.79097	0	0.58549
118	2.57444	0.393221	2.92444	2.67947
119	2.17875	0.801965	0.916272	0
120	3.91296	0	1.51997	0
121	2.51465	0.965198	1.06387	7.09285
122	2.06596	0.792434	0.123512	0
123	2.3427	1.22258	0.633033	0
124	1.28664	0	0	1.2482
125	2.2973	1.45427	0	0.835872
126	2.14845	1.76073	0	1.75119
127	2.09465	0	0	1.76668
128	3.46021	0	1.2297	6.27029
129	2.11493	2.78769	0	0
130	3.2146	0	1.09452	0
131	2.6599	0	2.40416	0
132	2.72336	4.89011	0.210331	6.50722
133	1.93031		0.694241
134	2.2314		1.17156
135	2.42424		1.80996
136	1.95605		0.917818
137	2.30145		1.37833
138	1.42194		0
139	0.184035		1.51787
140	2.70067		3.15444
141	1.13136		0.526376
142	0.689332		0.979323
143	1.76659		0
144	2.19014		1.31227
145	1.03473		0

## Sheet: Gln111 Rep 1 10 mM Rhos
TL	NT1	NT2	NT3	NT4	NT5	NT6	NT7	NT8	NT9	NT10	NT11	NT12	NT13	NT14	NT15	NT16	NT17	NT18	NT19	NT20	NT21	NT22	NT23	NT24	NT25	NT26	NT27	NT28	NT29	NT30	NT31	NT32	NT33	NT34	NT35	NT36	NT37	NT38	NT39	NT40	NT41	NT42	NT43	NT44	NT45	NT46	NT47	NT48	NT49
20	6.07964	0.566702	0.71318	0.881156	0	0	0.545046	0	0	0	0	0	0.54183	0	0	10.6724	0	0	0	0
21	7.51913	0	5.85721	0	1.09146	0.496645	0	0	0	0.362269	0	0.724075	1.93848	0.360731	0	2.65001	0	0	0	0	0
22	6.4114	0	4.94008	0.608076	0.124512	0	0.124195	0	0.560362	0.511023	0	0.497913	0.74648	0.121041	0.845196	0.884385	0.237739	5.3876	0	0	0	0
23	7.56682	2.96762	5.99035	1.98085	0.159573	0.367372	0.0204011	0.138529	0.0396201	0	0.0203091	0.306459	1.41273	0.0193819	0.483304	1.45957	0.067094	0	0	0	0	0	0
24	6.2291	0	7.98794	3.5118	0.395064	0.0976018	0.172284	0.146772	0	0.316289	0	0.947695	1.4901	0	0.914966	1.71846	0.0719129	0	0	0	0	0	0	0
25	0	0	7.20075	0	0.932522	2.48429	0	0	0	0.493305	0.45497	3.03097	2.7062	0	2.82892	3.25652	0	0	0.727755	0.883785	0	0	0	0	0
26	3.51803	0	5.57232	2.88296	0.444046	1.32444	0	0	0	1.14387	0.211129	0.359611	1.51721	0.205173	0.847654	0.866101	0	0	0.602571	0.600202	0	5.90468	0	0	0	0
27	2.50035	0	7.88003	2.0162	1.08245	0	0.00656116	0.355233	0.363952	0.275878	0.221536	1.00183	3.17031	0.0894769	2.56203	2.30292	0.12898	0.0626305	0.0699472	0.537192	0	2.11144	0.261062	0	0	0	0
28	2.26039	0	7.03365	1.43502	1.27115	0.381377	0.0996942	0.277785	2.77438	0.70206	0.338035	1.09293	4.62613	0.318886	0.229565	1.50791	0.155226	0	0.619164	0.064223	0.264185	1.53344	0	0.208032	0	0.806761	0	0
29	2.48888	0	8.88994	5.29276	0.287124	1.01936	0	0.284925	2.49137	0.471511	0.274755	2.73981	1.37003	0	0	1.71545	0	0	0	0.52037	0	1.1537	0	0	0	0	0	0	0
30	11.3273	0	7.01259	2.1981	0.418563	0.0579702	0.277758	0.282204	1.52375	1.31015	0.306429	0.99381	0.422553	0	0.067734	0.896406	0.0659361	0.0659208	0.298036	0.0660843	0.263729	1.72473	0.226454	0	0	0.193843	0	0	0	0
31	6.74278	2.11736	6.04019	4.59144	0.606186	1.50997	0	0	1.03604	2.73473	0	1.53159	2.09965	0.286263	0	0.345272	0	0.284307	0	0	0.513549	0	0.280745	0	0	0.279935	0	0	0	0	0
32	7.22006	0.627949	4.74586	3.82682	0.2949	0.105319	0.294092	0	0.330531	1.0875	0	1.24774	1.52399	0.284475	2.3573	4.20038	0	0	0	0.278085	0	1.65493	0	0.824288	0.548355	0	0	0.547421	0	0	0	0
33	6.74005	1.65233	6.69213	4.47849	0.904246	0	0.338177	0	0	1.08048	1.10591	1.78522	2.97259	0.107461	0.595821	0.419618	0.106408	0.106366	0.863963	0.251441	0	1.23212	0.039565	0	0.181776	0	0.102782	0.205448	1.03761	0	0	0	0
34	0	0	11.6095	3.56439	0.734451	0.49893	0.292761	0.584882	0	1.68546	0.0373803	1.34612	3.31337	0	2.851	2.6469	0.138102	0.138055	0.604619	0.0292017	0	3.614	0	0.094486	0.083879	0	0	0	0.132483	0	0	0	0	0
35	8.34894	0.0809284	11.9149	0.273482	0.384339	0	0	0.0366629	0	0	0.283386	1.86037	1.55329	0	1.51522	0.869701	0	0	0.711526	0.222969	0	3.79117	0	0.164717	0	0	0	0	0.478251	0.43938	2.07076	0	0	0	0
36	8.97379	0	10.0298	1.36795	1.51173	0	0	0	0	0.845481	0	1.7943	4.28241	0.554266	0.357994	2.71645	0.200838	0.301015	0.0810107	0	0	1.68924	0	0.425617	0.287765	0.193563	0	0.193443	0.193323	0	0	0	0	0	0	0
37	10.7804	0	5.99977	1.7481	1.21389	0.533366	0.0715313	0	0	0	0.133694	1.61504	4.1376	0.195629	1.71871	2.15685	0	0	0.973984	0.510437	0	3.7151	0	0.745565	0.597842	0	0	0	0.06398	0.0884873	0	0	0	0	0	0	0
38	10.858	0	10.2831	0.188094	0.889174	0	0.221595	0.166418	0	0.0889132	0.0882239	1.48224	3.13546	0.301728	1.25555	2.11253	0.0472211	0	0.385423	0.320397	0	4.2218	0	0	0.358693	0.090429	0.0882227	0	0.107886	0.0802701	0.090185	0.45782	0.0522025	0.628486	0	0	0	0
39	9.94265	0	8.0198	0.48709	0.930543	0.6243	0	0	0	1.10711	0	1.9475	3.40022	0.574376	1.64828	2.37846	0	0	0.573522	0	0	3.63395	0.362722	1.27473	0	0.00938148	0.359453	0	0.0897959	0.358914	0	0.0984933	0.268661	0.81272	0.0973244	0	0	0	0
40	5.74492	0	10.1214	1.87403	0.954999	0.264339	0	0	0	0.977903	0.134304	1.89717	5.35244	0.00722428	2.08385	3.69729	0.121478	0.121344	0.319349	0.303827	0	3.44341	0	0.8028	0.75806	0.166776	0	0.055552	0.277611	0.00305311	0	0.169379	0.166239	0	0	0.18123	0	0	0	0
41	3.42062	0	9.4594	0.387952	0.993664	0.235755	0	0	0	0.966383	0.378219	4.21001	8.52374	0	2.57901	2.6657	0.00279099	0.0339632	1.00193	0.121703	0	2.71193	0	0.478491	1.06819	0.0918081	0.215279	0	0	0.0933804	0.0298727	0	0.123176	0.130415	0.0894358	0	0.987182	0	0	0	0
42	0	0	11.3532	0	1.5745	0	0.435918	0	0	1.80307	0	3.10201	9.80663	0.414082	3.47962	4.70005	0	0	0	0.640555	1.69911	0.373898	0	0.750116	0.25116	0.391019	0	0	0.12672	0.129053	0	0.128943	0.0973548	0	0	0.0972662	0.0315004	0.614284	0	0	0	0
43	2.58855	0	8.72551	3.53782	0.874276	0.18206	0.476724	0	0.446727	0.211096	0.29986	3.14517	7.017	0.306034	2.57614	3.35962	0.0474092	0.0139769	0.556742	0.39945	0	2.7461	0	1.45599	1.63896	0.725375	0.346488	0.0571358	0.387241	0.49533	0	0.326578	0	0	0	0.0449096	0	0.0117208	0	0	0	0	0
44	5.26403	0	8.10519	0	1.56119	0.279724	0.139439	0	0	1.62794	0.801156	2.26021	7.55643	0.0825541	3.43541	4.66039	0.0610966	0.183233	1.3411	0.415029	0	2.49874	0.378455	0.341545	1.18161	0.652313	0.653831	0.172891	0.33187	0	0.0146241	0	0	0	0	0	0	0	0	0	0	0	0	0
45	1.62471	0	6.70756	1.44355	1.35712	0.0279454	0.196852	0.537165	0	0.221159	0.153374	2.93961	8.99064	0.23189	2.31463	6.24946	0.125293	0	0	0.212531	0	3.38646	0.352266	1.53662	1.67301	0.769626	1.07157	0.131845	0.592902	1.02167	0.0260922	0.117439	0.22171	0.428849	0	0.0518787	0	0	0.284571	0	0	0	0	0	0
46	2.58037	0	8.51741	0.896126	1.28677	0.0306481	0.249505	0	0	0.422243	0.5144	2.204	7.77409	0.556237	3.596	4.7133	0.0857611	0	0.499358	0	0	2.0841	0.27761	0.780487	3.28927	1.10072	1.11982	0.120478	1.47301	1.45353	0	0	0.237476	0	0.00968839	0	0	0.127608	0	0	0	0	0	0	0	0
47	3.23458	0.704003	4.63274	1.72105	1.18792	0.122978	0.157324	0.398201	0	0.515007	0	2.281	8.82815	0.545956	2.47135	2.25489	0.0294545	0	0	0	0	4.2063	0	3.16531	1.29483	0.899523	0.694129	0.361684	2.64557	3.33541	0	0.471184	0.30296	0	0.164038	0.0705136	0	0.093263	0	0.0702607	0	0.140423	0	0	0	0	0
48	4.97064	0	4.65066	0	0.792164	0.0473563	0.179761	0.244901	0	0.718056	0.444889	3.19657	8.60708	0.417264	1.78053	3.82445	0.0538205	0	0.379	0.204378	0	2.48009	0	1.787	1.76555	0.956012	0.9869	0	2.07842	4.38036	0.346201	0.378371	0	0.745623	0.23201	0.430555	0	0	0	0.00538848	0	0.120316	0	0.795696	0	0	0	0
49	1.38619	0	6.77469	0	0.879211	0.397865	0	0	0	1.11233	0.276466	1.65204	8.1191	0.267008	1.74357	3.32095	0.0310223	0	0.0699171	0.535354	0	8.20162	0	1.77065	1.26454	0.895832	1.0583	0.196282	1.79777	3.09544	0.224241	0	0.455486	2.04115	0.366364	0.0914923	0.348109	0.0366742	0	0	0.0268707	0.0470238	0.0537187	0.110728	0.351999	0	0	0	0
50	0.657686	0	5.7437	0	1.23966	0	0.146422	0	0	0.569755	0.408688	3.34225	11.1068	0.0837011	3.13588	4.07303	0.188547	0	0.145803	0	0	2.80138	0	1.6888	2.25762	1.05543	1.26507	0.270374	2.05671	3.84164	0.291465	0	0.299801	1.6159	0.540875	0.0213906	0.339243	0.53109	0.281296	0	0	0	0	0	0	0	0	0	0
51	0.708604	0	4.66688	1.00162	1.08499	0	0.342009	0	0	0.792398	0.175654	3.35101	11.579	0.193387	2.56927	2.82177	0.221125	0	0.98325	0.023001	0	2.49788	0	0.322281	2.07567	1.27688	2.39759	0.0946999	2.55247	3.73859	0.476843	0.730417	0.576928	1.68954	0.789001	0.0211514	0.398496	0.326547	0	0.0935779	0.0589586	0	0	0.335828	0.0277007	0	0	0.00499373	0
52	0.137989	0	7.13206	0	1.01216	0.155098	0	0.120943	0	0.100107	0.491747	2.03278	9.99388	0.411683	2.92983	2.89034	0.152092	0.000645128	1.08574	0	0	1.98073	0	1.95229	1.88833	0.855847	1.58537	0.0750147	2.63778	3.69925	0.0542906	0	0.128155	3.4592	0.818168	0.281556	0.597522	1.0575	1.42127	0.618363	0.00916204	0	0	0.0660307	0.157329	0.00973414	0	0	0
53	1.37433	0	6.26004	0	1.00544	0	0.181039	0	0	1.2121	0.260837	3.40329	9.23827	0.285188	2.69588	3.47222	0.0820933	0	0.525183	0.0185687	0	2.71633	0	1.62431	1.24827	0.916105	0.933828	0.2031	1.49845	2.12429	0.167781	0.0256895	0.408508	3.70392	0.794369	0.703215	1.2748	2.30296	1.41177	0.0684442	0.19185	0.270675	0	0.0463969	0	0	0.00790723	0.105462	0.0600808
54	3.34809	0	6.28835	0	0.742365	0	0.0107929	0	0	0.319137	0.177677	1.83442	7.4311	0.284746	1.89526	1.9572	0.00793638	0	0.376789	0	0	4.9877	0	1.3626	1.67297	1.06004	1.30732	0	1.19152	2.96327	0.191634	0.267527	0.999686	4.62971	0.621502	1.00544	1.39992	2.29363	2.37276	0.145161	0.399463	0.249846	0	0.0642562	0.0310665	0.000920527	0	0.0508181	0.00620768
55	0	0	5.31519	0	0.731989	0	0.0464085	0	0	0.804402	0.425079	2.27076	9.00295	0.675983	2.12068	2.51056	0.113406	0	0.443275	0.125664	0	6.43423	0	2.07752	1.76835	1.20085	1.10813	0.000189024	0.614042	1.43383	0	0.190324	1.17174	5.06824	0.584628	0.381899	1.65911	2.2068	2.89247	0.458906	0.516665	0.0290568	0	0.382032	0.132293	0	0.102345	0	0
56	9.43258	0	5.18067	0.129042	0.77168	0.183861	0	0	0.492558	1.19603	0.555647	1.82241	6.83861	0	1.84294	3.40486	0	0	0	0.596573	0	4.08448	0	0.143726	1.01366	0.651801	0.846025	0.272204	1.23059	2.69597	0.219891	0	0.907799	3.85016	0.514761	0.639161	0.47149	1.21131	2.37201	0.321365	0.780724	0.526358	0.0279791	0.610092	0.139204	0	0.0217598	0	0
57	0.843236	0	8.84413	0.967861	0.641382	0.343664	0	0	0	1.69346	0	1.98192	7.73388	0.0109503	0.760631	3.15822	0.0629161	0	0	0	0	7.12518	0	2.53222	2.85848	0.649493	1.98491	0.0510964	1.47509	2.02546	0.463592	0	1.47353	2.2787	0.121569	0.386288	1.16917	1.02022	2.28504	0.481774	0.181003	0.224578	0	0.658641	0.337744	0	0	0.125833	0
58	0	0	8.20166	0	0.157246	0	0.234923	0.547518	0	2.01899	1.38009	1.26534	4.80775	0.363823	2.19919	1.13742	0.211937	0	0.834695	0	0	11.8129	0	0.199251	1.38587	1.20607	0.378028	0	0.398671	3.32139	0	0.101096	0.194735	5.22065	0.633864	1.32703	0.783736	1.37539	1.82894	0.279532	0.334586	0.945713	0.0552513	2.36633	0.109219	0	0.16346	0	0
59	1.68265	0	7.73614	0.855052	0.995425	0.0759089	0.199829	0.00271326	0	1.61115	0.939168	1.09355	2.84099	0.116809	1.37932	1.82616	0.131095	0	0.224423	0.416485	0	18.8524	0	0.0512189	0.286871	0.701015	0.64926	0.0305446	0.925451	2.95628	0.649614	0.0905574	1.03375	6.40044	0.330051	0.586167	0	0.339092	0.476593	0.243364	0.315661	0.361441	0.0513696	0.190479	0.398958	0	0.255825	0.473927	0.0691451
60	2.83614	0	6.97272	0.035226	1.18894	0.0487629	0.0108004	0.137524	0	0.930563	0.252384	1.51403	5.27272	0.278142	1.08353	1.23609	0.0713208	0	0.296501	0.0103439	0	12.8178	0.0384476	1.42639	0.773993	0.444855	0.805931	0.07056	0.784055	2.1975	0	0.225822	1.29108	7.42266	0.502099	0.242931	1.03054	0.438248	1.05545	0.28169	0.482572	1.16967	0.0183428	2.10276	0.30906	0	0.0257273	1.15275	0.127685
61	5.88182	0	8.67274	2.07095	1.31541	0	0.104987	0	0.0637334	0.019587	0.243137	0.930922	2.19557	0.14679	0.740974	1.4801	0	0	0	0	0	18.7387	0	0.391353	1.61429	0.428184	0.414134	0	0.455639	2.58174	0	0	1.50868	6.25683	0.343802	0.556125	0	0.543666	0	0.226317	0	0.510168	0	0.330731	0.119339	0.0557357	0	1.25043	0.0626659
62	5.02387	0	11.477	0.637559	0.858347	0.217803	0.297143	0.0426415	0.322724	0.226486	0.237309	1.0347	3.9419	0.0812213	1.15264	1.23029	0	0	0.17425	0	0	18.1899	0	0.431458	1.06663	0.380565	0.0559355	0	0.469899	2.94762	0.103721	0.251652	1.0556	5.24505	0.275307	0.4954	0.513361	0.482421	0.673184	0	0.368692	0	0	0.373954	0.205245	0	0.000324147	0.581395	0.231836
63	5.24259	0	8.8784	2.24448	1.13008	0	0.250326	0.319845	0	0.818137	0.160116	1.32003	3.95607	0.40113	1.42206	3.14998	0.09127	0	0.258461	0	0	13.1919	0	0.690801	0.931077	0.822144	0.153768	0	1.00689	1.47977	0.229449	0	1.39586	8.51804	0.0567642	0.449792	0.875045	0	0.106891	0	0.382138	0.193136	0	0.73722	0.263536	0	0.176621	0.755666	0.0578542
64	4.68418	0	6.98189	5.47351	1.3231	0	0	0	0	0.327136	0.184668	0.484677	4.63775	0.337724	0.524547	1.21957	0.0124659	0	0	0	0	14.8972	0.07093	0	0.908237	0	0	0.400669	0.532343	1.84515	0	0	2.75415	11.2722	0.936698	0.345943	0.5544	0.484476	0	0	0	0	0.0553998	0.106522	0.556951	0	0	0	0.220883
65	5.26355	0	11.8233	0.0736222	1.36212	0.339421	0.120836	0.142857	0	0.795918	0.226068	0.888361	3.41364	0.0689617	1.13668	2.4419	0	0	0.00822132	0	0	15.6682	0.811648	0.839461	0.66638	0.626877	0.495354	0.0219418	0.234512	2.67819	0.0116176	0.117281	1.6444	8.04972	0.535158	0.597624	0.794475	0.839578	0.164072	0	0.133128	0.00571185	0	0.0066428	0	0	0.101442	0.0836387	0.132333
66	8.51043	0	9.3194	0	1.15401	0.548716	0.103895	0	1.15445	0.468731	0.253831	1.42263	5.22031	0.153358	2.2566	2.58822	0.0379275	0	0.415653	0.796758	0	12.4544	0	0.976608	1.16535	0.625104	0.381772	0	0.713645	2.59433	0	0	1.0531	7.79876	0.599176	0.0684935	0.30591	0.892122	0.0833006	0	0.411932	0.036478	0.0414189	0.0189041	0	0.082659	0	0.301706	0.0483043
67	0	12.7119	3.38369	0	2.84752	2.11908	0	0.703239	2.10047	0	0.686589	0	2.60842	0	0	1.99118	0	0	0.828133	0	0	19.2185	0	1.94569	0	0.56	1.91486	1.64817	0	0	0	0	4.59449	0	1.80181	0	0	0	0	0	0	0.429522	0	0	0	0.427793	0.42722	0	0.850451
68	0.287617	0	7.89847	1.13648	1.21076	1.37546	0	0	0.363116	0.762878	1.00205	1.44854	5.42796	0	3.83257	4.40845	0	0.0929607	0	0	0	14.9091	0.485049	0	0	0.679372	0	0.452235	2.24881	1.66274	0.218791	0.866972	0	5.25874	0	0.252475	1.62835	0	0	0	0.44777	0.246826	0	0.892908	0.148638	0	0	0	0
69	3.05741	0	15.2941	1.62149	1.31967	0.767901	0.0885077	0	0.245399	1.2137	0.327916	1.10306	1.98883	0	0.35199	1.60375	0	0	0.675132	0.15577	0	14.4701	0	1.2248	0	0.629793	0.777396	0	1.33456	3.69112	0	0.42221	0.466224	6.12401	0.416529	0.288006	0	0.18986	0.00873064	0	0	0.314895	0.041799	0	0.0577442	0	0	0.14728	0.115221
70	5.09911	0	10.5611	4.38244	1.04026	0.355585	0	0.429575	0.111326	0	0.40698	0.698063	2.556	0.22984	1.4865	0.916818	0	0	0.0606513	0	0	15.3933	0	1.23127	0	0.448539	0.80878	0.222103	0.150159	2.13163	0.100212	0.126754	1.43727	5.8089	0.178504	0	0.476579	0.311781	0.236636	0	0.0413129	0	0.0257308	0	0	0	0	0.190735	0.324178
71	5.72432	0	9.0853	1.9886	1.60075	0	0	0	0	0.757804	0.164557	0.815378	2.77454	0.151767	1.04857	0.821775	0	0.0598864	0.387756	0	0	11.6683	0	0	0.03724	0.170171	1.83639	0.0595678	0.487286	1.58447	0.258494	0.291196	0.687845	3.42197	0	0.112098	0.121394	0.0193796	1.05821	0	0	0	0	0	0.0684164	0	0	0.493277	0.355538
72	6.5893	0	8.55396	2.40053	1.16813	0	0	0	0	0.204687	0.0574019	0.596707	1.60527	0.0660505	0.72936	0.93137	0.0649493	0	0.5197	0.399217	0	9.38974	0.360026	0.622665	1.86366	0.271985	0.346046	0	0.268068	0.795434	0.047717	0.318902	0.426375	1.42195	0	0	0	0.116767	0.0655817	0	0.0267202	0.0120834	0	0	0.0847411	0.0919361	0	0.462048	0.2965
73	7.52586	0	10.9088	3.69661	1.00156	0.161729	0	0.317294	0	0	0.313246	1.05302	4.11374	0	0.640797	1.83231	0.063864	0.0372897	0.242391	0	0	12.4557	0.185933	0	0.00532706	0.216489	0.419292	0.00979791	0	1.77472	0.39331	0	1.18899	1.35218	0.326509	0.0543797	1.81583	0.338721	0.176485	0.0535561	0	0.0828462	0	0.160509	0.0292166	0	0	1.01751	0.376362
74	5.98526	0	12.04	1.87074	1.66049	0.342463	0	0.0500398	0.568116	0.293835	0.233898	1.03404	2.41383	0.269584	0.535922	0.365323	0.131962	0	0.791845	0.213438	0	13.2917	0.208124	0	0	0.66784	0.472486	0	0.0930484	1.18237	0.210298	0.359335	0.845332	3.50134	0.135374	0.101812	0.145479	0.127283	0	0.0452176	0.0904169	0.0437062	0	0.394372	0.111212	0	0	0.269285	0.207619
75	1.93031	0.673597	7.94393	1.61071	1.21879	0.198955	0.161881	0	0	0.483326	0.0825766	0.68404	2.68266	0.134837	0.666966	1.308	0	0	0	0	0	13.2578	0	0.127802	0	0.275447	0.0223175	0.159825	0	1.56806	0.179957	0.12785	1.1775	3.26451	0.160325	0.212993	0.269838	0.133487	0.200449	0	0	0	0.0272325	0.0223876	0.0272125	0	0	0.285012	0.197739
76	2.157	0	9.44323	3.22824	0.932483	0.0990957	0.0966265	0.219987	0.212774	0.884762	0	0.451281	1.72702	0.0999879	0.643995	0.32432	0	0	0	0	0	11.9224	0	0.996573	0	0.236958	0.27348	0	0.260657	0.829244	0.0317772	0.0219979	1.07675	3.80714	0.191061	0.0279278	0.251909	0.0553098	0.299477	0	0	0	0	0.0685565	0	0	0	1.08336	0.0347281
77	8.64294	0.0962462	7.5879	1.3906	0.929914	0.168532	0.0735014	0	0.492113	0.0969515	0.138438	0.528961	2.24523	0.19027	0.780133	1.18997	0.0273549	0	0.0534719	0	0	10.8163	0	0.577006	0	0.406815	0.470932	0	0.116359	0.816685	2.31138e-05	0.0296503	0.880511	4.52727	0.192475	0.121632	0.312984	0	0.161976	0	0	0	0.0222077	0	0	0	0.00983436	1.15281	0.0522603
78	3.96105	0	7.34552	0.653972	0.803307	0.000692898	0.0137759	0.168947	0	0.301195	0.0104673	0.778456	1.76236	0	1.13875	0.754362	0.0164362	0.00369578	0.59435	0	0	10.678	0	0.272781	0.263904	0.204855	0	0	0.189335	0.807394	0.127192	0.182319	0.677957	3.20682	0.156612	0.0460126	0.312452	0.291798	0.0954408	0.0181536	0	0.0272113	0.0181446	0.113098	0.0541931	0	0	1.11491	0.370098
79	2.30549	0	5.93417	1.84722	0.736533	0.270824	0	0.16474	0	0.501559	0.041898	1.09412	3.26537	0.102552	1.54236	1.73325	0.049064	0	0.113582	0.166583	0	9.12964	0.226026	0.492806	0.42546	0.239144	0.142857	0.0723406	0.24165	1.04363	0.0866378	0.0465425	0.854883	4.05445	0.162589	0.0381316	0.274193	0	0.103555	0.00873014	0.0430107	0.0375097	0	0	0.0394276	0.033311	0	1.14496	0.355401
80	2.28169	0	5.31521	1.59148	1.21475	0.214374	0	0	0	0.328637	0.117076	2.75421	10.5849	0.518799	2.57812	3.03998	0.116142	0	0.00185396	0	0	5.61786	0	0.335171	0.433051	0.417593	0.465913	0.0135394	0.596948	2.0508	0.144016	0.134208	1.09938	3.46173	0.213238	0.119506	0.368093	0.488977	0.732123	0.0129062	0.0440686	0.103998	0	0	0	0	0	0.694688	0.170589
81	2.7406	0	4.91229	0.754292	1.22568	0.216625	0	0	0	0.232741	0.242795	2.04389	7.04238	0.222625	2.09737	2.11393	0.131619	0	0.0665053	0.339418	0	5.65985	0.0788561	0.347009	0.558628	0.366154	0	0	0.326751	1.42268	0.0899133	0.0408304	1.08303	3.56126	0.121548	0.0885047	0.229803	0.327356	0.732375	0.0127208	0.0508728	0	0	0	0.0637653	0	0	0.419595	0.235244
82	2.3088	0	5.18981	1.04757	0.777376	0	0.0152945	0	0	0.868929	0.331571	2.4147	7.90747	0.434383	2.10184	2.72061	0.0656654	0	0.3677	0.0618139	0	4.81889	0	0	0.230554	0.447511	0.412963	0.0467917	0.752161	1.21523	0.113977	0.234075	0.859147	3.192	0.155137	0.104479	0.305099	0.358691	0.834293	0.0488571	0.043113	0.085544	0.0237228	0.0911053	0.125185	0	0	0.748292	0.229835
83	0	3.13626	8.94117	0	0.453217	0	0	0.416241	0	0.529345	0.658887	0.620669	2.12686	0	0.778197	0	0	0	0	0	0	8.72288	0	0.0135672	0.17597	0.180572	1.09878	0.354169	0.444259	0.658763	0	0	0	2.96846	0.164637	0	0.567023	0.23667	0	0.162634	0	0	0	0	0	0	0	0.973589	0.230688
84	3.8892	0	4.391	0	0.644663	0.00137414	0	0	0	0	0.0701538	0.769693	2.13168	0.203017	0.603794	1.13035	0.0665679	0	0.0602739	0	0	5.39863	0	0.0564144	0.163533	0.233502	0	0.172269	0	0.886536	0	0.209017	0.771965	2.50998	0.109061	0.212358	0.301616	0.105466	0.29863	0	0	0.0476942	0	0.214384	0.318171	0	0	2.34136	0.151595
85	5.56513	0	4.86511	1.70884	0.741278	0.20772	0	0.110172	0.321162	0.417044	0	0.165683	2.03015	0.0516294	0.983161	0.982302	0.115684	0	0	0	0	10.1629	0	0.0658818	0.109223	0.514049	0.346823	0	1.03964	1.1952	0.175372	0.382969	0.838378	4.26079	0.437458	0.13104	0.0316945	0	0	0	0	0	0.0430643	0	0.0429496	0	0	2.71963	0.215508
86	7.59382	0	4.88748	2.87243	1.06546	0	0.0577611	0	0	0.281319	0.0568539	0.230289	2.18482	0.311344	1.17898	0.340987	0	0	0.278718	0	0	10.9174	0	0	0	0.860172	0	0	0.041188	1.20552	0.12756	0	1.35477	4.88047	0.302425	0	0.545839	0	0.527116	0	0.0458589	0.0795644	0	0	0.0457266	0.0215255	0	3.25862	0.908272
87	0	0	8.88487	4.70405	0.786287	0.0993827	0.0517546	0	0	0	0.110238	0.524297	2.25165	0	0.637035	0.615473	0.052587	0	0	0.12433	0	10.331	0	0.106572	0	0.601601	0.825639	0	0.204506	1.0297	0	0.187023	0.971677	1.76519	0.0710037	0	0	0	0.205355	0	0.0809524	0.0350328	0	0	0	0	0	3.68079	0.148971
88	0.152105	0.133417	10.7441	3.30145	1.30831	0.131174	0.115936	0.0381883	0.406806	0	0.18137	0.66021	1.6195	0.286902	0.754055	1.72867	0	0.0307236	0.312572	0	0	16.1153	0	0.00772419	0	0.196284	0.366921	0	0.633304	1.43356	0.00158205	0.143221	1.13957	5.19851	0.251258	0.0630465	0.656867	0.234898	0.84348	0	0	0.00537569	0	0	0.201886	0	0	6.61865	0.466184
89	0	0	11.6652	2.01787	1.5176	0	0	0	0	0	0.0383176	0.523887	2.35021	0	1.24023	2.02172	0.0942021	0.127878	0.275242	0	0	12.7194	0	0.496986	0	0.718293	0.821326	0.0847704	0.390796	2.11595	0.186575	0.368261	0.985729	4.62253	0.321628	0.0535386	1.07013	0.29339	0.565174	0	0.0697772	0	0	0.128014	0.0863336	0	0	4.88838	0.352212
90	0	0	9.38088	2.9271	0.699704	0	0.235079	0	1.76883	0	0	0.701378	1.13263	0.138102	1.77276	0.498124	0	0	0	0	0	17.6576	0	0.0979479	0	0.55974	0.426891	0.119965	0.163083	1.99949	0	0.31063	1.13228	4.718	0	0.194064	1.01337	0.382144	0.800044	0	0	0	0	0.208224	0.145958	0.417405	0	6.09384	1.00984
91	0	0	7.65653	3.27456	1.75828	0.0995531	0	0	0	0.344502	0.133661	0	2.63764	0.0661335	0.933869	0.995704	0	0	0	0.202013	0	14.5894	0.00495933	0.21109	0	0.637072	1.08324	0	0	2.09493	0	0	1.27716	4.95121	0.468569	0.186901	0.961097	0.73856	0.535904	0	0.0473772	0.173977	0	0	0.0789246	0	0	6.64063	0.685548
92	1.13579	0	7.71008	2.97163	0.666717	0.0327008	0.00434603	0.0108507	0.378551	0	0.00217194	0.662388	2.08813	0.309571	1.14799	1.33298	0.00110933	0.00554071	0	0.388923	0	14.7881	0	0	0.338236	0.488575	0.0586632	0.0865626	0.148158	1.32455	0.0486204	0.0314616	1.57604	3.83372	0.469384	0	0.980968	0.451185	0.842907	0	0.109431	0.00773304	0.0273164	0.166438	0.0371097	0	0	6.36087	1.1094
93	7.50626	0	6.76251	0.751179	1.0252	0.203385	0.152593	0	0.120299	0	0.147404	0.887586	2.71713	0	1.12818	1.57898	0.0473853	0	0.361438	0	0	14.1077	0	1.0536	0	0.558638	0.588534	0.179802	0.640612	2.03344	0.0329386	0.270846	2.19063	4.23349	0.401082	0.0702275	0.38337	0.100975	0.56733	0.069447	0.0286326	0.149039	0.069299	0	0	0	0	6.11835	0.733549
94	4.48964	0	8.88169	2.32648	1.31981	0	0.0509951	0	0.620783	0.656579	0.111382	0	2.69558	0	0.881341	1.08238	0	0	0	0.0679439	0	13.5348	0	0	0.367699	0.57276	0.882874	0	0	1.82838	0.061013	0.438519	0.680277	4.71935	0.0906976	0.27873	0.0405816	0.269689	0.466853	0.0316319	0.116866	0	0	0	0.271231	0	0	5.90418	0
95	2.85283	0	8.32282	3.74472	0.715755	0.33617	0.00460918	0	0.563276	0.700496	0.18598	0.160408	2.51165	0	1.00081	0.946922	0.0593374	0	0.201043	0.155962	0	11.6778	0	0.970586	0	0	0.455542	0	0.277687	2.13288	0.0892208	0.641659	0.429801	5.01141	0.335886	0.165959	1.55567	0.254447	1.04816	0	0	0	0	0.372669	0.069891	0	0	4.51551	0.58366
96	2.25598	0	7.02157	2.31785	0.681904	0.301473	0	0	0.27872	0.949882	0.125243	0.598792	2.61723	0.0916424	0.787078	1.60738	0	0.0579989	0.202255	0.0828956	0	12.2263	0.0928413	0.331572	0	0.4843	0.142381	0.0810288	0	1.52888	0	0.114044	1.40128	5.10247	0.0850125	0.0586338	0.443271	0.184127	0.514156	0.0568148	0.0189244	0.110705	0	0	0.155858	0	0	5.6381	0.794225
97	0	0	6.50571	0.972027	1.20171	0.205186	0	0	0.133666	0.89753	0.101057	0.852503	2.75107	0	1.42927	1.52891	0	0	0.216816	0	0	12.7665	0	0.359069	0	0.118835	0.490086	0.0268661	0.291844	1.50789	0.604096	0.238624	1.64088	4.30904	0.38272	0	0.716279	0.323413	0.248978	0.035007	0.0350011	0.169875	0	0.673837	0.248467	0	0	8.62723	1.1623
98	0	0	7.81827	1.595	1.18695	0.351471	0	0.199019	0	0	0.073812	0.365967	2.34513	0	0.433399	1.44971	0.0228352	0	0.0623322	0.0802352	0	12.8213	0	0.740387	0	0.466935	0.616819	0	0.153127	1.51538	0.121174	0.476333	1.93839	5.43926	0.188666	0.063856	0.774079	0.385509	0.390416	0.0645085	0.0322345	0.193927	0.0364933	0	0.0750131	0.0220598	0	7.81513	0.741141
99	4.85492	0	7.00855	0	0.787662	0.127781	0.0125602	0.0644188	0	0	0.0191604	0.454705	2.06315	0	1.15739	1.07689	0.108331	0	0.155928	0.276306	0	12.1056	0	0	0	0.284435	0.794748	0.0544528	0.04554	1.09799	0.00338293	0.541686	2.0419	3.63979	0.282108	0.240414	0.518197	0.50943	0.856578	0	0.0385613	0.191325	0	0.0703824	0	0	0	8.24323	0.75849
100	0	0	9.00382	0	0.874163	0.170437	0.0373967	0.0460105	0	0.0487174	0.146092	0.481373	1.51889	0.0624413	0.98889	1.01249	0.00441221	0	0.230965	0	0	14.8813	0	0	0	0.577464	0.329248	0.0257966	0.238952	1.21838	0.130126	0.452717	1.78915	5.81304	0.0886959	0.208312	0.373569	0.303415	0.648167	0.0547703	0	0.143703	0	0	0.086493	0	0	8.66049	1.03983
101	3.56683	0	5.51743	0.712238	1.05513	0.102516	0.0759712	0.0654726	0	0	0.133348	0.746995	1.78903	0.0667182	1.29442	2.20036	0	0.0665079	0.0230867	0	0	11.8986	0	0	0.588032	0.554483	0	0	0.533661	1.46017	0.243475	0	1.71778	4.50148	0.344561	0.120839	0.470479	0.424447	0.187051	0.0867069	0	0.199727	0.0864333	0	0	0	0	8.2648	0.70845
102	1.74871	0	7.78605	1.61903	1.35648	0.0569433	0	0	0.488432	0	0	0.363768	2.43236	0	0.596653	1.84462	0	0	0.708423	0	0	13.0897	0.256977	0.200795	0	0.591668	0.898585	0.107332	0.584922	1.67021	0.0345394	0.460773	1.03898	3.803	0.403026	0.29483	0.485391	0.971859	0.0894029	0.0519389	0	0.453523	0	0	0.204633	0	0	9.84075	0.827979
103	2.31211	0	7.84095	0	0.667587	0.126417	0	0	0.833411	0	0	0.753097	3.5053	0	0.561531	1.55935	0	0.0154107	0.191702	0.199046	0	12.9731	0.245802	0.740438	0.816278	0.701069	0.913398	0	0.0710692	1.88598	0.336208	0.446234	1.74209	2.17684	0.36677	0.050528	0.431492	0.159319	0.614624	0	0.123071	0	0	0	0.218494	0	0	8.16495	0.553181
104	1.39155	0	8.43751	1.14236	1.35511	0	0.116661	0	0	0.0247129	0.230901	0.366347	2.90446	0.00462671	0.950652	1.06558	0	0	0.113671	0	0	12.0529	0	0.857183	0	0.442936	0.777725	0	0.371153	1.1142	0.0828942	0.101519	1.29214	5.2621	0.346099	0.150433	0.168911	0.764656	0.795291	0.197158	0.0788043	0.254644	0.0392888	0	0.0839352	0	0	10.6161	0.856678
105	0	0.288083	7.43569	0	0.897186	0.118439	0.366835	0	1.31151	0	0.33999	0	2.66749	0	1.3639	0.833733	0.0808184	0	0.0991175	0.423451	0	14.4724	0	0	0	0.59949	0.556119	0.197796	0.698763	1.33621	0	0.300719	1.56871	4.59125	0.411307	0	1.13471	0.910138	0.363551	0.0586252	0	0.223345	0.0530171	0	0.332692	0.077646	0	8.77291	0.478462
106	2.25509	0	3.98044	0	1.14352	0	0	0.162693	0	0	0.319274	1.43231	3.13225	0.462104	1.36592	0.87266	0	0	0.139094	0	0.228029	11.9505	0	1.66233	0	0.727907	0	0.113586	0	2.22888	0.119979	0.678809	1.85472	5.11121	0.292563	0.553662	0.343043	0.500809	1.47359	0	0	0.523167	0	0.32147	0	0	0	7.43398	1.50325
107	5.88746	0	5.24041	3.40261	0.788622	0.25101	0	0	0	0.159284	0.205996	0.42427	1.1918	0.0697215	0.822296	1.13232	0.00807826	0	0	0.579105	0	11.9671	0.204503	0.835627	0	0.495931	0.674498	0.0531787	0.980778	1.37875	0.188226	0.253982	0.906075	5.51005	0.0438313	0.043577	0	0	1.09738	0.0420296	0.0840264	0.37666	0	0.0791604	0.331111	0	0	8.68504	0.619893
108	4.23243	0	5.59485	1.51964	0.703536	0.290579	0	0.181827	0	0.272554	0.0554859	0.159693	2.95154	0.0718852	0.718667	1.0133	0.0566903	0	0	0.237472	0	13.2096	0	1.50209	0	0.564566	0.64646	0.0425785	0.29653	1.51666	0.250245	0	1.40139	2.51333	0.226758	0.075387	1.05325	0.625894	0.135535	0.0346701	0.191085	0	0.0381521	0	0	0	0.00176652	8.06627	0.417326
109	0	0	6.19543	1.42798	0.655613	0.333984	0.110959	0.114414	0	0	0	0	1.60482	0	0.942016	1.33605	0	0	0	0.0199384	0	12.6816	0	1.36288	0	0.238749	0.66667	0	0	1.12992	0.0670778	0.876642	0.744495	3.30584	0.443648	0	0.950272	0.147667	0	0.0739513	0	0.0564973	0.0738087	0	0	0.0408688	0	9.97664	0
110	2.06877	0	6.31907	1.17225	0.715905	0	0	0	0	0	0.0865817	0.431119	2.18642	0.0722831	1.08333	1.62103	0.0802743	0.138806	0	0.182607	0	14.4573	0	0.117055	0.174509	0.167611	0.22909	0	0.618942	0.953543	0.229018	0.356123	1.60066	3.81382	0.220137	0.105062	0.367958	0.135858	0.379149	0	0.0542056	0.246295	0	0.0501774	0.0838387	0	0	8.81237	0.762018
111	0	0	6.72422	0.132103	0.382524	0.282219	0.255127	0.0187095	1.20014	0.538004	0	1.22689	1.36723	0.00333144	0.617239	1.08997	0.229222	0.00419464	0.128492	0.35026	0	13.7321	0.125347	0	0	0.368722	0	0.277241	0.528804	1.17672	0.0784426	0.425674	1.96477	4.89782	0	0.168863	0.107031	0	0.541588	0	0	0	0	0	0	0.141225	0	6.64728	0.152815
112	1.68771	0	10.2068	2.76824	0.552891	0	0	0.00904249	0	0	0.133563	0.139265	0.958556	0.00432864	0.660935	2.07293	0.128047	0	0	0.00252394	0	13.4124	0	0	0	0.532875	0.237506	0	1.04274	0.815145	0.420195	0.0856574	1.07758	5.33069	0.175422	0.0579962	0	0.219799	0.207899	0.09513	0	0	0	0	0.536055	0.138403	0	7.64458	0.851464
113	3.4865	0	7.87906	3.25802	1.0845	0.0590357	0	0	0.427181	0	0.0778294	0.351848	1.27365	0.212947	1.01121	1.25597	0.00259957	0	0.186712	0.420951	0	13.1652	0	0.0267982	0	0.46904	0.404151	0.0245958	0.195573	1.42423	0.211207	0.518656	1.56167	4.28698	0.408402	0.292236	0.393155	0.225197	0.691697	0.0706812	0.0464038	0	0.0221776	0	0.0801716	0	0	8.9524	0.523314
114	7.44906	0	4.73936	1.37739	0.42027	0.417169	0	0	0	0	0.10238	0.200321	1.19728	0	1.08601	1.96254	0.19561	0	0.271328	0.0644937	0	10.6463	1.19479	0.572341	0	0.407624	0.698744	0	0.0733933	1.30806	0.2261	0.142452	1.28188	5.61155	0.118918	0.0593306	0.588655	0.15205	0	0	0.0712372	0.484153	0.0709545	0	0.171413	0	0	8.34291	0.922548
115	2.65041	0	6.44993	0.934537	0.755262	0.11037	0	0	0.444404	0	0.00639083	0.540346	1.55385	0.016636	0.923562	0.297035	0	0.0662941	0.142275	0.353497	0	13.0036	0	0.0669337	0	0.765362	0.757758	0	0.348298	1.28296	0.195031	0.533578	1.29844	3.80114	0.265543	0	0.289921	0.580728	0.332746	0.176739	0	0.122271	0	0.0965804	0.296386	0	0	7.94578	0.656488
116	0	0	6.2761	1.75846	0.797954	0	0.03632	0.0397637	0	0.0985948	0.0618863	0.607121	1.51488	0.0340181	0.631867	1.45727	0	0	0.414334	0.0377548	0	13.0847	0.15059	0	0.100773	0.495769	0.442496	0.0802785	0.117971	1.05984	0.127453	0	1.45254	3.95567	0.235546	0.130226	0.575504	0.259359	0.602313	0.100231	0.0137293	0.10634	0	0.0796778	0.309921	0	0	8.54434	0.947869
117	0	0	7.48292	1.208	0.591071	0	0.0559606	0.0699207	0	0	0	0.629349	2.49001	0.251194	0.590801	0.498174	0	0	0.159923	0.0320174	0	13.4401	0	0	0	0.0337648	0.204984	0	0	0.808725	0.076478	0.340544	1.99982	3.59071	0.392444	0.0700981	0.644069	0	0.646291	0	0.0680862	0.353093	0.0352687	0.0457885	0.371506	0	0	7.41577	0.434126
118	2.77143	0	6.61628	0.735991	0.172068	0.034858	0.153754	0	0	0	0.0519906	0.895263	1.97895	0.0572138	0.588136	1.26614	0	0	0.289307	0.120352	0	13.6781	0	0.0907379	0	0.0775747	0.0524785	0	0.265079	0.740673	0.220209	0.36514	1.19007	3.12005	0.200952	0.133339	0.468448	0	0.614218	0.0320341	0.0651689	0.0546215	0	0.299865	0	0	0	7.94036	0.508141
119	4.54048	0	7.39191	0.219903	0.825642	0.0914452	0.1728	0	0.15229	0	0	0.647587	1.80724	0.0231	0.998286	1.33404	0	0	0.0372012	0.338799	0	11.8083	0.0867165	0.202132	0	0.366136	0.497244	0	0	1.09375	0.128265	0.233464	1.4496	3.05825	0.121216	0.164695	0.479162	0	0.411552	0.131153	0.0542333	0.0169498	0	0.0617607	0.0189071	0	0	6.96256	0.882592
120	0	0	8.50463	0.358022	0.444836	0	0.225719	0	0	0.530606	0	1.63303	2.11207	0	2.09881	1.50487	0.0969937	0	0	0	0	9.56157	0	0	0.0113728	0.0676633	0	0	0	1.5735	0.231763	0	1.36986	3.80543	0	0.143208	0	0.897222	0.508959	0.213514	0	0	0	0.724131	0.259904	0	0	8.97249	0.508422
121	0	0	7.78172	0	0.522971	0.0143668	0	0	0	0.558628	0	0	5.11176	0.00692284	1.65889	1.1863	0	0	0.00279608	0.233633	0	12.3155	0.346784	0	0	0	0.492427	0	0	0.31832	0	0.349705	2.19077	3.43839	0.492511	0.339417	0	0	0	0.330895	0.165177	0.146451	0	0	0.327675	0	0	5.21649	0.570875
122	0	0	7.9168	3.5607	0.516125	0.115645	0.258394	0.395238	0	0	0	0.104284	2.88287	0	0.338646	0.69033	0.123208	0	0.833961	0.209914	0	11.3941	0	0.546692	0	0.899286	1.08836	0	0.543704	0.823889	0.375755	0.293747	0.93549	5.592	0.624403	0.177959	0.16973	0.826146	0.462001	0	0.173377	0	0	0.185386	0.177406	0	0	5.70171	1.10014
123	0	0	9.79983	0	0.501454	0.499877	0	0	0.619964	0.902474	0	0	2.05194	0.236725	2.29659	2.04932	0.228885	0	0	0	0.0371772	10.2605	1.22966	0	0	0.758764	0.367568	0	0	1.23501	0	0.553549	1.90522	4.83193	0.127642	0	0	0	0.940248	0	0	0.570315	0	0	0.283345	0	0.287569	7.07329	1.49498
124	0	0	8.17335	0	1.36586	0.459143	0	0	2.67746	0	0.435855	1.28924	1.68568	0.42031	0.367117	1.59929	0	0	0.404764	0.375287	0	12.1142	0	0	0	0	1.53549	0.333412	0	1.28041	0	0.613191	0.283592	6.40811	0	0	1.37923	0	0.760871	0	0	0.232832	0.287167	1.36943	0	0.169379	0	5.45993	0.405836
125	0	0	9.22905	0	0.453785	0	0	0	0	0	0	0.459261	0.437845	1.35682	1.75135	1.29757	0	0	0	0.866305	1.11048	9.80456	0	0	0	0	1.79652	0	1.72976	0	0	0.305421	1.19972	3.64361	0.311144	0.92954	1.17538	0.498327	0.849466	0	0	0.300446	0	0	1.48721	0	0.0708462	8.45807	1.09043
126	10.4968	0	5.17601	1.78838	1.54646	0.0272731	0.437532	0	0.293297	0	0.426641	0.637628	1.2871	0	0	0.0304998	0	0.0207253	0.0411078	0.0305349	0.906068	12.929	0	0.232406	1.11788	0	0.609969	0	0	0.478282	0.33417	0.30515	1.6164	5.33639	1.04443	0.148596	0.503222	0	0.51355	0	0	0	0.144613	0	0.377302	0.284845	0	6.18066	0.378289
127	0	0	5.3593	0	1.44671	0	0	0	0	0	0	0.613841	2.77512	0	1.36886	0	0	0	0.667953	0	0.632982	14.5929	0	0.560099	0	0	0.973199	0	0	1.497	0	0.536475	0	3.07317	1.3376	0.969064	0.688993	0	1.87274	0	0	0	0	0	0	0	0	6.65929	0.435455
128	5.67401	0.165279	0.261594	0.968991	0	0	0	0	0	0	0	0	2.91823	0.74909	2.96299	0.523583	0	0	0	0.719841	0	8.97786	1.19308	3.57289	1.08254	0.595775	2.9472	0	1.62202	2.16019	0.997442	0.559607	0.423672	5.26099	0	0	0	0.622382	0	0	0.502038	0.500522	0	0.366848	0.856365	0.35685	0	2.12589	1.38463
129	0	0	3.28347	7.69418	0	0.868833	0.863677	0.858581	0	0	0	0.843649	1.42798	0	0	0.576777	0	0	0	1.617	0.144099	14.7189	0	0.75361	0	0	1.96222	0	0	2.32261	0	0	1.89412	0	1.19778	0	0	0	0	0	0	0.592787	0	0.590383	1.17363	0	0.478177	10.6847	1.04698
130	3.54853	3.29746	10.01	0	1.17447	0	0	0	1.16464	0	0	0	0	0	2.30044	3.38091	0	0	1.10896	0	0	4.8174	1.01218	0	2.82045	0	0.828104	0	0.81048	1.86813	0	0.768682	4.5044	5.81918	0	0	0	0	0.403428	0	0	0	0	0	0.793014	0.788522	3.11016	1.72453	0.726757
131	3.03169	0	0	0	0.671152	1.33431	0	0	0	1.95117	0	0.642921	1.48	0.628499	0	1.42032	0	0	0	0	3.60278	11.8298	0.282807	0	0	0.786503	1.78266	1.00074	0	0.991881	0	0.73793	0.728302	1.94028	0.891903	0.444183	0	1.30836	0.627105	0	0	0	0	0	1.69395	0	0	6.52233	0
132	0	0	13.7528	0	0	0	2.18853	0	0	0	0	0	0	0	2.14911	2.11106	0	0	0	0	0	15.4113	0	0	0	0	1.79359	0	0	5.22442	0	0	1.69183	0.258164	0	1.60099	1.57979	0	0	0	0	1.53901	0	0	0	0	0	6.60954	1.41152
[truncated: 83 more columns]

## Sheet: Gln111 Rep 1 0 mM Rhos
TL	NT1	NT2	NT3	NT4	NT5	NT6	NT7	NT8	NT9	NT10	NT11	NT12	NT13	NT14	NT15	NT16	NT17	NT18	NT19	NT20	NT21	NT22	NT23	NT24	NT25	NT26	NT27	NT28	NT29	NT30	NT31	NT32	NT33	NT34	NT35	NT36	NT37	NT38	NT39	NT40	NT41	NT42	NT43	NT44	NT45	NT46	NT47	NT48	NT49
20	0	2.63486	5.33972	5.12188	2.01484	1.00034	0	0.995678	0	0	0	0	0.968584	0	1.92409	0	0	0	0	0
21	17.4491	0	0.787521	0.096302	0	0	0	0	0	0.150479	0	0.300835	1.35174	0	0.282918	0.581114	0	0	0	0	0
22	9.19269	0	2.3115	1.2276	0.159536	0	0	0	0	0.329417	0.314886	1.25632	1.88325	0	0.163958	4.32105	0.152311	0.687494	0	0	0	0
23	6.31068	0.0021042	5.35813	0.914563	0.501559	0.0438744	0.193054	0.0767662	0.632307	0.120005	0.190887	0.651018	3.76984	0.0371561	0.411056	3.4986	0.0742013	0	0.142883	0.0713166	0	0	0
24	6.25557	0	5.07952	1.37907	0.261062	0.348139	0.0434373	0.0782963	0.338333	0.611721	0.154862	1.68016	3.76305	0.1697	0.716102	2.97108	0.0419945	0.0239318	0.083963	0	0	0	0	0
25	3.8624	0.499207	3.5938	3.11212	0.626477	0.131595	0	0.208477	0	1.57882	0.206409	4.33392	2.57772	1.01033	0.446845	1.49107	0	0.521115	0.400005	0.399685	0	0	0	0	0
26	0	0	4.11687	2.94138	0.862629	0.491936	0.285959	0.570974	1.0216	1.387	0.552732	0	2.64389	0	2.96582	1.95613	0.265208	0.264938	0.0841598	0	0	5.58876	0	0	0	0
27	0.234327	0	3.86832	1.04871	0.760026	0.00423943	0.136729	0.00507206	0	1.19453	0.212001	2.90234	6.66797	0.262847	4.42241	4.86529	0.0781834	0.0339366	0.0770059	0	0	0.226065	0	0	0	0	0
28	0	7.73175	5.42881	1.66521	0.289033	0	0.193188	0.193009	0	1.20693	0.370734	2.02733	2.69775	0	0.179847	2.73075	0	0	0.176645	0.176495	0.752226	0	0.174427	0.348415	0	1.65744	0	0
29	11.9878	3.01484	0.920649	1.38017	0.640799	1.59247	0	0	2.1894	0.716112	0.154203	0.861497	2.83216	0	0.677023	0.818427	0.147411	0	0.332607	0	0.0759284	0.221405	0.145806	0.29127	0	0	0	0	0
30	0	0	9.87561	2.91202	1.08329	0.616359	0.0116065	0	2.8466	1.90241	0.433473	1.30742	4.41996	0.321282	0.435402	1.49425	0.0702162	0.0375738	0.500445	0.0373593	0.302661	0.166261	0.110942	0.421128	0.69372	0	0	0	0	0
31	5.19842	4.10763	5.88718	1.78191	0	1.14354	0.189815	0.378969	1.3284	0	1.11368	2.74843	2.32925	0	1.14287	1.13119	0	0	0.252211	0.0774901	0.40313	0.859305	0.171321	0	0.073891	0.170605	0.51075	0	0	0	0
32	2.50833	8.10099	2.44543	1.83528	0.214667	0.642764	0.213844	0.213639	0.713987	2.5143	0	3.10351	2.1113	0	0.0655785	4.62521	0	0	0.197547	0.197372	0	1.56581	0.194956	0	0	0	0	0.219452	0.316042	0	0	0
33	3.72709	0.844501	8.69452	3.82896	0.864205	0.322224	0.132807	0	0	1.03509	0.784269	1.73023	2.19683	0.127877	3.43392	2.67777	0	0	0.406346	0	0	0.120768	0	0.36604	0.294035	0	0	0	1.41251	0	0	0	0
34	0	0	9.05247	3.01908	0.954207	0.136003	0.387175	0	0	1.83099	0.276026	2.9055	4.6698	0.0403883	1.83524	4.42966	0	0	0	0.078212	1.95726	0.974907	0.0842851	0.474538	0.0337163	0.132606	0.322789	0.0579014	0.347229	0	0	0	0	0
35	4.55886	0	6.30644	3.69184	1.22475	0	0.162704	0.162616	0	1.42055	0.399896	1.46777	3.30747	0.233725	1.32198	4.06056	0	0.0760767	0.179408	0.112139	0.373716	2.8252	0	0.463642	0.421638	0.0730657	0	0	0.139801	0	2.01616	0	0	0	0
36	9.88622	0	7.28046	4.67547	0.948752	0	0	0.0674453	0	0.971208	0.463788	2.06367	3.46682	0.0562896	1.38694	1.88811	0	0	0.226316	0	0	1.44633	0.196318	0.367434	0.523105	0.085328	0	0	0	0	0	0	0	0	0	0
37	10.5009	0	5.15532	2.73947	0.8183	0	0.0996167	0.00393817	0	1.48682	0.30439	1.35491	4.70659	0.375199	2.08291	3.33308	0.117412	0.0505206	0.748821	0.0445913	0	1.02614	0.297632	0.620261	0.860939	0.112252	0	0.074803	0	0.0851755	0	0	0	0	0	0	0
38	5.91295	0	6.97117	3.30485	1.33209	0.150073	0.224797	0.135299	0.0743747	1.30511	0.484363	2.72114	6.11024	0.42343	2.20821	3.34891	0.0623952	0.0500315	0.406224	0	0	1.3384	0.0477815	0.248949	0.509279	0.121386	0.187593	0.0303144	0	0.0538262	0	0.21615	0.0206518	0	0	0	0	0
39	9.82261	0.481786	6.82156	4.41343	0.732182	0	0	0	0	0.451549	0.582511	2.9121	4.797	0.203548	1.85084	2.97312	0	0	0.431371	0.276235	0	0.786961	0	0.423746	0.349972	0	0.00138744	0.227953	0.227775	0	0	0.190976	0	0.039351	0.00203931	0	0	0	0
40	2.99657	0	7.105	4.24252	1.5331	0	0.118587	0	0	0.169911	0.233832	3.31206	6.50528	0	3.79589	5.62368	0.155355	0	0	0.48846	0	1.47191	0	0.261743	0.845636	0.150428	0	0	0.150241	0.120444	0.150024	0.247412	0.022475	0.299429	0	0	0	0	0	0
41	5.55484	0	7.21829	2.37646	1.2632	0	0.197976	0.108636	0.319421	1.67288	0.258494	3.81387	8.51598	0.482742	2.09038	4.09002	0.0864259	0.053614	0.00906804	0.00301405	0	0.138595	0.149911	0.74082	0.431123	0.0319556	0	0.052352	0	0.241034	0.0318436	0.0375358	0	0.188399	0	0	0.0681362	0.77298	0	0	0
42	0	0	8.30693	1.65057	2.22577	0.00410179	0.0508901	0.517553	0	2.29017	1.09122	4.81933	6.37346	0.491631	3.08902	6.0682	0	0.461122	0.377404	0.575211	0	0	0.0485243	1.09734	0.606648	0.449438	0	0	0	0.479552	0.335984	0	0.223852	0.239003	0	0	0	0.127066	0	0	0	0
43	9.8716	0	7.77148	1.75103	0.783954	0.103395	0.150171	0	0.267616	1.66848	0.372792	2.5609	4.91112	0.498297	2.44117	3.46337	0	0.108683	0.363868	0	0	1.42513	0.234192	0.735971	1.10252	0.369866	0.416345	0.105436	0.204563	0.642751	0.0525563	0.157632	0	0.07529	0.0524832	0.0524772	0.221156	0.0637256	0	0	0	0	0
44	8.65182	0	6.97137	3.06187	1.11662	0.0430557	0.240759	0	0	0.521462	0.285679	2.72529	6.16876	0.453632	3.82336	4.78698	0.12611	0.0630411	0.603381	0	0	0.338072	0	0.889998	1.24869	0.303372	0.150566	0.120988	0.626411	0.274121	0.0711547	0.0819598	0	0.0601665	0	0	0.191301	0	0	0	0	0	0	0
45	8.2544	0	5.94626	1.53523	1.35581	0	0	0	0	1.07937	0.458024	2.16754	6.60938	0.38562	3.69739	6.19259	0.0558657	0	0.625563	0	0.389973	0.323536	0.489384	0.775301	1.95896	0.373771	0.778064	0	0.118312	0.809604	0.205732	0	0.0523229	0	0.0410728	0.0821345	0.175408	0.0633807	0	0	0	0	0	0	0
46	4.17665	0	6.77617	2.37282	1.54238	0.352768	0.00592452	0	0.624294	1.03736	0.408162	1.91567	5.15964	0.179062	3.66508	5.01713	0	0.0340298	0.522146	0	0	2.23555	0	1.32736	2.93574	0.864	0.623433	0	1.11206	2.3273	0.0924182	0.184812	0.120044	0	0	0.0276083	0.193202	0.101162	0	0	0	0	0.0660312	0	0	0
47	4.88302	0	7.69287	2.96476	1.37627	0	0	0	0	0.550074	0.200621	1.38881	5.93869	0.566336	1.8733	3.80967	0.110404	0	0	0.719049	0	3.80528	0	1.11598	2.11082	1.1245	1.04918	0.168603	2.05184	1.27867	0.31518	0.187285	0.255335	0.422308	0.24752	0.148419	0.207444	0.0641099	0	0.0492194	0.113126	0.0147019	0.196618	0	0	0	0
48	4.78416	0	6.16282	2.60796	0.992011	0.0708379	0	0.179229	0.100501	0.95123	0.571282	1.24322	7.46875	0.298344	2.30407	4.29328	0.034638	0.0346249	0.177005	0.219761	0	3.45133	0	2.31729	2.35007	0.87887	0.902342	0.0434283	0.878957	2.21832	0.100814	0.313992	0	0.871982	0.264501	0.170255	0	0.163515	0.0269205	0	0.0347636	0.12813	0.0233426	0.252032	0.115421	0	0	0
49	4.28583	0	4.62619	2.12908	1.14607	0.110567	0	0	0	0.99202	0.308847	2.075	7.82324	0.381371	1.77388	3.00052	0.0106028	0	0.129719	0	0	6.91165	0	1.87072	2.61702	0.879981	1.68804	0.113121	1.01409	2.28393	0.102234	0.164037	0.432958	1.62516	0.24381	0	0	0.1125	0	0	0.117106	0.0307055	0	0	0	0	0	0	0
50	0	0	4.01039	2.77487	1.28988	0.270582	0.12742	0	0	1.13749	0.64402	3.08317	12.1038	0.218682	2.41563	4.18244	0.16037	0	0.73802	0	0	1.23338	0	2.29196	3.16352	0.916765	2.08232	0.095784	2.29945	1.77383	0.312138	0.0748595	0	1.09949	0.116768	0.383464	0.391328	0.414738	0.14025	0	0	0	0	0	0.0532585	0	0	0	0
51	1.5441	0	3.88531	1.48448	0.792137	0	0.292451	0	0.0130526	1.84242	0.748782	3.00736	11.3452	0.383657	2.40481	4.87249	0.00430485	0.00506402	0.284902	0	0	1.97644	0	1.97486	2.64389	0.862711	2.0265	0.139179	1.98491	2.77003	0.01281	0.351426	0.468588	1.3656	0.580196	0.0898125	0.332354	0.140603	0	0.00108716	0.0633716	0	0	0.0243421	0.126551	0	0.135772	0.0184867	0
52	0.646417	0	3.15397	1.34127	1.18382	0.267988	0	0.0463656	0.11551	1.50506	0.310033	3.13124	8.19052	0.369611	2.37567	5.11917	0	0.00684502	0.349236	0.0579483	0.225335	1.64304	0.0547487	1.68384	0.876413	0.894655	2.24416	0.0743948	2.07607	3.11196	0.0974132	0.949603	0.539802	2.23649	0.628597	0.3534	1.54893	0.998478	1.92431	0.150827	0.0756912	0	0	0.0992529	0.123685	0	0	1.21821	0
53	3.58401	0	4.07481	1.59467	1.21582	0	0.0788719	0	0	1.13788	0.474104	2.74549	11.4749	0.694485	2.53591	3.96924	0.139747	0.0728289	0.105958	0	0	1.49766	0	1.40879	1.02432	0.5709	0.965962	0.202428	1.61505	1.46478	0.0942976	0.341961	0.129104	2.893	0.34175	0.735274	2.06835	1.74945	1.42462	0.0490197	0.108108	0.141273	0	0.0332085	0.00921882	0	0.0147439	0	0.082875
54	1.71963	0	4.31681	2.88085	1.22178	0	0.132264	0	0	0.869297	0.529694	2.22046	9.091	0.381198	2.11799	3.15619	0.109419	0.0380362	0.404082	0.101454	0	2.36394	0	1.83672	1.34229	0.946296	1.20142	0.0526452	0.878342	2.20201	0.100461	0.287093	1.03611	3.94341	0.477996	0.996418	1.75869	2.0815	2.38561	0.141496	0.209439	0.307944	0	0.0782627	0.0155446	0	0	0.0519159	0
55	0	0	3.61875	1.73235	0.897501	0.0901934	0.139141	0	0.540732	0.99253	0.557469	1.80809	8.33734	0.500114	2.44576	2.78447	0	0	0.43204	0	0	3.37582	0	2.39993	2.49927	0.735856	1.19117	0.0908671	0.920722	1.40127	0.29113	0.297237	1.73401	4.75546	0.163728	0.797313	2.03048	2.2096	3.79052	0.400075	0.489926	0.152959	0.0531529	0.15743	0.132593	0.0265093	0.0265062	0	0
56	4.74424	0	4.58602	2.12395	0.720535	0.472047	0.164191	0	0	1.04496	0.774463	2.47183	9.66039	0.411251	2.45917	4.45656	0.0563573	0	0.269741	0	0	1.29321	0	1.81418	1.93825	0.62529	1.4739	0.195641	0.61031	1.66065	0.276265	0.232553	1.44566	3.23351	0.3088	0.596344	0.71092	0.787164	1.69556	0.57148	0.568019	0.46886	0.0417569	0.656354	0.167418	0.0207595	0	0.0646929	0
57	1.80263	0	6.22606	3.08429	1.47282	0	0	0.451684	0	1.51366	1.06302	2.18471	7.72892	0.496551	2.10763	3.39268	0.0862354	0.0469375	0.463694	0	0	4.1401	0	2.73929	1.75599	1.16836	0.875093	0.23248	1.50051	2.38276	0	0.110631	0.88732	3.35587	0.360404	0.0989025	1.47968	1.49993	1.11529	0.205507	0.0325343	0	0.0350095	0.342095	0.279335	0.0697886	0.0670816	0.0991681	0
58	7.44917	0	3.56317	3.41707	1.20758	0.535248	0.168639	0.198645	0.0659918	4.09574	1.86208	1.3105	5.39623	0.0608936	1.50567	3.59237	0.0114487	0	0.470623	0	0	4.30407	0	2.15054	1.50084	0.572664	1.09008	0	0.209	1.65062	0	0.765194	0.375435	3.7139	0.202111	0.377347	0.857947	1.29334	1.58567	0.253741	0.179763	0.617021	0.0374411	0.751552	0.174844	0.0349498	0.0404739	0.315589	0
59	5.43945	0	4.18933	2.42168	1.0599	0.349165	0.0503511	0.051811	0	3.3564	1.70855	1.6023	4.63803	0.342551	1.98138	2.92882	0.125115	0.0700035	0.0551834	0	0	3.6481	0	2.13689	1.76017	0.74373	1.50995	0.153352	1.03651	1.66306	0.283627	0.309104	0.850408	3.77053	0.371843	0.742403	0.683131	1.74724	3.17944	0.302276	0.54137	1.11982	0.0618184	0.79073	0.145635	0.0123213	0.207447	0.774322	0.0610727
60	4.4043	0	4.53362	2.65438	0.659202	0.253751	0.0601752	0.105491	0.248139	2.36076	1.14805	1.26668	4.40165	0.237538	1.72315	2.03623	0.0720114	0	0.263888	0.0127574	0.13095	4.25873	0.123985	1.81274	1.38632	0.72189	1.26327	0.119816	0.84747	1.78282	0.189508	0.162065	0.873	4.33724	0.482738	0.66381	1.08383	1.58755	1.9421	0.526152	0.771072	1.7486	0.072486	3.28287	0.341479	0.0502665	0.164916	2.26768	0.277952
61	3.59606	0	4.75266	3.47083	1.01086	0.095914	0.0470726	0.191921	0.236079	2.97912	2.06508	1.06862	3.05621	0.495977	1.65428	3.38074	0.173338	0.122335	0.386019	0	0	4.94095	0	2.44326	1.5918	0.740211	1.24277	0.0321929	1.06817	2.14557	0.157985	0.627086	1.37378	5.66558	0.372219	0.48664	0.882597	1.63853	2.87076	0.446876	0.554309	0.915445	0.0329641	0.507867	0.148406	0.000569804	0	1.05895	0.206548
62	4.93901	0	5.57776	3.73771	1.3113	0.27758	0.0107089	0.0991411	0	3.29512	1.49856	1.03022	3.81222	0.237151	1.88717	2.65834	0.135903	0	0.112212	0	0	4.70548	0	1.90517	1.61999	0.839517	1.25304	0.0568047	1.23462	1.84322	0.163692	0	0.980282	3.80396	0.43004	0.807203	1.16196	2.55268	2.77623	0.469679	1.03461	0.644013	0.0211369	0.905479	0.298769	0.054039	0.113857	1.44867	0.0598034
63	1.39438	0	5.0049	3.59796	1.0441	0.0889396	0.0256092	0.232126	0.179109	2.59477	1.13726	1.20157	4.38223	0.223527	2.39448	2.98568	0.111827	0	0.427716	0.140136	0	5.82937	0	2.04441	1.42396	0.847652	1.27133	0	0.971479	2.02176	0.0640218	0.00366236	1.08948	8.43859	0.456213	0.656346	0.714886	1.14828	2.15635	0.404391	0.892319	1.13992	0.0490324	0.593001	0.429604	0	0.465546	2.00953	0.23069
64	0.521672	0	3.87302	3.56903	1.25068	0.906048	0.189357	0	0	3.17852	1.19996	1.91733	3.36936	0	2.00344	4.06519	0.0878861	0	0.36327	0.246838	0	5.67802	0.458861	2.27609	1.11167	0.570196	0.714406	0.083536	0.862726	2.73411	0.16479	0.976422	1.2898	7.84109	0.642355	0.883859	0.570332	1.7528	1.97042	0.60025	1.13499	0.967949	0	0.462794	0.453818	0.0411933	0.20581	0.823296	0.0816301
65	2.1116	0	6.27033	3.17943	1.18731	0.4058	0	0	0	1.78501	1.02979	1.73686	4.80347	0.0924709	1.94085	3.32452	0.0396867	0.0646204	0	0.0463014	0	9.6447	0.00311496	2.31386	1.52818	0.883727	0.566369	0.182888	0.139741	3.89637	0	0.762073	1.48758	8.54834	0.550569	0.0936786	0	1.4496	1.48452	0.245511	0.428236	0.336684	0	0	0.0721123	0	0	0.596734	0.423937
66	4.28078	0	6.72362	3.37777	1.07348	0.322605	0.0905263	0.0982707	0.396749	2.37676	0.928007	1.70786	5.62526	0.135363	1.68309	3.68332	0.0234882	0	0.156997	0.259269	0	7.34026	0	1.61721	1.05929	0.89931	1.53532	0	0.814949	1.85141	0.260788	0.238172	1.27567	8.26367	0.468978	0.364938	0.865221	1.20257	1.18947	0.0673273	0.616371	0.714351	0	0.180647	0.108724	0	0	0.477011	0.285498
67	0	1.57502	6.26626	1.59824	0	1.71417	0	0	2.03212	0	0.805588	2.02884	10.3699	0	0.705825	3.20735	0	0	0	0	2.29532	1.61341	0.352393	3.26165	3.12525	0	1.91785	0	5.30282	2.30451	0.0578396	0	0	7.25556	0.98358	0.41226	0	0	1.46403	0	1.12677	1.11573	0	0.737804	0	0	0.367118	0.365939	0
68	6.68986	0	9.43704	4.64944	1.28661	0.48965	0.909411	0.543753	0	1.07043	1.23036	1.67946	5.58529	0	1.45512	4.83986	0.159415	0.318466	0	0.296609	0	2.97702	0.828267	3.04723	1.69172	0.141985	1.51537	0.279884	1.89584	1.55269	0.446329	0.708315	1.09668	4.92811	0	0	1.15648	0.635785	0.641153	0.484905	0	0.480904	0	0	0.119779	0.11971	0.119641	0.835577	0.119096
69	7.83633	0	7.05332	3.67433	1.03771	0.26341	0.209758	0.296749	0.341153	2.26965	0.710128	1.18147	5.3495	0.459279	1.53348	2.54833	0.0672124	0.00861797	0.341632	0.0689038	0	9.51945	0.255817	1.85558	1.5242	0.916251	1.05503	0.137695	0.713619	2.74996	0	0.0480711	0.601978	6.55311	0.331445	0.300789	1.00772	0.277034	0.0769978	0.0726619	0.0751148	0.292505	0	0	0	0	0.0224254	0.374093	0.373496
70	6.38121	0	9.64593	4.5186	1.33021	0.138176	0	0.350618	0	1.00229	0.766976	2.21107	5.30708	0.471145	1.40043	3.56978	0.0778379	0.0580198	0.196887	0.551628	0.230333	8.46545	0	1.90633	1.06862	0.460593	0.677553	0.052864	0.275649	2.0595	0.149575	0.290737	0.996478	3.63097	0.275117	0.248149	0	0.437908	1.21624	0.00831663	0.0782677	0.225106	0	0	0.130209	0	0.0945294	0.231068	0.612631
71	0	0	9.19904	4.02472	1.20926	0.539103	0.0971137	0.00464932	0.878546	1.85217	0.72939	1.76692	8.66718	0.174713	2.78488	4.58844	0.145267	0	0	0.50508	0	6.6126	0	2.38939	0.667607	0.220245	0	0.213392	0.488599	1.04339	0	0.148723	0.539118	2.36919	0.182944	0.182837	0	0.485844	0.308666	0	0	0.0453019	0	0.135866	0	0	0	0.277243	0.25257
72	2.32689	0.816934	6.78498	4.34256	0.864324	0.380092	0.0818006	0.0538934	0.385587	0.85703	0.505792	2.11456	3.32256	0.0441608	0.83957	2.58525	0.0297041	0	0.138332	0.135207	0	6.39317	0	0.905767	1.18662	0.465781	0.275281	0.0645695	0.33836	1.44256	0.0737482	0	0.524425	1.12536	0.0623162	0.0525111	0.0285787	0.150309	0.427758	0.0261017	0.0260985	0.208672	0	0.106688	0.0615531	0	0.115851	1.55458	1.24239
73	5.4416	0	6.34145	3.20259	1.41821	0.100209	0.0211262	0.237709	0.443953	1.4541	0.408531	2.92723	11.2966	0.463519	2.66351	3.04441	0.0604869	0.0196922	0.581227	0.0354511	0	2.88855	0	2.43731	1.42573	1.02766	1.82815	0.0789174	1.15128	2.60722	0.193577	0.0882015	0.739402	2.68492	0.151428	0.191616	0.413446	0.359037	0.798678	0.101927	0.0509497	0.0362695	0	0.0724945	0.025451	0	0.115438	0.248794	0.304152
74	1.90964	0	8.23354	5.79568	1.17841	0.498887	0.0490408	0.294898	0	1.41913	0.420411	1.57461	5.22395	0.262464	1.64196	2.74057	0	0	0.167981	0	0	8.88525	0.059039	1.61412	1.5545	0.496519	1.017	0.08876	0.500583	1.762	0.0797838	0.073539	0.640227	2.70212	0.128953	0.0174619	0.596264	0.390659	0.374726	0	0.0439966	0.20855	0.0146525	0.023205	0.0292826	0.0179484	0.0151203	0.722198	0.494718
75	4.22352	0	7.5609	3.95968	1.16831	0.486472	0	0	0.486842	1.23008	0.682575	1.1853	5.02827	0.390811	1.5054	3.36565	0.0678664	0.0173885	0.277838	0	0	7.29358	0	1.75738	1.00889	0.565758	1.07206	0.0843592	0.567121	1.28389	0	0.140358	0.90831	3.04613	0.079821	0.000615504	0.186035	0.148	0.555523	0.0442639	0.0663814	0.110597	0	0	0.0333058	0	0.210706	1.19865	0.131168
76	4.24394	1.47036	6.17295	3.89328	1.16656	0.370324	0.108504	0.205123	0.10049	1.46445	0.456717	1.51892	3.97663	0.398728	1.40329	2.20529	0.0294386	0.0421254	0.365314	0.228948	0	5.98651	0.00820883	1.90837	1.28091	0.416935	0.941389	0	0.415268	1.45652	0	0	0.461825	3.14692	0.17406	0.187424	0	0.305516	0.420696	0.046436	0	0.108223	0	0.468738	0.0693657	0.0421372	0.28343	2.56444	0.280318
77	5.07171	0.638292	5.92381	3.00409	1.0677	0.492043	0.135579	0	0	1.80623	0.649441	1.92026	6.23918	0.350105	2.48598	2.87074	0.0624437	0.0633983	0.0916138	0.176135	0	4.03742	0.0847785	0.833178	1.34325	0.89176	1.39067	0.0530802	0.864748	1.84965	0.121192	0	0.934564	2.66574	0.463791	0.289217	0.42021	0.453431	0.610511	0.00614572	0.014798	0.222862	0	0	0.19526	0	0.313328	1.86649	0.463519
78	4.81988	0	4.79082	3.04192	1.26137	0.34247	0.0731562	0	0.0435843	1.22997	0.579145	2.97812	10.1767	0.532707	3.0317	3.90597	0.0384491	0	0.25464	0.0850543	0	3.29802	0	2.31359	2.44567	0.925813	1.18617	0	0.876658	2.13871	0.0845629	0.121313	0.769433	3.05202	0.225362	0.233515	0	0.545051	1.04198	0.0793931	0.0555617	0.220956	0.011695	0.117799	0.0363209	0	0.249739	1.79557	0.213263
79	3.76873	0	4.45119	2.83501	1.3414	0.303161	0.0786843	0.052603	0	1.43705	0.534592	3.65914	12.4718	0.486373	3.2873	4.98884	0.0688848	0.0385733	0.235049	0.0764393	0	1.95748	0	2.24419	2.64172	1.01012	1.45505	0.0409295	0.894216	2.12568	0.0948284	0	0.874656	3.83086	0.298449	0.233683	0.507978	0.642768	1.03691	0.0421115	0.0726136	0.140136	0	0	0	0	0	0.502227	0.128503
80	3.55274	0	3.76295	2.48813	1.30499	0.160593	0.0551162	0.0632782	0.0784663	1.18623	0.467587	3.6528	12.6407	0.523628	3.25958	5.00846	0.0951248	0.0244274	0.159414	0.0757779	0	1.15828	0	1.71351	2.40982	1.05598	1.44256	0.0932288	0.970696	2.1479	0.11591	0.0970088	0.917656	3.43633	0.34802	0.22467	0	0.565188	1.15623	0.0510794	0.0717244	0.0539178	0	0	0	0	0	0.111675	0.0710797
81	3.39084	0	3.78197	2.36914	1.15832	0.189021	0.0197584	0.042651	0	1.17809	0.442709	3.37231	10.7521	0.474248	3.11072	4.45162	0.089765	0.0286395	0.128317	0.0661529	0	1.03546	0	1.68871	2.28081	0.960044	1.52384	0.0626341	0.907022	1.90517	0.0972	0.0641965	0.808263	3.20314	0.317629	0.243793	0.318011	0.695327	1.26743	0.0557834	0.0791751	0.0584468	0.00607472	0	0.00476679	0.0105111	0	0.123608	0.090332
82	3.1123	0	3.47105	2.25967	1.18887	0.139395	0.0342447	0.0352318	0.00383269	0.991946	0.385098	2.87017	9.82648	0.420174	2.84899	4.11797	0.0655043	0	0.215163	0.0109949	0	1.14767	0	1.84666	2.35578	0.919122	1.34724	0.0533902	0.819343	1.84006	0.0792295	0.0970512	0.902238	3.02678	0.278058	0.25183	0.300424	0.771275	1.34619	0.0627227	0.059251	0.0461089	0	0	0.0455992	0	0	0.152112	0.0732149
83	9.48283	5.25335	0	0.245324	1.01904	2.01385	0.498506	0	0	0.0319504	0	2.90554	5.62203	0	0.453917	3.51219	0	0.432265	0	0	0	0.254558	0	1.13541	0.747794	0.775963	1.51211	0	0.731868	1.84085	0	1.10804	0.367206	1.61047	0	0	0	0.668954	1.35656	0	0	0	0	0	0.346166	0	0	0.226616	0.339678
84	3.23869	2.22639	4.46931	0	0.250812	0	0	0.249959	0.737208	0.482815	0	2.1759	10.143	0.445677	2.40025	2.47646	0	0	0.21329	0	1.11597	0	0.345878	1.64765	2.73261	0.192844	1.49609	0	0.683032	2.62241	0	0.143688	0.696215	1.38125	0	0.540887	0.893265	0.87717	0.875675	0.348814	0.174097	0.521055	0	0	0	0	0	1.18734	0
85	9.71405	0	3.5321	1.70874	1.84298	0.390442	0	0	0.323564	0.767714	0	2.33617	8.95882	0.671115	1.8956	3.79214	0.174637	0.174445	0.023584	0.308603	0	2.63615	0	0.138445	0.485985	0.302581	2.02601	0	0.664991	1.05969	0	0.13484	0.133481	1.87017	0.281179	0.420838	0.826395	0.714217	1.81651	0	0	0.226323	0.134467	0	0.13424	0	0.538639	1.67485	0
86	0	4.55631	0.63358	4.29321	0.540155	0	0.268546	0	0	1.9575	0.261351	3.81278	8.15847	0	3.25154	3.69753	0.4537	0.226386	1.27043	1.03401	0	0.0668903	0.954574	2.9462	1.26582	0.580832	1.71238	0.189626	0	1.6328	0.185801	0	0.498031	1.55608	0.634793	0.356618	0	0	2.27044	0	0.173369	0	0	0	0	0.344755	0.26989	1.02828	0.256068
87	0	0	4.29655	2.52227	0	0.615768	0	0.307119	2.19985	0.521732	0.598857	3.25957	8.59124	0.834266	2.37697	4.74628	0.265729	0.265348	0.570685	0	0	0.724965	0	0.836883	1.3807	0.929055	2.55118	0	1.48142	1.35754	0	0.116089	0.558488	2.95445	0	0	0	0.20827	1.57794	0	0	0.209549	0	0.199998	0	0	0.19284	0.502339	0
88	0	0	0	1.30229	0.856623	0.485683	0.242364	0	0.242047	0	0.237085	4.09233	6.81224	0.222812	3.61057	2.54455	0.212817	0	0.286126	0.284607	0	4.31651	0.172244	0.847301	3.20039	1.29209	1.78244	0.362123	1.3853	1.81501	0.352803	0.212439	0.945454	0.670653	0.675964	0.505358	0.237339	1.61822	4.3504	0	0	0.31822	0	0	0.0183676	0	1.25989	0.71788	0
89	0	0	2.2144	2.22698	1.14602	0.445581	0.0991415	0	1.56147	1.05889	0.432492	2.04141	9.22342	0.536591	1.04236	4.82612	0.127424	0	0.44526	0	0.806017	0	0	0	0	0.62489	1.51612	0	0.939608	2.62402	0	0	0.990151	3.42173	0.352772	0.863371	0.468745	1.18277	3.18244	0.0973134	0.388719	0.290979	0	0	0.0353416	0.166622	0	0.990472	0.163699
90	0	3.02978	1.74788	2.03557	1.42071	0	0.201593	0.201322	0.741679	0.222521	0.349314	2.28641	5.32606	0.922365	2.44887	3.65468	0	0	0	0.0541727	0.259186	2.91408	0	3.62064	2.35137	0.908397	1.58399	0	0.608408	1.76684	0.0769515	0.437619	1.09004	4.92697	0.413855	0.27527	1.19697	2.21681	4.26976	0	0.254905	0.127291	0	0	0.0933201	0	0	0	0.0492931
91	4.05098	0	3.57236	2.32124	1.2618	0	0	0	0	0.772753	0.493978	2.42189	6.76711	0.578231	2.87506	4.17967	0.10962	0.292352	1.01606	0.538524	0	1.86143	0	0.927681	0.833253	0.353509	0.679146	0.156133	1.03827	1.46111	0	0.226244	1.39452	2.61389	0.71135	0.265983	1.52471	2.85096	3.56147	0.0828564	0	0.123195	0.082653	0	0.204693	0	0	0	0.201946
92	2.67373	0	2.76133	1.92624	0.742667	0	0.0751453	0	0.214648	0.39621	0.0600652	1.75589	9.1067	0.168458	3.50877	2.93068	0.0646688	0	0.0512527	0	0	2.64691	0	2.7096	1.76822	1.00194	1.20668	0.223529	0.74999	1.75977	0.250603	0.201846	1.78159	4.15154	0.659615	0.332984	2.33892	2.61841	3.09111	0.0941997	0.0470796	0	0	0	0.0124504	0	0	0.330841	0.134133
93	0	0	0.4632	0	0.832517	0.0445012	0.103557	0	0.282783	0.83646	0.182512	3.06687	7.28089	0.609913	2.17925	4.5554	0	0.628994	0.0915039	0.388026	0	2.34725	0	1.78915	2.03696	0.731118	1.84316	0	0.597456	2.16123	0.120097	0	2.63797	3.14501	0.179892	0.531185	1.99575	0.910792	2.99252	0	0.132982	0.530951	0	0.0950348	0	0.427049	0	0.864712	0.322543
94	2.50357	0	1.06773	0	0.74873	0.745256	0	0	0.81585	0.703072	0.120799	2.24679	7.14745	0.189416	2.6373	3.31393	0	0.0672749	0.0942434	0.0142471	0	2.27766	0	2.66658	1.48898	1.13836	1.408	0.0929681	1.16859	1.87779	0	0.319293	1.8025	3.36381	0.848852	0.42275	2.14622	0.835224	2.44764	0	0	0	0.0796837	0	0	0.065552	0	0.231355	0.173542
95	7.58043	0.434173	1.0249	0.633704	1.01532	0.145164	0.144703	0.14349	0.573931	0.422412	0.140365	2.63652	8.44233	0	1.73108	3.06795	0	0	0	0.611208	1.47332	1.56581	0	2.56673	2.22876	0.510917	0.864782	0.314721	1.47079	1.54598	0	0.333187	1.28204	2.78681	0.1374	0.352383	0	2.01211	2.63389	0	0.177318	0	0.176971	0.265786	0	0.205388	0	0	0
96	1.07793	0	3.21995	2.0429	0.796819	0.310498	0.0752787	0.0794593	0.795453	1.23667	0.309866	2.06806	5.68159	0.427885	2.31753	3.13772	0.0695198	0	0.680521	0.0127736	0.0927342	2.90796	0.340101	2.35006	1.44608	0.589006	0.526172	0	0.812255	1.32779	0.0695737	0.427302	1.85105	3.79213	0.413864	0.465935	0.0779625	1.66694	1.26213	0.153287	0.153128	0.148709	0	0.139259	0.0783096	0.0596452	0.0271834	0	0
97	0	0	3.32371	2.1051	0.750698	0.585038	0	0.135842	1.19278	0.367215	0	1.38512	6.89127	0.547979	2.59912	4.03388	0	0.260219	0	0.337168	0.353114	0	0	2.84319	0.631027	0.813112	0	0.317996	1.03454	1.83474	0.196084	0.33464	1.70167	2.03623	0.226948	0	1.05743	1.17256	1.64649	0.398954	0.0995977	0.205641	0.0992048	0.0435213	0	0.0370657	0.317522	0	0.385205
98	2.73726	0	2.89039	0.700448	0.642067	0.0273116	0.0678941	0	0.481691	0	0.39838	1.35355	5.07811	0.756037	1.41416	3.75901	0	0	0	0	0	2.36483	0	1.27192	2.2222	0.552105	1.28719	0.0837253	0.373767	1.22465	0.180562	0.0560164	2.04695	2.70676	0.262169	0.239144	0.0446893	1.83283	1.81988	0.21563	0.107701	0.114978	0	0.449912	0.0369261	0	0	0	0.0784049
99	6.14021	0	4.25169	0.446965	0.579266	0.429849	0	0.291043	0.802481	0.836567	0.142051	2.1129	6.714	0.13211	1.57906	2.95635	0	0	0	0.0791713	0	3.49332	0	2.4667	2.47212	0.737307	0	0	0.773552	1.23582	0	0	1.02984	3.00507	0.26431	0.586974	0	1.43794	2.3647	0.0924633	0.0923995	0.243881	0	0.477166	0.389345	0.0243065	0.153175	1.01423	0.251218
100	4.63607	0	2.40002	0	0.711721	0.0800021	0.000840594	0	0.472067	0.847445	0	1.75242	8.13967	0.357227	2.52218	3.52893	0.0681554	0.0601121	0	0.186875	0	1.8593	0	1.7853	2.04787	0.554402	1.13523	0.10844	1.43503	1.81246	0.0819294	0	1.82458	3.47281	0.654228	0	1.50555	1.32706	1.84732	0.0504107	0.151133	0.33812	0	0	0	0.153727	0	0.539171	0.285908
101	8.44086	0	3.12538	0.239249	1.16915	0.166241	0	0	0	0	0.325451	1.59348	6.90985	0.737988	2.76955	3.20569	0.142456	0.284486	0.119786	0	0	1.00687	0	1.9625	0.309025	0.748084	0.187046	0	1.34959	1.54397	0.119903	0.520401	1.90016	2.11342	1.08009	0.0238805	0.225599	1.34953	1.01489	0.210007	0	0.28419	0	0	0	0	0	0.352079	0
102	3.94116	0	1.63916	1.7251	0.580281	0.187252	0	0.192278	0.155361	0.729942	0	1.29173	6.28373	0.351423	2.19902	4.42402	0.138235	0.164235	0.300879	0.0823269	0	2.11035	0	2.67939	1.74031	0.851971	1.79454	0.106857	0.115253	1.57821	0.135957	0	1.41463	4.25954	0.213339	0.501449	0.403437	2.11083	1.309	0	0.118426	0.548516	0	0.217403	0.0747131	0	0	0.0491165	0.907974
103	3.49644	0	3.35428	2.94457	0.252476	0.488656	0.243691	0.243267	0.0371059	0.492636	0	2.59486	5.01683	0	3.52775	4.68908	0	0	0	0	0.743872	2.28281	0	1.50097	1.36519	0.525798	0	0.362225	1.74273	0.422584	0	0	0.47136	2.04383	0.49911	0.662723	0	0.690378	2.55423	0	0	0.124901	0	0	0	0.282037	0.773113	1.21645	0.422236
104	5.56576	0	2.31792	0	0.595528	0.74205	0	0	0	0	0.578063	1.42869	5.41986	0	1.47676	3.50241	0	0	0.105963	0.470289	0	2.52249	0	1.14481	1.71908	0.446997	0.905628	0	0.389116	0.895786	0.3177	0.614396	1.95954	2.7882	0.167755	0.622834	0.0807454	0.783809	2.83768	0.0983137	0.196436	0	0	0	0.172795	0	0.244309	0.191779	0
105	2.12728	0	4.86345	0	1.2435	0.49456	0	0.246675	0.102368	1.18515	0.482747	2.82903	6.19955	1.12701	4.10266	1.7282	0.640039	0	0.581153	1.20717	2.33643	5.21239	0	1.00737	1.85096	0.74033	0.757417	0.363944	0.736561	1.53464	0.177185	0.882835	2.27159	0.247328	0.260891	0.166483	0.244068	0.778127	2.81171	0.317118	0.474436	0	0	0.012528	0.00620631	0.156029	0	0	0.0819964
106	0	0	0.44353	2.35235	0.420679	0.838179	0.417512	0	0	0.278365	0	0.75213	6.77267	0	3.25568	4.25607	0	0	0.166864	0	0.200707	0	0.938918	1.27667	0	0.651187	0	0	1.18388	0.445641	0	0	1.87646	2.91444	0.295259	0	0.88196	1.06228	2.29491	0	0	1.13569	0	0.460234	0.562089	0	0	2.78383	0.54019
107	0	0	4.00474	2.85673	1.21429	0.0312559	0.34336	0.171368	0	0.86199	0.00611568	2.66252	6.84707	0.150133	4.37074	3.32612	0	0.131793	0.563769	0.403015	0.328142	3.43963	0	2.49552	2.93938	1.0925	0.635969	0	0.710731	0.771076	0.23676	0	0.683092	1.86028	0	0	2.05527	0	2.19688	0.107292	0	0.0803139	0	0	0.0537552	0	0	0.452657	0.026797
108	0.281657	0	5.38498	1.5158	0.635005	0.147453	0.146976	0	0	0	0.476993	2.16282	5.57587	0.424531	1.03025	2.07953	0.14315	0	0.240081	0.357493	0	1.51317	0	0.898942	2.77381	0.880639	0.756008	0	0.645823	0.785059	0	0	1.35201	0.87165	0.691175	0.459062	0.681747	1.48188	1.99363	0.108334	0	0.296399	0	0	0.294516	0	0	0	0
109	2.98674	0	1.0908	0	0.771196	0.511998	0	0.510306	0.179706	1.45443	0.496359	2.17133	7.83277	0.922977	3.66177	3.73302	0	0.215446	0	0	0	0	0	3.01974	0	0.395814	0.974306	0	0.141687	1.02686	0	0.107116	0.400692	3.26853	0	0.717156	1.13736	0.247807	0.426535	0.172189	0.171998	0.514844	0	0.247733	0.293297	0	0.6839	1.4911	0.4433
110	0.192721	0	2.99975	0.141002	0.568165	0.411394	0.0589267	0.0728915	0	0.49166	0.135694	3.14994	7.80666	0.371831	3.07283	4.08862	0.10965	0.0620441	0.45405	0.371543	1.32522	1.5408	0.30679	1.75528	1.4186	0.871392	0.76004	0	0.883615	1.50417	0.332907	0.262658	0.674194	1.07284	0.295988	0.706951	0.595212	0.471054	1.67759	0	0.141814	0.370758	0	0	0.402051	0.0967493	0	0	0.236772
111	2.09867	0	0	0	0.314629	0.635455	0	0	0	0	0.938307	3.07712	7.07484	0.288732	3.64341	4.4249	0.535776	0	0	0.798683	0	0.774643	0.845526	0.41802	2.49465	0.954194	2.44449	0	0	1.82998	0.227188	0	1.69424	4.71911	0.152633	0	1.85764	0.641328	1.1035	0.407277	0	0.276434	0	0	0.402909	0.737753	0	1.09089	0
112	0	0	4.05022	1.11404	0.0627521	0.0624458	0.387955	0.447027	1.43293	1.23289	0	1.16296	12.0742	0.337838	1.35957	3.64758	0	0	0.00764764	0.649952	0.368578	0	0	1.84491	1.79659	0.583478	1.73093	0	1.13689	2.77995	0.276587	1.34841	0	0.875297	0	0.248334	0	1.51984	1.50216	0.252722	0.504141	0.502411	0	0.963449	0	0.247595	0	0.869259	0
113	4.0214	0	0.802497	1.49678	0.382393	0.156095	0	0	0.361	0.749229	0.201424	1.74177	8.65798	0	3.7816	4.84945	0.156374	0	0	0.233413	0	0.238539	0	1.27426	1.0023	0.388597	0.947088	0.13432	0.367102	1.48647	0.186171	0.332293	0.589274	3.66262	0.242857	0.495805	0	0.474166	1.27618	0.0469605	0	0.0050779	0	0.372799	0.226915	0	0	0.286428	0.436947
114	1.68244	3.10573	3.8851	2.05156	0.794689	0.526835	0	0	0	1.10069	0.511979	1.32762	6.12863	1.18844	1.18763	2.79365	0.226291	0.00507072	0	0.454153	0	2.8142	1.0423	1.4313	3.18183	0.786742	0.718751	0	1.13926	1.06206	0	0.155782	2.01434	4.33438	0.147379	0.146706	0.308796	1.62118	1.15617	0	0.164247	0.654708	0	0.102371	0	0	1.89763	0.690978	0.435208
115	3.5183	0	3.10594	0.493218	1.00551	0	0.20029	0.0301573	0	0.122204	0	0.984218	7.1274	0.206091	2.63219	3.83696	0.352823	0	0	0.384282	0	1.53171	0.0480477	1.24473	1.38531	0.790618	0.961737	0.00460362	0.0183197	2.6177	0.00369381	0	1.36102	1.90802	0.576414	0.283446	0	0	1.23671	0.274382	0.273876	0.130332	0	0.804553	0	0	1.04357	0	0
116	1.18354	0	3.83117	1.29163	0.0679867	0.507225	0	0.0695825	0.407089	0.413003	0.353991	1.33938	6.48693	0.39047	4.07132	4.24579	0	0	0.0971464	0	0.0708854	0.808085	0	1.9978	1.76535	0.54975	0.0898484	0	0.491365	1.00748	0.303975	0	0.396793	1.89351	0	0.388308	0	1.04816	2.13478	0.146476	0.0366658	0.0612597	0.097194	0.554596	0	0	0	0	0.373614
117	7.2536	0	0	0.786547	1.25729	0.00713935	0	0	0	0.159064	0.00552197	2.41741	6.22646	0.506715	3.47191	4.4219	0	0	0.580059	0.563479	0	1.85307	0.238751	2.41646	1.47993	0.610154	0.886858	0	0.664973	0.686602	0.0828829	0	0.78708	1.10208	0.3434	0.283681	1.21782	1.70017	0.674856	0.0900473	0.359625	0	0	0	0.625228	0.0275299	0	0.941394	0.325591
118	7.43545	0	3.14923	0	0.695277	0	0.1383	0	0	0.541229	0.406512	2.41212	6.56521	0	2.56827	1.51921	0.121446	0.363739	0	0.107542	0.451118	0.908853	0.0458364	1.26088	1.99381	0.107465	0.834173	0.212072	1.54621	1.05673	0.170652	0	1.37451	2.86891	0.367413	0.0557544	0	0.506421	1.74144	0.279261	0	0.328971	0.0926193	0	0.438922	0.45849	0.490382	0.641174	0.664
119	7.11038	0	1.17148	1.36505	0.604795	0.17287	0.012665	0	1.85304	1.33895	0.425638	0.864574	5.93347	0.404193	3.32479	3.336	0.25382	0	0.375875	0.23662	0	0.378745	0.214709	1.1374	1.08062	0.684328	0	0	0.181282	0.749826	0	0.196812	0.824559	0.286924	0.190611	0.733317	0.0433581	0.627197	0.552412	0.100472	0	0	0	0	0.199141	0.184316	0.179251	0	0.275817
120	9.23072	0	0	3.38338	0.385913	0.0230676	0	0	1.15738	0	0	2.43008	5.33217	0.969329	1.27369	3.1056	0	0.307547	0	0	1.43003	0	0	0.808931	0.787944	0.559113	0.191392	0.274806	0.528702	0.503802	0.539232	0	1.57194	3.22459	0.253558	0	0	0.126137	2.62679	0	0.241447	0.444153	0	0.838759	0.393359	0.701991	0	0.729442	0.642461
121	0	0	1.95397	0	0.962052	0	0	0	0	0.948259	0	0	7.35087	0.890789	3.50435	4.25379	0	0	0.834587	0.829355	2.15336	1.58827	0.605047	1.17744	2.57371	0	2.82966	0	0.698058	0	0.690767	1.37081	2.69972	0	0	0	0	1.89428	1.04335	0	0	0.616698	0	0	1.22483	0.608192	0	0.178441	0.591866
122	4.09282	1.3652	0	3.15307	0.496773	0.494976	0	0	0	0	0.974102	1.92765	6.47939	0.452432	1.24045	2.15431	0	0	0.86621	0.384725	0	0	0	1.12069	1.01115	0	1.06687	0.762457	0.708756	2.98346	0.368401	0	1.03549	4.35187	0	0	0	1.22301	0.672536	0	0.335033	0	0	0	0	0.331784	0	0.280262	0.323166
123	0	2.79342	1.20644	0	0	1.28922	0	0.639335	1.89736	1.24807	0	0	7.14681	0.579348	2.2892	2.04861	0	0	0.450056	0	0.978866	0.545763	0.312135	0.809455	1.28144	1.95534	2.39923	0.474011	0.342224	0.337769	0	0.927417	0	2.46301	0	0	1.02402	1.70646	1.26376	0.418245	0	0	0	2.47863	0	0.406648	1.05531	0	0
124	2.528	0	2.56545	0	1.597	0	0	0	1.5781	1.55963	0	1.5416	4.52069	0	7.20974	2.77818	0	0	1.36768	0	0.747268	0	0	5.78264	1.22902	0	1.2178	0	2.40272	2.3602	0	0	1.15453	0	1.13488	1.1253	0	0	1.09752	0	0	1.08856	0	1.07974	0	0	0	0.434889	1.05414
125	0	3.32375	0	1.69267	1.67376	0	0	0	1.65526	0	0	0	4.8588	0	8.43696	4.3847	0	0	0	0	4.22	0	0	1.36805	0	1.35566	0	0	0	0	0	0	0.550212	3.58862	0	0	0	0	1.64811	0	0	0	0	0	0	0	0	2.78444	0
126	9.29284	0.618457	3.58495	0	0	0.815533	0	0	0.890926	0.0263317	0.025977	0.776565	3.05432	0.750935	2.20419	2.88031	0	0	0.667253	2.77492	0	3.12194	0	1.83242	1.55209	0	0.44527	0	0	3.50077	0.573131	0.570258	0	5.78797	1.0534	1.04374	0.634445	2.22963	0	0.491432	0	0	0	0	0	0.485145	0	0	0.944124
127	23.6099	4.85294	2.77767	0	0	0	0	0	0	0	0	0.387548	8.2427	0	3.65983	0.148859	0	0	0	0	0	8.08748	0	0	0	1.41756	0	0	0	1.39247	0	0	0	0	2.53803	0	2.45871	1.06194	4.56199	0	0	0	0	1.10033	2.15553	0	1.05602	0.770044	0
128	0	6.77502	5.00623	2.41633	2.11448	0	0	0	2.06473	2.01725	0	0	5.7876	0	5.42936	0	0	0	1.73761	0	1.70387	4.61563	3.07914	5.85196	0	0	0	1.38186	2.70011	0	0	0	1.31953	0	0	0	3.73446	1.21032	1.19385	0	0	1.17783	0	0	1.16222	0	0	0	0
129	48.6801	1.86793	6.50272	0	3.02255	0	0	0	2.88817	0	0	0	5.41755	0	0	0	0	0	0	5.00039	2.36292	0.543711	0	0.479507	0.426054	0	0	0	0	0	0	0	0	0	1.73272	0	1.68771	4.81502	0	0	0	0	0	0	3.02255	0	0	0	0
130	3.25315	3.69078	0	0	0	0	0	0	0	0	0	0	0	0	0	4.44001	0	0	0	0	0	4.25874	4.09169	0	10.9917	0	0	0	0	0	0	0	0	0	0	0	3.42078	0	3.31217	0	0	0	0	0	0	0	0	0	3.21023
131	10.2953	0	2.23848	0	0	0	0	0	2.19814	0	0	0	8.27389	0	5.8568	3.75394	0	0	0	0	0	2.47306	0	0.632091	2.23848	1.61583	0	0	1.5947	0	0	3.1282	1.53452	0	1.49687	0	4.38346	1.42684	2.80457	0	0	1.37847	0	0	0	0	1.36307	1.51204	1.27743
132	10.8557	0	0	0	0	0	0	0	0	0	0	0	0	0	0	0	0	0	0	0	0	9.57538	0	0	0	0	0	0	0	0	0	0	0	0	0	0	0	0	8.56547	0	0	0	0	0	0	0	2.81982	0	0
[truncated: 83 more columns]
