# Supplementary material for: Distributed biotin–streptavidin transcription roadblocks for mapping cotranscriptional RNA folding
Source: Nucleic Acids Res. 2017 Apr 8;45(12):e109. doi: 10.1093/nar/gkx233 (PMC5499547; doi:10.1093/nar/gkx233)
Supplement: Supplementary Data [file gkx233_supp.zip › nar-00129-met-g-2017-File015.xlsx]

## Sheet: Overview
Source Data for Figure 6
Data for each figure element can be found in individual sheets.
Some figures contain data that has been truncated for presentation purposes; all data is included here.
To distinguish included data from truncated data, included data has been highlighted
Gln111 cotranscriptional SHAPE-Seq data from downloaded from the Small Read Archive (http://www.ncbi.nlm.nih.gov/sra) (Table S3)
Figure Element	Description
S4	wt B.cereus crcB Fluoride riboswitch, 1xBiotin template(Replicate1)/Gln111 Template (Replicate 1), cotranscriptionally probed, nts G13, A10, A22 reactivity traces

## Sheet: S4
G13						A10						A22
Transcript Length	10 mM NaF		0 mM NaF			Transcript Length	10 mM NaF		0 mM NaF			Transcript Length	10 mM NaF		0 mM NaF
	1xBio	Gln111 Rep1	1xBio	Gln111 Rep1			1xBio	Gln111 Rep1	1xBio	Gln111 Rep1			1xBio	Gln111 Rep1	1xBio	Gln111 Rep1
20	0	0.54183	0	0.968584		20	0	0	0	0		20
21	0.532613	1.93848	1.55986	1.35174		21	0	0.362269	0.4261	0.150479		21
22	0	0.74648	3.31085	1.88325		22	0.476027	0.511023	0.476995	0.329417		22	0	0	0	0
23	1.4057	1.41273	3.69129	3.76984		23	0	0	0.475893	0.120005		23	0	0	0	0
24	0.90001	1.4901	1.11321	3.76305		24	0.114559	0.316289	0.190346	0.611721		24	0	0	0	0
25	3.09578	2.7062	2.69183	2.57772		25	2.03646	0.493305	0.290818	1.57882		25	0	0	0	0
26	1.57424	1.51721	0.212193	2.64389		26	0.957598	1.14387	1.55974	1.387		26	0	5.90468	3.4911	5.58876
27	2.10028	3.17031	4.02214	6.66797		27	0.102616	0.275878	0.800415	1.19453		27	1.74858	2.11144	1.33206	0.226065
28	0	4.62613	0	2.69775		28	2.76936	0.70206	0.192787	1.20693		28	0	1.53344	0.856705	0
29	0	1.37003	0	2.83216		29	1.00324	0.471511	1.54994	0.716112		29	0	1.1537	2.95664	0.221405
30	0	0.422553	0	4.41996		30	1.08349	1.31015	2.00619	1.90241		30	0.150075	1.72473	1.27757	0.166261
31	0.2191	2.09965	0	2.32925		31	1.31686	2.73473	0.339949	0		31	1.26485	0	0.315927	0.859305
32	1.93163	1.52399	5.4574	2.1113		32	0.651258	1.0875	0	2.5143		32	0	1.65493	0	1.56581
33	2.45403	2.97259	0.921859	2.19683		33	1.08676	1.08048	1.44318	1.03509		33	1.96857	1.23212	3.31102	0.120768
34	2.48069	3.31337	2.38293	4.6698		34	0.986346	1.68546	0.959945	1.83099		34	2.80916	3.614	2.94571	0.974907
35	1.50513	1.55329	1.64143	3.30747		35	0.796467	0	0.145319	1.42055		35	2.59878	3.79117	1.64345	2.8252
36	3.15039	4.28241	4.62035	3.46682		36	0	0.845481	0.429106	0.971208		36	1.47125	1.68924	0.991915	1.44633
37	2.38238	4.1376	3.04963	4.70659		37	0.42025	0	0.698582	1.48682		37	2.68673	3.7151	2.43823	1.02614
38	3.23848	3.13546	4.97994	6.11024		38	0.202928	0.0889132	0.715479	1.30511		38	3.71419	4.2218	2.02802	1.3384
39	2.28785	3.40022	2.75615	4.797		39	0	1.10711	0.944591	0.451549		39	1.88867	3.63395	0.206258	0.786961
40	2.47207	5.35244	5.30608	6.50528		40	0.145246	0.977903	0.283046	0.169911		40	1.62936	3.44341	1.88881	1.47191
41	5.17548	8.52374	6.60649	8.51598		41	0.374712	0.966383	0.429618	1.67288		41	1.61511	2.71193	1.37368	0.138595
42	5.29532	9.80663	8.44705	6.37346		42	0.415082	1.80307	0	2.29017		42	1.35533	0.373898	1.91813	0
43	4.09741	7.017	4.97639	4.91112		43	0.400077	0.211096	0	1.66848		43	1.65542	2.7461	1.41788	1.42513
44	5.45548	7.55643	5.18531	6.16876		44	0.434612	1.62794	1.17549	0.521462		44	2.51041	2.49874	1.69901	0.338072
45	5.43672	8.99064	6.11725	6.60938		45	0.356501	0.221159	0.504819	1.07937		45	2.28798	3.38646	1.96252	0.323536
46	5.36116	7.77409	5.13126	5.15964		46	0.332459	0.422243	0.997566	1.03736		46	3.25697	2.0841	1.87054	2.23555
47	8.14477	8.82815	8.35063	5.93869		47	0.511308	0.515007	0	0.550074		47	4.70517	4.2063	4.19201	3.80528
48	8.73451	8.60708	9.81911	7.46875		48	0.326272	0.718056	0.726422	0.95123		48	3.67895	2.48009	2.27234	3.45133
49	8.76272	8.1191	9.47145	7.82324		49	0.191954	1.11233	0.281316	0.99202		49	4.24701	8.20162	3.33221	6.91165
50	9.88431	11.1068	12.2104	12.1038		50	0.37323	0.569755	0.419554	1.13749		50	2.95211	2.80138	2.0023	1.23338
51	9.84417	11.579	12.0911	11.3452		51	0.392257	0.792398	0.385865	1.84242		51	2.90696	2.49788	2.3625	1.97644
52	9.21591	9.99388	10.1684	8.19052		52	0.724266	0.100107	0.250956	1.50506		52	1.49928	1.98073	1.69101	1.64304
53	10.8178	9.23827	13.5769	11.4749		53	0.490583	1.2121	0.427486	1.13788		53	1.60274	2.71633	0.638575	1.49766
54	7.77643	7.4311	9.9771	9.091		54	0.453225	0.319137	0.44666	0.869297		54	2.81463	4.9877	2.05437	2.36394
55	7.77111	9.00295	8.48541	8.33734		55	0.544796	0.804402	0.538987	0.99253		55	3.76247	6.43423	0.93697	3.37582
56	8.50422	6.83861	10.8174	9.66039		56	0.503593	1.19603	0.390302	1.04496		56	2.03827	4.08448	1.19184	1.29321
57	7.52229	7.73388	8.8721	7.72892		57	0.282863	1.69346	0.555807	1.51366		57	2.42867	7.12518	1.94015	4.1401
58	7.14728	4.80775	9.56264	5.39623		58	0.281239	2.01899	0.240666	4.09574		58	2.75812	11.8129	1.65382	4.30407
59	6.65632	2.84099	7.80941	4.63803		59	0.35454	1.61115	0.694247	3.3564		59	2.97488	18.8524	2.23704	3.6481
60	5.68652	5.27272	8.29626	4.40165		60	0.58605	0.930563	0.88383	2.36076		60	4.85156	12.8178	2.04301	4.25873
61	3.6074	2.19557	5.81054	3.05621		61	0.37988	0.019587	1.99171	2.97912		61	9.34977	18.7387	2.30964	4.94095
62	3.8724	3.9419	6.61999	3.81222		62	0.655762	0.226486	1.39436	3.29512		62	9.01809	18.1899	2.16752	4.70548
63	1.43344	3.95607	5.81392	4.38223		63	0.277873	0.818137	2.02158	2.59477		63	14.2993	13.1919	2.85708	5.82937
64	3.55318	4.63775	7.43705	3.36936		64	0.799622	0.327136	1.66068	3.17852		64	9.46675	14.8972	1.81553	5.67802
65	1.29273	3.41364	6.20307	4.80347		65	0.521066	0.795918	2.25968	1.78501		65	16.8576	15.6682	3.85893	9.6447
66	1.23905	5.22031	4.46504	5.62526		66	0.365025	0.468731	2.06336	2.37676		66	16.4105	12.4544	5.65867	7.34026
67	5.34493	2.60842	8.08262	10.3699		67	0.793092	0	2.51286	0		67	6.86642	19.2185	5.60498	1.61341
68	3.17947	5.42796	8.35883	5.58529		68	0.293612	0.762878	1.63557	1.07043		68	6.56787	14.9091	4.50168	2.97702
69	1.06194	1.98883	2.59367	5.3495		69	0.526905	1.2137	1.01884	2.26965		69	15.4915	14.4701	11.8374	9.51945
70	2.11712	2.556	4.24163	5.30708		70	0.32357	0	3.42117	1.00229		70	14.4591	15.3933	7.51289	8.46545
71	2.15721	2.77454	3.57934	8.66718		71	0.786481	0.757804	1.26883	1.85217		71	13.1563	11.6683	7.45528	6.6126
72	1.19514	1.60527	2.42584	3.32256		72	0.0423928	0.204687	0.925747	0.85703		72	10.0943	9.38974	5.81463	6.39317
73	2.31415	4.11374	6.56008	11.2966		73	0.428521	0	0.828002	1.4541		73	10.3472	12.4557	4.05291	2.88855
74	1.26994	2.41383	2.88738	5.22395		74	0.287113	0.293835	1.15121	1.41913		74	12.6821	13.2917	8.96391	8.88525
75	1.25941	2.68266	2.39908	5.02827		75	0.417958	0.483326	1.15963	1.23008		75	12.7822	13.2578	8.30497	7.29358
76	0.927375	1.72702	3.14072	3.97663		76	0	0.884762	0.799907	1.46445		76	11.7751	11.9224	7.63131	5.98651
77	0.328172	2.24523	3.2858	6.23918		77	0.164417	0.0969515	0.969453	1.80623		77	10.4079	10.8163	6.69847	4.03742
78	0.786286	1.76236	4.46553	10.1767		78	0.103178	0.301195	0.805881	1.22997		78	9.48066	10.678	5.42144	3.29802
79	1.25078	3.26537	11.3811	12.4718		79	0.145002	0.501559	0.722268	1.43705		79	9.31363	9.12964	3.41121	1.95748
80	3.26257	10.5849	12.5721	12.6407		80	0.292755	0.328637	0.60851	1.18623		80	7.6047	5.61786	2.6429	1.15828
81	3.05219	7.04238	11.8411	10.7521		81	0.175589	0.232741	0.487534	1.17809		81	6.75796	5.65985	2.50507	1.03546
82	3.55112	7.90747	10.7023	9.82648		82	0.252585	0.868929	0.549012	0.991946		82	6.4332	4.81889	2.54129	1.14767
83	0.100582	2.12686	2.34832	5.62203		83	0.0204406	0.529345	0.0860561	0.0319504		83	5.54933	8.72288	0.697717	0.254558
84	2.29765	2.13168	10.5008	10.143		84	0.236363	0	0.250562	0.482815		84	7.10241	5.39863	1.41131	0
85	0.929807	2.03015	8.28826	8.95882		85	0.296023	0.417044	0.440288	0.767714		85	8.46565	10.1629	3.14828	2.63615
86	0.786357	2.18482	10.4143	8.15847		86	0	0.281319	1.40794	1.9575		86	10.8855	10.9174	1.37696	0.0668903
87	2.25079	2.25165	6.66459	8.59124		87	0.0110575	0	0.133164	0.521732		87	10.6221	10.331	5.02899	0.724965
88	1.21613	1.6195	11.3864	6.81224		88	0.0245609	0	1.70078	0		88	9.66187	16.1153	0.888976	4.31651
89	0.294196	2.35021	6.63118	9.22342		89	0	0	1.23008	1.05889		89	9.98384	12.7194	4.03603	0
90	1.37552	1.13263	7.85478	5.32606		90	0.447695	0	0	0.222521		90	9.54378	17.6576	1.48191	2.91408
91	1.09399	2.63764	9.03628	6.76711		91	0.187759	0.344502	0.970206	0.772753		91	9.37336	14.5894	1.61999	1.86143
92	1.78617	2.08813	8.40299	9.1067		92	0.143006	0	0.512816	0.39621		92	10.1979	14.7881	1.59867	2.64691
93	2.59877	2.71713	10.6172	7.28089		93	0.498221	0	0.631285	0.83646		93	13.5839	14.1077	1.83027	2.34725
94	1.72722	2.69558	8.62258	7.14745		94	0.265463	0.656579	0.664209	0.703072		94	12.0649	13.5348	2.76349	2.27766
95	1.37529	2.51165	8.08787	8.44233		95	0.138646	0.700496	0.780323	0.422412		95	9.83107	11.6778	1.97593	1.56581
96	1.31619	2.61723	6.91042	5.68159		96	0.00641349	0.949882	0.661815	1.23667		96	10.0594	12.2263	1.90835	2.90796
97	1.79563	2.75107	6.79355	6.89127		97	0.0626081	0.89753	0.268897	0.367215		97	9.4988	12.7665	1.2375	0
98	1.50652	2.34513	7.98903	5.07811		98	0.255273	0	0.643445	0		98	9.46437	12.8213	2.65218	2.36483
99	0.908866	2.06315	8.40532	6.714		99	0.331102	0	0.242683	0.836567		99	10.0612	12.1056	1.22592	3.49332
100	1.52011	1.51889	9.52832	8.13967		100	0.116713	0.0487174	0.644786	0.847445		100	10.2891	14.8813	1.91941	1.8593
101	1.8457	1.78903	8.88974	6.90985		101	0.302221	0	1.01197	0		101	10.6394	11.8986	0.794316	1.00687
102	2.11945	2.43236	10.6156	6.28373		102	0.118642	0	0.996403	0.729942		102	8.64372	13.0897	2.74439	2.11035
103	0.634722	3.5053	6.71885	5.01683		103	0.251659	0	0	0.492636		103	9.22439	12.9731	0.937088	2.28281
104	1.56524	2.90446	6.51739	5.41986		104	0	0.0247129	0.584252	0		104	9.10836	12.0529	2.51569	2.52249
105	2.46828	2.66749	4.62258	6.19955		105	0	0	0	1.18515		105	9.44205	14.4724	1.27574	5.21239
106	0.527329	3.13225	10.2693	6.77267		106	0.359972	0	0.728185	0.278365		106	8.29033	11.9505	0	0
107	2.10956	1.1918	6.76691	6.84707		107	0	0.159284	0.727662	0.86199		107	6.29882	11.9671	1.57253	3.43963
108	2.55541	2.95154	6.77967	5.57587		108	0.103915	0.272554	0.650672	0		108	7.37957	13.2096	0	1.51317
109	1.24264	1.60482	8.05369	7.83277		109	0.0185507	0	0.72669	1.45443		109	5.94343	12.6816	4.61931	0
110	1.47148	2.18642	7.88383	7.80666		110	0.0222889	0	0.795348	0.49166		110	8.65191	14.4573	1.77846	1.5408
111	1.34813	1.36723	8.22882	7.07484		111	0.137229	0.538004	1.20419	0		111	6.53527	13.7321	1.60761	0.774643
112	2.8253	0.958556	11.8596	12.0742		112	0.173525	0	1.33979	1.23289		112	7.46322	13.4124	3.00875	0
113	1.39478	1.27365	9.07669	8.65798		113	0.0185483	0	0.934023	0.749229		113	11.8431	13.1652	2.31497	0.238539
114	0.871946	1.19728	10.9685	6.12863		114	0	0	1.97759	1.10069		114	8.84405	10.6463	3.14643	2.8142
115	1.31731	1.55385	8.54247	7.1274		115	0.195534	0	0.723472	0.122204		115	8.46539	13.0036	2.16172	1.53171
116	2.51842	1.51488	7.88713	6.48693		116	0.194645	0.0985948	0.492686	0.413003		116	7.58944	13.0847	1.84773	0.808085
117	1.19546	2.49001	8.0363	6.22646		117	0.153991	0	0.010945	0.159064		117	9.15436	13.4401	0.688256	1.85307
118	1.22129	1.97895	8.12337	6.56521		118	0.0855244	0	0.948879	0.541229		118	8.54011	13.6781	1.12344	0.908853
119	1.42	1.80724	7.22713	5.93347		119	0.0222034	0	0.322156	1.33895		119	8.15158	11.8083	1.32992	0.378745
120	1.64177	2.11207	6.29036	5.33217		120	0.105185	0.530606	0.423158	0		120	8.47424	9.56157	0.288926	0
121	2.10553	5.11176	6.9303	7.35087		121	0.328121	0.558628	0.390415	0.948259		121	8.4511	12.3155	0.695752	1.58827
122	1.47081	2.88287	6.93693	6.47939		122	0.670297	0	0	0		122	7.84476	11.3941	1.85998	0
123	0.751494	2.05194	5.63993	7.14681		123	0.210756	0.902474	0.675035	1.24807		123	7.7222	10.2605	2.39368	0.545763
124	1.34818	1.68568	4.78919	4.52069		124	0	0	0	1.55963		124	8.52398	12.1142	0.25187	0
125	2.64506	0.437845	5.93594	4.8588		125	0	0	1.04647	0		125	6.2164	9.80456	2.37069	0
126	3.25832	1.2871	6.5335	3.05432		126	0	0	1.75972	0.0263317		126	9.34647	12.929	1.95766	3.12194
127	0.741355	2.77512	9.65077	8.2427		127	0	0	0	0		127	8.39465	14.5929	2.3885	8.08748
128	1.44755	2.91823	4.67739	5.7876		128	1.05992	0	0.558584	2.01725		128	9.49917	8.97786	0.762249	4.61563
129	1.85969	1.42798	7.48614	5.41755		129	0.00378131	0	0.505812	0		129	8.51945	14.7189	2.6086	0.543711
130	0.511976	0	6.04481	0		130	0.618628	0	0.577061	0		130	6.94955	4.8174	0	4.25874
131	1.31838	1.48	6.8163	8.27389		131	0.00856835	1.95117	0.489005	0		131	8.85507	11.8298	1.37547	2.47306
132	1.04563	0	7.41665	0		132	0.566382	0	0.354433	0		132	6.98518	15.4113	0.977066	9.57538
133	1.45277		6.69749			133	0.147336		0.768625			133	8.24615		0.713623
134	1.1598		6.96887			134	0.16812		0.794227			134	8.41267		1.44212
135	1.13931		6.68589			135	0.193783		0.744965			135	8.52639		1.37774
136	1.15801		7.10116			136	0.167821		0.958725			136	8.35736		1.43982
137	1.14721		6.41415			137	0.240127		0.889982			137	8.24988		1.03651
138	1.45314		5.04652			138	0.12474		0.421088			138	7.1216		0.519253
139	0.677494		7.21207			139	0		1.78983			139	7.05626		2.29136
140	0.247878		5.30982			140	0.301945		1.13022			140	8.12244		0
141	1.15204		7.07755			141	0.358746		0.982826			141	8.88144		1.61836
142	1.12802		6.47753			142	0.162952		0.449906			142	8.26438		1.59411
143	1.57805		6.08522			143	0.00295241		0.0882768			143	8.17856		1.30982
144	1.22465		7.72455			144	0.0899974		0.183866			144	9.12787		2.03256
145	1.24401		7.24368			145	0.136042		0.836983			145	8.22126		1.82902
