# Supplementary material for: Distributed biotin–streptavidin transcription roadblocks for mapping cotranscriptional RNA folding
Source: Nucleic Acids Res. 2017 Apr 8;45(12):e109. doi: 10.1093/nar/gkx233 (PMC5499547; doi:10.1093/nar/gkx233)
Supplement: Supplementary Data [file gkx233_supp.zip › nar-00129-met-g-2017-File016.xlsx]

## Sheet: Overview
Source Data for Figure S5
Data for each figure element can be found in individual sheets.
Some figures contain data that has been truncated for presentation purposes; all data is included here.
To distinguish included data from truncated data, included data has been highlighted
Gln111 cotranscriptional SHAPE-Seq data from downloaded from the Small Read Archive (http://www.ncbi.nlm.nih.gov/sra) (Table S3)
Figure Element	Description
S5	wt B.cereus crcB Fluoride riboswitch, 1xBiotin template(Replicate1)/Gln111 Template (Replicate 1), cotranscriptionally probed, transcript lengths 57, 69, and 92 (10 mM NaF) or 80 (0mM NaF)

## Sheet: S5
	Transcript Length 57						Transcript Length 69						Transcript Length 92				Transcript Length 80																				Transcript Length 80
	10 mM NaF		0 mM NaF				10 mM NaF		0 mM NaF				10 mM NaF				0 mM NaF																				0 mM NaF
Nucleotide	1xBio	Gln111 Rep1	1xBio	Gln111 Rep1		Nucleotide	1xBio	Gln111 Rep1	1xBio	Gln111 Rep1		Nucleotide	1xBio	Gln111 Rep1		Nucleotide	1xBio	Gln111 Rep1
1	1.90411	0.843236	0	1.80263		1	5.34589	3.05741	0	7.83633		1	7.14399	1.13579		1	0	3.55274
2	0	0	0.387891	0		2	0	0	0.751072	0		2	0	0		2	0	0
3	4.10886	8.84413	3.26121	6.22606		3	13.3291	15.2941	7.20567	7.05332		3	6.92801	7.71008		3	3.96478	3.76295
4	1.93085	0.967861	2.12051	3.08429		4	5.90772	1.62149	6.12526	3.67433		4	3.29646	2.97163		4	2.46784	2.48813
5	1.00917	0.641382	1.18418	1.47282		5	1.79229	1.31967	1.69031	1.03771		5	1.01584	0.666717		5	1.62749	1.30499
6	0.135981	0.343664	0	0		6	0.414531	0.767901	0.402752	0.26341		6	0	0.0327008		6	0.0744265	0.160593
7	0.0722463	0	0.0747344	0		7	0	0.0885077	0	0.209758		7	0	0.00434603		7	0.00933128	0.0551162
8	0.0388257	0	0	0.451684		8	0.0448445	0	0	0.296749		8	0	0.0108507		8	0	0.0632782
9	0	0	0	0		9	0	0.245399	0.664844	0.341153		9	0	0.378551		9	0	0.0784663
10	0.282863	1.69346	0.555807	1.51366		10	0.526905	1.2137	1.01884	2.26965		10	0.143006	0		10	0.60851	1.18623
11	0.200132	0	0.279192	1.06302		11	0.167549	0.327916	0.787414	0.710128		11	0.063789	0.00217194		11	0.39168	0.467587
12	2.08654	1.98192	2.65801	2.18471		12	0.178748	1.10306	0.872553	1.18147		12	0.514021	0.662388		12	3.17186	3.6528
13	7.52229	7.73388	8.8721	7.72892		13	1.06194	1.98883	2.59367	5.3495		13	1.78617	2.08813		13	12.5721	12.6407
14	0.427501	0.0109503	0.262782	0.496551		14	0.0690386	0	0.241886	0.459279		14	0.226963	0.309571		14	0.625484	0.523628
15	2.75456	0.760631	2.92619	2.10763		15	0.455775	0.35199	1.41013	1.53348		15	0.848816	1.14799		15	3.52821	3.25958
16	4.02968	3.15822	3.82575	3.39268		16	1.08814	1.60375	2.36573	2.54833		16	1.40125	1.33298		16	4.49206	5.00846
17	0.119894	0.0629161	0.0257453	0.0862354		17	0.0097014	0	0	0.0672124		17	0	0.00110933		17	0.0658689	0.0951248
18	0	0	0.0203158	0.0469375		18	0	0	0	0.00861797		18	0	0.00554071		18	0	0.0244274
19	0.13895	0	0.51075	0.463694		19	0.25096	0.675132	0.335462	0.341632		19	0	0		19	0.287141	0.159414
20	0.0555274	0	0.473314	0		20	0	0.15577	0.204554	0.0689038		20	0	0.388923		20	0.0295667	0.0757779
21	0	0	0	0		21	0	0	0	0		21	0	0		21	0	0
22	2.42867	7.12518	1.94015	4.1401		22	15.4915	14.4701	11.8374	9.51945		22	10.1979	14.7881		22	2.6429	1.15828
23	0	0	0	0		23	0.432702	0	0	0.255817		23	0.413454	0		23	0	0
24	1.81238	2.53222	1.20102	2.73929		24	0.511842	1.2248	1.29125	1.85558		24	0.534613	0		24	1.93902	1.71351
25	2.44402	2.85848	2.0842	1.75599		25	0.603638	0	1.57317	1.5242		25	0.381168	0.338236		25	1.85062	2.40982
26	1.30326	0.649493	1.24094	1.16836		26	0.373155	0.629793	0.46076	0.916251		26	0.457972	0.488575		26	1.08804	1.05598
27	1.94459	1.98491	1.76518	0.875093		27	0.368593	0.777396	0.636869	1.05503		27	0.273796	0.0586632		27	1.15506	1.44256
28	0.0664825	0.0510964	0.183438	0.23248		28	0.109842	0	0	0.137695		28	0	0.0865626		28	0	0.0932288
29	2.11675	1.47509	2.93886	1.50051		29	0.186457	1.33456	1.54307	0.713619		29	0.50707	0.148158		29	0.8804	0.970696
30	3.83381	2.02546	4.51329	2.38276		30	1.77125	3.69112	2.71146	2.74996		30	1.66343	1.32455		30	2.01534	2.1479
31	0.409748	0.463592	0.335695	0		31	0.274154	0	0.178085	0		31	0.0264612	0.0486204		31	0.173594	0.11591
32	0.45372	0	0.47125	0.110631		32	0.180653	0.42221	0.508079	0.0480711		32	0.359728	0.0314616		32	0.121499	0.0970088
33	1.86387	1.47353	1.50818	0.88732		33	2.57516	0.466224	1.8726	0.601978		33	2.04339	1.57604		33	1.20398	0.917656
34	4.13515	2.2787	4.1741	3.35587		34	7.05387	6.12401	6.50607	6.55311		34	3.94439	3.83372		34	3.53882	3.43633
35	0.569438	0.121569	0.576355	0.360404		35	0	0.416529	0.211898	0.331445		35	0.302041	0.469384		35	0.298148	0.34802
36	0.890522	0.386288	0.669847	0.0989025		36	0.18712	0.288006	0.325509	0.300789		36	0.165071	0		36	0.283275	0.22467
37	1.22198	1.16917	1.28758	1.47968		37	0.376399	0	0.631526	1.00772		37	0.63755	0.980968		37	1.00111	0
38	1.3938	1.02022	1.50076	1.49993		38	0	0.18986	0.644627	0.277034		38	0.363553	0.451185		38	0.806544	0.565188
39	1.84466	2.28504	1.33117	1.11529		39	0.439431	0.00873064	1.15859	0.0769978		39	0.574455	0.842907		39	1.18066	1.15623
40	0.23201	0.481774	0.286203	0.205507		40	0.0779072	0	0.164698	0.0726619		40	0.000869991	0		40	0.0656728	0.0510794
41	0.204351	0.181003	0.14934	0.0325343		41	0.0384237	0	0.131985	0.0751148		41	0.0413504	0.109431		41	0.0796422	0.0717244
42	0.176797	0.224578	0.166938	0		42	0.11818	0.314895	0.554576	0.292505		42	0	0.00773304		42	0.00175224	0.0539178
43	0.0218554	0	0.0137123	0.0350095		43	0	0.041799	0.0233624	0		43	0	0.0273164		43	0	0
44	0.289518	0.658641	0.451756	0.342095		44	0.021138	0	0.349306	0		44	0.00301236	0.166438		44	0	0
45	0.146422	0.337744	0.106388	0.279335		45	0.0484152	0.0577442	0.0444165	0		45	0.122169	0.0371097		45	0.0252321	0
46	0	0	0.00682563	0.0697886		46	0	0	0.0444016	0		46	0	0		46	0	0
47	0.0434645	0	0.0115273	0.0670816		47	0.0876569	0	0.0740708	0.0224254		47	0	0		47	0	0
48	0.164322	0.125833	0.21383	0.0991681		48	0.241514	0.14728	0.733263	0.374093		48	4.0565	6.36087		48	0	0.111675
49	0.00685721	0	0.0462366	0		49	0.182016	0.115221	0.590226	0.373496		49	0.611371	1.1094		49	0	0.0710797
50	0.0084934	0.0481387	0.0720047	0		50	0.250563	0	0.640428	0.593531		50	0.612294	0.734		50	0	0.0118644
51	0	0	0.124479	0		51	0.629731	0	0.405653	0.390829		51	0	0		51	0	0
52	0.0477003	0	0.0475894	0		52	0.778534	0.712467	0.741384	0.263302		52	1.10185	0.576598		52	0	0
53	0.107369	0	0.142691	0.0453264		53	2.1024	2.2083	2.25807	0.934109		53	2.4151	1.08099		53	0.411513	0.0583994
54	0	0	0	0		54	1.97024	3.54316	2.062	1.78616		54	6.08899	2.33524		54	1.00157	1.06512
55	0	0	0	0		55	0.649303	0.587158	0.721071	0.310027		55	4.69983	4.12282		55	2.34384	2.73748
56	0	0	0	0		56	0.0363524	0.650866	0.162465	0.194915		56	3.86808	6.65248		56	3.33414	4.49786
57	0	0	0	0		57	0.0415362	0.573492	0.345635	0.0511889		57	1.24084	0		57	6.61421	8.83128
						58	0.0554982	0.0809536	0.021647	0.024315		58	0.100968	0.0231605		58	0.0526731	0.0325075
						59	0.045858	0	0.0272259	0.044969		59	3.90579	6.68534		59	3.56301	4.17498
						60	0	0.0277915	0.142995	0		60	1.29918	0.0307622		60	0.639626	1.7881
						61	0	0	0	0		61	0.0378999	0.171655		61	0	0.0189713
						62	0.0458303	0.040451	0	0		62	0.0530457	0.0853145		62	0	0
						63	0	0.0404464	0	0.0206509		63	0	0		63	0	0
						64	0	0	0	0		64	0	0		64	0.0363434	0
						65	0	0	0	0		65	0	0		65	0.425194	0.0109267
						66	0	0	0	0		66	0	0		66	0.096236	0
						67	0	0	0	0		67	0.114444	0.126505		67	0	0
						68	0	0	0	0		68	0	0		68	0.372666	0
						69	0	0	0	0		69	1.22304	1.9931		69	0.229642	0
												70	0.931279	1.72013		70	0.339102	0
												71	4.11292	5.07431		71	2.50499	0
												72	1.05016	1.88864		72	0.552255	0
												73	1.38319	1.99875		73	1.64949	0
												74	2.40639	2.62367		74	1.56586	0
												75	1.63805	0.888468		75	0	0
												76	0.579222	0.422737		76	0	0
												77	0.471767	0.135037		77	0	0
												78	0.632265	0.131519		78	0	0
												79	0.15778	0.0319437		79	0	0
												80	0.239702	0.131395		80	0	0
												81	0.29511	0.115009
												82	0.15042	0.0664722
												83	0.0313619	0
												84	0.0209043	0
												85	0.0694502	0.0190809
												86	0.0190414	0
												87	0	0
												88	0	0
												89	0	0
												90	0	0
												91	0	0
												92	0	0
