# Supplementary material for: Distributed biotin–streptavidin transcription roadblocks for mapping cotranscriptional RNA folding
Source: Nucleic Acids Res. 2017 Apr 8;45(12):e109. doi: 10.1093/nar/gkx233 (PMC5499547; doi:10.1093/nar/gkx233)
Supplement: Supplementary Data [file gkx233_supp.zip › nar-00129-met-g-2017-File017.xlsx]

## Sheet: Overview
Source Data for Figure S6
Data for each figure element can be found in individual sheets.
Some figures contain data that has been truncated for presentation purposes; all data is included here.
To distinguish included data from truncated data, included data has been highlighted
Gln111 cotranscriptional SHAPE-Seq data from downloaded from the Small Read Archive (http://www.ncbi.nlm.nih.gov/sra) (Table S3)
Figure Element	Description
S6	wt B.cereus crcB Fluoride riboswitch, 1x (Replicate 1), 2x, 4x, Biotin and Gln111 (Replicates 1, 2, and 3) Templates, cotranscriptionally probed, nts G13, A10, A22, and U54 reactivity traces

## Sheet: S6
	G13														A10														A22														U54
	10 mM NaF						0 mM NaF								10 mM NaF						0 mM NaF								10 mM NaF						0 mM NaF								10 mM NaF						0 mM NaF
Transcript Length	1xBio	2xBio	4xBio	Gln111 Rep1	Gln111 Rep2	Gln111 Rep3	1xBio	2xBio	4xBio	Gln111 Rep1	Gln111 Rep2	Gln111 Rep3		Transcript Length	1xBio	2xBio	4xBio	Gln111 Rep1	Gln111 Rep2	Gln111 Rep3	1xBio	2xBio	4xBio	Gln111 Rep1	Gln111 Rep2	Gln111 Rep3		Transcript Length	1xBio	2xBio	4xBio	Gln111 Rep1	Gln111 Rep2	Gln111 Rep3	1xBio	2xBio	4xBio	Gln111 Rep1	Gln111 Rep2	Gln111 Rep3		Transcript Length	1xBio	2xBio	4xBio	Gln111 Rep1	Gln111 Rep2	Gln111 Rep3	1xBio
20	0	0	0	0.54183	0	0.429186	0	0	4.15096	0.968584	0	0.444836		20	0	0	0	0	0	0	0	0	2.16532	0	0.692802	0.447624		20														20
21	0.532613	3.40156	2.07297	1.93848	1.93145	0.271024	1.55986	0	0	1.35174	2.85646	2.04832		21	0	0	0	0.362269	0.645905	0.543608	0.4261	0	0	0.150479	0.716727	0.228426		21														21
22	0	0	2.18919	0.74648	0	0	3.31085	0.502081	0	1.88325	1.67938	2.85296		22	0.476027	0	2.21828	0.511023	0.832376	0	0.476995	0	1.75957	0.329417	0.519871	0.509588		22	0	0	0	0	0	0	0	0	0	0	0	0		22
23	1.4057	1.74878	0.964611	1.41273	2.19561	0.774051	3.69129	0.892775	0	3.76984	2.91741	2.12846		23	0	0.199076	1.45782	0	1.00944	0.150467	0.475893	0	0.740118	0.120005	0.0741973	0		23	0	0	0	0	0	0	0	0	0	0	0	0		23
24	0.90001	0.383189	0	1.4901	1.64567	2.12146	1.11321	0.688987	1.92368	3.76305	4.92609	7.92552		24	0.114559	0	0	0.316289	0.212425	0.0714948	0.190346	0	0.326556	0.611721	0	0.188558		24	0	0	0	0	0	0	0	0	0	0	0	0		24
25	3.09578	0.353432	0	2.7062	5.0275	3.1277	2.69183	0	0	2.57772	3.5508	1.09756		25	2.03646	0.325505	0.61889	0.493305	0.550173	0.758178	0.290818	0.13894	0.855598	1.57882	1.38076	0.587132		25	0	0	0	0	0	0	0	0	0	0	0	0		25
26	1.57424	0	0	1.51721	1.12638	2.34438	0.212193	2.84286	0	2.64389	4.819	0		26	0.957598	1.25627	0.632712	1.14387	3.09525	1.00649	1.55974	8.68938	0.847962	1.387	1.63919	3.25595		26	0	0	0.940659	5.90468	5.25785	7.95119	3.4911	0	0	5.58876	5.50472	6.70883		26
27	2.10028	1.08344	3.37583	3.17031	3.45735	3.13745	4.02214	4.9845	3.4901	6.66797	5.20244	6.77128		27	0.102616	0.267535	1.0298	0.275878	0.863692	0.737856	0.800415	0.369606	0.44621	1.19453	0.91317	0.707735		27	1.74858	0.723681	0	2.11144	2.42757	2.40336	1.33206	1.8006	0.996214	0.226065	0.527443	0.481988		27
28	0	0.234598	0	4.62613	0	2.64171	0	1.94859	0	2.69775	5.86569	4.54428		28	2.76936	0.698583	2.34702	0.70206	5.3265	1.35572	0.192787	1.90783	0.785321	1.20693	2.35596	1.26886		28	0	0	0	1.53344	0.888197	0.543228	0.856705	0.573971	1.04013	0	0.949553	0.665677		28
29	0	0	0	1.37003	2.55887	1.80018	0	0.430131	0	2.83216	4.74568	3.79038		29	1.00324	2.36589	0.464406	0.471511	2.04801	2.22891	1.54994	2.59778	3.2886	0.716112	3.60044	1.48097		29	0	1.8999	0	1.1537	0.596988	0.206265	2.95664	0	3.33146	0.221405	0.719331	0		29
30	0	0	0.703344	0.422553	1.53389	1.22629	0	4.10532	0.600771	4.41996	3.1494	6.39096		30	1.08349	3.46191	2.7576	1.31015	2.89015	1.18455	2.00619	1.51524	1.7058	1.90241	1.38782	0.650859		30	0.150075	0.37467	0	1.72473	1.58628	1.59278	1.27757	0.218123	0.924432	0.166261	1.37261	3.31038		30
31	0.2191	0.183815	0.660191	2.09965	1.01507	2.74061	0	3.05508	0	2.32925	3.31477	1.78631		31	1.31686	0.185942	0.278579	2.73473	1.10634	1.70216	0.339949	0	4.02288	0	0	1.88711		31	1.26485	1.60937	0.206532	0	0.704831	0.407086	0.315927	0	0	0.859305	0	2.46335		31
32	1.93163	0	0.892374	1.52399	3.2607	0.74711	5.4574	0	1.81296	2.1113	1.76464	2.51532		32	0.651258	0.972256	2.50525	1.0875	2.32476	1.2873	0	0	0	2.5143	0.874266	0		32	0	0.926323	0	1.65493	1.23603	1.172	0	2.35509	0	1.56581	0.984235	0.27243		32
33	2.45403	2.27365	2.15396	2.97259	2.44924	3.4615	0.921859	0.147465	2.78818	2.19683	3.81873	3.48939		33	1.08676	0.842555	1.76854	1.08048	0.982496	0.847334	1.44318	0.609431	0.824438	1.03509	1.73309	1.89478		33	1.96857	0	0	1.23212	1.53093	3.37844	3.31102	0.440395	0.756844	0.120768	2.32761	2.15123		33
34	2.48069	1.75145	3.62729	3.31337	3.44046	2.53112	2.38293	3.15819	2.41321	4.6698	4.31606	3.69791		34	0.986346	0.82945	1.49962	1.68546	0.925827	0.552643	0.959945	1.76817	1.38934	1.83099	1.51465	0.416558		34	2.80916	1.46559	0	3.614	2.06208	2.2217	2.94571	0.999583	0.494833	0.974907	2.38955	1.16621		34
35	1.50513	1.66882	4.49694	1.55329	1.90381	2.09719	1.64143	2.63963	2.89033	3.30747	4.58776	6.23046		35	0.796467	0.444864	1.29241	0	0.459627	0.778032	0.145319	0.855649	1.20569	1.42055	0.555506	0.931928		35	2.59878	0.818398	0	3.79117	3.76859	3.05506	1.64345	1.26654	1.12388	2.8252	1.52458	2.60375		35
36	3.15039	3.77244	4.66178	4.28241	4.55778	2.61149	4.62035	5.30856	3.28241	3.46682	4.62819	4.11617		36	0	0.317298	0.75349	0.845481	0.100626	0.84069	0.429106	0.385945	0.755914	0.971208	1.87752	0.229606		36	1.47125	1.25497	0	1.68924	2.02108	2.37299	0.991915	1.48507	0.926504	1.44633	0.907858	0		36
37	2.38238	2.14681	3.61778	4.1376	4.92303	2.59291	3.04963	3.76253	4.77829	4.70659	4.37429	6.76678		37	0.42025	0.602985	1.2983	0	0.459395	0.242481	0.698582	0.853694	0.368398	1.48682	0.583261	0		37	2.68673	1.39723	0.952695	3.7151	3.98882	5.32315	2.43823	1.8756	1.40497	1.02614	1.40345	1.83227		37
38	3.23848	2.66194	3.83781	3.13546	3.32642	2.14675	4.97994	3.76408	4.06931	6.11024	4.77318	7.03947		38	0.202928	0.379578	0.585314	0.0889132	0.740126	0.370622	0.715479	0.846453	0.379361	1.30511	1.42306	1.38369		38	3.71419	1.20837	1.1776	4.2218	4.36365	5.24673	2.02802	1.10513	1.7878	1.3384	3.14817	2.60047		38
39	2.28785	2.98588	4.51164	3.40022	3.72005	4.61487	2.75615	5.45411	3.48906	4.797	3.94317	4.80804		39	0	0.196593	0.931051	1.10711	1.21132	1.26787	0.944591	0.540474	0.379229	0.451549	1.0261	0.506716		39	1.88867	1.28164	0.0277987	3.63395	3.04126	3.27071	0.206258	0.802008	1.18574	0.786961	2.07449	1.67679		39
40	2.47207	2.45008	3.83706	5.35244	5.25876	4.08988	5.30608	4.44104	3.80997	6.50528	2.81412	4.27104		40	0.145246	0.452764	0.90564	0.977903	0.837844	0.83942	0.283046	0.371219	0.188225	0.169911	0.814856	0		40	1.62936	1.09119	0.830332	3.44341	3.64576	2.67059	1.88881	0.754624	1.07522	1.47191	2.8099	1.97479		40
41	5.17548	4.84919	7.30239	8.52374	7.32473	4.95399	6.60649	7.04536	6.16091	8.51598	6.98246	7.45913		41	0.374712	0.276967	0.706196	0.966383	0.750652	0.697688	0.429618	0.60038	0.356011	1.67288	0.418261	0.609813		41	1.61511	0.99466	1.08217	2.71193	2.37877	2.45011	1.37368	1.01047	1.29023	0.138595	1.57998	0.955705		41
42	5.29532	4.60446	6.68879	9.80663	8.94898	6.86263	8.44705	6.29958	6.20668	6.37346	10.2604	7.48175		42	0.415082	0.288806	0.756294	1.80307	0	1.06457	0	0.859035	0.476914	2.29017	0.606762	0		42	1.35533	1.15621	1.41027	0.373898	3.17401	2.75783	1.91813	1.32794	1.1917	0	3.94893	1.9343		42
43	4.09741	3.01171	6.27959	7.017	6.91895	5.5547	4.97639	5.79245	3.88643	4.91112	5.51002	7.84076		43	0.400077	0.29497	1.15412	0.211096	1.19653	0.829887	0	0.735094	0	1.66848	1.61634	0.932465		43	1.65542	0.867189	0.873605	2.7461	2.20233	2.37572	1.41788	0.795143	1.81568	1.42513	0.949359	2.07365		43
44	5.45548	5.40949	7.28838	7.55643	7.22815	9.36844	5.18531	8.02934	6.38606	6.16876	4.54577	7.47591		44	0.434612	0.316853	0.998087	1.62794	0.749514	0.27431	1.17549	1.0198	0.289614	0.521462	1.98313	0.015257		44	2.51041	1.97194	1.86456	2.49874	2.1813	3.17646	1.69901	1.77442	1.70549	0.338072	2.5593	1.49991		44
45	5.43672	4.5819	8.49191	8.99064	8.98921	6.90147	6.11725	6.38734	5.59935	6.60938	6.39338	6.88847		45	0.356501	0.249597	0.850298	0.221159	0.755533	0.465079	0.504819	0.535679	0.438813	1.07937	2.03261	0.95522		45	2.28798	2.19263	2.2336	3.38646	2.92375	1.64656	1.96252	1.68958	2.43865	0.323536	3.00167	1.37383		45
46	5.36116	4.4219	7.30636	7.77409	7.25755	6.45531	5.13126	5.44902	6.56384	5.15964	7.0581	7.02401		46	0.332459	0.280341	0.784714	0.422243	0.478363	0.715198	0.997566	0.585119	0.600885	1.03736	1.7975	0		46	3.25697	2.51611	3.08571	2.0841	3.0852	2.00338	1.87054	2.74621	3.1907	2.23555	3.9593	3.62841		46
47	8.14477	6.03315	10.7773	8.82815	6.96855	5.73771	8.35063	10.1422	7.56112	5.93869	6.05477	7.81384		47	0.511308	0.312186	0.40399	0.515007	0.415919	0.441415	0	0.309519	0.390678	0.550074	1.5957	1.02995		47	4.70517	3.49356	2.98542	4.2063	4.13446	2.82549	4.19201	3.01811	4.20957	3.80528	3.4151	8.3739		47
48	8.73451	6.83784	11.1972	8.60708	7.99805	7.74701	9.81911	11.1873	9.3866	7.46875	7.206	10.0362		48	0.326272	0.201303	0.787877	0.718056	0.393707	0.618053	0.726422	0.363678	0.302169	0.95123	1.42984	0.640123		48	3.67895	3.23413	2.39332	2.48009	3.05295	3.50137	2.27234	3.04379	3.49951	3.45133	4.21566	5.90054		48
49	8.76272	6.45026	10.6868	8.1191	7.5194	7.3356	9.47145	11.5388	8.35013	7.82324	6.20819	6.95814		49	0.191954	0.137732	0.488536	1.11233	0.596732	0.603406	0.281316	0.610393	0.396301	0.99202	1.03746	0.413321		49	4.24701	3.91401	3.39297	8.20162	4.3851	5.44444	3.33221	4.03565	3.96325	6.91165	6.39209	8.76644		49
50	9.88431	9.30935	13.0768	11.1068	9.64815	10.4216	12.2104	14.1927	10.535	12.1038	10.2901	13.4999		50	0.37323	0.588815	0.75866	0.569755	0.498565	0.72598	0.419554	0.743355	0.72277	1.13749	2.39304	2.29868		50	2.95211	2.32366	2.19602	2.80138	2.5547	2.00681	2.0023	1.84868	2.69568	1.23338	3.41236	3.07465		50
51	9.84417	9.58581	12.3482	11.579	10.6943	9.4583	12.0911	13.5288	10.6864	11.3452	8.30102	12.4057		51	0.392257	0.404113	0.671609	0.792398	0.518803	0.740168	0.385865	0.752668	0.787344	1.84242	1.42832	0.949069		51	2.90696	2.66838	2.3756	2.49788	2.33428	2.79492	2.3625	1.48343	1.8385	1.97644	2.97809	4.1733		51
52	9.21591	7.28031	11.1366	9.99388	8.43237	8.92548	10.1684	10.7009	9.03739	8.19052	8.16072	10.2651		52	0.724266	0.325212	0.765394	0.100107	0.327114	0.568479	0.250956	0.505865	0.851302	1.50506	0.97034	0.547472		52	1.49928	1.62722	1.47636	1.98073	1.6163	2.02963	1.69101	1.42139	2.12588	1.64304	3.0699	2.28708		52
53	10.8178	9.41106	13.0636	9.23827	10.0357	9.89017	13.5769	14.7583	11.7111	11.4749	10.1722	12.9201		53	0.490583	0.434	0.676042	1.2121	0.188833	0.632809	0.427486	0.520212	0.496625	1.13788	1.12465	0.881517		53	1.60274	1.2511	0.886627	2.71633	2.00193	1.44516	0.638575	0.63768	1.2241	1.49766	2.02366	2.31093		53
54	7.77643	6.56305	9.04354	7.4311	6.49431	7.79544	9.9771	9.52231	8.08958	9.091	7.73086	10.1564		54	0.453225	0.244952	0.519138	0.319137	0.302739	0.387774	0.44666	0.380229	0.550789	0.869297	0.887345	0.427514		54	2.81463	2.70964	2.36646	4.9877	3.54261	3.23034	2.05437	2.18164	2.31492	2.36394	3.06829	4.03317		54	0	0	0	0	0	0	0
55	7.77111	4.84159	10.0931	9.00295	6.76945	7.10638	8.48541	9.19622	6.78552	8.33734	7.47945	9.68006		55	0.544796	0.261479	0.383748	0.804402	0.454805	1.00321	0.538987	0.492323	0.48708	0.99253	1.0114	0.956665		55	3.76247	2.42931	2.72427	6.43423	2.74468	5.78495	0.93697	2.03166	2.35607	3.37582	4.10275	4.41565		55	0	0	0	0	0	0	0
56	8.50422	7.30347	9.92757	6.83861	7.18401	9.11725	10.8174	11.2129	8.82375	9.66039	10.2253	11.1655		56	0.503593	0.349641	0.635818	1.19603	0.813865	1.39457	0.390302	0.726331	0.576878	1.04496	1.78103	0.754499		56	2.03827	1.94038	1.75666	4.08448	1.90798	2.60414	1.19184	1.29381	1.70948	1.29321	3.06414	2.4596		56	0	0	0	0	0	0	0
57	7.52229	5.9891	7.89627	7.73388	5.16345	6.31435	8.8721	8.57292	7.09149	7.72892	5.87197	5.76983		57	0.282863	0.337476	0.359625	1.69346	0.939679	0.73811	0.555807	0.489528	0.524453	1.51366	0.622173	1.11997		57	2.42867	2.34997	2.15683	7.12518	3.88234	5.00126	1.94015	1.96316	2.59902	4.1401	2.79358	4.67404		57	0	0	0	0	0	0	0
58	7.14728	7.1974	9.72074	4.80775	4.97374	5.56525	9.56264	10.3391	9.60271	5.39623	5.45953	4.82347		58	0.281239	0.321476	0.429024	2.01899	2.59155	2.34443	0.240666	0.458084	0.666983	4.09574	3.94216	3.66661		58	2.75812	2.38279	2.64345	11.8129	6.77556	6.75758	1.65382	1.60251	2.89857	4.30407	4.17853	5.96936		58	0.0522082	0.155887	0	0	0.279896	0.156382	0.435951
59	6.65632	6.50599	7.99013	2.84099	3.72419	3.84738	7.80941	8.37936	7.3468	4.63803	4.98843	5.27982		59	0.35454	0.498185	0.735754	1.61115	0.70197	0.747253	0.694247	0.925333	1.00108	3.3564	3.27566	4.62746		59	2.97488	2.94061	2.55668	18.8524	15.4997	14.3256	2.23704	2.23136	2.98854	3.6481	3.75387	5.37186		59	0.126434	0.141676	0	0	0	0.0610638	0.215431
60	5.68652	5.65166	6.47316	5.27272	4.8078	5.06061	8.29626	7.90296	6.9543	4.40165	4.64354	5.81811		60	0.58605	0.469356	0.75132	0.930563	0.296168	0.966504	0.88383	1.17551	1.39807	2.36076	1.86084	2.1386		60	4.85156	4.31028	4.8099	12.8178	9.45708	11.0223	2.04301	2.22399	2.79989	4.25873	4.82763	5.80657		60	0.177106	0.100793	0	0.197366	0.267446	0.145073	0.213809
61	3.6074	3.25969	5.00868	2.19557	2.48183	1.77295	5.81054	5.95004	5.28366	3.05621	3.11139	3.30952		61	0.37988	0.488387	0.517532	0.019587	0.156164	1.03222	1.99171	1.27772	1.7187	2.97912	3.16978	3.78107		61	9.34977	7.21544	8.49687	18.7387	15.6086	13.7593	2.30964	2.70297	2.67108	4.94095	4.99853	6.02783		61	0.222663	0.00308133	0	0	0.092792	0.217761	0.123746
62	3.8724	3.31203	3.11148	3.9419	2.90308	3.0871	6.61999	6.37416	5.8887	3.81222	3.43429	4.76296		62	0.655762	0.530176	0.679812	0.226486	0.851197	0.880356	1.39436	1.66254	1.98138	3.29512	3.33677	3.14278		62	9.01809	9.71707	11.2682	18.1899	14.2313	13.2619	2.16752	2.98025	3.35573	4.70548	5.49585	6.42772		62	0.159656	0.112778	0	0	0.184181	0.457569	0.205557
63	1.43344	0.976399	1.51504	3.95607	2.81932	4.27762	5.81392	5.53732	4.25613	4.38223	4.16592	5.3099		63	0.277873	0.285212	0.527923	0.818137	0	0.489874	2.02158	2.13463	2.24323	2.59477	2.28481	2.28517		63	14.2993	14.4162	15.4029	13.1919	12.2563	11.9019	2.85708	2.85961	3.72773	5.82937	4.66799	6.67681		63	0.131243	0.038233	0	0	0.0688199	0.205468	0.081488
64	3.55318	2.80646	3.60803	4.63775	5.11326	4.91329	7.43705	9.67673	7.49498	3.36936	6.10026	5.0972		64	0.799622	0.44503	1.21638	0.327136	1.93958	0	1.66068	1.94838	1.98389	3.17852	2.26444	2.79767		64	9.46675	8.69933	11.1141	14.8972	12.7785	9.38054	1.81553	1.47153	1.90086	5.67802	7.74771	8.59597		64	0.325972	0.148826	0	0.382458	0.272414	0.340149	0.132016
65	1.29273	0.834768	1.53531	3.41364	1.35223	1.77051	6.20307	5.81675	5.23971	4.80347	3.91201	4.59818		65	0.521066	0.160216	0.62643	0.795918	0.851656	0.306982	2.25968	2.30803	2.8956	1.78501	2.21713	1.3323		65	16.8576	17.1987	17.5882	15.6682	13.7961	12.8654	3.85893	3.58868	4.02801	9.6447	8.15054	11.6498		65	0.0853236	0.0172774	0	0.377582	0.635532	0.12519	0.152533
66	1.23905	0.201124	1.37595	5.22031	5.19972	5.25419	4.46504	4.31848	3.26367	5.62526	5.60698	6.60885		66	0.365025	0.165086	0.294247	0.468731	0.741735	0.690274	2.06336	2.63879	2.71369	2.37676	2.0139	2.44469		66	16.4105	17.1428	17.9003	12.4544	11.4334	10.2128	5.65867	5.80388	6.99554	7.34026	8.5117	8.25139		66	0.263691	0.123512	0.0958558	0.177898	0.676546	0.526124	0.265625
67	5.34493	3.01491	0.137406	2.60842	10.8636	1.41771	8.08262	7.62118	5.78539	10.3699	6.4695	3.18744		67	0.793092	0.709972	0	0	0	3.75962	2.51286	2.84596	0.869774	0	0	1.22085		67	6.86642	4.99975	10.4511	19.2185	10.0437	8.94711	5.60498	9.46382	4.57687	1.61341	3.21499	3.32132		67	2.14219	0.885586	0	1.09897	0.842907	0	0
68	3.17947	2.63049	5.56639	5.42796	7.51481	8.53706	8.35883	7.3423	7.27627	5.58529	6.66715	9.77343		68	0.293612	0.714931	0.933646	0.762878	1.20832	1.0425	1.63557	3.83818	3.84766	1.07043	1.97323	2.82958		68	6.56787	10.3008	11.2474	14.9091	8.43832	6.486	4.50168	4.27434	3.65664	2.97702	9.16871	6.77403		68	0.867911	1.34077	1.0015	2.46347	2.33877	2.2448	0.948872
69	1.06194	0.256562	1.3711	1.98883	2.91687	2.97639	2.59367	2.26748	1.7156	5.3495	4.37699	5.2817		69	0.526905	0.489387	0.510725	1.2137	0.497904	0.734291	1.01884	1.54681	2.33357	2.26965	1.43375	2.40664		69	15.4915	15.2622	19.68	14.4701	12.5323	13.2147	11.8374	11.9774	12.8936	9.51945	10.2582	14.2387		69	1.97024	1.48407	2.09026	3.54316	4.30775	3.31977	2.062
70	2.11712	1.20313	2.61619	2.556	2.15533	3.65622	4.24163	2.61361	1.35576	5.30708	4.70608	7.15813		70	0.32357	0.0373998	0.473489	0	0.602523	0.736086	3.42117	2.21734	2.3014	1.00229	1.82232	1.35419		70	14.4591	17.5724	20.2588	15.3933	10.7397	10.7767	7.51289	10.2742	9.74407	8.46545	10.8408	15.0886		70	2.92784	2.68348	2.50783	4.53039	7.4872	5.33498	3.30422
71	2.15721	1.4031	1.98421	2.77454	1.29417	2.27231	3.57934	3.25825	1.83243	8.66718	9.6555	9.17461		71	0.786481	0.308998	0.209419	0.757804	0.714302	1.14423	1.26883	2.31664	3.51126	1.85217	1.66996	1.11606		71	13.1563	14.0244	14.3484	11.6683	9.51009	9.83237	7.45528	8.42024	9.31613	6.6126	7.39259	11.5552		71	5.74803	3.86318	3.77708	8.2311	11.4994	8.97845	5.6869
72	1.19514	0.41192	1.22376	1.60527	1.99221	1.81967	2.42584	2.54953	1.43957	3.32256	3.49734	4.3813		72	0.0423928	0	0.184244	0.204687	0.121423	0.548652	0.925747	1.28087	1.36393	0.85703	1.431	0.864022		72	10.0943	9.70761	11.1537	9.38974	6.06453	8.7799	5.81463	7.76168	8.09273	6.39317	8.5644	8.89633		72	11.8117	8.55	9.48715	9.33451	12.4782	11.7989	10.3554
73	2.31415	0.475409	2.19864	4.11374	0.813402	2.80853	6.56008	4.23805	4.04144	11.2966	12.1392	13.8625		73	0.428521	0	0.51752	0	0.706392	0.45263	0.828002	1.1781	0.562574	1.4541	1.57827	1.08058		73	10.3472	12.4646	14.1463	12.4557	7.04203	10.9892	4.05291	9.39554	9.11033	2.88855	6.04021	6.60772		73	6.62871	6.7467	7.51316	6.39873	9.76068	7.40206	4.24571
74	1.26994	0.638869	1.30008	2.41383	2.56551	2.36636	2.88738	2.31603	1.44845	5.22395	6.53205	7.37429		74	0.287113	0.222374	0.216873	0.293835	0.22895	0.00516111	1.15121	1.52422	1.14586	1.41913	1.94255	0.576643		74	12.6821	14.1717	15.9982	13.2917	9.77681	8.89561	8.96391	10.7842	11.5059	8.88525	8.58119	10.8472		74	8.1958	5.62487	6.3937	7.71635	9.27472	7.74062	7.61289
75	1.25941	0.189914	0.821205	2.68266	0.866122	2.09768	2.39908	2.38352	2.01683	5.02827	5.16185	6.13404		75	0.417958	0	0.485194	0.483326	0.358234	0.185702	1.15963	1.49073	0.949657	1.23008	1.71326	0.91038		75	12.7822	13.8614	15.4859	13.2578	10.8808	9.95992	8.30497	10.5209	11.6413	7.29358	7.58041	11.6612		75	10.1989	6.08917	7.65375	10.91	10.8806	10.256	9.27967
76	0.927375	0.607698	0.895204	1.72702	0.802667	2.06484	3.14072	2.91908	1.83333	3.97663	5.41745	4.99774		76	0	0.212809	0.391762	0.884762	0	0.274639	0.799907	1.19337	1.14477	1.46445	2.10196	1.54649		76	11.7751	13.0623	13.8178	11.9224	9.62039	9.77862	7.63131	9.53861	9.81684	5.98651	8.82421	11.1295		76	12.3037	9.10427	9.32794	10.7457	12.9535	10.1475	9.86252
77	0.328172	0.0319414	1.36884	2.24523	2.38411	2.38273	3.2858	2.75879	1.46208	6.23918	7.72849	9.80918		77	0.164417	0.00630012	0.586562	0.0969515	0.388812	0.588959	0.969453	1.03376	1.29235	1.80623	1.98095	0.977161		77	10.4079	11.1464	12.4254	10.8163	8.09509	8.322	6.69847	8.20181	9.626	4.03742	7.28519	7.86563		77	13.0481	9.67944	10.3737	10.1869	11.7012	10.1645	10.0429
78	0.786286	0.120002	0.795358	1.76236	1.98755	2.5357	4.46553	4.05961	2.78518	10.1767	11.5689	11.9122		78	0.103178	0.14187	0.424771	0.301195	0.143859	0.679941	0.805881	0.923247	1.01799	1.22997	1.73926	0.968768		78	9.48066	9.03623	11.837	10.678	8.69333	9.33489	5.42144	7.14611	8.83311	3.29802	5.81068	7.33833		78	14.5514	10.2767	12.4756	13.3669	14.1533	10.2167	8.58632
79	1.25078	0.525277	1.23734	3.26537	2.63982	4.4551	11.3811	12.4089	9.22128	12.4718	13.3533	16.8501		79	0.145002	0.171589	0.263466	0.501559	0.205975	0.462784	0.722268	0.857616	1.02527	1.43705	1.4906	0.495828		79	9.31363	9.05301	11.0974	9.12964	8.99186	8.45679	3.41121	3.47361	5.23425	1.95748	4.88636	7.65841		79	14.6268	11.6538	12.943	13.8468	13.1525	11.2415	3.12667
80	3.26257	1.9541	2.07102	10.5849	8.46928	10.8841	12.5721	14.809	12.595	12.6407	13.8059	17.4004		80	0.292755	0.161683	0.364481	0.328637	0.914992	0.849696	0.60851	0.859808	0.94108	1.18623	1.3899	0.652118		80	7.6047	6.84974	9.45408	5.61786	5.59591	4.52871	2.6429	1.8813	3.48172	1.15828	4.4724	6.47397		80	10.9743	8.02144	11.0684	9.8112	9.78784	6.26279	1.00157
81	3.05219	1.76708	1.6064	7.04238	5.31392	7.11246	11.8411	13.1181	12.0907	10.7521	12.5916	15.6236		81	0.175589	0.0355676	0.37444	0.232741	0.37841	0.66152	0.487534	0.827115	0.859021	1.17809	1.19685	0.625027		81	6.75796	7.07008	8.23916	5.65985	5.42345	5.15958	2.50507	1.88915	3.23556	1.03546	4.22047	6.49205		81	11.5588	9.81048	11.8521	14.3888	12.6414	11.2415	1.06734
82	3.55112	2.3572	2.06299	7.90747	5.88725	8.5116	10.7023	11.8328	10.6729	9.82648	11.4421	14.6682		82	0.252585	0.250182	0.363069	0.868929	0.537268	0.497302	0.549012	0.891594	0.954013	0.991946	1.30743	0.702701		82	6.4332	6.69248	8.40402	4.81889	5.01451	4.1679	2.54129	1.73563	3.4556	1.14767	3.95772	6.25646		82	11.564	9.83417	11.6727	13.2982	11.3616	9.83664	1.00042
83	0.100582	0.0582191	1.76096	2.12686	0	1.32431	2.34832	6.30919	4.35909	5.62203	9.9478	5.08073		83	0.0204406	0.140131	0.464685	0.529345	0	0	0.0860561	0.370919	0.981807	0.0319504	1.36675	0.645554		83	5.54933	7.88917	10.4944	8.72288	7.36085	6.66728	0.697717	1.41487	3.32222	0.254558	0	6.81628		83	9.23317	8.42061	12.2369	18.7721	9.37991	11.7405	1.09661
84	2.29765	0	2.24726	2.13168	1.22075	1.39476	10.5008	12.4219	10.3264	10.143	10.4069	7.57167		84	0.236363	0	0.605435	0	0.050528	0.520069	0.250562	0.257895	0.984387	0.482815	1.63573	0.347422		84	7.10241	8.84361	9.79045	5.39863	5.81664	5.09506	1.41131	2.60161	2.76813	0	2.08956	6.28851		84	14.5622	11.4653	12.3857	19.807	17.4311	17.2448	4.33334
85	0.929807	0.587029	0.343249	2.03015	1.6159	1.95434	8.28826	13.5589	8.01557	8.95882	9.79786	10.5177		85	0.296023	0.0395146	0.316635	0.417044	0.35215	0.197723	0.440288	0.736377	1.17379	0.767714	0.137578	0.0616346		85	8.46565	8.62623	10.0228	10.1629	9.54635	7.0938	3.14828	1.97937	1.80117	2.63615	6.57142	3.48305		85	14.526	10.5455	12.8178	13.1107	11.2203	11.0059	1.3939
86	0.786357	1.07504	1.47935	2.18482	3.20908	3.18202	10.4143	13.9552	8.93084	8.15847	15.8865	10.3662		86	0	0	0.348593	0.281319	0.503703	0.309526	1.40794	1.33254	0.260362	1.9575	2.72717	1.3436		86	10.8855	7.26178	10.7557	10.9174	10.5113	11.9236	1.37696	2.2028	3.81319	0.0668903	3.89075	8.28418		86	13.7059	10.26	10.7057	10.9954	11.5094	9.54893	0
87	2.25079	0.0170516	3.63428	2.25165	1.73537	2.16346	6.66459	11.2492	4.89002	8.59124	8.27057	16.2466		87	0.0110575	1.14472	0.754222	0	0.471961	0.321319	0.133164	0.115211	3.57779	0.521732	1.82283	0		87	10.6221	8.30678	11.0441	10.331	8.31268	6.40356	5.02899	0	1.12401	0.724965	3.5979	5.44863		87	9.15727	7.95294	10.1077	13.5206	12.4961	11.6669	3.27821
88	1.21613	1.86632	1.33595	1.6195	1.7759	1.82733	11.3864	8.04489	8.62138	6.81224	9.71827	11.5064		88	0.0245609	0	0.44205	0	0.311777	0.776052	1.70078	1.18837	1.44918	0	0	0.452942		88	9.66187	9.40368	12.6801	16.1153	12.0504	9.23788	0.888976	3.04031	5.62418	4.31651	4.29674	6.68979		88	9.27441	7.58973	11.4128	3.35491	3.06838	2.75289	3.73836
89	0.294196	0.551523	0.736577	2.35021	2.37884	2.73831	6.63118	11.3796	5.29735	9.22342	10.551	10.2857		89	0	0	0.109799	0	0	0.0558412	1.23008	0.39986	1.28355	1.05889	1.35237	0.605611		89	9.98384	4.73236	11.462	12.7194	12.0448	10.727	4.03603	0.777676	3.99821	0	5.56664	7.49713		89	10.8147	7.86482	7.93677	3.44921	1.8856	2.0111	1.74628
90	1.37552	1.0003	0.147338	1.13263	1.13856	1.96328	7.85478	6.26296	4.35242	5.32606	9.27576	13.0855		90	0.447695	0.0189607	0	0	0.431091	0.291784	0	0.591713	0.240629	0.222521	1.82354	0.163579		90	9.54378	7.7638	15.7658	17.6576	15.1086	11.2585	1.48191	1.788	6.10078	2.91408	2.21415	6.16784		90	10.1442	7.51954	9.01386	3.35767	1.02763	0.693953	3.61225
91	1.09399	0.927836	2.44672	2.63764	3.60809	2.89841	9.03628	11.2586	7.85798	6.76711	11.9922	12.7309		91	0.187759	0.197475	0.232616	0.344502	0.658445	0	0.970206	1.38708	0.592176	0.772753	1.57282	0.663991		91	9.37336	7.27283	12.8014	14.5894	11.1197	10.78	1.61999	3.2042	2.69663	1.86143	2.1824	2.41524		91	11.6807	8.09266	10.7781	3.38202	2.21307	0.434582	1.9933
92	1.78617	1.09651	2.18874	2.08813	3.23856	2.96692	8.40299	12.8051	9.27857	9.1067	11.0329	9.32567		92	0.143006	0	0.568959	0	0.269278	0.14698	0.512816	0.450429	0.398111	0.39621	0.633026	1.4138		92	10.1979	8.2709	13.3932	14.7881	11.4445	9.84584	1.59867	2.53524	3.27596	2.64691	4.04757	3.2124		92	6.08899	3.58191	5.65309	2.33524	0	0.0918587	1.84369
93	2.59877	0.838181	2.29121	2.71713	3.63591	2.92983	10.6172	12.8878	8.27875	7.28089	10.1623	12.9099		93	0.498221	0.304546	0.465622	0	0.172692	0.0920668	0.631285	1.00836	0.336381	0.83646	0.875197	0.79656		93	13.5839	6.31246	15.2475	14.1077	12.6071	11.2251	1.83027	2.1672	3.34914	2.34725	4.05101	4.43928		93	4.0409	1.46595	3.45532	1.55555	0.0893254	0	1.80049
94	1.72722	0.764705	2.4551	2.69558	3.06878	2.40279	8.62258	9.79057	8.37693	7.14745	11.7536	11.9602		94	0.265463	0	0.470936	0.656579	0.0395062	0.409479	0.664209	0.700942	0.389803	0.703072	0	0		94	12.0649	7.97949	13.2471	13.5348	12.7351	10.0885	2.76349	2.62674	3.2015	2.27766	2.52702	4.288		94	2.61131	0.579209	3.11366	3.45975	2.96752	0	1.53645
95	1.37529	1.43914	2.42722	2.51165	2.45703	3.07064	8.08787	11.1179	7.15349	8.44233	6.73479	9.97063		95	0.138646	0	0.151621	0.700496	0.186261	0.602635	0.780323	0	0.28864	0.422412	2.7252	0.913185		95	9.83107	7.81765	14.2123	11.6778	12.7217	11.5709	1.97593	2.48883	4.1091	1.56581	2.8111	3.57839		95	1.56196	1.26995	2.51559	3.60559	1.14343	0.679682	0.782929
96	1.31619	1.13659	2.06618	2.61723	2.20404	3.40041	6.91042	9.93246	7.97345	5.68159	8.59607	10.2883		96	0.00641349	0.16034	0.325987	0.949882	0.501191	0.460037	0.661815	0.434454	0.691119	1.23667	0.784666	0.891114		96	10.0594	6.9572	12.6502	12.2263	9.8544	10.6499	1.90835	1.23142	2.83091	2.90796	3.52987	5.23483		96	2.07208	0.91122	2.05863	4.00991	1.21069	0.6563	0.930671
97	1.79563	0.548816	1.5338	2.75107	2.46979	1.5372	6.79355	9.16121	8.57707	6.89127	8.62795	9.60794		97	0.0626081	0.273554	0.382571	0.89753	0.121166	0.0722786	0.268897	0.413446	0	0.367215	1.01234	1.14441		97	9.4988	6.28503	11.8696	12.7665	11.1872	9.5577	1.2375	1.15181	3.33438	0	2.45303	4.90336		97	1.69461	0.826533	1.78138	3.25429	0	1.06478	0.989099
98	1.50652	0.980353	1.51058	2.34513	2.97751	2.50567	7.98903	11.0956	7.39082	5.07811	7.50266	10.369		98	0.255273	0.0926891	0.133275	0	0.177979	0.164735	0.643445	0.428221	0.499757	0	0.701474	0.673542		98	9.46437	6.16928	12.5756	12.8213	11.3491	9.36341	2.65218	2.58196	2.79147	2.36483	1.99534	3.3698		98	2.38156	0.62529	2.76774	2.06339	0	0.604201	1.99058
99	0.908866	0.441273	1.80507	2.06315	4.02133	2.4652	8.40532	10.4544	5.12376	6.714	8.12922	9.20589		99	0.331102	0	0.343595	0	0.527172	0.41535	0.242683	0.26385	1.14992	0.836567	0	0		99	10.0612	5.94227	11.1859	12.1056	11.722	10.5768	1.22592	2.14015	0.90256	3.49332	2.87882	3.83658		99	1.94845	1.06121	2.5794	2.22294	1.0315	0.771349	1.66882
100	1.52011	0.687836	2.17828	1.51889	3.25735	2.06638	9.52832	10.1828	8.62629	8.13967	10.0865	10.6986		100	0.116713	0.11126	0.414092	0.0487174	0	0.178278	0.644786	0.476473	0.415386	0.847445	0.353031	0.534843		100	10.2891	5.62912	13.3108	14.8813	12.0081	9.27699	1.91941	1.43893	2.51227	1.8593	3.26612	6.4799		100	1.57004	0.820851	1.43568	0.867081	0.275826	0	0.488641
101	1.8457	0.924898	2.72555	1.78903	2.35565	3.19243	8.88974	7.65697	7.62412	6.90985	6.7356	11.1319		101	0.302221	0.152476	0.735831	0	0	0.0861691	1.01197	0.126349	0.132158	0	0.0125031	0.942406		101	10.6394	6.00133	10.8166	11.8986	10.5015	9.91858	0.794316	1.61004	2.59301	1.00687	2.23276	2.63947		101	2.27428	0.997607	2.3257	2.41627	1.36398	0.243742	0.790608
102	2.11945	1.10776	1.58024	2.43236	1.79657	1.51985	10.6156	10.1358	8.71738	6.28373	9.21059	11.9893		102	0.118642	0.23817	0	0	0	0.347192	0.996403	0.0401622	0.127952	0.729942	0.547513	0.81715		102	8.64372	7.68807	11.2525	13.0897	11.248	9.55828	2.74439	2.17637	4.19378	2.11035	1.80641	2.10063		102	2.39481	1.53782	2.09849	1.60344	2.31189	1.10221	1.58592
103	0.634722	0.536535	1.0651	3.5053	2.48383	1.56088	6.71885	11.7601	5.00454	5.01683	8.02505	10.0079		103	0.251659	0	0	0	0.682331	0.542541	0	0.878079	0.578706	0.492636	0.911722	0.242629		103	9.22439	7.36854	10.1245	12.9731	10.8936	9.58848	0.937088	3.00517	1.06992	2.28281	2.81962	4.44415		103	1.86525	0.388629	1.11905	0.0928474	0	0.12823	0.398315
104	1.56524	0.711353	0.706076	2.90446	2.34764	2.07054	6.51739	7.8935	8.54579	5.41986	8.40948	11.8541		104	0	0.0351857	0.231914	0.0247129	0	0.156184	0.584252	0.41862	0.241373	0	0.617436	0		104	9.10836	5.31871	9.21754	12.0529	9.37888	9.3408	2.51569	0.61483	2.15177	2.52249	2.31486	6.7283		104	1.94508	0.452742	2.32804	1.05135	0.206407	0	0
105	2.46828	1.16742	3.37637	2.66749	2.66612	1.84943	4.62258	10.2887	7.7979	6.19955	6.74415	13.7636		105	0	0	0	0	0	0.029639	0	1.002	0	1.18515	0.707974	0.57351		105	9.44205	7.82505	11.8247	14.4724	9.61479	10.1243	1.27574	1.28275	1.57926	5.21239	2.3645	1.76267		105	7.19575	1.52684	3.06184	3.37557	0.661983	0.953871	0.174177
106	0.527329	2.52263	1.07995	3.13225	1.6838	3.62749	10.2693	6.63676	6.88317	6.77267	7.50998	9.00136		106	0.359972	1.08056	0.381529	0	0.282296	0.130269	0.728185	0.560407	0	0.278365	0	0.691924		106	8.29033	6.99456	10.9882	11.9505	12.4794	8.61473	0	2.177	2.58967	0	1.06797	0		106	2.19719	2.47338	3.09965	1.58984	0	2.47792	2.01144
107	2.10956	0.803654	0.519966	1.1918	1.63251	2.66824	6.76691	9.30014	8.23783	6.84707	5.02248	11.8321		107	0	0.0661912	0.839964	0.159284	0.270016	0.0682359	0.727662	1.39601	0.579594	0.86199	0.621327	0		107	6.29882	5.81097	12.0982	11.9671	11.6979	9.03909	1.57253	0.254045	2.98298	3.43963	2.30976	0.916181		107	1.82456	1.83226	3.87145	0.368987	0.0227208	1.28228	2.51325
108	2.55541	2.25696	0.824927	2.95154	2.12264	1.44491	6.77967	9.82045	10.2998	5.57587	8.33379	9.23182		108	0.103915	0.641472	0.215244	0.272554	0.643449	0.0386869	0.650672	1.762	0	0	0.516546	0.99273		108	7.37957	6.12393	7.88032	13.2096	10.2963	9.50268	0	1.14359	2.54518	1.51317	3.01301	5.11446		108	0.650368	2.01461	2.0066	0	0	0.569293	1.68372
109	1.24264	0.42653	4.63661	1.60482	2.69815	2.41992	8.05369	7.68349	4.91493	7.83277	9.37103	7.67616		109	0.0185507	1.91953	0.598565	0	0.403806	0.40429	0.72669	0.450237	0.362368	1.45443	0.973543	0		109	5.94343	6.83098	11.83	12.6816	11.5846	9.23559	4.61931	2.07679	3.44787	0	2.68353	4.24074		109	4.24207	2.09183	3.84105	0	0.350419	0	4.68532
110	1.47148	0.801623	1.23691	2.18642	1.96637	2.50667	7.88383	10.363	8.54436	7.80666	8.96539	10.2427		110	0.0222889	0	0.547057	0	0.186611	0.240591	0.795348	0.86333	0.608962	0.49166	2.03475	0.843019		110	8.65191	6.37034	12.8186	14.4573	11.0228	10.2077	1.77846	1.83792	2.4922	1.5408	2.13948	5.20158		110	1.73137	0.947489	2.13576	1.33133	0	0.554666	1.44467
111	1.34813	0.589743	0.853577	1.36723	1.89848	1.81378	8.22882	11.3909	4.78996	7.07484	8.96055	10.0253		111	0.137229	0.217651	1.29341	0.538004	0.513257	0	1.20419	1.0929	0.461274	0	1.65908	0		111	6.53527	8.45691	12.2264	13.7321	9.09242	8.91229	1.60761	2.70737	3.85696	0.774643	1.25482	0.967358		111	1.63784	1.24831	2.73598	1.24882	1.75519	1.63402	0.94777
112	2.8253	0.799266	2.0963	0.958556	1.97537	1.848	11.8596	8.39297	6.15071	12.0742	8.56968	12.2883		112	0.173525	0.364227	0.279439	0	0.474326	0	1.33979	0	1.01265	1.23289	0.412321	0		112	7.46322	5.89317	11.5114	13.4124	10.5943	8.26468	3.00875	2.05725	2.78639	0	3.99971	4.97628		112	1.4451	0.122225	2.34084	0	2.40445	0.531369	0.41662
113	1.39478	1.01137	2.76673	1.27365	3.04934	2.06513	9.07669	11.0614	9.60662	8.65798	8.67979	13.2093		113	0.0185483	0.0455348	0.288375	0	0	0.52074	0.934023	0.66594	0.42622	0.749229	0.817893	0.109696		113	11.8431	8.11679	11.7282	13.1652	10.3109	10.1598	2.31497	1.8937	3.02179	0.238539	2.53657	3.04362		113	1.83815	2.66431	2.14673	0.582987	0	1.37876	1.36041
114	0.871946	0.217299	1.73282	1.19728	1.46668	2.1718	10.9685	8.85748	5.05537	6.12863	10.8142	13.9781		114	0	0	0	0	0	0	1.97759	0	0.00950072	1.10069	1.7205	0		114	8.84405	8.169	10.5395	10.6463	13.6888	9.3976	3.14643	2.06674	1.14324	2.8142	0.369808	0.799047		114	1.29654	0.361105	3.08538	2.0574	1.06444	0.537234	1.7022
115	1.31731	0.549835	1.20054	1.55385	2.60488	2.80168	8.54247	10.6964	5.98133	7.1274	9.23874	10.8362		115	0.195534	0	0.0554973	0	0.093053	0.286411	0.723472	0.720795	0.188055	0.122204	0.745694	0		115	8.46539	7.00847	11.3303	13.0036	10.3321	10.9319	2.16172	1.06247	3.60493	1.53171	4.57409	4.06334		115	1.71995	2.13387	2.03497	1.3192	1.26821	0.923981	1.72778
116	2.51842	0.795007	0.638276	1.51488	2.49627	2.17432	7.88713	8.86018	8.74569	6.48693	7.32083	10.3674		116	0.194645	0.163715	0	0.0985948	0	0.456782	0.492686	0.694318	1.01773	0.413003	0.640629	0.326632		116	7.58944	7.23065	11.8905	13.0847	11.8642	10.6797	1.84773	1.61975	1.28411	0.808085	2.99979	3.06508		116	3.28471	0.802022	4.2501	0.27657	0.481232	0.270823	0.484533
117	1.19546	1.05988	1.10809	2.49001	2.20065	3.40298	8.0363	9.39875	7.02036	6.22646	8.37073	10.0097		117	0.153991	0	0.196114	0	0	0.28757	0.010945	0.787143	0.571697	0.159064	0.681252	0.727572		117	9.15436	6.2859	11.5486	13.4401	11.2387	10.7831	0.688256	2.04825	3.34985	1.85307	3.20419	5.25593		117	2.00384	0.64083	2.62807	1.79097	0	1.40745	0.341676
118	1.22129	1.1705	1.77496	1.97895	1.66555	2.56913	8.12337	8.84528	8.23186	6.56521	6.06342	9.57638		118	0.0855244	0.226764	0.65463	0	0	0.225333	0.948879	0.3925	0	0.541229	2.6415	0		118	8.54011	6.88518	11.7213	13.6781	10.281	10.9669	1.12344	2.4924	3.67111	0.908853	3.07387	5.64335		118	1.60579	0.800657	2.57444	0.393221	0	1.71786	1.34186
119	1.42	0.849523	2.34455	1.80724	2.02204	3.60013	7.22713	8.79112	6.8096	5.93347	7.57696	9.57291		119	0.0222034	0.150837	0.217071	0	0	0.252047	0.322156	1.0013	0.888712	1.33895	0.0259238	0		119	8.15158	6.86651	11.195	11.8083	9.74895	8.97404	1.32992	1.73389	2.77271	0.378745	3.64413	2.54849		119	1.26448	0.488723	2.17875	0.801965	0.105329	0.618582	1.13457
120	1.64177	1.44714	2.10286	2.11207	3.88943	2.00824	6.29036	9.43653	9.41753	5.33217	7.96286	4.5547		120	0.105185	0	0.265225	0.530606	0.337481	1.05796	0.423158	0	0.38944	0	2.13647	0		120	8.47424	5.88137	10.0842	9.56157	10.674	7.65792	0.288926	1.35148	2.69718	0	0	3.7822		120	1.43159	1.03332	3.91296	0	0	1.50071	0.502424
121	2.10553	0.519041	0	5.11176	0	2.58602	6.9303	9.72409	8.02249	7.35087	2.60261	12.1748		121	0.328121	0	0.34331	0.558628	0	0.148898	0.390415	1.08374	0	0.948259	0	0.502593		121	8.4511	6.07301	10.7532	12.3155	8.07446	8.82607	0.695752	0.280512	1.42992	1.58827	8.12655	0.481013		121	1.20178	0.471594	2.51465	0.965198	2.16448	1.86422	2.03353
122	1.47081	0.152084	0.635498	2.88287	1.19443	2.91067	6.93693	6.73544	5.86924	6.47939	5.81548	7.09697		122	0.670297	0.316606	0	0	0	0.483222	0	0.315954	1.44505	0	0.529668	0		122	7.84476	7.31457	11.7908	11.3941	6.27448	7.80862	1.85998	1.89477	0.0975834	0	4.43288	2.48482		122	0.886134	1.01656	2.06596	0.792434	0	2.00303	0.757798
123	0.751494	0.94615	1.50981	2.05194	3.733	1.2467	5.63993	9.37056	6.71849	7.14681	4.86317	9.54238		123	0.210756	0.0360202	0.544829	0.902474	0.737719	0.547945	0.675035	0.0888208	0.565786	1.24807	0	0		123	7.7222	4.91363	11.2113	10.2605	9.3526	10.3068	2.39368	1.20057	1.25508	0.545763	3.59582	3.77221		123	0.845051	0.773775	2.3427	1.22258	3.00814	2.2598	1.49332
124	1.34818	1.51059	0.840685	1.68568	1.30727	1.65733	4.78919	11.1133	5.23181	4.52069	11.0066	7.96994		124	0	0.126874	0.0714582	0	2.77418	0	0	0.87342	0.715547	1.55963	0	0		124	8.52398	6.83131	12.0579	12.1142	16.1612	13.8846	0.25187	1.05591	4.02023	0	3.72686	0		124	2.38989	0.90138	1.28664	0	0	0	1.18309
125	2.64506	0.680444	1.28965	0.437845	0	4.63791	5.93594	9.13835	11.2176	4.8588	8.96028	4.65792		125	0	0.0685425	0.322659	0	0	0	1.04647	1.03767	0	0	1.85169	1.5688		125	6.2164	8.87512	8.57282	9.80456	3.23671	13.8406	2.37069	1.54056	0	0	7.78194	5.16927		125	2.27334	0.736899	2.2973	1.45427	0	3.04367	2.97488
126	3.25832	1.86711	3.21717	1.2871	3.12016	1.61605	6.5335	12.4531	1.46599	3.05432	3.52879	8.34969		126	0	0.702285	0	0	0	0.898297	1.75972	1.14852	0	0.0263317	0.802034	1.14923		126	9.34647	5.81056	12.2078	12.929	11.3751	6.90143	1.95766	2.72218	7.24527	3.12194	8.18885	2.22977		126	1.12868	1.05298	2.14845	1.76073	0.944073	0.171286	0.268744
127	0.741355	5.53586	0	2.77512	0.952108	0	9.65077	2.95087	6.21373	8.2427	7.80777	8.55136		127	0	1.13092	0	0	0	1.82399	0	1.10801	0	0	2.79441	0		127	8.39465	10.2896	6.32869	14.5929	3.46219	10.7189	2.3885	5.8922	6.52531	8.08748	2.19751	5.02741		127	3.43018	0.450609	2.09465	0	0	2.74357	0
128	1.44755	2.56804	2.3839	2.91823	5.48223	3.48867	4.67739	9.7338	1.94225	5.7876	0	12.4538		128	1.05992	1.16605	0	0	1.92554	1.04287	0.558584	1.08836	0	2.01725	0	0		128	9.49917	8.59151	9.57335	8.97786	10.0266	8.01088	0.762249	0.421476	2.4064	4.61563	3.94591	0		128	0.654666	0.335871	3.46021	0	0	0	1.73477
129	1.85969	2.53574	2.19767	1.42798	5.34106	2.34051	7.48614	7.73041	0.820174	5.41755	6.5705	0		129	0.00378131	0	0.0170884	0	0	0	0.505812	1.05863	1.59018	0	7.42462	0		129	8.51945	6.62698	12.7647	14.7189	7.89935	8.40447	2.6086	3.05298	5.74464	0.543711	0	0		129	2.32891	2.15865	2.11493	2.78769	3.21851	0.352967	1.18949
130	0.511976	0.596047	1.67588	0	1.22156	0	6.04481	8.61696	6.13261	0	2.93158	3.72228		130	0.618628	0	0.0335197	0	0	0	0.577061	0.387483	0	0	3.01656	0		130	6.94955	2.17996	9.87424	4.8174	8.62486	10.6007	0	1.4015	1.28079	4.25874	5.20428	13.8957		130	0.519403	0.908206	3.2146	0	0	0	0.633551
131	1.31838	0.830367	1.43901	1.48	6.38433	5.09252	6.8163	7.74557	5.08356	8.27389	9.21416	2.69948		131	0.00856835	0	0.373172	1.95117	0	0	0.489005	0.604933	1.08946	0	0	0		131	8.85507	6.13631	10.9881	11.8298	3.66238	8.95415	1.37547	1.51585	1.92062	2.47306	0	5.95061		131	1.90153	1.14347	2.6599	0	4.00853	2.00074	1.05409
132	1.04563	1.15323	0	0	0	0.733904	7.41665	6.23326	2.9938	0	0	12.6984		132	0.566382	0	0	0	4.14378	0	0.354433	1.30415	1.52455	0	0	7.04743		132	6.98518	3.90711	10.8894	15.4113	6.74958	5.83085	0.977066	1.91795	0.644853	9.57538	6.61869	0		132	2.35612	0	2.72336	4.89011	3.5252	5.79939	0.232614
133	1.45277	1.59072	0.28599				6.69749	6.63479	4.33365					133	0.147336	0	0				0.768625	1.0777	1.29586					133	8.24615	5.44943	11.7175				0.713623	1.64038	2.27104					133	1.92146	1.05699	1.93031				0.444241
134	1.1598	0.723947	0.819157				6.96887	8.11351	7.46866					134	0.16812	0.000565453	0.267535				0.794227	1.20584	1.79951					134	8.41267	6.9776	12.4165				1.44212	1.50477	2.67439					134	1.5503	0.936904	2.2314				0.453185
135	1.13931	0.760388	0.940569				6.68589	7.85014	6.90907					135	0.193783	0.102501	0.398648				0.744965	1.03321	1.33751					135	8.52639	7.06457	11.7436				1.37774	1.48121	2.72532					135	1.6276	0.903717	2.42424				0.439275
136	1.15801	0.891155	0.736882				7.10116	7.7026	6.10917					136	0.167821	0.145161	0.171221				0.958725	1.14112	1.82417					136	8.35736	7.11608	12.2536				1.43982	1.90964	3.13499					136	1.43359	0.818942	1.95605				0.225306
137	1.14721	0.784945	0.158047				6.41415	7.61973	5.92069					137	0.240127	0.109404	0.0527065				0.889982	1.07304	0.96972					137	8.24988	7.60227	10.3261				1.03651	1.12861	0.679726					137	1.26799	0.406608	2.30145				0.190781
138	1.45314	0.598618	0.585305				5.04652	5.77382	4.81758					138	0.12474	0.211674	0.258359				0.421088	1.14453	0.767811					138	7.1216	5.92268	9.24295				0.519253	1.34833	2.19784					138	1.54001	2.04722	1.42194				0
139	0.677494	0	0.172912				7.21207	7.38743	9.44295					139	0	0	0				1.78983	0.711602	2.14909					139	7.05626	7.25587	6.63459				2.29136	2.64599	3.85307					139	2.46775	0.949979	0.184035				0.687309
140	0.247878	2.59143	1.52089				5.30982	10.3606	6.8669					140	0.301945	0	0.710497				1.13022	0.520226	1.68683					140	8.12244	8.55681	9.82945				0	0	0					140	1.62704	1.17906	2.70067				0
141	1.15204	0.736322	2.03101				7.07755	6.92187	10.0406					141	0.358746	0.0727562	0				0.982826	0.337223	3.50537					141	8.88144	6.76731	11.8635				1.61836	1.13427	4.42839					141	1.95528	1.409	1.13136				0.576518
142	1.12802	0.114264	1.89638				6.47753	8.70754	4.24162					142	0.162952	0	0				0.449906	0	0					142	8.26438	6.28383	9.01142				1.59411	2.61365	3.34156					142	0.78565	0.932487	0.689332				0.684376
143	1.57805	0.821003	1.12879				6.08522	8.97172	3.13852					143	0.00295241	0	0.572551				0.0882768	1.93077	0					143	8.17856	8.32496	9.20806				1.30982	1.05887	0.282465					143	1.14165	0.830424	1.76659				0.227065
144	1.22465	0.574658	3.3641				7.72455	8.33966	4.65359					144	0.0899974	0	0.282144				0.183866	1.04334	0					144	9.12787	9.0145	11.1538				2.03256	1.2102	0.0795813					144	1.25503	1.08007	2.19014				0
145	1.24401	1.05996	0.879365				7.24368	8.95804	8.26474					145	0.136042	0	0				0.836983	0.213846	0.705445					145	8.22126	6.15527	10.7451				1.82902	1.53989	1.33266					145	1.60815	0.348676	1.03473				0
[truncated: 5 more columns]
